# Supplementary material for: Sex separation induces differences in the olfactory sensory receptor repertoires of male and female mice
Source: Nat Commun. 2018 Dec 4;9:5081. doi: 10.1038/s41467-018-07120-1 (PMC6279840; doi:10.1038/s41467-018-07120-1)
Supplement: Supplementary file 4 — Supplementary Data 2 [file 41467_2018_7120_MOESM4_ESM.xlsx]

## Sheet: MOE Gene Cuffdiff
gene_id	gene	symbol	locus	sample_1	sample_2	status	value_1	value_2	log2(fold_change)	test_stat	p_value	q_value	significant	sample_1	sample_2	status	value_1	value_2	log2(fold_change)	test_stat	p_value	q_value	significant	sample_1	sample_2	status	value_1	value_2	log2(fold_change)	test_stat	p_value	q_value	significant	sample_1	sample_2	status	value_1	value_2	log2(fold_change)	test_stat	p_value	q_value	significant	sample_1	sample_2	status	value_1	value_2	log2(fold_change)
XLOC_000001	NM_008866	Lypla1	chr1:4797973-4836816	MOE-SF	MOE-SM	OK	20.7377	17.1986	-0.269961	-1.27039	0.0399	0.446735	no	MOE-CF	MOE-CM	OK	19.8226	18.1868	-0.124251	-0.586392	0.3443	0.871638	no	MOE-SF	MOE-CF	OK	20.7377	19.8226	-0.0651096	-0.310244	0.61615	0.959053	no	MOE-SM	MOE-CM	OK	17.1986	18.1868	0.0806004	0.375752	0.5452	0.941876	no	MOE-SM	MOE-CF	OK	17.1986	19.8226	0.204852
XLOC_000002	NM_001159750,NM_001159751,NM_011541	Tcea1	chr1:4847774-4887990	MOE-SF	MOE-SM	OK	13.4846	12.2719	-0.135953	-0.569133	0.3197	0.859066	no	MOE-CF	MOE-CM	OK	12.3574	11.806	-0.065848	-0.273551	0.63195	0.962886	no	MOE-SF	MOE-CF	OK	13.4846	12.3574	-0.125939	-0.526104	0.36085	0.879104	no	MOE-SM	MOE-CM	OK	12.2719	11.806	-0.0558334	-0.23243	0.68785	0.971291	no	MOE-SM	MOE-CF	OK	12.2719	12.3574	0.0100146
XLOC_000003	NM_133826	Atp6v1h	chr1:5073253-5152630	MOE-SF	MOE-SM	OK	88.6821	88.8174	0.00219873	0.0118764	0.98425	0.996459	no	MOE-CF	MOE-CM	OK	87.2936	83.4406	-0.065126	-0.351558	0.57095	0.947716	no	MOE-SF	MOE-CF	OK	88.6821	87.2936	-0.0227672	-0.123162	0.84025	0.988333	no	MOE-SM	MOE-CM	OK	88.8174	83.4406	-0.0900919	-0.485599	0.4325	0.909242	no	MOE-SM	MOE-CF	OK	88.8174	87.2936	-0.0249659
XLOC_000004	NM_001204371,NM_011011	Oprk1	chr1:5578573-5596214	MOE-SF	MOE-SM	OK	6.33107	6.3243	-0.00154515	-0.00630243	0.992	0.996938	no	MOE-CF	MOE-CM	OK	7.00608	7.59015	0.115521	0.483923	0.3965	0.895737	no	MOE-SF	MOE-CF	OK	6.33107	7.00608	0.146157	0.602976	0.29395	0.842225	no	MOE-SM	MOE-CM	OK	6.3243	7.59015	0.263223	1.08978	0.05855	0.519335	no	MOE-SM	MOE-CF	OK	6.3243	7.00608	0.147702
XLOC_000005	NM_009826	Rb1cc1	chr1:6204742-6266185	MOE-SF	MOE-SM	OK	28.297	24.0247	-0.23613	-1.19738	0.04235	0.45802	no	MOE-CF	MOE-CM	OK	26.8366	28.3945	0.0814101	0.412192	0.4751	0.923237	no	MOE-SF	MOE-CF	OK	28.297	26.8366	-0.0764486	-0.387918	0.50275	0.930935	no	MOE-SM	MOE-CM	OK	24.0247	28.3945	0.241092	1.21988	0.03565	0.425926	no	MOE-SM	MOE-CF	OK	24.0247	26.8366	0.159682
XLOC_000006	NM_001195732	Fam150a	chr1:6349411-6384812	MOE-SF	MOE-SM	NOTEST	0	0	0	0	1	1	no	MOE-CF	MOE-CM	NOTEST	0	0	0	0	1	1	no	MOE-SF	MOE-CF	NOTEST	0	0	0	0	1	1	no	MOE-SM	MOE-CM	NOTEST	0	0	0	0	1	1	no	MOE-SM	MOE-CF	NOTEST	0	0	0
XLOC_000007	NM_001244692,NM_001244693,NM_173868,NR_045188,NR_045189	St18	chr1:6477311-6851021	MOE-SF	MOE-SM	NOTEST	0.369075	0.398591	0.110995	0	1	1	no	MOE-CF	MOE-CM	NOTEST	0.470292	0.472592	0.00703821	0	1	1	no	MOE-SF	MOE-CF	NOTEST	0.369075	0.470292	0.349645	0	1	1	no	MOE-SM	MOE-CM	NOTEST	0.398591	0.472592	0.245688	0	1	1	no	MOE-SM	MOE-CF	NOTEST	0.398591	0.470292	0.23865
XLOC_000008	NM_183028	Pcmtd1	chr1:7079000-7163709	MOE-SF	MOE-SM	OK	45.1232	34.0004	-0.408317	-2.0823	0.00045	0.0377061	yes	MOE-CF	MOE-CM	OK	39.6023	41.1273	0.054511	0.278308	0.63465	0.963075	no	MOE-SF	MOE-CF	OK	45.1232	39.6023	-0.188284	-0.960947	0.10295	0.628436	no	MOE-SM	MOE-CM	OK	34.0004	41.1273	0.274544	1.4006	0.01775	0.318252	no	MOE-SM	MOE-CF	OK	34.0004	39.6023	0.220033
XLOC_000009	NM_021511	Rrs1	chr1:9535488-9537536	MOE-SF	MOE-SM	OK	6.79262	6.71283	-0.0170452	-0.0618492	0.9207	0.995271	no	MOE-CF	MOE-CM	OK	7.3915	7.30369	-0.0172402	-0.0639046	0.91455	0.99437	no	MOE-SF	MOE-CF	OK	6.79262	7.3915	0.121899	0.449147	0.4756	0.923438	no	MOE-SM	MOE-CM	OK	6.71283	7.30369	0.121704	0.44418	0.47935	0.924963	no	MOE-SM	MOE-CF	OK	6.71283	7.3915	0.138944
XLOC_000010	NM_175236,NR_027664	Adhfe1	chr1:9538126-9621173	MOE-SF	MOE-SM	OK	8.54294	8.2356	-0.0528586	-0.219291	0.71565	0.974608	no	MOE-CF	MOE-CM	OK	7.84123	8.85914	0.176085	0.722887	0.2293	0.795852	no	MOE-SF	MOE-CF	OK	8.54294	7.84123	-0.123651	-0.508603	0.40365	0.898463	no	MOE-SM	MOE-CM	OK	8.2356	8.85914	0.105292	0.43597	0.4711	0.922129	no	MOE-SM	MOE-CF	OK	8.2356	7.84123	-0.0707928
XLOC_000011	NM_178399	3110035E14Rik	chr1:9538126-9621173	MOE-SF	MOE-SM	NOTEST	0.0744749	0.132216	0.828075	0	1	1	no	MOE-CF	MOE-CM	NOTEST	0.169092	0.175384	0.0527125	0	1	1	no	MOE-SF	MOE-CF	NOTEST	0.0744749	0.169092	1.18298	0	1	1	no	MOE-SM	MOE-CM	NOTEST	0.132216	0.175384	0.407617	0	1	1	no	MOE-SM	MOE-CF	NOTEST	0.132216	0.169092	0.354904
XLOC_000012	NR_040462	1700034P13Rik	chr1:9713277-9761337	MOE-SF	MOE-SM	NOTEST	0.0308621	0.0319629	0.0505638	0	1	1	no	MOE-CF	MOE-CM	NOTEST	0	0	0	0	1	1	no	MOE-SF	MOE-CF	NOTEST	0.0308621	0	#NAME?	0	1	1	no	MOE-SM	MOE-CM	NOTEST	0.0319629	0	#NAME?	0	1	1	no	MOE-SM	MOE-CF	NOTEST	0.0319629	0	#NAME?
XLOC_000013	NM_001037759,NM_133220,NM_177547	Sgk3	chr1:9788210-9892649	MOE-SF	MOE-SM	OK	13.2349	11.6177	-0.18802	-0.874605	0.12965	0.678346	no	MOE-CF	MOE-CM	OK	13.2003	12.4208	-0.087818	-0.410713	0.4691	0.921582	no	MOE-SF	MOE-CF	OK	13.2349	13.2003	-0.00376868	-0.0177012	0.97625	0.996021	no	MOE-SM	MOE-CM	OK	11.6177	12.4208	0.0964332	0.446696	0.4347	0.910358	no	MOE-SM	MOE-CF	OK	11.6177	13.2003	0.184251
XLOC_000014	NM_177722	Mcmdc2	chr1:9898718-9931035	MOE-SF	MOE-SM	NOTEST	0.0892982	0.167681	0.909016	0	1	1	no	MOE-CF	MOE-CM	NOTEST	0.170059	0.0946282	-0.845693	0	1	1	no	MOE-SF	MOE-CF	NOTEST	0.0892982	0.170059	0.929331	0	1	1	no	MOE-SM	MOE-CM	NOTEST	0.167681	0.0946282	-0.825378	0	1	1	no	MOE-SM	MOE-CF	NOTEST	0.167681	0.170059	0.0203143
XLOC_000015	NM_026493	Cspp1	chr1:10028298-10126849	MOE-SF	MOE-SM	OK	35.0743	27.3362	-0.3596	-1.83469	0.0019	0.0958509	no	MOE-CF	MOE-CM	OK	30.2379	32.7482	0.115058	0.584475	0.32585	0.862395	no	MOE-SF	MOE-CF	OK	35.0743	30.2379	-0.214056	-1.09577	0.0657	0.542603	no	MOE-SM	MOE-CM	OK	27.3362	32.7482	0.260601	1.31947	0.02635	0.375555	no	MOE-SM	MOE-CF	OK	27.3362	30.2379	0.145543
XLOC_000016	NM_001033636,NM_029525	Prex2	chr1:10983545-11293763	MOE-SF	MOE-SM	OK	2.61056	2.22586	-0.229998	-0.919472	0.10965	0.643313	no	MOE-CF	MOE-CM	OK	2.29394	2.47332	0.108625	0.434076	0.44515	0.914035	no	MOE-SF	MOE-CF	OK	2.61056	2.29394	-0.186535	-0.749107	0.19045	0.759667	no	MOE-SM	MOE-CM	OK	2.22586	2.47332	0.152088	0.605036	0.28185	0.836008	no	MOE-SM	MOE-CF	OK	2.22586	2.29394	0.0434631
XLOC_000017	NM_001160369,NM_001160370,NM_001160371,NM_177173	A830018L16Rik	chr1:11404185-11965983	MOE-SF	MOE-SM	OK	32.4227	28.7645	-0.172715	-0.739649	0.19785	0.768082	no	MOE-CF	MOE-CM	OK	32.3005	31.8425	-0.0206008	-0.0896361	0.87475	0.99154	no	MOE-SF	MOE-CF	OK	32.4227	32.3005	-0.0054509	-0.0239777	0.9662	0.995774	no	MOE-SM	MOE-CM	OK	28.7645	31.8425	0.146663	0.621615	0.27535	0.831845	no	MOE-SM	MOE-CF	OK	28.7645	32.3005	0.167264
XLOC_000018	NR_045297	Gm17644	chr1:12657643-12663171	MOE-SF	MOE-SM	NOTEST	0	0	0	0	1	1	no	MOE-CF	MOE-CM	NOTEST	0.0192616	0	#NAME?	0	1	1	no	MOE-SF	MOE-CF	NOTEST	0	0.0192616	inf	0	1	1	no	MOE-SM	MOE-CM	NOTEST	0	0	0	0	1	1	no	MOE-SM	MOE-CF	NOTEST	0	0.0192616	inf
XLOC_000019	NM_001198565,NM_001198566,NM_172294	Sulf1	chr1:12682510-12850453	MOE-SF	MOE-SM	OK	32.1992	29.4452	-0.128993	-0.63875	0.26455	0.822422	no	MOE-CF	MOE-CM	OK	29.5088	30.048	0.0261218	0.128269	0.8254	0.987509	no	MOE-SF	MOE-CF	OK	32.1992	29.5088	-0.125878	-0.619788	0.2811	0.835586	no	MOE-SM	MOE-CM	OK	29.4452	30.048	0.0292364	0.144378	0.8044	0.984639	no	MOE-SM	MOE-CF	OK	29.4452	29.5088	0.00311463
XLOC_000020	NM_001011873	Xkr9	chr1:13658851-13691804	MOE-SF	MOE-SM	NOTEST	0.0232629	0.0264723	0.186454	0	1	1	no	MOE-CF	MOE-CM	NOTEST	0.0261703	0.217511	3.05509	0	1	1	no	MOE-SF	MOE-CF	NOTEST	0.0232629	0.0261703	0.1699	0	1	1	no	MOE-SM	MOE-CM	NOTEST	0.0264723	0.217511	3.03853	0	1	1	no	MOE-SM	MOE-CF	NOTEST	0.0264723	0.0261703	-0.016554
XLOC_000021	NM_001098528	Kcnb2	chr1:15302532-15704295	MOE-SF	MOE-SM	OK	0.896077	0.808197	-0.148916	-0.366659	0.5373	0.9396	no	MOE-CF	MOE-CM	OK	1.06742	0.87055	-0.294126	-0.758402	0.2083	0.778226	no	MOE-SF	MOE-CF	OK	0.896077	1.06742	0.252431	0.656451	0.26995	0.828033	no	MOE-SM	MOE-CM	OK	0.808197	0.87055	0.107221	0.261992	0.6601	0.96758	no	MOE-SM	MOE-CF	OK	0.808197	1.06742	0.401347
XLOC_000022	NM_009352	Terf1	chr1:15795738-15833510	MOE-SF	MOE-SM	OK	9.53043	7.15352	-0.413887	-1.52124	0.01825	0.321388	no	MOE-CF	MOE-CM	OK	9.13952	8.86273	-0.0443661	-0.166495	0.79835	0.983294	no	MOE-SF	MOE-CF	OK	9.53043	9.13952	-0.0604233	-0.229573	0.72455	0.975264	no	MOE-SM	MOE-CM	OK	7.15352	8.86273	0.309098	1.12302	0.0833	0.586118	no	MOE-SM	MOE-CF	OK	7.15352	9.13952	0.353464
XLOC_000023	NM_133832	Rdh10	chr1:16095962-16122631	MOE-SF	MOE-SM	OK	14.8351	14.2613	-0.0569168	-0.255021	0.6775	0.970328	no	MOE-CF	MOE-CM	OK	12.3225	12.1157	-0.0244218	-0.105264	0.86775	0.9911	no	MOE-SF	MOE-CF	OK	14.8351	12.3225	-0.267722	-1.18195	0.05555	0.509523	no	MOE-SM	MOE-CM	OK	14.2613	12.1157	-0.235227	-1.02827	0.0918	0.604088	no	MOE-SM	MOE-CF	OK	14.2613	12.3225	-0.210805
XLOC_000024	NR_037998	D030040B21Rik	chr1:16647632-16652359	MOE-SF	MOE-SM	NOTEST	0.0311977	0.0351598	0.172487	0	1	1	no	MOE-CF	MOE-CM	NOTEST	0.0422844	0.0181076	-1.22353	0	1	1	no	MOE-SF	MOE-CF	NOTEST	0.0311977	0.0422844	0.438688	0	1	1	no	MOE-SM	MOE-CM	NOTEST	0.0351598	0.0181076	-0.957328	0	1	1	no	MOE-SM	MOE-CF	NOTEST	0.0351598	0.0422844	0.266201
XLOC_000025	NM_026392,NM_027415	Tmem70	chr1:16655271-16668356	MOE-SF	MOE-SM	OK	21.0799	22.2906	0.0805661	0.342184	0.55265	0.943202	no	MOE-CF	MOE-CM	OK	23.5705	20.0935	-0.230252	-0.97509	0.08845	0.597002	no	MOE-SF	MOE-CF	OK	21.0799	23.5705	0.161113	0.686206	0.2318	0.798043	no	MOE-SM	MOE-CM	OK	22.2906	20.0935	-0.149705	-0.632229	0.26835	0.826439	no	MOE-SM	MOE-CF	OK	22.2906	23.5705	0.080547
XLOC_000026	NM_001159711,NM_016923	Ly96	chr1:16678536-16699686	MOE-SF	MOE-SM	OK	6.02663	3.2212	-0.903755	-1.42302	0.01335	0.27992	no	MOE-CF	MOE-CM	OK	3.69774	4.04042	0.12786	0.187296	0.7287	0.97593	no	MOE-SF	MOE-CF	OK	6.02663	3.69774	-0.704708	-1.13245	0.03765	0.436773	no	MOE-SM	MOE-CM	OK	3.2212	4.04042	0.326907	0.470801	0.38385	0.890923	no	MOE-SM	MOE-CF	OK	3.2212	3.69774	0.199047
XLOC_000027	NM_010267	Gdap1	chr1:17135453-17154351	MOE-SF	MOE-SM	OK	33.8438	31.0959	-0.122169	-0.624618	0.29365	0.842127	no	MOE-CF	MOE-CM	OK	34.9983	35.7296	0.029833	0.153212	0.79875	0.983318	no	MOE-SF	MOE-CF	OK	33.8438	34.9983	0.0483948	0.248494	0.67145	0.968802	no	MOE-SM	MOE-CM	OK	31.0959	35.7296	0.200397	1.02476	0.08685	0.593672	no	MOE-SM	MOE-CF	OK	31.0959	34.9983	0.170564
XLOC_000028	NM_053191	Pi15	chr1:17591981-17621020	MOE-SF	MOE-SM	OK	0.867275	0.633252	-0.45371	-1.15671	0.05055	0.492627	no	MOE-CF	MOE-CM	NOTEST	0.630335	0.720383	0.192646	0	1	1	no	MOE-SF	MOE-CF	OK	0.867275	0.630335	-0.460371	-1.17069	0.0474	0.480782	no	MOE-SM	MOE-CM	NOTEST	0.633252	0.720383	0.185985	0	1	1	no	MOE-SM	MOE-CF	NOTEST	0.633252	0.630335	-0.00666108
XLOC_000029	NM_031402	Crispld1	chr1:17717497-17756288	MOE-SF	MOE-SM	OK	4.61739	3.70911	-0.316002	-1.16182	0.05285	0.501218	no	MOE-CF	MOE-CM	OK	3.35734	3.55577	0.0828399	0.291944	0.6246	0.961084	no	MOE-SF	MOE-CF	OK	4.61739	3.35734	-0.459757	-1.67731	0.0067	0.197346	no	MOE-SM	MOE-CM	OK	3.70911	3.55577	-0.0609144	-0.21623	0.72175	0.974938	no	MOE-SM	MOE-CF	OK	3.70911	3.35734	-0.143754
XLOC_000030	NM_153154	Tfap2d	chr1:19093102-19156413	MOE-SF	MOE-SM	NOTEST	0	0.058233	inf	0	1	1	no	MOE-CF	MOE-CM	NOTEST	0	0	0	0	1	1	no	MOE-SF	MOE-CF	NOTEST	0	0	0	0	1	1	no	MOE-SM	MOE-CM	NOTEST	0.058233	0	#NAME?	0	1	1	no	MOE-SM	MOE-CF	NOTEST	0.058233	0	#NAME?
XLOC_000031	NM_001025305,NM_009334	Tfap2b	chr1:19198994-19228815	MOE-SF	MOE-SM	OK	1.72951	1.89095	0.128744	0.409335	0.4696	0.921582	no	MOE-CF	MOE-CM	OK	1.59383	1.6851	0.0803337	0.253188	0.65325	0.966074	no	MOE-SF	MOE-CF	OK	1.72951	1.59383	-0.117867	-0.369343	0.5231	0.936618	no	MOE-SM	MOE-CM	OK	1.89095	1.6851	-0.166277	-0.531826	0.35515	0.876921	no	MOE-SM	MOE-CF	OK	1.89095	1.59383	-0.246611
XLOC_000032	NR_045734	4930486I03Rik	chr1:20047859-20608138	MOE-SF	MOE-SM	NOTEST	0	0	0	0	1	1	no	MOE-CF	MOE-CM	NOTEST	0	0	0	0	1	1	no	MOE-SF	MOE-CF	NOTEST	0	0	0	0	1	1	no	MOE-SM	MOE-CM	NOTEST	0	0	0	0	1	1	no	MOE-SM	MOE-CF	NOTEST	0	0	0
XLOC_000033	NR_029593	Mir206	chr1:20669090-20669163	MOE-SF	MOE-SM	NOTEST	0	0	0	0	1	1	no	MOE-CF	MOE-CM	NOTEST	0	0	0	0	1	1	no	MOE-SF	MOE-CF	NOTEST	0	0	0	0	1	1	no	MOE-SM	MOE-CM	NOTEST	0	0	0	0	1	1	no	MOE-SM	MOE-CF	NOTEST	0	0	0
XLOC_000034	NR_029902	Mir133b	chr1:20672849-20672968	MOE-SF	MOE-SM	NOTEST	0	0	0	0	1	1	no	MOE-CF	MOE-CM	NOTEST	0	0	0	0	1	1	no	MOE-SF	MOE-CF	NOTEST	0	0	0	0	1	1	no	MOE-SM	MOE-CM	NOTEST	0	0	0	0	1	1	no	MOE-SM	MOE-CF	NOTEST	0	0	0
XLOC_000035	NM_010552	Il17a	chr1:20720985-20724577	MOE-SF	MOE-SM	NOTEST	0	0	0	0	1	1	no	MOE-CF	MOE-CM	NOTEST	0	0	0	0	1	1	no	MOE-SF	MOE-CF	NOTEST	0	0	0	0	1	1	no	MOE-SM	MOE-CM	NOTEST	0	0	0	0	1	1	no	MOE-SM	MOE-CF	NOTEST	0	0	0
XLOC_000036	NM_028829	Paqr8	chr1:20880702-20928837	MOE-SF	MOE-SM	OK	3.36995	4.00936	0.250646	0.918732	0.1236	0.66821	no	MOE-CF	MOE-CM	OK	4.32593	3.22047	-0.425737	-1.56552	0.0107	0.250505	no	MOE-SF	MOE-CF	OK	3.36995	4.32593	0.360283	1.33277	0.0278	0.384753	no	MOE-SM	MOE-CM	OK	4.00936	3.22047	-0.3161	-1.15188	0.05425	0.505756	no	MOE-SM	MOE-CF	OK	4.00936	4.32593	0.109637
XLOC_000037	NM_027974	Efhc1	chr1:20941706-20980922	MOE-SF	MOE-SM	OK	19.8293	15.0731	-0.39566	-1.81507	0.00355	0.137713	no	MOE-CF	MOE-CM	OK	17.2723	15.9345	-0.116307	-0.529724	0.3959	0.895301	no	MOE-SF	MOE-CF	OK	19.8293	17.2723	-0.199179	-0.928313	0.1346	0.687703	no	MOE-SM	MOE-CM	OK	15.0731	15.9345	0.080175	0.359674	0.5616	0.945664	no	MOE-SM	MOE-CF	OK	15.0731	17.2723	0.196482
XLOC_000038	NM_029398	Tmem14a	chr1:21208711-21220248	MOE-SF	MOE-SM	OK	9.84861	8.928	-0.141583	-0.506299	0.4518	0.916072	no	MOE-CF	MOE-CM	OK	9.45481	8.87616	-0.0911127	-0.323459	0.6292	0.962056	no	MOE-SF	MOE-CF	OK	9.84861	9.45481	-0.0588717	-0.213174	0.75655	0.979364	no	MOE-SM	MOE-CM	OK	8.928	8.87616	-0.00840135	-0.029469	0.9668	0.995774	no	MOE-SM	MOE-CF	OK	8.928	9.45481	0.0827114
XLOC_000039	NM_001077353,NM_010356	Gsta3	chr1:21230669-21255640	MOE-SF	MOE-SM	OK	234.165	192.376	-0.283595	-1.39306	0.01515	0.29726	no	MOE-CF	MOE-CM	OK	196.356	229.098	0.222494	1.09777	0.0579	0.51743	no	MOE-SF	MOE-CF	OK	234.165	196.356	-0.254056	-1.24753	0.03185	0.407889	no	MOE-SM	MOE-CM	OK	192.376	229.098	0.252034	1.24394	0.0319	0.408054	no	MOE-SM	MOE-CF	OK	192.376	196.356	0.0295395
XLOC_000040	NM_183322	Khdc1a	chr1:21339757-21342280	MOE-SF	MOE-SM	NOTEST	0.022949	0.0499575	1.12227	0	1	1	no	MOE-CF	MOE-CM	NOTEST	0.0294014	0.0239265	-0.297272	0	1	1	no	MOE-SF	MOE-CF	NOTEST	0.022949	0.0294014	0.357454	0	1	1	no	MOE-SM	MOE-CM	NOTEST	0.0499575	0.0239265	-1.06209	0	1	1	no	MOE-SM	MOE-CF	NOTEST	0.0499575	0.0294014	-0.764818
XLOC_000041	NM_001033904	Khdc1c	chr1:21358411-21359824	MOE-SF	MOE-SM	NOTEST	0	0.0668088	inf	0	1	1	no	MOE-CF	MOE-CM	NOTEST	0	0	0	0	1	1	no	MOE-SF	MOE-CF	NOTEST	0	0	0	0	1	1	no	MOE-SM	MOE-CM	NOTEST	0.0668088	0	#NAME?	0	1	1	no	MOE-SM	MOE-CF	NOTEST	0.0668088	0	#NAME?
XLOC_000042	NM_001113187	Khdc1b	chr1:21373636-21376465	MOE-SF	MOE-SM	NOTEST	0	0.0223996	inf	0	1	1	no	MOE-CF	MOE-CM	NOTEST	0	0	0	0	1	1	no	MOE-SF	MOE-CF	NOTEST	0	0	0	0	1	1	no	MOE-SM	MOE-CM	NOTEST	0.0223996	0	#NAME?	0	1	1	no	MOE-SM	MOE-CF	NOTEST	0.0223996	0	#NAME?
XLOC_000043	NR_029533	Mir30a	chr1:23279107-23279178	MOE-SF	MOE-SM	NOTEST	0	0	0	0	1	1	no	MOE-CF	MOE-CM	NOTEST	0	0	0	0	1	1	no	MOE-SF	MOE-CF	NOTEST	0	0	0	0	1	1	no	MOE-SM	MOE-CM	NOTEST	0	0	0	0	1	1	no	MOE-SM	MOE-CF	NOTEST	0	0	0
XLOC_000044	NR_029717	Mir30c-2	chr1:23298539-23298623	MOE-SF	MOE-SM	NOTEST	0	0	0	0	1	1	no	MOE-CF	MOE-CM	NOTEST	0	0	0	0	1	1	no	MOE-SF	MOE-CF	NOTEST	0	0	0	0	1	1	no	MOE-SM	MOE-CM	NOTEST	0	0	0	0	1	1	no	MOE-SM	MOE-CF	NOTEST	0	0	0
XLOC_000045	NM_172124	B3gat2	chr1:23768764-23929128	MOE-SF	MOE-SM	NOTEST	0.188837	0.128843	-0.551524	0	1	1	no	MOE-CF	MOE-CM	NOTEST	0.196875	0.146476	-0.426619	0	1	1	no	MOE-SF	MOE-CF	NOTEST	0.188837	0.196875	0.0601386	0	1	1	no	MOE-SM	MOE-CM	NOTEST	0.128843	0.146476	0.185043	0	1	1	no	MOE-SM	MOE-CF	NOTEST	0.128843	0.196875	0.611662
XLOC_000046	NM_007740	Col9a1	chr1:24184448-24259577	MOE-SF	MOE-SM	OK	9.11963	8.89341	-0.0362381	-0.159779	0.78665	0.981732	no	MOE-CF	MOE-CM	OK	8.78371	8.66995	-0.0188059	-0.0823871	0.8888	0.992156	no	MOE-SF	MOE-CF	OK	9.11963	8.78371	-0.054145	-0.238316	0.6852	0.970797	no	MOE-SM	MOE-CM	OK	8.89341	8.66995	-0.0367128	-0.161115	0.7862	0.981732	no	MOE-SM	MOE-CF	OK	8.89341	8.78371	-0.0179069
XLOC_000047	NM_026719	Lmbrd1	chr1:24685382-24823146	MOE-SF	MOE-SM	OK	15.9907	16.7802	0.0695223	0.34396	0.5556	0.943873	no	MOE-CF	MOE-CM	OK	16.5665	15.9252	-0.0569506	-0.281349	0.6323	0.962886	no	MOE-SF	MOE-CF	OK	15.9907	16.5665	0.0510291	0.252311	0.66535	0.968466	no	MOE-SM	MOE-CM	OK	16.7802	15.9252	-0.0754438	-0.372937	0.52775	0.937328	no	MOE-SM	MOE-CF	OK	16.7802	16.5665	-0.0184932
XLOC_000048	NM_153601	Lgsn	chr1:31197922-31279501	MOE-SF	MOE-SM	NOTEST	0.0260283	0.0536435	1.04332	0	1	1	no	MOE-CF	MOE-CM	NOTEST	0.0603947	0	#NAME?	0	1	1	no	MOE-SF	MOE-CF	NOTEST	0.0260283	0.0603947	1.21434	0	1	1	no	MOE-SM	MOE-CM	NOTEST	0.0536435	0	#NAME?	0	1	1	no	MOE-SM	MOE-CF	NOTEST	0.0536435	0.0603947	0.17102
XLOC_000049	NM_029062	Pih1d3	chr1:31279683-31281132	MOE-SF	MOE-SM	NOTEST	0.404902	0.140208	-1.53	0	1	1	no	MOE-CF	MOE-CM	NOTEST	0.431771	0.355074	-0.282146	0	1	1	no	MOE-SF	MOE-CF	NOTEST	0.404902	0.431771	0.0926934	0	1	1	no	MOE-SM	MOE-CM	NOTEST	0.140208	0.355074	1.34055	0	1	1	no	MOE-SM	MOE-CF	NOTEST	0.140208	0.431771	1.62269
XLOC_000050	NR_015347	Gm4850	chr1:31321691-31324906	MOE-SF	MOE-SM	NOTEST	0	0	0	0	1	1	no	MOE-CF	MOE-CM	NOTEST	0	0	0	0	1	1	no	MOE-SF	MOE-CF	NOTEST	0	0	0	0	1	1	no	MOE-SM	MOE-CM	NOTEST	0	0	0	0	1	1	no	MOE-SM	MOE-CF	NOTEST	0	0	0
XLOC_000051	NM_133235	Khdrbs2	chr1:32229650-32714583	MOE-SF	MOE-SM	NOTEST	0.587956	0.448004	-0.392196	0	1	1	no	MOE-CF	MOE-CM	OK	0.9746	0.835036	-0.222972	-0.309599	0.64485	0.964644	no	MOE-SF	MOE-CF	OK	0.587956	0.9746	0.729103	0.726288	0.21305	0.781992	no	MOE-SM	MOE-CM	NOTEST	0.448004	0.835036	0.898327	0	1	1	no	MOE-SM	MOE-CF	OK	0.448004	0.9746	1.1213
XLOC_000052	NR_033199	1700001G17Rik	chr1:33726668-33727557	MOE-SF	MOE-SM	OK	2.01537	2.2933	0.186379	0.347688	0.6151	0.958758	no	MOE-CF	MOE-CM	OK	3.10848	2.28178	-0.446049	-0.922013	0.18625	0.754997	no	MOE-SF	MOE-CF	OK	2.01537	3.10848	0.625166	1.23253	0.0806	0.580538	no	MOE-SM	MOE-CM	OK	2.2933	2.28178	-0.00726225	-0.0141309	0.9494	0.995774	no	MOE-SM	MOE-CF	OK	2.2933	3.10848	0.438787
XLOC_000053	NM_001159729,NM_008999	Rab23	chr1:33776740-33799409	MOE-SF	MOE-SM	OK	5.0986	4.82693	-0.0789971	-0.299081	0.60695	0.956476	no	MOE-CF	MOE-CM	OK	5.70029	5.57693	-0.0315631	-0.123269	0.8316	0.987808	no	MOE-SF	MOE-CF	OK	5.0986	5.70029	0.160934	0.620523	0.27965	0.834907	no	MOE-SM	MOE-CM	OK	4.82693	5.57693	0.208368	0.79867	0.163	0.727448	no	MOE-SM	MOE-CF	OK	4.82693	5.70029	0.239931
XLOC_000054	NM_133833,NM_134448	Dst	chr1:34068669-34365497	MOE-SF	MOE-SM	OK	38.4511	35.9201	-0.0982327	-0.425753	0.4626	0.919288	no	MOE-CF	MOE-CM	OK	35.7967	35.9124	0.00465574	0.0203146	0.97035	0.995774	no	MOE-SF	MOE-CF	OK	38.4511	35.7967	-0.103199	-0.448384	0.443	0.913597	no	MOE-SM	MOE-CM	OK	35.9201	35.9124	-0.000310575	-0.00135177	0.9976	0.998315	no	MOE-SM	MOE-CF	OK	35.9201	35.7967	-0.00496632
XLOC_000055	NM_178601	Imp4	chr1:34496673-34502592	MOE-SF	MOE-SM	OK	12.1025	12.8361	0.0849016	0.367404	0.55045	0.942599	no	MOE-CF	MOE-CM	OK	13.3632	12.4168	-0.105977	-0.461955	0.4506	0.915525	no	MOE-SF	MOE-CF	OK	12.1025	13.3632	0.142966	0.621778	0.31565	0.85666	no	MOE-SM	MOE-CM	OK	12.8361	12.4168	-0.0479129	-0.207804	0.73725	0.976911	no	MOE-SM	MOE-CF	OK	12.8361	13.3632	0.058064
XLOC_000056	NM_011206	Ptpn18	chr1:34516590-34530624	MOE-SF	MOE-SM	OK	18.6189	16.6938	-0.157463	-0.697385	0.2709	0.828809	no	MOE-CF	MOE-CM	OK	16.6146	14.5329	-0.193135	-0.83121	0.1916	0.760565	no	MOE-SF	MOE-CF	OK	18.6189	16.6146	-0.164316	-0.728332	0.2531	0.814597	no	MOE-SM	MOE-CM	OK	16.6938	14.5329	-0.199989	-0.860046	0.1771	0.744911	no	MOE-SM	MOE-CF	OK	16.6938	16.6146	-0.00685373
XLOC_000057	NM_009355	Prss39	chr1:34555274-34559907	MOE-SF	MOE-SM	NOTEST	0	0	0	0	1	1	no	MOE-CF	MOE-CM	NOTEST	0	0	0	0	1	1	no	MOE-SF	MOE-CF	NOTEST	0	0	0	0	1	1	no	MOE-SM	MOE-CM	NOTEST	0	0	0	0	1	1	no	MOE-SM	MOE-CF	NOTEST	0	0	0
XLOC_000058	NM_007685	Cfc1	chr1:34592492-34601156	MOE-SF	MOE-SM	NOTEST	0.0518341	0.0532616	0.0391936	0	1	1	no	MOE-CF	MOE-CM	NOTEST	0	0	0	0	1	1	no	MOE-SF	MOE-CF	NOTEST	0.0518341	0	#NAME?	0	1	1	no	MOE-SM	MOE-CM	NOTEST	0.0532616	0	#NAME?	0	1	1	no	MOE-SM	MOE-CF	NOTEST	0.0532616	0	#NAME?
XLOC_000059	NM_213727	Amer3	chr1:34636537-34647789	MOE-SF	MOE-SM	NOTEST	0.0947796	0.0838196	-0.177288	0	1	1	no	MOE-CF	MOE-CM	NOTEST	0.121917	0.106548	-0.194387	0	1	1	no	MOE-SF	MOE-CF	NOTEST	0.0947796	0.121917	0.36325	0	1	1	no	MOE-SM	MOE-CM	NOTEST	0.0838196	0.106548	0.34615	0	1	1	no	MOE-SM	MOE-CF	NOTEST	0.0838196	0.121917	0.540538
XLOC_000060	NM_183019	Arhgef4	chr1:34858566-34869599	MOE-SF	MOE-SM	OK	0.454458	0.852723	0.90793	1.4263	0.02365	0.358812	no	MOE-CF	MOE-CM	OK	0.807479	0.670559	-0.26806	-0.466449	0.4259	0.907297	no	MOE-SF	MOE-CF	OK	0.454458	0.807479	0.829278	1.27827	0.0375	0.436298	no	MOE-SM	MOE-CM	OK	0.852723	0.670559	-0.346712	-0.618146	0.30745	0.85201	no	MOE-SM	MOE-CF	OK	0.852723	0.807479	-0.0786518
XLOC_000061	NM_145516,NM_175421	Plekhb2	chr1:34906803-34936430	MOE-SF	MOE-SM	OK	34.8125	38.2772	0.136879	0.66861	0.23915	0.803262	no	MOE-CF	MOE-CM	OK	34.9434	32.3947	-0.109262	-0.532658	0.3469	0.872691	no	MOE-SF	MOE-CF	OK	34.8125	34.9434	0.00541457	0.0263554	0.96425	0.995774	no	MOE-SM	MOE-CM	OK	38.2772	32.3947	-0.240726	-1.17771	0.0362	0.429176	no	MOE-SM	MOE-CF	OK	38.2772	34.9434	-0.131465
XLOC_000062	NM_015818	Hs6st1	chr1:36125244-36163291	MOE-SF	MOE-SM	OK	12.2485	16.7262	0.449501	2.11266	0.00035	0.0316804	yes	MOE-CF	MOE-CM	OK	15.2157	15.5948	0.035502	0.168312	0.78005	0.980997	no	MOE-SF	MOE-CF	OK	12.2485	15.2157	0.312955	1.46307	0.01435	0.290103	no	MOE-SM	MOE-CM	OK	16.7262	15.5948	-0.101044	-0.481674	0.42305	0.906594	no	MOE-SM	MOE-CF	OK	16.7262	15.2157	-0.136546
XLOC_000063	NM_001172205,NM_001172206,NM_145996,NR_033310	Arid5a	chr1:36364577-36380874	MOE-SF	MOE-SM	OK	3.32035	2.70815	-0.294027	-1.0475	0.06815	0.548623	no	MOE-CF	MOE-CM	OK	3.00929	2.54903	-0.239474	-0.837866	0.1431	0.700344	no	MOE-SF	MOE-CF	OK	3.32035	3.00929	-0.141914	-0.51327	0.3672	0.882718	no	MOE-SM	MOE-CM	OK	2.70815	2.54903	-0.0873604	-0.301364	0.59665	0.953706	no	MOE-SM	MOE-CF	OK	2.70815	3.00929	0.152113
XLOC_000064	NM_033570	Cnnm4	chr1:36528441-36565621	MOE-SF	MOE-SM	OK	6.25337	7.2794	0.219186	0.934587	0.11445	0.652196	no	MOE-CF	MOE-CM	OK	6.88883	6.57357	-0.0675817	-0.287838	0.6234	0.960936	no	MOE-SF	MOE-CF	OK	6.25337	6.88883	0.139626	0.592	0.3202	0.859355	no	MOE-SM	MOE-CM	OK	7.2794	6.57357	-0.147142	-0.630274	0.28175	0.836008	no	MOE-SM	MOE-CF	OK	7.2794	6.88883	-0.07956
XLOC_000065	NM_001039551,NM_053186	Cnnm3	chr1:36568720-36585082	MOE-SF	MOE-SM	OK	1.24113	1.73409	0.482521	1.36587	0.0179	0.319121	no	MOE-CF	MOE-CM	OK	1.49339	1.34351	-0.152584	-0.426994	0.4467	0.914618	no	MOE-SF	MOE-CF	OK	1.24113	1.49339	0.266935	0.733465	0.1974	0.767613	no	MOE-SM	MOE-CM	OK	1.73409	1.34351	-0.36817	-1.06262	0.06185	0.530373	no	MOE-SM	MOE-CF	OK	1.73409	1.49339	-0.215586
XLOC_000066	NM_009942	Cox5b	chr1:36748331-36750233	MOE-SF	MOE-SM	OK	63.3475	83.4958	0.398416	2.29103	0.0047	0.162097	no	MOE-CF	MOE-CM	OK	70.4805	49.8539	-0.499518	-2.73521	0.00055	0.0425964	yes	MOE-SF	MOE-CF	OK	63.3475	70.4805	0.153937	0.872065	0.2814	0.835793	no	MOE-SM	MOE-CM	OK	83.4958	49.8539	-0.743998	-4.1311	5e-05	0.00714131	yes	MOE-SM	MOE-CF	OK	83.4958	70.4805	-0.244479
XLOC_000067	NR_040290	4933424G06Rik	chr1:36771382-36814805	MOE-SF	MOE-SM	NOTEST	0.140714	0.227714	0.694456	0	1	1	no	MOE-CF	MOE-CM	NOTEST	0.06063	0.271554	2.16313	0	1	1	no	MOE-SF	MOE-CF	NOTEST	0.140714	0.06063	-1.21466	0	1	1	no	MOE-SM	MOE-CM	NOTEST	0.227714	0.271554	0.25402	0	1	1	no	MOE-SM	MOE-CF	NOTEST	0.227714	0.06063	-1.90912
XLOC_000068	NM_009539	Zap70	chr1:36818705-36839661	MOE-SF	MOE-SM	NOTEST	0.257949	0.270994	0.071176	0	1	1	no	MOE-CF	MOE-CM	NOTEST	0.334273	0.135709	-1.3005	0	1	1	no	MOE-SF	MOE-CF	NOTEST	0.257949	0.334273	0.373941	0	1	1	no	MOE-SM	MOE-CM	NOTEST	0.270994	0.135709	-0.997739	0	1	1	no	MOE-SM	MOE-CF	NOTEST	0.270994	0.334273	0.302765
XLOC_000069	NM_009918	Cnga3	chr1:37276105-37320229	MOE-SF	MOE-SM	NOTEST	0.0909241	0.0934281	0.0391951	0	1	1	no	MOE-CF	MOE-CM	NOTEST	0.163406	0.138759	-0.235883	0	1	1	no	MOE-SF	MOE-CF	NOTEST	0.0909241	0.163406	0.845731	0	1	1	no	MOE-SM	MOE-CM	NOTEST	0.0934281	0.138759	0.570653	0	1	1	no	MOE-SM	MOE-CF	NOTEST	0.0934281	0.163406	0.806536
XLOC_000070	NM_030266,NM_172971	Inpp4a	chr1:37356737-37467580	MOE-SF	MOE-SM	OK	8.89374	10.144	0.189766	0.831646	0.14095	0.697661	no	MOE-CF	MOE-CM	OK	9.89046	8.91996	-0.149002	-0.636475	0.2678	0.825757	no	MOE-SF	MOE-CF	OK	8.89374	9.89046	0.153249	0.658536	0.24745	0.810955	no	MOE-SM	MOE-CM	OK	10.144	8.91996	-0.185519	-0.808002	0.1569	0.719582	no	MOE-SM	MOE-CF	OK	10.144	9.89046	-0.0365167
XLOC_000071	NM_026123	Unc50	chr1:37487016-37495969	MOE-SF	MOE-SM	OK	49.0752	56.7073	0.20854	1.09742	0.08745	0.595046	no	MOE-CF	MOE-CM	OK	53.1241	49.8559	-0.0916032	-0.481649	0.45325	0.916823	no	MOE-SF	MOE-CF	OK	49.0752	53.1241	0.114371	0.601211	0.35575	0.877368	no	MOE-SM	MOE-CM	OK	56.7073	49.8559	-0.185772	-0.97785	0.1287	0.676292	no	MOE-SM	MOE-CF	OK	56.7073	53.1241	-0.0941691
XLOC_000072	NM_001037918	Lipt1	chr1:37929050-37933143	MOE-SF	MOE-SM	OK	3.50096	3.23573	-0.113657	-0.311769	0.6237	0.961021	no	MOE-CF	MOE-CM	OK	3.00553	3.78664	0.333297	0.90839	0.15935	0.722482	no	MOE-SF	MOE-CF	OK	3.50096	3.00553	-0.22013	-0.593615	0.35645	0.877571	no	MOE-SM	MOE-CM	OK	3.23573	3.78664	0.226824	0.629077	0.33045	0.864711	no	MOE-SM	MOE-CF	OK	3.23573	3.00553	-0.106473
XLOC_000073	NM_027098	Mrpl30	chr1:37947397-37955178	MOE-SF	MOE-SM	OK	47.2757	45.9502	-0.0410291	-0.212817	0.7802	0.981046	no	MOE-CF	MOE-CM	OK	48.4688	43.8111	-0.145759	-0.753251	0.3142	0.855787	no	MOE-SF	MOE-CF	OK	47.2757	48.4688	0.0359571	0.188388	0.80465	0.984794	no	MOE-SM	MOE-CM	OK	45.9502	43.8111	-0.0687728	-0.351951	0.64305	0.964222	no	MOE-SM	MOE-CF	OK	45.9502	48.4688	0.0769862
XLOC_000074	NM_198303	Eif5b	chr1:38054854-38186507	MOE-SF	MOE-SM	OK	8.61922	6.96416	-0.307608	-1.03798	0.0772	0.571618	no	MOE-CF	MOE-CM	OK	7.37723	8.46769	0.198889	0.689115	0.2411	0.805201	no	MOE-SF	MOE-CF	OK	8.61922	7.37723	-0.224479	-0.77725	0.18935	0.758519	no	MOE-SM	MOE-CM	OK	6.96416	8.46769	0.282018	0.952245	0.10695	0.637116	no	MOE-SM	MOE-CF	OK	6.96416	7.37723	0.0831293
XLOC_000075	NM_001011684	Nms	chr1:38995993-39007121	MOE-SF	MOE-SM	NOTEST	0.058645	0	#NAME?	0	1	1	no	MOE-CF	MOE-CM	NOTEST	0.0697331	0	#NAME?	0	1	1	no	MOE-SF	MOE-CF	NOTEST	0.058645	0.0697331	0.249835	0	1	1	no	MOE-SM	MOE-CM	NOTEST	0	0	0	0	1	1	no	MOE-SM	MOE-CF	NOTEST	0	0.0697331	inf
XLOC_000076	NM_026850	Pdcl3	chr1:39044658-39054081	MOE-SF	MOE-SM	OK	26.9021	22.6389	-0.248914	-1.18858	0.0567	0.513434	no	MOE-CF	MOE-CM	OK	24.9802	25.5673	0.0335183	0.16067	0.79645	0.983104	no	MOE-SF	MOE-CF	OK	26.9021	24.9802	-0.106934	-0.515863	0.4196	0.904869	no	MOE-SM	MOE-CM	OK	22.6389	25.5673	0.175498	0.832802	0.18735	0.756273	no	MOE-SM	MOE-CF	OK	22.6389	24.9802	0.14198
XLOC_000077	NM_008719	Npas2	chr1:39251116-39420085	MOE-SF	MOE-SM	OK	0.963962	1.03109	0.0971259	0.233297	0.6962	0.972302	no	MOE-CF	MOE-CM	OK	1.04312	1.62467	0.639237	1.63386	0.0076	0.211868	no	MOE-SF	MOE-CF	OK	0.963962	1.04312	0.113863	0.270924	0.6503	0.965377	no	MOE-SM	MOE-CM	OK	1.03109	1.62467	0.655974	1.69508	0.00535	0.174268	no	MOE-SM	MOE-CF	OK	1.03109	1.04312	0.0167374
XLOC_000078	NM_001252218,NM_001252219,NM_053257	Rpl31	chr1:39424695-39535592	MOE-SF	MOE-SM	OK	9.78117	8.59141	-0.187113	-0.375884	0.5642	0.945989	no	MOE-CF	MOE-CM	OK	8.17869	9.08327	0.151341	0.33338	0.617	0.959205	no	MOE-SF	MOE-CF	OK	9.78117	8.17869	-0.258137	-0.540991	0.4097	0.900425	no	MOE-SM	MOE-CM	OK	8.59141	9.08327	0.0803169	0.168873	0.7973	0.983171	no	MOE-SM	MOE-CF	OK	8.59141	8.17869	-0.0710242
XLOC_000079	NM_028043	Cnot11	chr1:39592646-39603722	MOE-SF	MOE-SM	OK	14.247	13.7868	-0.0473779	-0.21945	0.71765	0.974865	no	MOE-CF	MOE-CM	OK	15.1819	16.009	0.0765287	0.360191	0.5507	0.942715	no	MOE-SF	MOE-CF	OK	14.247	15.1819	0.0916908	0.428136	0.4796	0.924974	no	MOE-SM	MOE-CM	OK	13.7868	16.009	0.215597	1.00647	0.0986	0.619638	no	MOE-SM	MOE-CF	OK	13.7868	15.1819	0.139069
XLOC_000080	NM_001252200,NM_001252201,NM_001252202,NM_008696	Map4k4	chr1:39957757-40083155	MOE-SF	MOE-SM	OK	13.6728	12.6201	-0.11559	-0.542833	0.34075	0.869982	no	MOE-CF	MOE-CM	OK	12.3014	13.0808	0.0886335	0.412937	0.47435	0.922844	no	MOE-SF	MOE-CF	OK	13.6728	12.3014	-0.152487	-0.712775	0.21345	0.782057	no	MOE-SM	MOE-CM	OK	12.6201	13.0808	0.0517362	0.242155	0.67275	0.969409	no	MOE-SM	MOE-CF	OK	12.6201	12.3014	-0.0368973
XLOC_000081	NM_010555	Il1r2	chr1:40133056-40182070	MOE-SF	MOE-SM	OK	0.752078	0.687534	-0.129451	-0.135357	0.81705	0.98679	no	MOE-CF	MOE-CM	OK	0.705014	1.10087	0.642926	0.73883	0.2067	0.776701	no	MOE-SF	MOE-CF	OK	0.752078	0.705014	-0.0932306	-0.0982298	0.84905	0.989211	no	MOE-SM	MOE-CM	OK	0.687534	1.10087	0.679146	0.773419	0.17865	0.746937	no	MOE-SM	MOE-CF	NOTEST	0.687534	0.705014	0.0362203
XLOC_000082	NM_001123382,NM_008362	Il1r1	chr1:40281924-40373022	MOE-SF	MOE-SM	OK	2.27638	2.37183	0.059259	0.192007	0.7339	0.976525	no	MOE-CF	MOE-CM	OK	2.60859	2.54416	-0.0360817	-0.119293	0.83645	0.988104	no	MOE-SF	MOE-CF	OK	2.27638	2.60859	0.19653	0.642249	0.26205	0.820186	no	MOE-SM	MOE-CM	OK	2.37183	2.54416	0.101189	0.331638	0.56335	0.945782	no	MOE-SM	MOE-CF	OK	2.37183	2.60859	0.137271
XLOC_000083	NM_133193	Il1rl2	chr1:40381471-40422316	MOE-SF	MOE-SM	OK	1.90974	1.20124	-0.668848	-1.42083	0.026	0.373105	no	MOE-CF	MOE-CM	OK	1.25986	1.60841	0.352377	0.734794	0.23895	0.803173	no	MOE-SF	MOE-CF	OK	1.90974	1.25986	-0.600114	-1.28803	0.04275	0.459972	no	MOE-SM	MOE-CM	OK	1.20124	1.60841	0.421111	0.869615	0.16715	0.732299	no	MOE-SM	MOE-CF	OK	1.20124	1.25986	0.0687336
XLOC_000084	NM_001025602,NM_010743	Il1rl1	chr1:40496493-40522259	MOE-SF	MOE-SM	NOTEST	0.474373	0.519271	0.130468	0	1	1	no	MOE-CF	MOE-CM	NOTEST	0.496009	0.41334	-0.263039	0	1	1	no	MOE-SF	MOE-CF	NOTEST	0.474373	0.496009	0.0643461	0	1	1	no	MOE-SM	MOE-CM	NOTEST	0.519271	0.41334	-0.32916	0	1	1	no	MOE-SM	MOE-CF	NOTEST	0.519271	0.496009	-0.0661215
XLOC_000085	NM_001161842,NM_001161843,NM_008365	Il18r1	chr1:40522396-40557699	MOE-SF	MOE-SM	OK	1.44855	1.22885	-0.237299	-0.426682	0.4239	0.906671	no	MOE-CF	MOE-CM	OK	1.29738	1.36145	0.0695411	0.120437	0.8229	0.987401	no	MOE-SF	MOE-CF	OK	1.44855	1.29738	-0.159002	-0.27584	0.60035	0.954946	no	MOE-SM	MOE-CM	OK	1.22885	1.36145	0.147837	0.26534	0.62835	0.961924	no	MOE-SM	MOE-CF	OK	1.22885	1.29738	0.0782964
XLOC_000086	NM_010553	Il18rap	chr1:40572206-40606142	MOE-SF	MOE-SM	NOTEST	0.46018	0.465194	0.0156351	0	1	1	no	MOE-CF	MOE-CM	NOTEST	0.474464	0.429482	-0.143702	0	1	1	no	MOE-SF	MOE-CF	NOTEST	0.46018	0.474464	0.0441007	0	1	1	no	MOE-SM	MOE-CM	NOTEST	0.465194	0.429482	-0.115236	0	1	1	no	MOE-SM	MOE-CF	NOTEST	0.465194	0.474464	0.0284657
XLOC_000087	NM_177084	Slc9a4	chr1:40637071-40687576	MOE-SF	MOE-SM	NOTEST	0.400452	0.181199	-1.14405	0	1	1	no	MOE-CF	MOE-CM	NOTEST	0.344062	0.266517	-0.368441	0	1	1	no	MOE-SF	MOE-CF	NOTEST	0.400452	0.344062	-0.21896	0	1	1	no	MOE-SM	MOE-CM	NOTEST	0.181199	0.266517	0.556649	0	1	1	no	MOE-SM	MOE-CF	NOTEST	0.181199	0.344062	0.92509
XLOC_000088	NM_001033289	Slc9a2	chr1:40738556-40825730	MOE-SF	MOE-SM	OK	15.1608	14.0515	-0.109621	-0.515978	0.3836	0.890793	no	MOE-CF	MOE-CM	OK	14.1056	14.3948	0.0292744	0.137355	0.82005	0.986988	no	MOE-SF	MOE-CF	OK	15.1608	14.1056	-0.104073	-0.490099	0.40555	0.899098	no	MOE-SM	MOE-CM	OK	14.0515	14.3948	0.0348229	0.163309	0.7858	0.981661	no	MOE-SM	MOE-CF	OK	14.0515	14.1056	0.00554845
XLOC_000089	NM_001081198	Tmem182	chr1:40862445-40912112	MOE-SF	MOE-SM	NOTEST	0.149467	0.191906	0.360579	0	1	1	no	MOE-CF	MOE-CM	NOTEST	0.0495572	0.275222	2.47343	0	1	1	no	MOE-SF	MOE-CF	NOTEST	0.149467	0.0495572	-1.59266	0	1	1	no	MOE-SM	MOE-CM	NOTEST	0.191906	0.275222	0.520194	0	1	1	no	MOE-SM	MOE-CF	NOTEST	0.191906	0.0495572	-1.95324
XLOC_000090	NM_008900	Pou3f3	chr1:42753990-42757054	MOE-SF	MOE-SM	NOTEST	0.341943	0.258635	-0.402837	0	1	1	no	MOE-CF	MOE-CM	NOTEST	0.508778	0.25355	-1.00477	0	1	1	no	MOE-SF	MOE-CF	NOTEST	0.341943	0.508778	0.573281	0	1	1	no	MOE-SM	MOE-CM	NOTEST	0.258635	0.25355	-0.0286469	0	1	1	no	MOE-SM	MOE-CF	NOTEST	0.258635	0.508778	0.976119
XLOC_000091	NR_027891	2900092D14Rik	chr1:42757180-42760021	MOE-SF	MOE-SM	NOTEST	0.032192	0.0174359	-0.884647	0	1	1	no	MOE-CF	MOE-CM	NOTEST	0.0392094	0	#NAME?	0	1	1	no	MOE-SF	MOE-CF	NOTEST	0.032192	0.0392094	0.284495	0	1	1	no	MOE-SM	MOE-CM	NOTEST	0.0174359	0	#NAME?	0	1	1	no	MOE-SM	MOE-CF	NOTEST	0.0174359	0.0392094	1.16914
XLOC_000092	NM_023514	Mrps9	chr1:42908077-42962528	MOE-SF	MOE-SM	OK	25.915	24.9411	-0.055262	-0.26164	0.6901	0.971809	no	MOE-CF	MOE-CM	OK	24.0568	24.8719	0.0480714	0.224819	0.72345	0.975013	no	MOE-SF	MOE-CF	OK	25.915	24.0568	-0.107343	-0.506817	0.4383	0.911798	no	MOE-SM	MOE-CM	OK	24.9411	24.8719	-0.00400925	-0.0188012	0.9795	0.996155	no	MOE-SM	MOE-CF	OK	24.9411	24.0568	-0.0520806
XLOC_000093	NM_053107	Gpr45	chr1:43009716-43092294	MOE-SF	MOE-SM	NOTEST	0.0132646	0	#NAME?	0	1	1	no	MOE-CF	MOE-CM	NOTEST	0	0	0	0	1	1	no	MOE-SF	MOE-CF	NOTEST	0.0132646	0	#NAME?	0	1	1	no	MOE-SM	MOE-CM	NOTEST	0	0	0	0	1	1	no	MOE-SM	MOE-CF	NOTEST	0	0	0
XLOC_000094	NM_133818	AI597479	chr1:43155554-43172791	MOE-SF	MOE-SM	OK	16.1585	15.7155	-0.0400979	-0.190919	0.75625	0.979364	no	MOE-CF	MOE-CM	OK	15.9826	15.5234	-0.0420528	-0.199473	0.7352	0.9766	no	MOE-SF	MOE-CF	OK	16.1585	15.9826	-0.0157921	-0.0753356	0.90405	0.993584	no	MOE-SM	MOE-CM	OK	15.7155	15.5234	-0.017747	-0.0840216	0.88745	0.992156	no	MOE-SM	MOE-CF	OK	15.7155	15.9826	0.0243058
XLOC_000095	NM_010879	Nck2	chr1:43502595-43627363	MOE-SF	MOE-SM	OK	19.3842	21.4117	0.143517	0.691815	0.25605	0.816161	no	MOE-CF	MOE-CM	OK	18.935	18.3685	-0.043821	-0.208959	0.72795	0.975817	no	MOE-SF	MOE-CF	OK	19.3842	18.935	-0.0338281	-0.161778	0.79175	0.982122	no	MOE-SM	MOE-CM	OK	21.4117	18.3685	-0.221166	-1.06298	0.08165	0.58283	no	MOE-SM	MOE-CF	OK	21.4117	18.935	-0.177345
XLOC_000096	NM_024283	1500015O10Rik	chr1:43787446-43799409	MOE-SF	MOE-SM	OK	15.5903	16.8003	0.107836	0.432291	0.54395	0.941695	no	MOE-CF	MOE-CM	OK	17.2223	14.4323	-0.254977	-1.01853	0.1505	0.711469	no	MOE-SF	MOE-CF	OK	15.5903	17.2223	0.143625	0.579062	0.4155	0.902547	no	MOE-SM	MOE-CM	OK	16.8003	14.4323	-0.219188	-0.870663	0.2209	0.789307	no	MOE-SM	MOE-CF	OK	16.8003	17.2223	0.0357891
XLOC_000097	NM_009418	Tpp2	chr1:43990851-44059816	MOE-SF	MOE-SM	OK	16.0179	14.4081	-0.152806	-0.741555	0.2149	0.783163	no	MOE-CF	MOE-CM	OK	16.0566	16.2027	0.0130741	0.0639018	0.91795	0.99495	no	MOE-SF	MOE-CF	OK	16.0179	16.0566	0.00347621	0.0169867	0.9778	0.996063	no	MOE-SM	MOE-CM	OK	14.4081	16.2027	0.169357	0.822053	0.1671	0.732298	no	MOE-SM	MOE-CF	OK	14.4081	16.0566	0.156283
XLOC_000098	NM_144558	Bivm	chr1:44176812-44201616	MOE-SF	MOE-SM	OK	9.61027	8.47363	-0.181597	-0.789445	0.18365	0.751551	no	MOE-CF	MOE-CM	OK	8.83973	8.5463	-0.0487017	-0.209488	0.72705	0.975577	no	MOE-SF	MOE-CF	OK	9.61027	8.83973	-0.120576	-0.527182	0.3778	0.887302	no	MOE-SM	MOE-CM	OK	8.47363	8.5463	0.0123197	0.0526994	0.93395	0.995774	no	MOE-SM	MOE-CF	OK	8.47363	8.83973	0.0610214
XLOC_000099	NM_011729	Ercc5	chr1:44204588-44238105	MOE-SF	MOE-SM	OK	19.3173	16.6353	-0.215642	-1.0548	0.07695	0.571223	no	MOE-CF	MOE-CM	OK	15.5348	18.0958	0.220153	1.06897	0.0729	0.560396	no	MOE-SF	MOE-CF	OK	19.3173	15.5348	-0.314386	-1.53287	0.0118	0.263831	no	MOE-SM	MOE-CM	OK	16.6353	18.0958	0.121409	0.59139	0.32145	0.859907	no	MOE-SM	MOE-CF	OK	16.6353	15.5348	-0.098744
XLOC_000100	NM_028450	Gulp1	chr1:44608515-44853681	MOE-SF	MOE-SM	OK	15.9363	11.9149	-0.419556	-1.81224	0.00145	0.0807421	no	MOE-CF	MOE-CM	OK	12.4954	14.984	0.262024	1.13133	0.04975	0.489002	no	MOE-SF	MOE-CF	OK	15.9363	12.4954	-0.350919	-1.52266	0.008	0.217304	no	MOE-SM	MOE-CM	OK	11.9149	14.984	0.330662	1.42128	0.01305	0.277465	no	MOE-SM	MOE-CF	OK	11.9149	12.4954	0.0686378
XLOC_000101	NM_009930	Col3a1	chr1:45368382-45406551	MOE-SF	MOE-SM	OK	81.2172	90.7487	0.160091	0.762438	0.19245	0.761587	no	MOE-CF	MOE-CM	OK	79.7999	79.3366	-0.00840085	-0.0406611	0.944	0.995774	no	MOE-SF	MOE-CF	OK	81.2172	79.7999	-0.0253991	-0.12223	0.8352	0.988022	no	MOE-SM	MOE-CM	OK	90.7487	79.3366	-0.193891	-0.928623	0.1116	0.647457	no	MOE-SM	MOE-CF	OK	90.7487	79.7999	-0.18549
XLOC_000102	NM_028599	Wdr75	chr1:45852345-45880458	MOE-SF	MOE-SM	OK	20.5541	17.5259	-0.229937	-1.09329	0.0744	0.564535	no	MOE-CF	MOE-CM	OK	18.9581	19.7827	0.0614236	0.292231	0.63475	0.963091	no	MOE-SF	MOE-CF	OK	20.5541	18.9581	-0.116606	-0.558165	0.36285	0.880125	no	MOE-SM	MOE-CM	OK	17.5259	19.7827	0.174755	0.825926	0.1748	0.742377	no	MOE-SM	MOE-CF	OK	17.5259	18.9581	0.113331
XLOC_000103	NM_001160386	Dnah7b	chr1:46123582-46430395	MOE-SF	MOE-SM	OK	1.76903	1.56619	-0.175693	-0.67185	0.24965	0.81265	no	MOE-CF	MOE-CM	OK	1.48084	1.4556	-0.0248031	-0.0919415	0.87715	0.991695	no	MOE-SF	MOE-CF	OK	1.76903	1.48084	-0.256543	-0.97404	0.0946	0.60961	no	MOE-SM	MOE-CM	OK	1.56619	1.4556	-0.105653	-0.394312	0.49965	0.930226	no	MOE-SM	MOE-CF	OK	1.56619	1.48084	-0.0808497
XLOC_000104	NM_019790	Tmeff2	chr1:50984366-51244114	MOE-SF	MOE-SM	NOTEST	0.268179	0.305999	0.190329	0	1	1	no	MOE-CF	MOE-CM	NOTEST	0.350109	0.0987682	-1.82568	0	1	1	no	MOE-SF	MOE-CF	NOTEST	0.268179	0.350109	0.384605	0	1	1	no	MOE-SM	MOE-CM	NOTEST	0.305999	0.0987682	-1.63141	0	1	1	no	MOE-SM	MOE-CF	NOTEST	0.305999	0.350109	0.194276
XLOC_000105	NM_138741	Sdpr	chr1:51275229-51390623	MOE-SF	MOE-SM	OK	7.30524	5.7833	-0.337037	-1.24854	0.03155	0.40683	no	MOE-CF	MOE-CM	OK	6.66292	6.66342	0.000108762	0.000407711	0.99085	0.99673	no	MOE-SF	MOE-CF	OK	7.30524	6.66292	-0.132777	-0.500707	0.3831	0.890501	no	MOE-SM	MOE-CM	OK	5.7833	6.66342	0.204369	0.752733	0.1899	0.758988	no	MOE-SM	MOE-CF	OK	5.7833	6.66292	0.20426
XLOC_000106	NM_011487	Stat4	chr1:52065087-52164028	MOE-SF	MOE-SM	NOTEST	0.632709	0.714783	0.175964	0	1	1	no	MOE-CF	MOE-CM	NOTEST	0.603653	0.596944	-0.0161234	0	1	1	no	MOE-SF	MOE-CF	NOTEST	0.632709	0.603653	-0.0678219	0	1	1	no	MOE-SM	MOE-CM	NOTEST	0.714783	0.596944	-0.259909	0	1	1	no	MOE-SM	MOE-CF	NOTEST	0.714783	0.603653	-0.243785
XLOC_000107	NM_001205313,NM_001205314,NM_009283	Stat1	chr1:52176281-52218709	MOE-SF	MOE-SM	OK	10.3143	8.23136	-0.32544	-1.44747	0.0128	0.274472	no	MOE-CF	MOE-CM	OK	8.96683	8.87335	-0.0151196	-0.0668351	0.9052	0.993611	no	MOE-SF	MOE-CF	OK	10.3143	8.96683	-0.201974	-0.899004	0.11535	0.653568	no	MOE-SM	MOE-CM	OK	8.23136	8.87335	0.108347	0.478585	0.39915	0.896885	no	MOE-SM	MOE-CF	OK	8.23136	8.96683	0.123467
XLOC_000108	NM_001142647,NR_024590	Tmem194b	chr1:52687548-52708763	MOE-SF	MOE-SM	OK	2.03702	2.2118	0.118761	0.330026	0.56315	0.945782	no	MOE-CF	MOE-CM	OK	2.35256	2.60317	0.146038	0.425657	0.4602	0.918344	no	MOE-SF	MOE-CF	OK	2.03702	2.35256	0.207771	0.581435	0.30795	0.852139	no	MOE-SM	MOE-CM	OK	2.2118	2.60317	0.235047	0.679912	0.24275	0.806988	no	MOE-SM	MOE-CF	OK	2.2118	2.35256	0.0890098
XLOC_000109	NM_146108	Hibch	chr1:52901889-52977704	MOE-SF	MOE-SM	OK	26.423	20.972	-0.333327	-1.57355	0.0133	0.279739	no	MOE-CF	MOE-CM	OK	22.1589	25.3292	0.192915	0.914464	0.14755	0.706674	no	MOE-SF	MOE-CF	OK	26.423	22.1589	-0.253907	-1.20649	0.0554	0.509315	no	MOE-SM	MOE-CM	OK	20.972	25.3292	0.272334	1.28257	0.04245	0.458651	no	MOE-SM	MOE-CF	OK	20.972	22.1589	0.0794193
XLOC_000110	NM_010834	Mstn	chr1:53118506-53124923	MOE-SF	MOE-SM	OK	1.88642	0.801347	-1.23515	-2.62922	0.00025	0.0249379	yes	MOE-CF	MOE-CM	OK	0.65774	0.909273	0.467194	0.834741	0.1698	0.736101	no	MOE-SF	MOE-CF	OK	1.88642	0.65774	-1.52006	-3.0499	5e-05	0.00714131	yes	MOE-SM	MOE-CM	OK	0.801347	0.909273	0.182286	0.341127	0.57365	0.948594	no	MOE-SM	MOE-CF	OK	0.801347	0.65774	-0.284908
XLOC_000111	NM_145517	Ormdl1	chr1:53353938-53367089	MOE-SF	MOE-SM	OK	22.7694	23.5011	0.045631	0.216796	0.73385	0.976525	no	MOE-CF	MOE-CM	OK	25.5085	24.1694	-0.077796	-0.374224	0.5464	0.942013	no	MOE-SF	MOE-CF	OK	22.7694	25.5085	0.163885	0.785485	0.2214	0.789829	no	MOE-SM	MOE-CM	OK	23.5011	24.1694	0.0404577	0.192903	0.7583	0.979364	no	MOE-SM	MOE-CF	OK	23.5011	25.5085	0.118254
XLOC_000112	NM_028091	Osgepl1	chr1:53370506-53380908	MOE-SF	MOE-SM	OK	5.7724	4.90826	-0.233958	-0.818435	0.1868	0.755787	no	MOE-CF	MOE-CM	OK	5.5706	5.87423	0.0765662	0.271994	0.659	0.96742	no	MOE-SF	MOE-CF	OK	5.7724	5.5706	-0.051338	-0.182622	0.76905	0.980596	no	MOE-SM	MOE-CM	OK	4.90826	5.87423	0.259187	0.905495	0.142	0.6992	no	MOE-SM	MOE-CF	OK	4.90826	5.5706	0.18262
XLOC_000113	NM_030025	Ccdc150	chr1:54307526-54425571	MOE-SF	MOE-SM	NOTEST	0.505679	0.416655	-0.27937	0	1	1	no	MOE-CF	MOE-CM	NOTEST	0.521607	0.475444	-0.13369	0	1	1	no	MOE-SF	MOE-CF	NOTEST	0.505679	0.521607	0.0447408	0	1	1	no	MOE-SM	MOE-CM	NOTEST	0.416655	0.475444	0.190421	0	1	1	no	MOE-SM	MOE-CF	NOTEST	0.416655	0.521607	0.32411
XLOC_000114	NM_001039710,NM_026424	Coq10b	chr1:55109613-55129546	MOE-SF	MOE-SM	OK	25.1711	21.0132	-0.260475	-1.11147	0.05345	0.503435	no	MOE-CF	MOE-CM	OK	22.6512	20.4323	-0.148732	-0.629467	0.27505	0.831701	no	MOE-SF	MOE-CF	OK	25.1711	22.6512	-0.152182	-0.653115	0.2507	0.813108	no	MOE-SM	MOE-CM	OK	21.0132	20.4323	-0.0404391	-0.170193	0.7699	0.980666	no	MOE-SM	MOE-CF	OK	21.0132	22.6512	0.108293
XLOC_000115	NM_008303	Hspe1	chr1:55144991-55148161	MOE-SF	MOE-SM	OK	36.7995	32.6302	-0.173477	-0.841056	0.2474	0.810852	no	MOE-CF	MOE-CM	OK	35.9371	33.3554	-0.107554	-0.521655	0.4732	0.922474	no	MOE-SF	MOE-CF	OK	36.7995	35.9371	-0.0342142	-0.16847	0.8179	0.98679	no	MOE-SM	MOE-CM	OK	32.6302	33.3554	0.0317089	0.151497	0.83435	0.988022	no	MOE-SM	MOE-CF	OK	32.6302	35.9371	0.139263
XLOC_000116	NM_025283	Mob4	chr1:55188088-55211743	MOE-SF	MOE-SM	OK	36.6247	27.3784	-0.419779	-2.1257	0.0008	0.0551173	no	MOE-CF	MOE-CM	OK	32.7615	33.8046	0.0452186	0.230004	0.69685	0.972334	no	MOE-SF	MOE-CF	OK	36.6247	32.7615	-0.160816	-0.823446	0.17525	0.743066	no	MOE-SM	MOE-CM	OK	27.3784	33.8046	0.304181	1.53035	0.0121	0.267614	no	MOE-SM	MOE-CF	OK	27.3784	32.7615	0.258962
XLOC_000117	NM_175439	Mars2	chr1:55294020-55296902	MOE-SF	MOE-SM	OK	4.03375	3.59752	-0.165119	-0.551938	0.3634	0.880173	no	MOE-CF	MOE-CM	OK	4.29056	4.01068	-0.0973203	-0.333354	0.57935	0.950365	no	MOE-SF	MOE-CF	OK	4.03375	4.29056	0.0890445	0.304096	0.61825	0.959354	no	MOE-SM	MOE-CM	OK	3.59752	4.01068	0.156843	0.525778	0.3889	0.892732	no	MOE-SM	MOE-CF	OK	3.59752	4.29056	0.254163
XLOC_000118	NM_001114663	Plcl1	chr1:55462789-55811129	MOE-SF	MOE-SM	OK	4.21291	3.79188	-0.151905	-0.621806	0.2862	0.837914	no	MOE-CF	MOE-CM	OK	3.74107	3.75848	0.0067018	0.0270976	0.9588	0.995774	no	MOE-SF	MOE-CF	OK	4.21291	3.74107	-0.171369	-0.701027	0.22705	0.793867	no	MOE-SM	MOE-CM	OK	3.79188	3.75848	-0.0127623	-0.0516349	0.92835	0.995774	no	MOE-SM	MOE-CF	OK	3.79188	3.74107	-0.0194641
XLOC_000119	NR_045837	9130227L01Rik	chr1:55988084-56028942	MOE-SF	MOE-SM	NOTEST	0.0541382	0.0261523	-1.04971	0	1	1	no	MOE-CF	MOE-CM	NOTEST	0	0	0	0	1	1	no	MOE-SF	MOE-CF	NOTEST	0.0541382	0	#NAME?	0	1	1	no	MOE-SM	MOE-CM	NOTEST	0.0261523	0	#NAME?	0	1	1	no	MOE-SM	MOE-CF	NOTEST	0.0261523	0	#NAME?
XLOC_000120	NR_024325,NR_024326	9130024F11Rik	chr1:57028312-57032040	MOE-SF	MOE-SM	OK	0.674178	0.789757	0.22828	0.225267	0.70165	0.972937	no	MOE-CF	MOE-CM	NOTEST	0.568366	0.586924	0.0463531	0	1	1	no	MOE-SF	MOE-CF	NOTEST	0.674178	0.568366	-0.246309	0	1	1	no	MOE-SM	MOE-CM	OK	0.789757	0.586924	-0.428236	-0.343328	0.5309	0.937986	no	MOE-SM	MOE-CF	OK	0.789757	0.568366	-0.474589
XLOC_000121	NM_028546	1700066M21Rik	chr1:57434463-57442266	MOE-SF	MOE-SM	OK	7.23485	6.70183	-0.110407	-0.439331	0.46995	0.921582	no	MOE-CF	MOE-CM	OK	7.6239	6.79327	-0.166423	-0.665523	0.26875	0.826889	no	MOE-SF	MOE-CF	OK	7.23485	7.6239	0.075566	0.305732	0.6137	0.958576	no	MOE-SM	MOE-CM	OK	6.70183	6.79327	0.0195504	0.0769217	0.8976	0.993004	no	MOE-SM	MOE-CF	OK	6.70183	7.6239	0.185973
XLOC_000122	NM_001081181	9430016H08Rik	chr1:57445087-57472802	MOE-SF	MOE-SM	OK	5.92616	7.11025	0.262804	0.567126	0.3251	0.86207	no	MOE-CF	MOE-CM	OK	6.21143	5.37669	-0.208207	-0.384972	0.50475	0.931345	no	MOE-SF	MOE-CF	OK	5.92616	6.21143	0.0678285	0.14441	0.8046	0.984761	no	MOE-SM	MOE-CM	OK	7.11025	5.37669	-0.403183	-0.753082	0.1915	0.760442	no	MOE-SM	MOE-CF	OK	7.11025	6.21143	-0.194975
XLOC_000123	NM_001164566,NM_144882	Spats2l	chr1:57831704-58005241	MOE-SF	MOE-SM	OK	6.44099	4.78737	-0.428048	-1.60663	0.006	0.185614	no	MOE-CF	MOE-CM	OK	5.49978	5.69829	0.0511555	0.194704	0.73535	0.976615	no	MOE-SF	MOE-CF	OK	6.44099	5.49978	-0.227907	-0.870819	0.12595	0.671873	no	MOE-SM	MOE-CM	OK	4.78737	5.69829	0.251297	0.939683	0.10285	0.628	no	MOE-SM	MOE-CF	OK	4.78737	5.49978	0.200141
XLOC_000124	NM_001177867,NM_199007	Sgol2	chr1:58042183-58083121	MOE-SF	MOE-SM	OK	1.11314	0.835856	-0.413304	-0.958948	0.09785	0.617837	no	MOE-CF	MOE-CM	OK	1.06175	1.29229	0.283484	0.717849	0.2138	0.782383	no	MOE-SF	MOE-CF	OK	1.11314	1.06175	-0.0681827	-0.16552	0.7739	0.980805	no	MOE-SM	MOE-CM	OK	0.835856	1.29229	0.628605	1.5156	0.0094	0.23515	no	MOE-SM	MOE-CF	OK	0.835856	1.06175	0.345122
XLOC_000125	NM_009676	Aox1	chr1:58086812-58163254	MOE-SF	MOE-SM	OK	2.12648	2.1232	-0.00222676	-0.00699578	0.98155	0.996155	no	MOE-CF	MOE-CM	OK	1.85123	1.94711	0.0728504	0.222552	0.7072	0.973989	no	MOE-SF	MOE-CF	OK	2.12648	1.85123	-0.199984	-0.614235	0.3039	0.849967	no	MOE-SM	MOE-CM	OK	2.1232	1.94711	-0.124907	-0.390215	0.5048	0.931379	no	MOE-SM	MOE-CF	OK	2.1232	1.85123	-0.197758
XLOC_000126	NM_023617	Aox3	chr1:58169979-58257296	MOE-SF	MOE-SM	OK	58.7087	43.6885	-0.426323	-2.15559	0.00035	0.0316804	yes	MOE-CF	MOE-CM	OK	42.216	44.5661	0.0781583	0.401575	0.49445	0.929336	no	MOE-SF	MOE-CF	OK	58.7087	42.216	-0.475786	-2.40581	5e-05	0.00714131	yes	MOE-SM	MOE-CM	OK	43.6885	44.5661	0.028695	0.147426	0.8026	0.984268	no	MOE-SM	MOE-CF	OK	43.6885	42.216	-0.0494633
XLOC_000127	NM_023631	Aox4	chr1:58267240-58325440	MOE-SF	MOE-SM	NOTEST	0.366571	0.310034	-0.241667	0	1	1	no	MOE-CF	MOE-CM	NOTEST	0.32313	0.331224	0.0356926	0	1	1	no	MOE-SF	MOE-CF	NOTEST	0.366571	0.32313	-0.181977	0	1	1	no	MOE-SM	MOE-CM	NOTEST	0.310034	0.331224	0.0953824	0	1	1	no	MOE-SM	MOE-CF	NOTEST	0.310034	0.32313	0.0596897
XLOC_000128	NM_001008419	Aox3l1	chr1:58335169-58436108	MOE-SF	MOE-SM	OK	247.675	265.345	0.0994199	0.392753	0.51585	0.934602	no	MOE-CF	MOE-CM	OK	231.775	247.216	0.0930476	0.374228	0.5251	0.936792	no	MOE-SF	MOE-CF	OK	247.675	231.775	-0.0957216	-0.386182	0.5157	0.934602	no	MOE-SM	MOE-CM	OK	265.345	247.216	-0.102094	-0.402116	0.4917	0.928411	no	MOE-SM	MOE-CF	OK	265.345	231.775	-0.195142
XLOC_000129	NM_025824	Bzw1	chr1:58449979-58463392	MOE-SF	MOE-SM	OK	54.5149	49.737	-0.132329	-0.693242	0.25635	0.816307	no	MOE-CF	MOE-CM	OK	50.4936	48.8737	-0.0470433	-0.246279	0.6877	0.971274	no	MOE-SF	MOE-CF	OK	54.5149	50.4936	-0.110548	-0.579912	0.34545	0.872135	no	MOE-SM	MOE-CM	OK	49.737	48.8737	-0.025263	-0.13208	0.82925	0.987692	no	MOE-SM	MOE-CF	OK	49.737	50.4936	0.0217803
XLOC_000130	NM_022988	Nif3l1	chr1:58504476-58519120	MOE-SF	MOE-SM	OK	11.7316	10.672	-0.136561	-0.569595	0.35815	0.878045	no	MOE-CF	MOE-CM	OK	11.6259	10.7914	-0.107462	-0.448114	0.46405	0.920162	no	MOE-SF	MOE-CF	OK	11.7316	11.6259	-0.0130551	-0.055033	0.92675	0.995774	no	MOE-SM	MOE-CM	OK	10.672	10.7914	0.0160434	0.0662099	0.91435	0.994356	no	MOE-SM	MOE-CF	OK	10.672	11.6259	0.123506
XLOC_000131	NM_025597	Ndufb3	chr1:58643442-58652792	MOE-SF	MOE-SM	OK	109.254	102.455	-0.0926984	-0.579307	0.48175	0.925332	no	MOE-CF	MOE-CM	OK	102.009	95.7093	-0.0919694	-0.567701	0.48995	0.928037	no	MOE-SF	MOE-CF	OK	109.254	102.009	-0.0989912	-0.621556	0.45835	0.917754	no	MOE-SM	MOE-CM	OK	102.455	95.7093	-0.0982622	-0.603787	0.4592	0.917993	no	MOE-SM	MOE-CF	OK	102.455	102.009	-0.0062928
XLOC_000132	NR_045007	Gm20257	chr1:58709484-58712675	MOE-SF	MOE-SM	OK	3.33827	2.88484	-0.21061	-0.47171	0.49	0.928037	no	MOE-CF	MOE-CM	OK	2.65987	2.74707	0.0465376	0.0991551	0.8736	0.991491	no	MOE-SF	MOE-CF	OK	3.33827	2.65987	-0.327745	-0.726764	0.29625	0.843971	no	MOE-SM	MOE-CM	OK	2.88484	2.74707	-0.0705978	-0.151812	0.81135	0.986135	no	MOE-SM	MOE-CF	OK	2.88484	2.65987	-0.117135
XLOC_000133	NM_009805,NM_207653	Cflar	chr1:58770129-58815726	MOE-SF	MOE-SM	OK	13.763	11.9421	-0.204731	-0.953784	0.0967	0.614368	no	MOE-CF	MOE-CM	OK	12.84	12.7556	-0.00951779	-0.0445728	0.9362	0.995774	no	MOE-SF	MOE-CF	OK	13.763	12.84	-0.100148	-0.467437	0.4047	0.898932	no	MOE-SM	MOE-CM	OK	11.9421	12.7556	0.0950656	0.444361	0.43405	0.910065	no	MOE-SM	MOE-CF	OK	11.9421	12.84	0.104583
XLOC_000134	NM_001080126,NM_009812	Casp8	chr1:58852217-58904347	MOE-SF	MOE-SM	OK	4.96286	4.43745	-0.161439	-0.519767	0.36125	0.879104	no	MOE-CF	MOE-CM	OK	4.43976	4.56293	0.0394804	0.125692	0.8279	0.987692	no	MOE-SF	MOE-CF	OK	4.96286	4.43976	-0.160689	-0.518613	0.3593	0.878612	no	MOE-SM	MOE-CM	OK	4.43745	4.56293	0.0402297	0.127775	0.82355	0.987401	no	MOE-SM	MOE-CF	OK	4.43745	4.43976	0.000749341
XLOC_000135	NM_172656	Stradb	chr1:59030414-59051965	MOE-SF	MOE-SM	OK	5.03059	6.50372	0.370537	1.31761	0.03425	0.419979	no	MOE-CF	MOE-CM	OK	5.60442	5.46462	-0.0364463	-0.129003	0.83545	0.988059	no	MOE-SF	MOE-CF	OK	5.03059	5.60442	0.155838	0.54571	0.3853	0.891682	no	MOE-SM	MOE-CM	OK	6.50372	5.46462	-0.251145	-0.902995	0.1475	0.706588	no	MOE-SM	MOE-CF	OK	6.50372	5.60442	-0.214699
XLOC_000136	NM_001033373	Cdk15	chr1:59313750-59409213	MOE-SF	MOE-SM	NOTEST	0.346694	0.508808	0.55346	0	1	1	no	MOE-CF	MOE-CM	NOTEST	0.372794	0.238795	-0.642607	0	1	1	no	MOE-SF	MOE-CF	NOTEST	0.346694	0.372794	0.104717	0	1	1	no	MOE-SM	MOE-CM	NOTEST	0.508808	0.238795	-1.09135	0	1	1	no	MOE-SM	MOE-CF	NOTEST	0.508808	0.372794	-0.448743
XLOC_000137	NM_008057	Fzd7	chr1:59538990-59543799	MOE-SF	MOE-SM	OK	8.58329	9.13972	0.0906207	0.410249	0.47555	0.923438	no	MOE-CF	MOE-CM	OK	8.96243	7.99902	-0.164066	-0.737377	0.21405	0.782594	no	MOE-SF	MOE-CF	OK	8.58329	8.96243	0.0623598	0.282203	0.63135	0.962852	no	MOE-SM	MOE-CM	OK	9.13972	7.99902	-0.192327	-0.864713	0.1478	0.706755	no	MOE-SM	MOE-CF	OK	9.13972	8.96243	-0.0282609
XLOC_000138	NM_001013771	Gm973	chr1:59573107-59691353	MOE-SF	MOE-SM	OK	12.888	8.57547	-0.587743	-2.61272	5e-05	0.00714131	yes	MOE-CF	MOE-CM	OK	10.1096	10.6036	0.068828	0.307313	0.60905	0.956749	no	MOE-SF	MOE-CF	OK	12.888	10.1096	-0.350299	-1.58376	0.0089	0.229763	no	MOE-SM	MOE-CM	OK	8.57547	10.6036	0.306272	1.34511	0.0257	0.37171	no	MOE-SM	MOE-CF	OK	8.57547	10.1096	0.237444
XLOC_000139	NM_018868	Nop58	chr1:59741849-59768354	MOE-SF	MOE-SM	OK	37.5442	27.1685	-0.466657	-2.22759	0.0002	0.0213546	yes	MOE-CF	MOE-CM	OK	31.5609	35.8708	0.184671	0.888622	0.13345	0.68593	no	MOE-SF	MOE-CF	OK	37.5442	31.5609	-0.250449	-1.20872	0.04135	0.453618	no	MOE-SM	MOE-CM	OK	27.1685	35.8708	0.400879	1.90806	0.0011	0.0682023	no	MOE-SM	MOE-CF	OK	27.1685	31.5609	0.216207
XLOC_000140	NR_028554	Snord70	chr1:59741849-59768354	MOE-SF	MOE-SM	OK	0	14712.6	inf	#NAME?	0.2239	0.791674	no	MOE-CF	MOE-CM	NOTEST	0	0	0	0	1	1	no	MOE-SF	MOE-CF	NOTEST	0	0	0	0	1	1	no	MOE-SM	MOE-CM	OK	14712.6	0	#NAME?	#NAME?	0.2212	0.789477	no	MOE-SM	MOE-CF	OK	14712.6	0	#NAME?
XLOC_000141	NR_028521	Snord11	chr1:59741849-59768354	MOE-SF	MOE-SM	NOTEST	1966.12	0	#NAME?	0	1	1	no	MOE-CF	MOE-CM	NOTEST	0	0	0	0	1	1	no	MOE-SF	MOE-CF	NOTEST	1966.12	0	#NAME?	0	1	1	no	MOE-SM	MOE-CM	NOTEST	0	0	0	0	1	1	no	MOE-SM	MOE-CF	NOTEST	0	0	0
XLOC_000142	NM_007561	Bmpr2	chr1:59821480-59927703	MOE-SF	MOE-SM	OK	17.9373	17.6724	-0.0214587	-0.103395	0.86285	0.990896	no	MOE-CF	MOE-CM	OK	19.3722	18.988	-0.028899	-0.141039	0.818	0.98679	no	MOE-SF	MOE-CF	OK	17.9373	19.3722	0.111028	0.539517	0.3738	0.885638	no	MOE-SM	MOE-CM	OK	17.6724	18.988	0.103588	0.501253	0.4046	0.898894	no	MOE-SM	MOE-CF	OK	17.6724	19.3722	0.132487
XLOC_000143	NM_001037725	Fam117b	chr1:59969849-60042190	MOE-SF	MOE-SM	OK	4.57729	5.35216	0.225627	0.933618	0.1134	0.650776	no	MOE-CF	MOE-CM	OK	5.15363	4.89157	-0.0752913	-0.312433	0.5931	0.953141	no	MOE-SF	MOE-CF	OK	4.57729	5.15363	0.171094	0.706983	0.2328	0.798533	no	MOE-SM	MOE-CM	OK	5.35216	4.89157	-0.129825	-0.539483	0.35705	0.877624	no	MOE-SM	MOE-CF	OK	5.35216	5.15363	-0.0545334
XLOC_000144	NM_139150	Carf	chr1:60133711-60207878	MOE-SF	MOE-SM	OK	5.63922	5.84822	0.0525027	0.140971	0.8021	0.984225	no	MOE-CF	MOE-CM	OK	4.96444	5.67459	0.192886	0.519617	0.36765	0.882859	no	MOE-SF	MOE-CF	OK	5.63922	4.96444	-0.183865	-0.481844	0.40215	0.897916	no	MOE-SM	MOE-CM	OK	5.84822	5.67459	-0.0434821	-0.120185	0.8391	0.988218	no	MOE-SM	MOE-CF	OK	5.84822	4.96444	-0.236368
XLOC_000145	NM_173444	Nbeal1	chr1:60237442-60391549	MOE-SF	MOE-SM	OK	19.6462	17.4585	-0.170325	-0.8535	0.1396	0.69603	no	MOE-CF	MOE-CM	OK	18.5447	18.7701	0.0174294	0.0873228	0.88075	0.99212	no	MOE-SF	MOE-CF	OK	19.6462	18.5447	-0.0832408	-0.416753	0.46985	0.921582	no	MOE-SM	MOE-CM	OK	17.4585	18.7701	0.104513	0.524083	0.36035	0.879005	no	MOE-SM	MOE-CF	OK	17.4585	18.5447	0.087084
XLOC_000146	NM_030013	Cyp20a1	chr1:60400215-60444231	MOE-SF	MOE-SM	OK	24.0032	23.1868	-0.0499178	-0.234188	0.7204	0.974915	no	MOE-CF	MOE-CM	OK	24.3005	24.0124	-0.0172063	-0.0810457	0.89925	0.993108	no	MOE-SF	MOE-CF	OK	24.0032	24.3005	0.0177626	0.0838458	0.89775	0.993004	no	MOE-SM	MOE-CM	OK	23.1868	24.0124	0.0504741	0.236297	0.7129	0.974221	no	MOE-SM	MOE-CF	OK	23.1868	24.3005	0.0676804
XLOC_000147	NM_001198570,NM_001198571,NM_198127	Abi2	chr1:60466462-60538007	MOE-SF	MOE-SM	OK	9.69249	8.99537	-0.107686	-0.48643	0.3907	0.893132	no	MOE-CF	MOE-CM	OK	9.1635	9.50547	0.0528594	0.237011	0.6748	0.969885	no	MOE-SF	MOE-CF	OK	9.69249	9.1635	-0.0809695	-0.362578	0.52595	0.93691	no	MOE-SM	MOE-CM	OK	8.99537	9.50547	0.0795758	0.359931	0.5301	0.937811	no	MOE-SM	MOE-CF	OK	8.99537	9.1635	0.0267164
XLOC_000148	NM_007642	Cd28	chr1:60803231-60830203	MOE-SF	MOE-SM	NOTEST	0.140018	0.150317	0.102397	0	1	1	no	MOE-CF	MOE-CM	NOTEST	0.138598	0.127213	-0.123657	0	1	1	no	MOE-SF	MOE-CF	NOTEST	0.140018	0.138598	-0.0147122	0	1	1	no	MOE-SM	MOE-CM	NOTEST	0.150317	0.127213	-0.240766	0	1	1	no	MOE-SM	MOE-CF	NOTEST	0.150317	0.138598	-0.117109
XLOC_000149	NM_009843	Ctla4	chr1:60965868-60972674	MOE-SF	MOE-SM	NOTEST	0.157418	0.229442	0.543527	0	1	1	no	MOE-CF	MOE-CM	NOTEST	0.0888915	0.198913	1.16202	0	1	1	no	MOE-SF	MOE-CF	NOTEST	0.157418	0.0888915	-0.824486	0	1	1	no	MOE-SM	MOE-CM	NOTEST	0.229442	0.198913	-0.205991	0	1	1	no	MOE-SM	MOE-CF	NOTEST	0.229442	0.0888915	-1.36801
XLOC_000150	NM_017480	Icos	chr1:61034757-61057164	MOE-SF	MOE-SM	NOTEST	0.209717	0.170179	-0.30139	0	1	1	no	MOE-CF	MOE-CM	NOTEST	0.144427	0.214	0.567268	0	1	1	no	MOE-SF	MOE-CF	NOTEST	0.209717	0.144427	-0.538102	0	1	1	no	MOE-SM	MOE-CM	NOTEST	0.170179	0.214	0.330556	0	1	1	no	MOE-SM	MOE-CF	NOTEST	0.170179	0.144427	-0.236712
XLOC_000151	NR_040483	9530026F06Rik	chr1:61435275-61452748	MOE-SF	MOE-SM	NOTEST	0	0	0	0	1	1	no	MOE-CF	MOE-CM	NOTEST	0	0	0	0	1	1	no	MOE-SF	MOE-CF	NOTEST	0	0	0	0	1	1	no	MOE-SM	MOE-CM	NOTEST	0	0	0	0	1	1	no	MOE-SM	MOE-CF	NOTEST	0	0	0
XLOC_000152	NM_001081050	Pard3b	chr1:61685397-62688858	MOE-SF	MOE-SM	OK	5.31593	5.82938	0.133019	0.60269	0.304	0.850004	no	MOE-CF	MOE-CM	OK	5.66497	5.76836	0.0260948	0.118898	0.8384	0.988104	no	MOE-SF	MOE-CF	OK	5.31593	5.66497	0.0917447	0.415885	0.47725	0.924215	no	MOE-SM	MOE-CM	OK	5.82938	5.76836	-0.0151798	-0.0691309	0.9075	0.993636	no	MOE-SM	MOE-CF	OK	5.82938	5.66497	-0.0412746
XLOC_000153	NM_001077403,NM_001077404,NM_001077405,NM_001077406,NM_001077407,NM_010939	Nrp2	chr1:62749890-62865266	MOE-SF	MOE-SM	OK	25.7915	25.7748	-0.000935951	-0.00457682	0.99345	0.997104	no	MOE-CF	MOE-CM	OK	26.5718	27.3401	0.0411219	0.199327	0.7284	0.975855	no	MOE-SF	MOE-CF	OK	25.7915	26.5718	0.0429974	0.20927	0.71265	0.974221	no	MOE-SM	MOE-CM	OK	25.7748	27.3401	0.0850552	0.414211	0.473	0.922474	no	MOE-SM	MOE-CF	OK	25.7748	26.5718	0.0439333
XLOC_000154	NR_045914,NR_045915	Gm11602	chr1:63161044-63223396	MOE-SF	MOE-SM	OK	4.29186	3.98955	-0.105374	-0.0922978	0.88365	0.992156	no	MOE-CF	MOE-CM	OK	4.03296	4.1735	0.0494216	0.0435323	0.9459	0.995774	no	MOE-SF	MOE-CF	OK	4.29186	4.03296	-0.0897635	-0.0779502	0.9021	0.993504	no	MOE-SM	MOE-CM	OK	3.98955	4.1735	0.0650324	0.0577927	0.92635	0.995774	no	MOE-SM	MOE-CF	OK	3.98955	4.03296	0.0156109
XLOC_000155	NM_018796	Eef1b2	chr1:63223404-63227060	MOE-SF	MOE-SM	OK	70.3126	63.5959	-0.14485	-0.736341	0.21435	0.78291	no	MOE-CF	MOE-CM	OK	70.9422	68.4292	-0.052032	-0.278814	0.65025	0.965377	no	MOE-SF	MOE-CF	OK	70.3126	70.9422	0.0128604	0.0656954	0.9139	0.994348	no	MOE-SM	MOE-CM	OK	63.5959	68.4292	0.105678	0.56325	0.36105	0.879104	no	MOE-SM	MOE-CF	OK	63.5959	70.9422	0.15771
XLOC_000156	NR_028558	Snora41	chr1:63223404-63227060	MOE-SF	MOE-SM	OK	88.848	146.386	0.720365	0.371359	0.7619	0.979673	no	MOE-CF	MOE-CM	OK	159.54	209.022	0.38973	0.124363	0.8419	0.988618	no	MOE-SF	MOE-CF	OK	88.848	159.54	0.84451	0.318153	0.7423	0.977589	no	MOE-SM	MOE-CM	OK	146.386	209.022	0.513874	0.200976	0.78025	0.981052	no	MOE-SM	MOE-CF	OK	146.386	159.54	0.124145
XLOC_000157	NM_028673	Zdbf2	chr1:63319842-63361149	MOE-SF	MOE-SM	NOTEST	0.178492	0.128175	-0.477748	0	1	1	no	MOE-CF	MOE-CM	NOTEST	0.159363	0.195324	0.293553	0	1	1	no	MOE-SF	MOE-CF	NOTEST	0.178492	0.159363	-0.163543	0	1	1	no	MOE-SM	MOE-CM	NOTEST	0.128175	0.195324	0.607758	0	1	1	no	MOE-SM	MOE-CF	NOTEST	0.128175	0.159363	0.314205
XLOC_000158	NM_001177600,NM_011780	Adam23	chr1:63492477-63643089	MOE-SF	MOE-SM	OK	7.50282	7.58034	0.0148301	0.0504553	0.92895	0.995774	no	MOE-CF	MOE-CM	OK	8.91827	8.39079	-0.0879581	-0.345746	0.54155	0.941158	no	MOE-SF	MOE-CF	OK	7.50282	8.91827	0.249331	0.829591	0.14835	0.707885	no	MOE-SM	MOE-CM	OK	7.58034	8.39079	0.146543	0.594392	0.2944	0.84252	no	MOE-SM	MOE-CF	OK	7.58034	8.91827	0.234501
XLOC_000159	NM_172422	Fastkd2	chr1:63777198-63799959	MOE-SF	MOE-SM	OK	8.76445	7.13384	-0.296986	-1.23365	0.0426	0.459482	no	MOE-CF	MOE-CM	OK	8.68935	8.26562	-0.0721244	-0.303661	0.6117	0.957752	no	MOE-SF	MOE-CF	OK	8.76445	8.68935	-0.0124166	-0.0527602	0.92755	0.995774	no	MOE-SM	MOE-CM	OK	7.13384	8.26562	0.212445	0.874744	0.14295	0.700077	no	MOE-SM	MOE-CF	OK	7.13384	8.68935	0.284569
XLOC_000160	NR_027824	Gm13749	chr1:64011300-64015573	MOE-SF	MOE-SM	NOTEST	0.103451	0	#NAME?	0	1	1	no	MOE-CF	MOE-CM	NOTEST	0.0875122	0.0711976	-0.297655	0	1	1	no	MOE-SF	MOE-CF	NOTEST	0.103451	0.0875122	-0.241389	0	1	1	no	MOE-SM	MOE-CM	NOTEST	0	0.0711976	inf	0	1	1	no	MOE-SM	MOE-CF	NOTEST	0	0.0875122	inf
XLOC_000161	NM_001037726,NM_009952,NM_133828	Creb1	chr1:64579377-64651122	MOE-SF	MOE-SM	OK	26.643	24.1516	-0.141642	-0.699276	0.21815	0.786214	no	MOE-CF	MOE-CM	OK	25.4584	26.3172	0.0478637	0.236746	0.68	0.970479	no	MOE-SF	MOE-CF	OK	26.643	25.4584	-0.065618	-0.324207	0.56805	0.947177	no	MOE-SM	MOE-CM	OK	24.1516	26.3172	0.123887	0.612296	0.28775	0.83899	no	MOE-SM	MOE-CF	OK	24.1516	25.4584	0.0760236
XLOC_000162	NM_001097644	Ccnyl1	chr1:64737918-64772216	MOE-SF	MOE-SM	OK	5.52863	6.19046	0.163125	0.614586	0.3138	0.855412	no	MOE-CF	MOE-CM	OK	6.79658	6.7327	-0.0136229	-0.0534751	0.93275	0.995774	no	MOE-SF	MOE-CF	OK	5.52863	6.79658	0.297887	1.13875	0.06255	0.532689	no	MOE-SM	MOE-CM	OK	6.19046	6.7327	0.121139	0.468287	0.4424	0.913423	no	MOE-SM	MOE-CF	OK	6.19046	6.79658	0.134762
XLOC_000163	NM_011086	Pikfyve	chr1:65233258-65325270	MOE-SF	MOE-SM	OK	10.0591	9.48219	-0.0852097	-0.42196	0.46035	0.918414	no	MOE-CF	MOE-CM	OK	9.69791	9.88794	0.027995	0.138637	0.8126	0.986333	no	MOE-SF	MOE-CF	OK	10.0591	9.69791	-0.0527558	-0.261504	0.6573	0.967194	no	MOE-SM	MOE-CM	OK	9.48219	9.88794	0.0604489	0.299063	0.61135	0.957664	no	MOE-SM	MOE-CF	OK	9.48219	9.69791	0.0324539
XLOC_000164	NM_139270	Pth2r	chr1:65357830-65435818	MOE-SF	MOE-SM	NOTEST	0.0383134	0	#NAME?	0	1	1	no	MOE-CF	MOE-CM	NOTEST	0.0233301	0.0401221	0.782201	0	1	1	no	MOE-SF	MOE-CF	NOTEST	0.0383134	0.0233301	-0.715652	0	1	1	no	MOE-SM	MOE-CM	NOTEST	0	0.0401221	inf	0	1	1	no	MOE-SM	MOE-CF	NOTEST	0	0.0233301	inf
XLOC_000165	NM_027010	Crygf	chr1:65973095-65974878	MOE-SF	MOE-SM	NOTEST	0	0	0	0	1	1	no	MOE-CF	MOE-CM	NOTEST	0	0	0	0	1	1	no	MOE-SF	MOE-CF	NOTEST	0	0	0	0	1	1	no	MOE-SM	MOE-CM	NOTEST	0	0	0	0	1	1	no	MOE-SM	MOE-CF	NOTEST	0	0	0
XLOC_000166	NM_001039934,NM_008632	Map2	chr1:66221902-66489157	MOE-SF	MOE-SM	OK	26.0922	22.7798	-0.195863	-0.96478	0.09135	0.603338	no	MOE-CF	MOE-CM	OK	24.4425	26.0251	0.0905151	0.446096	0.4391	0.912111	no	MOE-SF	MOE-CF	OK	26.0922	24.4425	-0.0942294	-0.463629	0.4164	0.903145	no	MOE-SM	MOE-CM	OK	22.7798	26.0251	0.192149	0.948065	0.09895	0.620286	no	MOE-SM	MOE-CF	OK	22.7798	24.4425	0.101634
XLOC_000167	NM_175510	Unc80	chr1:66515020-66745722	MOE-SF	MOE-SM	OK	1.51338	1.55894	0.042794	0.164202	0.77555	0.980887	no	MOE-CF	MOE-CM	OK	1.77039	1.56014	-0.182396	-0.711713	0.22215	0.789983	no	MOE-SF	MOE-CF	OK	1.51338	1.77039	0.226293	0.878396	0.13205	0.683124	no	MOE-SM	MOE-CM	OK	1.55894	1.56014	0.00110364	0.00425638	0.9915	0.996871	no	MOE-SM	MOE-CF	OK	1.55894	1.77039	0.183499
XLOC_000168	NM_025683	Rpe	chr1:66747466-66864169	MOE-SF	MOE-SM	OK	52.5683	42.7801	-0.297253	-1.30409	0.03275	0.412687	no	MOE-CF	MOE-CM	OK	48.0179	48.5348	0.0154455	0.0683839	0.9086	0.993814	no	MOE-SF	MOE-CF	OK	52.5683	48.0179	-0.13062	-0.577455	0.3403	0.869513	no	MOE-SM	MOE-CM	OK	42.7801	48.5348	0.182078	0.79997	0.18685	0.755787	no	MOE-SM	MOE-CF	OK	42.7801	48.0179	0.166633
XLOC_000169	NM_001080809	Cps1	chr1:67169639-67277022	MOE-SF	MOE-SM	NOTEST	0.068539	0.0485477	-0.497524	0	1	1	no	MOE-CF	MOE-CM	NOTEST	0.0359929	0.0393397	0.128273	0	1	1	no	MOE-SF	MOE-CF	NOTEST	0.068539	0.0359929	-0.929212	0	1	1	no	MOE-SM	MOE-CM	NOTEST	0.0485477	0.0393397	-0.303415	0	1	1	no	MOE-SM	MOE-CF	NOTEST	0.0485477	0.0359929	-0.431688
XLOC_000170	NM_025728,NM_029160	Spag16	chr1:69873561-70771706	MOE-SF	MOE-SM	OK	11.5709	8.03951	-0.525317	-1.93467	0.0007	0.0507304	no	MOE-CF	MOE-CM	OK	8.57991	9.44807	0.139058	0.50576	0.3684	0.882973	no	MOE-SF	MOE-CF	OK	11.5709	8.57991	-0.431463	-1.59749	0.00515	0.170147	no	MOE-SM	MOE-CM	OK	8.03951	9.44807	0.232912	0.842774	0.1324	0.683648	no	MOE-SM	MOE-CF	OK	8.03951	8.57991	0.0938538
XLOC_000171	NM_177164	Vwc2l	chr1:70772288-70931971	MOE-SF	MOE-SM	NOTEST	0.0201463	0.0199062	-0.0172963	0	1	1	no	MOE-CF	MOE-CM	NOTEST	0.0349613	0.0201007	-0.798512	0	1	1	no	MOE-SF	MOE-CF	NOTEST	0.0201463	0.0349613	0.795241	0	1	1	no	MOE-SM	MOE-CM	NOTEST	0.0199062	0.0201007	0.0140262	0	1	1	no	MOE-SM	MOE-CF	NOTEST	0.0199062	0.0349613	0.812538
XLOC_000172	NM_026195	Atic	chr1:71603729-71625977	MOE-SF	MOE-SM	OK	22.1563	21.4017	-0.0499978	-0.242473	0.69415	0.972155	no	MOE-CF	MOE-CM	OK	20.8774	20.2645	-0.0429872	-0.206731	0.74385	0.977589	no	MOE-SF	MOE-CF	OK	22.1563	20.8774	-0.085781	-0.415477	0.50185	0.930584	no	MOE-SM	MOE-CM	OK	21.4017	20.2645	-0.0787704	-0.379297	0.5361	0.939119	no	MOE-SM	MOE-CF	OK	21.4017	20.8774	-0.0357833
XLOC_000173	NR_040308	Apol7d	chr1:71699908-71709417	MOE-SF	MOE-SM	NOTEST	0	0.131769	inf	0	1	1	no	MOE-CF	MOE-CM	NOTEST	0.044871	0	#NAME?	0	1	1	no	MOE-SF	MOE-CF	NOTEST	0	0.044871	inf	0	1	1	no	MOE-SM	MOE-CM	NOTEST	0.131769	0	#NAME?	0	1	1	no	MOE-SM	MOE-CF	NOTEST	0.131769	0.044871	-1.55416
XLOC_000174	NR_027658,NR_027659	Gm8883	chr1:71934685-71937778	MOE-SF	MOE-SM	NOTEST	0.0847718	0	#NAME?	0	1	1	no	MOE-CF	MOE-CM	NOTEST	0	0	0	0	1	1	no	MOE-SF	MOE-CF	NOTEST	0.0847718	0	#NAME?	0	1	1	no	MOE-SM	MOE-CM	NOTEST	0	0	0	0	1	1	no	MOE-SM	MOE-CF	NOTEST	0	0	0
XLOC_000175	NM_175564	Tmem169	chr1:72330946-72349569	MOE-SF	MOE-SM	OK	1.06697	1.03578	-0.0428018	-0.0905537	0.8901	0.992156	no	MOE-CF	MOE-CM	OK	1.26845	0.785874	-0.690701	-1.42217	0.02385	0.360046	no	MOE-SF	MOE-CF	OK	1.06697	1.26845	0.249556	0.548018	0.37375	0.885615	no	MOE-SM	MOE-CM	OK	1.03578	0.785874	-0.398343	-0.79365	0.19355	0.762662	no	MOE-SM	MOE-CF	OK	1.03578	1.26845	0.292358
XLOC_000176	NM_009533	Xrcc5	chr1:72353994-72441527	MOE-SF	MOE-SM	OK	36.6018	33.3341	-0.134918	-0.689144	0.26165	0.819859	no	MOE-CF	MOE-CM	OK	34.2747	36.0844	0.074231	0.379002	0.5318	0.938243	no	MOE-SF	MOE-CF	OK	36.6018	34.2747	-0.0947719	-0.485606	0.426	0.907297	no	MOE-SM	MOE-CM	OK	33.3341	36.0844	0.114377	0.582158	0.33955	0.869111	no	MOE-SM	MOE-CF	OK	33.3341	34.2747	0.0401465
XLOC_000177	NM_018817	Smarcal1	chr1:72629824-72683364	MOE-SF	MOE-SM	OK	6.08156	6.34772	0.0617964	0.276692	0.6425	0.964145	no	MOE-CF	MOE-CM	OK	6.18004	5.91839	-0.0624112	-0.278133	0.64165	0.96413	no	MOE-SF	MOE-CF	OK	6.08156	6.18004	0.0231753	0.103533	0.8632	0.990896	no	MOE-SM	MOE-CM	OK	6.34772	5.91839	-0.101032	-0.451261	0.4434	0.913597	no	MOE-SM	MOE-CF	OK	6.34772	6.18004	-0.0386211
XLOC_000178	NM_009084	Rpl37a	chr1:72757833-72760387	MOE-SF	MOE-SM	OK	28.2539	30.9765	0.132725	0.612675	0.44995	0.91535	no	MOE-CF	MOE-CM	OK	17.2189	13.3797	-0.363947	-1.37294	0.0841	0.587658	no	MOE-SF	MOE-CF	OK	28.2539	17.2189	-0.714454	-3.02693	0.00025	0.0249379	yes	MOE-SM	MOE-CM	OK	30.9765	13.3797	-1.21113	-4.8842	5e-05	0.00714131	yes	MOE-SM	MOE-CF	OK	30.9765	17.2189	-0.847179
XLOC_000179	NM_008342	Igfbp2	chr1:72871053-72899045	MOE-SF	MOE-SM	OK	57.4868	53.3219	-0.108502	-0.574715	0.3694	0.883517	no	MOE-CF	MOE-CM	OK	50.3617	49.3117	-0.0303971	-0.159394	0.80095	0.983899	no	MOE-SF	MOE-CF	OK	57.4868	50.3617	-0.190902	-1.01129	0.1196	0.661503	no	MOE-SM	MOE-CM	OK	53.3219	49.3117	-0.112797	-0.591404	0.363	0.880125	no	MOE-SM	MOE-CF	OK	53.3219	50.3617	-0.0823997
XLOC_000180	NR_038001,NR_038002	1700027A15Rik	chr1:73062609-73072082	MOE-SF	MOE-SM	NOTEST	0.195338	0	#NAME?	0	1	1	no	MOE-CF	MOE-CM	NOTEST	0.322404	0.334793	0.0543993	0	1	1	no	MOE-SF	MOE-CF	NOTEST	0.195338	0.322404	0.722899	0	1	1	no	MOE-SM	MOE-CM	NOTEST	0	0.334793	inf	0	1	1	no	MOE-SM	MOE-CF	NOTEST	0	0.322404	inf
XLOC_000181	NR_040605	D530049I02Rik	chr1:73437958-73477353	MOE-SF	MOE-SM	NOTEST	0	0	0	0	1	1	no	MOE-CF	MOE-CM	NOTEST	0	0	0	0	1	1	no	MOE-SF	MOE-CF	NOTEST	0	0	0	0	1	1	no	MOE-SM	MOE-CM	NOTEST	0	0	0	0	1	1	no	MOE-SM	MOE-CF	NOTEST	0	0	0
XLOC_000182	NM_001034060,NM_001170641	Rufy4	chr1:74172114-74194804	MOE-SF	MOE-SM	NOTEST	0.305776	0.165641	-0.884415	0	1	1	no	MOE-CF	MOE-CM	NOTEST	0.520202	0.40778	-0.351278	0	1	1	no	MOE-SF	MOE-CF	NOTEST	0.305776	0.520202	0.766594	0	1	1	no	MOE-SM	MOE-CM	NOTEST	0.165641	0.40778	1.29973	0	1	1	no	MOE-SM	MOE-CF	NOTEST	0.165641	0.520202	1.65101
XLOC_000183	NM_009909	Cxcr2	chr1:74200567-74207820	MOE-SF	MOE-SM	NOTEST	0.34012	0.501833	0.561164	0	1	1	no	MOE-CF	MOE-CM	NOTEST	0.430243	0.64928	0.59369	0	1	1	no	MOE-SF	MOE-CF	NOTEST	0.34012	0.430243	0.339107	0	1	1	no	MOE-SM	MOE-CM	NOTEST	0.501833	0.64928	0.371632	0	1	1	no	MOE-SM	MOE-CF	NOTEST	0.501833	0.430243	-0.222057
XLOC_000184	NM_029711	Arpc2	chr1:74283123-74314787	MOE-SF	MOE-SM	OK	56.6798	51.3831	-0.141539	-0.748345	0.24735	0.810852	no	MOE-CF	MOE-CM	OK	50.968	51.6783	0.019966	0.104919	0.86315	0.990896	no	MOE-SF	MOE-CF	OK	56.6798	50.968	-0.153242	-0.812006	0.20585	0.77586	no	MOE-SM	MOE-CM	OK	51.3831	51.6783	0.00826306	0.0433274	0.94705	0.995774	no	MOE-SM	MOE-CF	OK	51.3831	50.968	-0.0117029
XLOC_000185	NM_174985	Gpbar1	chr1:74325173-74326163	MOE-SF	MOE-SM	NOTEST	0	0	0	0	1	1	no	MOE-CF	MOE-CM	NOTEST	0.0636957	0	#NAME?	0	1	1	no	MOE-SF	MOE-CF	NOTEST	0	0.0636957	inf	0	1	1	no	MOE-SM	MOE-CM	NOTEST	0	0	0	0	1	1	no	MOE-SM	MOE-CF	NOTEST	0	0.0636957	inf
XLOC_000186	NM_001039509,NM_019999,NM_025580	Pnkd	chr1:74331607-74400266	MOE-SF	MOE-SM	OK	6.64516	5.90957	-0.16925	-0.233089	0.75665	0.979364	no	MOE-CF	MOE-CM	OK	5.8779	7.3142	0.315399	0.463159	0.54405	0.941708	no	MOE-SF	MOE-CF	OK	6.64516	5.8779	-0.177003	-0.245723	0.74715	0.978316	no	MOE-SM	MOE-CM	OK	5.90957	7.3142	0.307646	0.447756	0.54845	0.942494	no	MOE-SM	MOE-CF	OK	5.90957	5.8779	-0.00775292
XLOC_000187	NM_001033345	Gm216	chr1:74408681-74415895	MOE-SF	MOE-SM	OK	8.29661	6.23664	-0.411754	-1.52887	0.01645	0.306304	no	MOE-CF	MOE-CM	OK	6.85298	7.84475	0.194996	0.728157	0.24375	0.807492	no	MOE-SF	MOE-CF	OK	8.29661	6.85298	-0.275791	-1.03831	0.1007	0.623746	no	MOE-SM	MOE-CM	OK	6.23664	7.84475	0.330959	1.21914	0.05115	0.494259	no	MOE-SM	MOE-CF	OK	6.23664	6.85298	0.135963
XLOC_000188	NM_013612	Slc11a1	chr1:74421776-74432625	MOE-SF	MOE-SM	OK	0.994602	0.860356	-0.209186	-0.381396	0.5339	0.938724	no	MOE-CF	MOE-CM	NOTEST	0.621431	0.600085	-0.050429	0	1	1	no	MOE-SF	MOE-CF	OK	0.994602	0.621431	-0.678525	-1.12981	0.06765	0.547308	no	MOE-SM	MOE-CM	OK	0.860356	0.600085	-0.519767	-0.847159	0.1675	0.732993	no	MOE-SM	MOE-CF	OK	0.860356	0.621431	-0.469338
XLOC_000189	NM_153088	Ctdsp1	chr1:74438182-74443859	MOE-SF	MOE-SM	OK	6.11322	6.92971	0.180864	0.655141	0.25695	0.816585	no	MOE-CF	MOE-CM	OK	7.61084	7.05555	-0.109295	-0.407343	0.4733	0.922474	no	MOE-SF	MOE-CF	OK	6.11322	7.61084	0.316123	1.15656	0.04615	0.475114	no	MOE-SM	MOE-CM	OK	6.92971	7.05555	0.0259639	0.0957717	0.86725	0.991009	no	MOE-SM	MOE-CF	OK	6.92971	7.61084	0.135259
XLOC_000190	NR_029743	Mir26b	chr1:74438182-74443859	MOE-SF	MOE-SM	NOTEST	0	0	0	0	1	1	no	MOE-CF	MOE-CM	NOTEST	0	0	0	0	1	1	no	MOE-SF	MOE-CF	NOTEST	0	0	0	0	1	1	no	MOE-SM	MOE-CM	NOTEST	0	0	0	0	1	1	no	MOE-SM	MOE-CF	NOTEST	0	0	0
XLOC_000191	NM_009509	Vil1	chr1:74455957-74634602	MOE-SF	MOE-SM	NOTEST	0.106708	0.183146	0.779326	0	1	1	no	MOE-CF	MOE-CM	NOTEST	0.106491	0.158908	0.577459	0	1	1	no	MOE-SF	MOE-CF	NOTEST	0.106708	0.106491	-0.0029357	0	1	1	no	MOE-SM	MOE-CM	NOTEST	0.183146	0.158908	-0.204802	0	1	1	no	MOE-SM	MOE-CF	NOTEST	0.183146	0.106491	-0.782261
XLOC_000192	NM_021383	Rqcd1	chr1:74455957-74634602	MOE-SF	MOE-SM	OK	12.3488	10.7492	-0.200149	-0.559764	0.3643	0.880873	no	MOE-CF	MOE-CM	OK	12.2816	12.0098	-0.032291	-0.0900817	0.88795	0.992156	no	MOE-SF	MOE-CF	OK	12.3488	12.2816	-0.00787614	-0.0219876	0.97205	0.99589	no	MOE-SM	MOE-CM	OK	10.7492	12.0098	0.159981	0.447107	0.46365	0.919908	no	MOE-SM	MOE-CF	OK	10.7492	12.2816	0.192272
XLOC_000193	NM_001081456,NM_148937	Plcd4	chr1:74455957-74634602	MOE-SF	MOE-SM	NOTEST	0.408279	0.487809	0.256762	0	1	1	no	MOE-CF	MOE-CM	NOTEST	0.671983	0.384798	-0.804324	0	1	1	no	MOE-SF	MOE-CF	NOTEST	0.408279	0.671983	0.71887	0	1	1	no	MOE-SM	MOE-CM	NOTEST	0.487809	0.384798	-0.342216	0	1	1	no	MOE-SM	MOE-CF	NOTEST	0.487809	0.671983	0.462109
XLOC_000194	NM_025784	Bcs1l	chr1:74634934-74639017	MOE-SF	MOE-SM	OK	3.85622	3.22847	-0.256337	-0.743099	0.2424	0.806988	no	MOE-CF	MOE-CM	OK	3.02305	3.91642	0.373534	1.06871	0.0954	0.611317	no	MOE-SF	MOE-CF	OK	3.85622	3.02305	-0.351184	-1.00495	0.1174	0.657477	no	MOE-SM	MOE-CM	OK	3.22847	3.91642	0.278687	0.807733	0.20495	0.775335	no	MOE-SM	MOE-CF	OK	3.22847	3.02305	-0.0948464
XLOC_000195	NM_175031	Stk36	chr1:74648028-74683467	MOE-SF	MOE-SM	OK	2.65289	3.53206	0.412949	1.50557	0.0109	0.252832	no	MOE-CF	MOE-CM	OK	3.09097	2.61558	-0.240927	-0.85963	0.1493	0.709187	no	MOE-SF	MOE-CF	OK	2.65289	3.09097	0.220497	0.788938	0.18525	0.753617	no	MOE-SM	MOE-CM	OK	3.53206	2.61558	-0.433378	-1.57548	0.0093	0.234046	no	MOE-SM	MOE-CF	OK	3.53206	3.09097	-0.192451
XLOC_000196	NM_001014974	Ttll4	chr1:74708327-74744547	MOE-SF	MOE-SM	OK	5.68955	6.01957	0.0813456	0.332599	0.57615	0.949572	no	MOE-CF	MOE-CM	OK	5.55309	5.83507	0.0714585	0.290828	0.62455	0.961084	no	MOE-SF	MOE-CF	OK	5.68955	5.55309	-0.035023	-0.142092	0.8138	0.986414	no	MOE-SM	MOE-CM	OK	6.01957	5.83507	-0.0449102	-0.184212	0.75725	0.979364	no	MOE-SM	MOE-CF	OK	6.01957	5.55309	-0.116369
XLOC_000197	NM_024264	Cyp27a1	chr1:74760147-74784464	MOE-SF	MOE-SM	OK	31.1738	30.3643	-0.0379548	-0.188541	0.7669	0.980329	no	MOE-CF	MOE-CM	OK	28.8513	29.8307	0.0481605	0.237549	0.7034	0.973492	no	MOE-SF	MOE-CF	OK	31.1738	28.8513	-0.111696	-0.554127	0.37325	0.885217	no	MOE-SM	MOE-CM	OK	30.3643	29.8307	-0.0255808	-0.126338	0.83775	0.988104	no	MOE-SM	MOE-CF	OK	30.3643	28.8513	-0.0737412
XLOC_000198	NM_009526	Wnt6	chr1:74818465-74831893	MOE-SF	MOE-SM	OK	1.04595	1.78715	0.772855	1.58926	0.01285	0.274807	no	MOE-CF	MOE-CM	OK	1.17003	1.59715	0.448955	0.9193	0.13565	0.688947	no	MOE-SF	MOE-CF	OK	1.04595	1.17003	0.161733	0.305582	0.6158	0.958932	no	MOE-SM	MOE-CM	OK	1.78715	1.59715	-0.162168	-0.367358	0.5495	0.942599	no	MOE-SM	MOE-CF	OK	1.78715	1.17003	-0.611123
XLOC_000199	NM_009518	Wnt10a	chr1:74838592-74850749	MOE-SF	MOE-SM	NOTEST	0.271479	0.374425	0.463835	0	1	1	no	MOE-CF	MOE-CM	NOTEST	0.148897	0.214424	0.526156	0	1	1	no	MOE-SF	MOE-CF	NOTEST	0.271479	0.148897	-0.866531	0	1	1	no	MOE-SM	MOE-CM	NOTEST	0.374425	0.214424	-0.804209	0	1	1	no	MOE-SM	MOE-CF	NOTEST	0.374425	0.148897	-1.33037
XLOC_000200	NM_009872	Cdk5r2	chr1:74901602-74904306	MOE-SF	MOE-SM	OK	1.19726	2.18114	0.865349	2.08665	0.00135	0.0774784	no	MOE-CF	MOE-CM	OK	2.23921	2.98095	0.412781	1.14617	0.0614	0.529041	no	MOE-SF	MOE-CF	OK	1.19726	2.23921	0.903253	2.19866	0.00085	0.0576147	no	MOE-SM	MOE-CM	OK	2.18114	2.98095	0.450686	1.23623	0.04435	0.467692	no	MOE-SM	MOE-CF	OK	2.18114	2.23921	0.0379041
XLOC_000201	NM_170755	Fam134a	chr1:75139359-75144483	MOE-SF	MOE-SM	OK	48.546	62.7951	0.3713	1.94189	0.00185	0.0937586	no	MOE-CF	MOE-CM	OK	58.5398	57.6644	-0.0217366	-0.114107	0.8496	0.989222	no	MOE-SF	MOE-CF	OK	48.546	58.5398	0.270065	1.41218	0.02015	0.335761	no	MOE-SM	MOE-CM	OK	62.7951	57.6644	-0.122971	-0.645661	0.29885	0.845819	no	MOE-SM	MOE-CF	OK	62.7951	58.5398	-0.101235
XLOC_000202	NM_001159905,NM_001159906,NM_026846	Zfand2b	chr1:75165219-75168200	MOE-SF	MOE-SM	OK	27.761	30.6627	0.143423	0.597049	0.3002	0.846915	no	MOE-CF	MOE-CM	OK	30.3031	26.4627	-0.195507	-0.802807	0.1641	0.728881	no	MOE-SF	MOE-CF	OK	27.761	30.3031	0.126404	0.521425	0.36525	0.881282	no	MOE-SM	MOE-CM	OK	30.6627	26.4627	-0.212526	-0.880612	0.126	0.671977	no	MOE-SM	MOE-CF	OK	30.6627	30.3031	-0.0170191
XLOC_000203	NM_026187	Ankzf1	chr1:75188708-75207353	MOE-SF	MOE-SM	OK	9.66213	9.60479	-0.00858626	-0.0305083	0.95915	0.995774	no	MOE-CF	MOE-CM	OK	9.15761	9.57126	0.0637376	0.220682	0.7134	0.974229	no	MOE-SF	MOE-CF	OK	9.66213	9.15761	-0.0773701	-0.274262	0.6522	0.96564	no	MOE-SM	MOE-CM	OK	9.60479	9.57126	-0.00504627	-0.0175112	0.9801	0.996155	no	MOE-SM	MOE-CF	OK	9.60479	9.15761	-0.0687838
XLOC_000204	NM_011494	Stk16	chr1:75207403-75215828	MOE-SF	MOE-SM	OK	23.0301	21.5068	-0.0987296	-0.270903	0.65385	0.96618	no	MOE-CF	MOE-CM	OK	21.6901	20.5585	-0.0772992	-0.227064	0.71145	0.97421	no	MOE-SF	MOE-CF	OK	23.0301	21.6901	-0.0864849	-0.239881	0.6887	0.971379	no	MOE-SM	MOE-CM	OK	21.5068	20.5585	-0.0650545	-0.188798	0.75575	0.979364	no	MOE-SM	MOE-CF	OK	21.5068	21.6901	0.0122448
XLOC_000205	NM_001159883,NM_001159884,NM_001159885,NM_020266,NM_178055	Dnajb2	chr1:75232997-75242267	MOE-SF	MOE-SM	OK	33.4895	34.6568	0.0494283	0.225096	0.68715	0.971152	no	MOE-CF	MOE-CM	OK	35.3381	34.6964	-0.0264396	-0.119477	0.83445	0.988022	no	MOE-SF	MOE-CF	OK	33.4895	35.3381	0.0775159	0.352529	0.53405	0.938724	no	MOE-SM	MOE-CM	OK	34.6568	34.6964	0.00164798	0.0074569	0.9888	0.99673	no	MOE-SM	MOE-CF	OK	34.6568	35.3381	0.0280876
XLOC_000206	NM_010043	Des	chr1:75356918-75364290	MOE-SF	MOE-SM	NOTEST	0.307634	0.452481	0.556643	0	1	1	no	MOE-CF	MOE-CM	NOTEST	0.507189	0.38869	-0.383904	0	1	1	no	MOE-SF	MOE-CF	NOTEST	0.307634	0.507189	0.72131	0	1	1	no	MOE-SM	MOE-CM	NOTEST	0.452481	0.38869	-0.219238	0	1	1	no	MOE-SM	MOE-CF	NOTEST	0.452481	0.507189	0.164667
XLOC_000207	NM_001085370,NM_001085371,NM_001173477,NM_007463	Speg	chr1:75371871-75428881	MOE-SF	MOE-SM	OK	1.58829	1.24365	-0.352897	-0.536514	0.35995	0.878736	no	MOE-CF	MOE-CM	OK	0.859632	1.38605	0.689191	0.957611	0.1033	0.628914	no	MOE-SF	MOE-CF	OK	1.58829	0.859632	-0.885685	-1.26965	0.03945	0.444696	no	MOE-SM	MOE-CM	OK	1.24365	1.38605	0.156404	0.229611	0.6913	0.971828	no	MOE-SM	MOE-CF	OK	1.24365	0.859632	-0.532787
XLOC_000208	NM_133708	Gmppa	chr1:75432517-75439751	MOE-SF	MOE-SM	OK	13.198	13.7238	0.0563685	0.232975	0.7167	0.974741	no	MOE-CF	MOE-CM	OK	10.5723	11.3006	0.0961111	0.373904	0.57205	0.948194	no	MOE-SF	MOE-CF	OK	13.198	10.5723	-0.32003	-1.27793	0.0492	0.486531	no	MOE-SM	MOE-CM	OK	13.7238	11.3006	-0.280287	-1.12658	0.08495	0.589571	no	MOE-SM	MOE-CF	OK	13.7238	10.5723	-0.376398
XLOC_000209	NM_183022	Asic4	chr1:75447084-75470915	MOE-SF	MOE-SM	NOTEST	0.0364047	0.1987	2.44839	0	1	1	no	MOE-CF	MOE-CM	NOTEST	0.195684	0.139814	-0.485011	0	1	1	no	MOE-SF	MOE-CF	NOTEST	0.0364047	0.195684	2.42633	0	1	1	no	MOE-SM	MOE-CM	NOTEST	0.1987	0.139814	-0.507077	0	1	1	no	MOE-SM	MOE-CF	NOTEST	0.1987	0.195684	-0.0220658
XLOC_000210	NM_177056	Tmem198	chr1:75476106-75482268	MOE-SF	MOE-SM	OK	1.87325	1.66953	-0.166102	-0.393781	0.52275	0.936618	no	MOE-CF	MOE-CM	OK	1.95637	1.62704	-0.265928	-0.637721	0.3094	0.85299	no	MOE-SF	MOE-CF	OK	1.87325	1.95637	0.0626316	0.153794	0.80215	0.984225	no	MOE-SM	MOE-CM	OK	1.66953	1.62704	-0.0371943	-0.0862497	0.90135	0.993504	no	MOE-SM	MOE-CF	OK	1.66953	1.95637	0.228734
XLOC_000211	NM_010564	Inha	chr1:75503651-75506929	MOE-SF	MOE-SM	OK	0.666023	0.968095	0.539577	0.740547	0.2874	0.838949	no	MOE-CF	MOE-CM	NOTEST	0.590342	0.620721	0.0723919	0	1	1	no	MOE-SF	MOE-CF	NOTEST	0.666023	0.590342	-0.17402	0	1	1	no	MOE-SM	MOE-CM	OK	0.968095	0.620721	-0.641205	-0.876375	0.17815	0.746301	no	MOE-SM	MOE-CF	OK	0.968095	0.590342	-0.713597
XLOC_000212	NM_027886	Stk11ip	chr1:75518103-75533910	MOE-SF	MOE-SM	OK	12.5458	16.5914	0.403227	1.93653	0.00125	0.0740082	no	MOE-CF	MOE-CM	OK	14.4844	14.704	0.0217107	0.104448	0.86405	0.990911	no	MOE-SF	MOE-CF	OK	12.5458	14.4844	0.207293	0.989742	0.098	0.618074	no	MOE-SM	MOE-CM	OK	16.5914	14.704	-0.174223	-0.843158	0.1569	0.719582	no	MOE-SM	MOE-CF	OK	16.5914	14.4844	-0.195934
XLOC_000213	NM_009208	Slc4a3	chr1:75542840-75556006	MOE-SF	MOE-SM	OK	1.68324	2.36959	0.493396	1.53405	0.0107	0.250505	no	MOE-CF	MOE-CM	OK	1.68512	1.75153	0.0557629	0.165074	0.7861	0.981722	no	MOE-SF	MOE-CF	OK	1.68324	1.68512	0.0016093	0.00473477	0.98035	0.996155	no	MOE-SM	MOE-CM	OK	2.36959	1.75153	-0.436024	-1.36502	0.02405	0.361267	no	MOE-SM	MOE-CF	OK	2.36959	1.68512	-0.491787
XLOC_000214	NR_038012,NR_038013	Gm17751	chr1:76485707-76498603	MOE-SF	MOE-SM	NOTEST	0.0222702	0	#NAME?	0	1	1	no	MOE-CF	MOE-CM	NOTEST	0	0.0258346	inf	0	1	1	no	MOE-SF	MOE-CF	NOTEST	0.0222702	0	#NAME?	0	1	1	no	MOE-SM	MOE-CM	NOTEST	0	0.0258346	inf	0	1	1	no	MOE-SM	MOE-CF	NOTEST	0	0	0
XLOC_000215	NM_001004173	Sgpp2	chr1:78306920-78416861	MOE-SF	MOE-SM	OK	3.04294	3.67811	0.273495	0.951096	0.1116	0.647457	no	MOE-CF	MOE-CM	OK	3.96103	4.01508	0.0195505	0.0717081	0.90385	0.993566	no	MOE-SF	MOE-CF	OK	3.04294	3.96103	0.380409	1.34102	0.0257	0.37171	no	MOE-SM	MOE-CM	OK	3.67811	4.01508	0.126464	0.457073	0.45175	0.916072	no	MOE-SM	MOE-CF	OK	3.67811	3.96103	0.106914
XLOC_000216	NM_026713	Mogat1	chr1:78507634-78534748	MOE-SF	MOE-SM	OK	7.27695	6.19894	-0.231314	-0.74451	0.2678	0.825757	no	MOE-CF	MOE-CM	OK	7.13201	8.07328	0.178847	0.605331	0.3576	0.877871	no	MOE-SF	MOE-CF	OK	7.27695	7.13201	-0.029026	-0.0965211	0.88305	0.992156	no	MOE-SM	MOE-CM	OK	6.19894	8.07328	0.381134	1.24719	0.0613	0.528697	no	MOE-SM	MOE-CF	OK	6.19894	7.13201	0.202287
XLOC_000217	NM_001001981,NM_001033606,NM_001136222,NM_001136226,NM_028817	Utp14b	chr1:78654399-78704318	MOE-SF	MOE-SM	OK	70.142	54.6457	-0.360172	-1.79049	0.00225	0.10569	no	MOE-CF	MOE-CM	OK	60.6722	66.9784	0.14266	0.717558	0.2259	0.792871	no	MOE-SF	MOE-CF	OK	70.142	60.6722	-0.209244	-1.04907	0.07595	0.568488	no	MOE-SM	MOE-CM	OK	54.6457	66.9784	0.293589	1.46413	0.0127	0.27326	no	MOE-SM	MOE-CF	OK	54.6457	60.6722	0.150928
XLOC_000218	NM_021342	Kcne4	chr1:78813523-78816600	MOE-SF	MOE-SM	OK	2.12308	3.29771	0.63531	1.81508	0.00405	0.148468	no	MOE-CF	MOE-CM	OK	2.9001	2.36643	-0.29339	-0.835193	0.17675	0.744477	no	MOE-SF	MOE-CF	OK	2.12308	2.9001	0.449945	1.26173	0.0435	0.464125	no	MOE-SM	MOE-CM	OK	3.29771	2.36643	-0.478755	-1.38935	0.0261	0.373808	no	MOE-SM	MOE-CF	OK	3.29771	2.9001	-0.185365
XLOC_000219	NM_001081210	Mrpl44	chr1:79772592-79778020	MOE-SF	MOE-SM	OK	20.3516	22.3379	0.134352	0.611513	0.34295	0.871098	no	MOE-CF	MOE-CM	OK	22.1601	19.6469	-0.173663	-0.789077	0.21805	0.786214	no	MOE-SF	MOE-CF	OK	20.3516	22.1601	0.122823	0.559745	0.3856	0.891881	no	MOE-SM	MOE-CM	OK	22.3379	19.6469	-0.185192	-0.840404	0.19215	0.761203	no	MOE-SM	MOE-CF	OK	22.3379	22.1601	-0.0115296
XLOC_000220	NR_040460	1700016L21Rik	chr1:80442506-80472235	MOE-SF	MOE-SM	NOTEST	0	0	0	0	1	1	no	MOE-CF	MOE-CM	NOTEST	0	0	0	0	1	1	no	MOE-SF	MOE-CF	NOTEST	0	0	0	0	1	1	no	MOE-SM	MOE-CM	NOTEST	0	0	0	0	1	1	no	MOE-SM	MOE-CF	NOTEST	0	0	0
XLOC_000221	NM_172849	Nyap2	chr1:81073891-81268226	MOE-SF	MOE-SM	OK	1.51075	1.96713	0.380827	1.16766	0.04565	0.472565	no	MOE-CF	MOE-CM	OK	1.93565	2.28298	0.2381	0.772377	0.1931	0.76222	no	MOE-SF	MOE-CF	OK	1.51075	1.93565	0.357552	1.09333	0.06315	0.534745	no	MOE-SM	MOE-CM	OK	1.96713	2.28298	0.214824	0.698999	0.23915	0.803262	no	MOE-SM	MOE-CF	OK	1.96713	1.93565	-0.0232755
XLOC_000222	NM_001122685,NM_029777	Rhbdd1	chr1:82313153-82441941	MOE-SF	MOE-SM	OK	9.47574	9.11195	-0.0564782	-0.235227	0.67865	0.970479	no	MOE-CF	MOE-CM	OK	8.6431	8.61817	-0.00416801	-0.0170847	0.97815	0.996063	no	MOE-SF	MOE-CF	OK	9.47574	8.6431	-0.132689	-0.548606	0.3327	0.866091	no	MOE-SM	MOE-CM	OK	9.11195	8.61817	-0.0803789	-0.331854	0.56545	0.946624	no	MOE-SM	MOE-CF	OK	9.11195	8.6431	-0.0762109
XLOC_000223	NM_007734	Col4a3	chr1:82583495-82718634	MOE-SF	MOE-SM	NOTEST	0.162287	0.185379	0.191927	0	1	1	no	MOE-CF	MOE-CM	NOTEST	0.106435	0.0717064	-0.569804	0	1	1	no	MOE-SF	MOE-CF	NOTEST	0.162287	0.106435	-0.608573	0	1	1	no	MOE-SM	MOE-CM	NOTEST	0.185379	0.0717064	-1.3703	0	1	1	no	MOE-SM	MOE-CF	NOTEST	0.185379	0.106435	-0.8005
XLOC_000224	NM_029409	Mff	chr1:82721492-82748964	MOE-SF	MOE-SM	OK	48.3049	43.0154	-0.167314	-0.871146	0.1684	0.733901	no	MOE-CF	MOE-CM	OK	46.6875	46.8432	0.00480387	0.0250824	0.96935	0.995774	no	MOE-SF	MOE-CF	OK	48.3049	46.6875	-0.0491319	-0.257529	0.68455	0.970776	no	MOE-SM	MOE-CM	OK	43.0154	46.8432	0.122986	0.6379	0.3128	0.855257	no	MOE-SM	MOE-CF	OK	43.0154	46.6875	0.118182
XLOC_000225	NM_010472	Agfg1	chr1:82836057-82892850	MOE-SF	MOE-SM	OK	21.1034	21.2078	0.00711733	0.0349079	0.95325	0.995774	no	MOE-CF	MOE-CM	OK	20.1019	20.6284	0.0373001	0.181836	0.75855	0.979364	no	MOE-SF	MOE-CF	OK	21.1034	20.1019	-0.07015	-0.343084	0.5712	0.947881	no	MOE-SM	MOE-CM	OK	21.2078	20.6284	-0.0399672	-0.195389	0.7426	0.977589	no	MOE-SM	MOE-CF	OK	21.2078	20.1019	-0.0772674
XLOC_000226	NM_001159738,NM_016960	Ccl20	chr1:83113340-83115742	MOE-SF	MOE-SM	OK	2.72486	3.37794	0.309958	0.472566	0.35915	0.878538	no	MOE-CF	MOE-CM	OK	3.5979	3.85886	0.101019	0.181836	0.74035	0.977237	no	MOE-SF	MOE-CF	OK	2.72486	3.5979	0.400971	0.617955	0.2345	0.799998	no	MOE-SM	MOE-CM	OK	3.37794	3.85886	0.192032	0.340632	0.53335	0.938658	no	MOE-SM	MOE-CF	OK	3.37794	3.5979	0.0910131
XLOC_000227	NM_027725,NR_027636	Daw1	chr1:83156336-83207147	MOE-SF	MOE-SM	OK	2.23022	1.85757	-0.263769	-0.508769	0.3732	0.885194	no	MOE-CF	MOE-CM	OK	2.14951	2.83057	0.397088	0.828704	0.14735	0.70637	no	MOE-SF	MOE-CF	OK	2.23022	2.14951	-0.0531819	-0.107498	0.85245	0.989914	no	MOE-SM	MOE-CM	OK	1.85757	2.83057	0.607675	1.20661	0.03345	0.415732	no	MOE-SM	MOE-CF	OK	1.85757	2.14951	0.210587
XLOC_000228	NR_039588	Mir5126	chr1:84366413-84692796	MOE-SF	MOE-SM	NOTEST	0	0	0	0	1	1	no	MOE-CF	MOE-CM	NOTEST	0	0	0	0	1	1	no	MOE-SF	MOE-CF	NOTEST	0	0	0	0	1	1	no	MOE-SM	MOE-CM	NOTEST	0	0	0	0	1	1	no	MOE-SM	MOE-CF	NOTEST	0	0	0
XLOC_000229	NM_025386	Fbxo36	chr1:84836415-84897061	MOE-SF	MOE-SM	OK	22.7559	21.7727	-0.0637186	-0.279292	0.6936	0.972155	no	MOE-CF	MOE-CM	OK	23.5106	20.9165	-0.168674	-0.735856	0.29485	0.84291	no	MOE-SF	MOE-CF	OK	22.7559	23.5106	0.0470725	0.209039	0.77355	0.980805	no	MOE-SM	MOE-CM	OK	21.7727	20.9165	-0.0578833	-0.249358	0.7224	0.974938	no	MOE-SM	MOE-CF	OK	21.7727	23.5106	0.110791
XLOC_000230	NM_001081746	Gm7609	chr1:85196185-85210337	MOE-SF	MOE-SM	NOTEST	0.257493	0.0616146	-2.06319	0	1	1	no	MOE-CF	MOE-CM	NOTEST	0.136021	0.0623894	-1.12446	0	1	1	no	MOE-SF	MOE-CF	NOTEST	0.257493	0.136021	-0.920703	0	1	1	no	MOE-SM	MOE-CM	NOTEST	0.0616146	0.0623894	0.0180289	0	1	1	no	MOE-SM	MOE-CF	NOTEST	0.0616146	0.136021	1.14249
XLOC_000231	NM_001013817	Sp140	chr1:87473474-87541611	MOE-SF	MOE-SM	OK	1.41785	0.783192	-0.856263	-1.33275	0.03505	0.423183	no	MOE-CF	MOE-CM	OK	1.13381	1.24448	0.134358	0.243237	0.68065	0.970479	no	MOE-SF	MOE-CF	OK	1.41785	1.13381	-0.322518	-0.636362	0.25975	0.818637	no	MOE-SM	MOE-CM	OK	0.783192	1.24448	0.668103	0.983957	0.11	0.644249	no	MOE-SM	MOE-CF	OK	0.783192	1.13381	0.533745
XLOC_000232	NM_013673	Sp100	chr1:87546624-87606023	MOE-SF	MOE-SM	OK	4.8902	2.96521	-0.72176	-2.19526	0.00075	0.0530859	no	MOE-CF	MOE-CM	OK	2.97807	3.1726	0.0912869	0.262651	0.6751	0.969905	no	MOE-SF	MOE-CF	OK	4.8902	2.97807	-0.715515	-2.17953	0.00085	0.0576147	no	MOE-SM	MOE-CM	OK	2.96521	3.1726	0.0975313	0.280243	0.64865	0.965197	no	MOE-SM	MOE-CF	OK	2.96521	2.97807	0.0062444
XLOC_000233	NM_133781	Cab39	chr1:87690021-87748152	MOE-SF	MOE-SM	OK	88.0576	78.1557	-0.172096	-0.875177	0.1398	0.696238	no	MOE-CF	MOE-CM	OK	80.9774	84.9153	0.0685046	0.348042	0.5517	0.943038	no	MOE-SF	MOE-CF	OK	88.0576	80.9774	-0.120927	-0.615072	0.3019	0.848257	no	MOE-SM	MOE-CM	OK	78.1557	84.9153	0.119674	0.607902	0.30825	0.8524	no	MOE-SM	MOE-CF	OK	78.1557	80.9774	0.051169
XLOC_000234	NM_022417	Itm2c	chr1:87791084-87805273	MOE-SF	MOE-SM	OK	116.132	128.078	0.141266	0.758783	0.222	0.789979	no	MOE-CF	MOE-CM	OK	121.804	114.563	-0.0884102	-0.475719	0.43735	0.911359	no	MOE-SF	MOE-CF	OK	116.132	121.804	0.0687975	0.37049	0.55025	0.942599	no	MOE-SM	MOE-CM	OK	128.078	114.563	-0.160879	-0.863424	0.16065	0.724197	no	MOE-SM	MOE-CF	OK	128.078	121.804	-0.0724683
XLOC_000235	NR_037692	4933407L21Rik	chr1:87825057-87828331	MOE-SF	MOE-SM	OK	1.96114	2.29697	0.228036	0.468437	0.4815	0.925292	no	MOE-CF	MOE-CM	OK	2.15051	1.53073	-0.490457	-0.92425	0.1637	0.728355	no	MOE-SF	MOE-CF	OK	1.96114	2.15051	0.132987	0.268576	0.68415	0.970591	no	MOE-SM	MOE-CM	OK	2.29697	1.53073	-0.585506	-1.1198	0.08785	0.595556	no	MOE-SM	MOE-CF	OK	2.29697	2.15051	-0.0950484
XLOC_000236	NM_001122732,NM_027029,NM_027300,NM_028647	Spata3	chr1:87918516-87926533	MOE-SF	MOE-SM	NOTEST	0	0	0	0	1	1	no	MOE-CF	MOE-CM	NOTEST	0	0	0	0	1	1	no	MOE-SF	MOE-CF	NOTEST	0	0	0	0	1	1	no	MOE-SM	MOE-CM	NOTEST	0	0	0	0	1	1	no	MOE-SM	MOE-CF	NOTEST	0	0	0
XLOC_000237	NM_001144992,NM_001144993	2810459M11Rik	chr1:87942437-87952031	MOE-SF	MOE-SM	OK	1.26329	1.39739	0.14555	0.346766	0.5474	0.942088	no	MOE-CF	MOE-CM	OK	1.13063	1.32081	0.2243	0.503541	0.37405	0.885777	no	MOE-SF	MOE-CF	OK	1.26329	1.13063	-0.160061	-0.359045	0.53005	0.937811	no	MOE-SM	MOE-CM	OK	1.39739	1.32081	-0.0813117	-0.193894	0.73695	0.976808	no	MOE-SM	MOE-CF	OK	1.39739	1.13063	-0.305611
XLOC_000238	NM_027357	Psmd1	chr1:87961193-88035870	MOE-SF	MOE-SM	OK	76.0209	64.5592	-0.235772	-1.22747	0.0397	0.445914	no	MOE-CF	MOE-CM	OK	66.4524	71.0093	0.0956866	0.497745	0.4021	0.897916	no	MOE-SF	MOE-CF	OK	76.0209	66.4524	-0.194074	-1.01147	0.08995	0.599446	no	MOE-SM	MOE-CM	OK	64.5592	71.0093	0.137384	0.713889	0.2318	0.798043	no	MOE-SM	MOE-CF	OK	64.5592	66.4524	0.0416974
XLOC_000239	NM_027456,NM_030184	Armc9	chr1:88051354-88174859	MOE-SF	MOE-SM	OK	11.296	11.796	0.0624852	0.225377	0.69845	0.972761	no	MOE-CF	MOE-CM	OK	10.2502	11.8262	0.206327	0.741978	0.2006	0.770756	no	MOE-SF	MOE-CF	OK	11.296	10.2502	-0.14016	-0.483266	0.4074	0.899633	no	MOE-SM	MOE-CM	OK	11.796	11.8262	0.00368125	0.0139062	0.98085	0.996155	no	MOE-SM	MOE-CF	OK	11.796	10.2502	-0.202645
XLOC_000240	NM_145222	B3gnt7	chr1:88199795-88203880	MOE-SF	MOE-SM	OK	0.772543	0.95351	0.303632	0.561568	0.35685	0.877624	no	MOE-CF	MOE-CM	OK	0.705342	0.942994	0.418925	0.75659	0.2108	0.779642	no	MOE-SF	MOE-CF	NOTEST	0.772543	0.705342	-0.131293	0	1	1	no	MOE-SM	MOE-CM	OK	0.95351	0.942994	-0.0160002	-0.0311528	0.9623	0.995774	no	MOE-SM	MOE-CF	OK	0.95351	0.705342	-0.434925
XLOC_000241	NR_015507	C130036L24Rik	chr1:88256148-88264539	MOE-SF	MOE-SM	OK	1.10658	1.31371	0.247535	0.396529	0.53745	0.939646	no	MOE-CF	MOE-CM	OK	0.877229	0.757362	-0.21197	-0.267353	0.6814	0.970479	no	MOE-SF	MOE-CF	OK	1.10658	0.877229	-0.335081	-0.490329	0.45505	0.916989	no	MOE-SM	MOE-CM	OK	1.31371	0.757362	-0.794587	-1.07016	0.12085	0.663702	no	MOE-SM	MOE-CF	OK	1.31371	0.877229	-0.582617
XLOC_000242	NM_027966	1700019O17Rik	chr1:88322903-88324624	MOE-SF	MOE-SM	NOTEST	0.145369	0.0592033	-1.29597	0	1	1	no	MOE-CF	MOE-CM	NOTEST	0.0712662	0.111527	0.646103	0	1	1	no	MOE-SF	MOE-CF	NOTEST	0.145369	0.0712662	-1.02843	0	1	1	no	MOE-SM	MOE-CM	NOTEST	0.0592033	0.111527	0.913642	0	1	1	no	MOE-SM	MOE-CF	NOTEST	0.0592033	0.0712662	0.267539
XLOC_000243	NM_008972	Ptma	chr1:88423310-88427273	MOE-SF	MOE-SM	OK	145.394	147.863	0.0242974	0.139016	0.82875	0.987692	no	MOE-CF	MOE-CM	OK	144.11	148.526	0.0435469	0.24972	0.7059	0.973858	no	MOE-SF	MOE-CF	OK	145.394	144.11	-0.0127978	-0.0734173	0.9113	0.994149	no	MOE-SM	MOE-CM	OK	147.863	148.526	0.00645169	0.0368989	0.95495	0.995774	no	MOE-SM	MOE-CF	OK	147.863	144.11	-0.0370952
XLOC_000244	NM_172974	Cops7b	chr1:88483674-88503075	MOE-SF	MOE-SM	OK	7.03394	6.96151	-0.0149334	-0.055534	0.9298	0.995774	no	MOE-CF	MOE-CM	OK	7.87839	6.48969	-0.27975	-1.05264	0.08995	0.599446	no	MOE-SF	MOE-CF	OK	7.03394	7.87839	0.163567	0.621867	0.31745	0.858051	no	MOE-SM	MOE-CM	OK	6.96151	6.48969	-0.10125	-0.372817	0.55405	0.943535	no	MOE-SM	MOE-CF	OK	6.96151	7.87839	0.1785
XLOC_000245	NM_001172157,NM_153530	Dis3l2	chr1:88600378-88946672	MOE-SF	MOE-SM	OK	15.4332	15.0501	-0.0362651	-0.161669	0.7805	0.981083	no	MOE-CF	MOE-CM	OK	15.8856	16.3131	0.0383076	0.172002	0.7652	0.980134	no	MOE-SF	MOE-CF	OK	15.4332	15.8856	0.0416795	0.186385	0.7465	0.978091	no	MOE-SM	MOE-CM	OK	15.0501	16.3131	0.116252	0.52034	0.3635	0.880173	no	MOE-SM	MOE-CF	OK	15.0501	15.8856	0.0779446
XLOC_000246	NM_007432	Akp3	chr1:89021582-89024487	MOE-SF	MOE-SM	NOTEST	0	0	0	0	1	1	no	MOE-CF	MOE-CM	NOTEST	0	0	0	0	1	1	no	MOE-SF	MOE-CF	NOTEST	0	0	0	0	1	1	no	MOE-SM	MOE-CM	NOTEST	0	0	0	0	1	1	no	MOE-SM	MOE-CF	NOTEST	0	0	0
XLOC_000247	NM_027084	Prss56	chr1:89080067-89084979	MOE-SF	MOE-SM	NOTEST	0.196512	0.0712421	-1.46382	0	1	1	no	MOE-CF	MOE-CM	NOTEST	0.181404	0.0946621	-0.938348	0	1	1	no	MOE-SF	MOE-CF	NOTEST	0.196512	0.181404	-0.115413	0	1	1	no	MOE-SM	MOE-CM	NOTEST	0.0712421	0.0946621	0.410057	0	1	1	no	MOE-SM	MOE-CF	NOTEST	0.0712421	0.181404	1.34841
XLOC_000248	NM_021600	Chrnd	chr1:89087226-89096645	MOE-SF	MOE-SM	NOTEST	0.0327597	0.0335996	0.0365194	0	1	1	no	MOE-CF	MOE-CM	NOTEST	0.0550045	0.0477239	-0.204838	0	1	1	no	MOE-SF	MOE-CF	NOTEST	0.0327597	0.0550045	0.747627	0	1	1	no	MOE-SM	MOE-CM	NOTEST	0.0335996	0.0477239	0.506269	0	1	1	no	MOE-SM	MOE-CF	NOTEST	0.0335996	0.0550045	0.711108
XLOC_000249	NM_009604	Chrng	chr1:89102385-89108410	MOE-SF	MOE-SM	NOTEST	0	0	0	0	1	1	no	MOE-CF	MOE-CM	NOTEST	0	0	0	0	1	1	no	MOE-SF	MOE-CF	NOTEST	0	0	0	0	1	1	no	MOE-SM	MOE-CM	NOTEST	0	0	0	0	1	1	no	MOE-SM	MOE-CF	NOTEST	0	0	0
XLOC_000250	NM_001039169,NM_001039170,NM_023314	Eif4e2	chr1:89110488-89137063	MOE-SF	MOE-SM	OK	18.7548	13.7586	-0.446931	-1.74366	0.00275	0.118893	no	MOE-CF	MOE-CM	OK	15.8097	15.4856	-0.0298853	-0.11432	0.8423	0.988652	no	MOE-SF	MOE-CF	OK	18.7548	15.8097	-0.246454	-0.974291	0.08815	0.59612	no	MOE-SM	MOE-CM	OK	13.7586	15.4856	0.170592	0.644546	0.2608	0.819305	no	MOE-SM	MOE-CF	OK	13.7586	15.8097	0.200477
XLOC_000251	NM_028889	Efhd1	chr1:89160938-89207366	MOE-SF	MOE-SM	OK	1.20257	1.33679	0.152655	0.293804	0.6346	0.963049	no	MOE-CF	MOE-CM	OK	1.35541	1.03309	-0.391764	-0.732138	0.2498	0.812723	no	MOE-SF	MOE-CF	OK	1.20257	1.35541	0.172609	0.32966	0.5979	0.95404	no	MOE-SM	MOE-CM	OK	1.33679	1.03309	-0.371809	-0.699988	0.2659	0.823883	no	MOE-SM	MOE-CF	OK	1.33679	1.35541	0.0199548
XLOC_000252	NM_001110212,NM_146112	Gigyf2	chr1:89223572-89347385	MOE-SF	MOE-SM	OK	25.1094	20.1461	-0.317724	-1.45339	0.01415	0.287712	no	MOE-CF	MOE-CM	OK	19.9645	22.8499	0.194749	0.868029	0.14665	0.705166	no	MOE-SF	MOE-CF	OK	25.1094	19.9645	-0.330787	-1.49613	0.0121	0.267614	no	MOE-SM	MOE-CM	OK	20.1461	22.8499	0.181686	0.818744	0.16755	0.733029	no	MOE-SM	MOE-CF	OK	20.1461	19.9645	-0.013063
XLOC_000253	NM_028473	3110079O15Rik	chr1:89366838-89372034	MOE-SF	MOE-SM	OK	2.93814	1.2021	-1.28935	-1.48697	0.11585	0.654841	no	MOE-CF	MOE-CM	OK	2.49496	1.3155	-0.923401	-1.10813	0.22655	0.793538	no	MOE-SF	MOE-CF	OK	2.93814	2.49496	-0.235885	-0.389045	0.65425	0.966342	no	MOE-SM	MOE-CM	OK	1.2021	1.3155	0.130061	0.125231	0.9035	0.993566	no	MOE-SM	MOE-CF	OK	1.2021	2.49496	1.05346
XLOC_000254	NM_001160163,NM_001160164,NM_001160165,NM_015750	Neu2	chr1:89470601-89494415	MOE-SF	MOE-SM	OK	21.5894	22.0361	0.0295427	0.125495	0.8297	0.987692	no	MOE-CF	MOE-CM	OK	23.3715	23.5813	0.0128928	0.0552899	0.92085	0.995297	no	MOE-SF	MOE-CF	OK	21.5894	23.3715	0.114427	0.485133	0.39515	0.895054	no	MOE-SM	MOE-CM	OK	22.0361	23.5813	0.0977769	0.420146	0.46475	0.920336	no	MOE-SM	MOE-CF	OK	22.0361	23.3715	0.0848842
XLOC_000255	NM_001110192,NM_001110193,NM_010566	Inpp5d	chr1:89516886-89617083	MOE-SF	MOE-SM	OK	1.53398	1.77883	0.213644	0.617971	0.27135	0.82932	no	MOE-CF	MOE-CM	OK	1.70651	1.72124	0.0124004	0.0362917	0.948	0.995774	no	MOE-SF	MOE-CF	OK	1.53398	1.70651	0.153763	0.443075	0.43475	0.910358	no	MOE-SM	MOE-CM	OK	1.77883	1.72124	-0.0474799	-0.139505	0.8034	0.984417	no	MOE-SM	MOE-CF	OK	1.77883	1.70651	-0.0598803
XLOC_000256	NM_001205391,NM_001205392,NM_029846	Atg16l1	chr1:89652585-89689003	MOE-SF	MOE-SM	OK	18.4871	18.0221	-0.0367521	-0.132977	0.8269	0.987692	no	MOE-CF	MOE-CM	OK	17.2377	18.3744	0.0921291	0.278658	0.6438	0.964335	no	MOE-SF	MOE-CF	OK	18.4871	17.2377	-0.100955	-0.339995	0.56865	0.947234	no	MOE-SM	MOE-CM	OK	18.0221	18.3744	0.0279266	0.0894246	0.88165	0.992156	no	MOE-SM	MOE-CF	OK	18.0221	17.2377	-0.0642025
XLOC_000257	NR_028519	Scarna6	chr1:89652585-89689003	MOE-SF	MOE-SM	OK	382.595	571.687	0.579407	1.70911	0.00355	0.137713	no	MOE-CF	MOE-CM	OK	503.849	418.235	-0.268678	-0.665625	0.2574	0.816731	no	MOE-SF	MOE-CF	OK	382.595	503.849	0.397171	1.05457	0.06215	0.531495	no	MOE-SM	MOE-CM	OK	571.687	418.235	-0.450914	-1.22263	0.0457	0.47286	no	MOE-SM	MOE-CF	OK	571.687	503.849	-0.182235
XLOC_000258	NM_009118	Sag	chr1:89700254-89741732	MOE-SF	MOE-SM	NOTEST	0.483039	0.431559	-0.162583	0	1	1	no	MOE-CF	MOE-CM	NOTEST	0.362927	0.342782	-0.0823858	0	1	1	no	MOE-SF	MOE-CF	NOTEST	0.483039	0.362927	-0.412463	0	1	1	no	MOE-SM	MOE-CM	NOTEST	0.431559	0.342782	-0.332266	0	1	1	no	MOE-SM	MOE-CF	NOTEST	0.431559	0.362927	-0.24988
XLOC_000259	NM_177646	Dgkd	chr1:89749861-89841064	MOE-SF	MOE-SM	OK	9.98802	11.5795	0.213298	1.01296	0.08385	0.587638	no	MOE-CF	MOE-CM	OK	11.324	10.7155	-0.0796842	-0.379646	0.51175	0.933488	no	MOE-SF	MOE-CF	OK	9.98802	11.324	0.181108	0.859378	0.14855	0.708142	no	MOE-SM	MOE-CM	OK	11.5795	10.7155	-0.111875	-0.533457	0.36585	0.881666	no	MOE-SM	MOE-CF	OK	11.5795	11.324	-0.0321904
XLOC_000260	NM_013701,NM_145079,NM_201410,NM_201641,NM_201642,NM_201643,NM_201644,NM_201645	Ugt1a2	chr1:89951985-90116577	MOE-SF	MOE-SM	OK	24.7408	28.6801	0.213158	0.947447	0.0976	0.617411	no	MOE-CF	MOE-CM	OK	23.6136	27.5052	0.220088	0.9852	0.086	0.592326	no	MOE-SF	MOE-CF	OK	24.7408	23.6136	-0.0672769	-0.29578	0.60225	0.955591	no	MOE-SM	MOE-CM	OK	28.6801	27.5052	-0.0603475	-0.273221	0.63025	0.962352	no	MOE-SM	MOE-CF	OK	28.6801	23.6136	-0.280435
XLOC_000261	NM_001177364	Mroh2a	chr1:90123594-90174154	MOE-SF	MOE-SM	NOTEST	0.134209	0.208872	0.638136	0	1	1	no	MOE-CF	MOE-CM	NOTEST	0.106689	0.120858	0.179909	0	1	1	no	MOE-SF	MOE-CF	NOTEST	0.134209	0.106689	-0.331077	0	1	1	no	MOE-SM	MOE-CM	NOTEST	0.208872	0.120858	-0.789304	0	1	1	no	MOE-SM	MOE-CF	NOTEST	0.208872	0.106689	-0.969213
XLOC_000262	NM_134252	Trpm8	chr1:90203286-90285426	MOE-SF	MOE-SM	NOTEST	0.0256163	0	#NAME?	0	1	1	no	MOE-CF	MOE-CM	NOTEST	0	0	0	0	1	1	no	MOE-SF	MOE-CF	NOTEST	0.0256163	0	#NAME?	0	1	1	no	MOE-SM	MOE-CM	NOTEST	0	0	0	0	1	1	no	MOE-SM	MOE-CF	NOTEST	0	0	0
XLOC_000263	NM_029269	Spp2	chr1:90303593-90323013	MOE-SF	MOE-SM	NOTEST	0	0.0658733	inf	0	1	1	no	MOE-CF	MOE-CM	NOTEST	0	0.0603473	inf	0	1	1	no	MOE-SF	MOE-CF	NOTEST	0	0	0	0	1	1	no	MOE-SM	MOE-CM	NOTEST	0.0658733	0.0603473	-0.126405	0	1	1	no	MOE-SM	MOE-CF	NOTEST	0.0658733	0	#NAME?
XLOC_000264	NR_037971	Gm19589	chr1:90448091-90458741	MOE-SF	MOE-SM	NOTEST	0	0	0	0	1	1	no	MOE-CF	MOE-CM	NOTEST	0	0.0339758	inf	0	1	1	no	MOE-SF	MOE-CF	NOTEST	0	0	0	0	1	1	no	MOE-SM	MOE-CM	NOTEST	0	0.0339758	inf	0	1	1	no	MOE-SM	MOE-CF	NOTEST	0	0	0
XLOC_000265	NR_040493	2410088K16Rik	chr1:90651464-90652308	MOE-SF	MOE-SM	NOTEST	0	0	0	0	1	1	no	MOE-CF	MOE-CM	NOTEST	0	0	0	0	1	1	no	MOE-SF	MOE-CF	NOTEST	0	0	0	0	1	1	no	MOE-SM	MOE-CM	NOTEST	0	0	0	0	1	1	no	MOE-SM	MOE-CF	NOTEST	0	0	0
XLOC_000266	NR_040471	1700067G17Rik	chr1:90912687-90918785	MOE-SF	MOE-SM	NOTEST	0	0	0	0	1	1	no	MOE-CF	MOE-CM	NOTEST	0	0	0	0	1	1	no	MOE-SF	MOE-CF	NOTEST	0	0	0	0	1	1	no	MOE-SM	MOE-CM	NOTEST	0	0	0	0	1	1	no	MOE-SM	MOE-CF	NOTEST	0	0	0
XLOC_000267	NM_133816	Sh3bp4	chr1:90967036-91050368	MOE-SF	MOE-SM	OK	3.71307	4.20925	0.18095	0.644643	0.2853	0.837369	no	MOE-CF	MOE-CM	OK	3.97546	4.44447	0.160892	0.58512	0.33605	0.8677	no	MOE-SF	MOE-CF	OK	3.71307	3.97546	0.0985072	0.348797	0.5629	0.945782	no	MOE-SM	MOE-CM	OK	4.20925	4.44447	0.0784493	0.287144	0.64125	0.96413	no	MOE-SM	MOE-CF	OK	4.20925	3.97546	-0.0824431
XLOC_000268	NM_001037136,NM_178119	Agap1	chr1:91351385-91791857	MOE-SF	MOE-SM	OK	7.67145	7.87408	0.0376121	0.177726	0.7519	0.979352	no	MOE-CF	MOE-CM	OK	8.45673	7.79978	-0.116666	-0.555426	0.3401	0.869254	no	MOE-SF	MOE-CF	OK	7.67145	8.45673	0.140601	0.670585	0.2435	0.807194	no	MOE-SM	MOE-CM	OK	7.87408	7.79978	-0.0136766	-0.0645111	0.9115	0.994159	no	MOE-SM	MOE-CF	OK	7.87408	8.45673	0.102989
XLOC_000269	NM_007722	Cxcr7	chr1:92100577-92112863	MOE-SF	MOE-SM	OK	15.9932	15.9109	-0.00744283	-0.03432	0.95405	0.995774	no	MOE-CF	MOE-CM	OK	16.0193	15.4902	-0.0484545	-0.222865	0.7214	0.974938	no	MOE-SF	MOE-CF	OK	15.9932	16.0193	0.00235814	0.0108802	0.9813	0.996155	no	MOE-SM	MOE-CM	OK	15.9109	15.4902	-0.0386536	-0.177681	0.7746	0.980887	no	MOE-SM	MOE-CF	OK	15.9109	16.0193	0.00980097
XLOC_000270	NM_133805	Cops8	chr1:92499999-92509916	MOE-SF	MOE-SM	OK	23.9344	21.3187	-0.166967	-0.790603	0.2033	0.772937	no	MOE-CF	MOE-CM	OK	22.5728	23.0033	0.0272568	0.129161	0.83775	0.988104	no	MOE-SF	MOE-CF	OK	23.9344	22.5728	-0.0845011	-0.402484	0.5186	0.935404	no	MOE-SM	MOE-CM	OK	21.3187	23.0033	0.109723	0.516919	0.41215	0.90173	no	MOE-SM	MOE-CF	OK	21.3187	22.5728	0.0824658
XLOC_000271	NM_053015	Mlph	chr1:92811676-92847719	MOE-SF	MOE-SM	OK	5.93084	5.53104	-0.100688	-0.412543	0.48845	0.927305	no	MOE-CF	MOE-CM	OK	5.55684	6.38826	0.201156	0.828853	0.16395	0.728804	no	MOE-SF	MOE-CF	OK	5.93084	5.55684	-0.0939718	-0.38545	0.5177	0.935184	no	MOE-SM	MOE-CM	OK	5.53104	6.38826	0.207872	0.855574	0.14915	0.709164	no	MOE-SM	MOE-CF	OK	5.53104	5.55684	0.00671609
XLOC_000272	NM_001101647	Prlh	chr1:92849684-92850589	MOE-SF	MOE-SM	NOTEST	0	0	0	0	1	1	no	MOE-CF	MOE-CM	NOTEST	0	0	0	0	1	1	no	MOE-SF	MOE-CF	NOTEST	0	0	0	0	1	1	no	MOE-SM	MOE-CM	NOTEST	0	0	0	0	1	1	no	MOE-SM	MOE-CF	NOTEST	0	0	0
XLOC_000273	NM_001111311,NM_001111312,NM_008515	Lrrfip1	chr1:92895303-93025521	MOE-SF	MOE-SM	OK	47.0551	35.9768	-0.387287	-1.86194	0.00105	0.0660802	no	MOE-CF	MOE-CM	OK	39.9745	43.2076	0.112206	0.540231	0.34785	0.873158	no	MOE-SF	MOE-CF	OK	47.0551	39.9745	-0.235272	-1.13379	0.0496	0.488455	no	MOE-SM	MOE-CM	OK	35.9768	43.2076	0.26422	1.26913	0.02475	0.36591	no	MOE-SM	MOE-CF	OK	35.9768	39.9745	0.152015
XLOC_000274	NM_001033408	Rbm44	chr1:93041679-93067372	MOE-SF	MOE-SM	NOTEST	0.073168	0.048976	-0.579139	0	1	1	no	MOE-CF	MOE-CM	NOTEST	0.0409546	0.0806819	0.978219	0	1	1	no	MOE-SF	MOE-CF	NOTEST	0.073168	0.0409546	-0.837186	0	1	1	no	MOE-SM	MOE-CM	NOTEST	0.048976	0.0806819	0.720171	0	1	1	no	MOE-SM	MOE-CF	NOTEST	0.048976	0.0409546	-0.258047
XLOC_000275	NM_001168392,NM_016894,NM_178401	Ramp1	chr1:93076398-93121773	MOE-SF	MOE-SM	OK	6.77193	6.18555	-0.130667	-0.423957	0.44105	0.913014	no	MOE-CF	MOE-CM	OK	6.03273	5.33424	-0.177529	-0.557795	0.3131	0.855359	no	MOE-SF	MOE-CF	OK	6.77193	6.03273	-0.166757	-0.548769	0.32185	0.860219	no	MOE-SM	MOE-CM	OK	6.18555	5.33424	-0.21362	-0.662576	0.235	0.800199	no	MOE-SM	MOE-CF	OK	6.18555	6.03273	-0.0360908
XLOC_000276	NM_026454	Ube2f	chr1:93146895-93182602	MOE-SF	MOE-SM	OK	11.275	10.7045	-0.0749124	-0.287288	0.6659	0.968509	no	MOE-CF	MOE-CM	OK	10.4026	12.7553	0.294149	1.13966	0.085	0.589613	no	MOE-SF	MOE-CF	OK	11.275	10.4026	-0.116185	-0.444109	0.5003	0.930408	no	MOE-SM	MOE-CM	OK	10.7045	12.7553	0.252876	0.983064	0.13465	0.687798	no	MOE-SM	MOE-CF	OK	10.7045	10.4026	-0.0412731
XLOC_000277	NM_016717	Scly	chr1:93194914-93217657	MOE-SF	MOE-SM	OK	2.92343	3.22969	0.143731	0.417235	0.50485	0.931393	no	MOE-CF	MOE-CM	OK	3.72828	2.29093	-0.702576	-2.009	0.00165	0.0880878	no	MOE-SF	MOE-CF	OK	2.92343	3.72828	0.350845	1.04447	0.0931	0.606563	no	MOE-SM	MOE-CM	OK	3.22969	2.29093	-0.495462	-1.38412	0.02775	0.384423	no	MOE-SM	MOE-CF	OK	3.22969	3.72828	0.207114
XLOC_000278	NM_001033292	Espnl	chr1:93218651-93244880	MOE-SF	MOE-SM	NOTEST	0.0349999	0.0412177	0.235913	0	1	1	no	MOE-CF	MOE-CM	NOTEST	0.0419751	0.092002	1.13213	0	1	1	no	MOE-SF	MOE-CF	NOTEST	0.0349999	0.0419751	0.262182	0	1	1	no	MOE-SM	MOE-CM	NOTEST	0.0412177	0.092002	1.1584	0	1	1	no	MOE-SM	MOE-CF	NOTEST	0.0412177	0.0419751	0.0262695
XLOC_000279	NM_027551	Klhl30	chr1:93247649-93258981	MOE-SF	MOE-SM	NOTEST	0.114685	0.032307	-1.82776	0	1	1	no	MOE-CF	MOE-CM	NOTEST	0.0667778	0.0608614	-0.133841	0	1	1	no	MOE-SF	MOE-CF	NOTEST	0.114685	0.0667778	-0.780241	0	1	1	no	MOE-SM	MOE-CM	NOTEST	0.032307	0.0608614	0.913682	0	1	1	no	MOE-SM	MOE-CF	NOTEST	0.032307	0.0667778	1.04752
XLOC_000280	NM_173395	Fam132b	chr1:93263006-93270794	MOE-SF	MOE-SM	NOTEST	0.0682751	0.101776	0.575963	0	1	1	no	MOE-CF	MOE-CM	NOTEST	0.113802	0.0501826	-1.18126	0	1	1	no	MOE-SF	MOE-CF	NOTEST	0.0682751	0.113802	0.737089	0	1	1	no	MOE-SM	MOE-CM	NOTEST	0.101776	0.0501826	-1.02014	0	1	1	no	MOE-SM	MOE-CF	NOTEST	0.101776	0.113802	0.161125
XLOC_000281	NM_028718	Traf3ip1	chr1:93391244-93425884	MOE-SF	MOE-SM	OK	51.8452	50.2993	-0.0436703	-0.2272	0.7041	0.973595	no	MOE-CF	MOE-CM	OK	49.5911	52.7126	0.0880665	0.458179	0.4392	0.912168	no	MOE-SF	MOE-CF	OK	51.8452	49.5911	-0.0641296	-0.333805	0.57605	0.949572	no	MOE-SM	MOE-CM	OK	50.2993	52.7126	0.0676071	0.351564	0.5538	0.943524	no	MOE-SM	MOE-CF	OK	50.2993	49.5911	-0.0204594
XLOC_000282	NM_001039126,NM_023046	Asb1	chr1:93437141-93456167	MOE-SF	MOE-SM	OK	5.24854	6.50766	0.310223	1.30927	0.0236	0.358486	no	MOE-CF	MOE-CM	OK	6.36515	5.37575	-0.243727	-1.02971	0.0779	0.573533	no	MOE-SF	MOE-CF	OK	5.24854	6.36515	0.278279	1.1686	0.0423	0.457817	no	MOE-SM	MOE-CM	OK	6.50766	5.37575	-0.275671	-1.17057	0.04615	0.475114	no	MOE-SM	MOE-CF	OK	6.50766	6.36515	-0.0319445
XLOC_000283	NM_007855	Twist2	chr1:93698053-93744604	MOE-SF	MOE-SM	OK	1.26257	1.64026	0.377559	0.667407	0.2936	0.842121	no	MOE-CF	MOE-CM	OK	1.51932	1.57744	0.0541627	0.101096	0.86465	0.990911	no	MOE-SF	MOE-CF	OK	1.26257	1.51932	0.267061	0.463946	0.4647	0.920336	no	MOE-SM	MOE-CM	OK	1.64026	1.57744	-0.0563356	-0.107289	0.8659	0.990911	no	MOE-SM	MOE-CF	OK	1.64026	1.51932	-0.110498
XLOC_000284	NM_147037	Olfr1413	chr1:94469701-94470783	MOE-SF	MOE-SM	NOTEST	0.286638	0.251249	-0.19011	0	1	1	no	MOE-CF	MOE-CM	NOTEST	0.177506	0.181052	0.0285361	0	1	1	no	MOE-SF	MOE-CF	NOTEST	0.286638	0.177506	-0.691364	0	1	1	no	MOE-SM	MOE-CM	NOTEST	0.251249	0.181052	-0.472718	0	1	1	no	MOE-SM	MOE-CF	NOTEST	0.251249	0.177506	-0.501254
XLOC_000285	NM_146277	Olfr1412	chr1:94484908-94485874	MOE-SF	MOE-SM	OK	2.75411	3.12697	0.183179	0.405485	0.5537	0.943469	no	MOE-CF	MOE-CM	OK	4.15811	3.36535	-0.30517	-0.747671	0.28225	0.836059	no	MOE-SF	MOE-CF	OK	2.75411	4.15811	0.594342	1.38006	0.04955	0.488127	no	MOE-SM	MOE-CM	OK	3.12697	3.36535	0.105993	0.246292	0.7233	0.974946	no	MOE-SM	MOE-CF	OK	3.12697	4.15811	0.411163
XLOC_000286	NM_146490	Olfr1411	chr1:94493097-94494069	MOE-SF	MOE-SM	OK	0.636888	1.10236	0.791489	0.829078	0.2054	0.775792	no	MOE-CF	MOE-CM	OK	0.801131	1.39239	0.797457	0.945489	0.17185	0.738655	no	MOE-SF	MOE-CF	NOTEST	0.636888	0.801131	0.330999	0	1	1	no	MOE-SM	MOE-CM	OK	1.10236	1.39239	0.336967	0.461342	0.49335	0.929012	no	MOE-SM	MOE-CF	OK	1.10236	0.801131	-0.46049
XLOC_000287	NM_146491	Olfr1410	chr1:94504415-94505384	MOE-SF	MOE-SM	NOTEST	0.341586	0.844807	1.30637	0	1	1	no	MOE-CF	MOE-CM	NOTEST	0.455899	0.561418	0.30036	0	1	1	no	MOE-SF	MOE-CF	NOTEST	0.341586	0.455899	0.416467	0	1	1	no	MOE-SM	MOE-CM	NOTEST	0.844807	0.561418	-0.589546	0	1	1	no	MOE-SM	MOE-CF	NOTEST	0.844807	0.455899	-0.889906
XLOC_000288	NM_206896	Olfr12	chr1:94516457-94517578	MOE-SF	MOE-SM	OK	5.02147	7.77732	0.631164	1.94897	0.0043	0.153976	no	MOE-CF	MOE-CM	OK	7.33349	6.98536	-0.0701646	-0.228806	0.73115	0.976106	no	MOE-SF	MOE-CF	OK	5.02147	7.33349	0.546391	1.67538	0.01425	0.288678	no	MOE-SM	MOE-CM	OK	7.77732	6.98536	-0.154938	-0.509287	0.44615	0.914488	no	MOE-SM	MOE-CF	OK	7.77732	7.33349	-0.0847732
XLOC_000289	NM_016696	Gpc1	chr1:94728262-94756773	MOE-SF	MOE-SM	OK	26.1439	34.8831	0.416056	2.01805	0.0008	0.0551173	no	MOE-CF	MOE-CM	OK	29.9456	28.4499	-0.0739214	-0.357803	0.5337	0.938677	no	MOE-SF	MOE-CF	OK	26.1439	29.9456	0.195872	0.943525	0.1004	0.623426	no	MOE-SM	MOE-CM	OK	34.8831	28.4499	-0.294106	-1.43353	0.0133	0.279739	no	MOE-SM	MOE-CF	OK	34.8831	29.9456	-0.220185
XLOC_000290	NR_029559	Mir149	chr1:94728262-94756773	MOE-SF	MOE-SM	NOTEST	0	0	0	0	1	1	no	MOE-CF	MOE-CM	NOTEST	0	0	0	0	1	1	no	MOE-SF	MOE-CF	NOTEST	0	0	0	0	1	1	no	MOE-SM	MOE-CM	NOTEST	0	0	0	0	1	1	no	MOE-SM	MOE-CF	NOTEST	0	0	0
XLOC_000291	NM_175118	Dusp28	chr1:94803565-94805197	MOE-SF	MOE-SM	OK	8.56587	10.5165	0.295984	1.10994	0.09025	0.600309	no	MOE-CF	MOE-CM	OK	9.83932	10.3618	0.0746475	0.284524	0.66385	0.968351	no	MOE-SF	MOE-CF	OK	8.56587	9.83932	0.199959	0.744917	0.25255	0.814567	no	MOE-SM	MOE-CM	OK	10.5165	10.3618	-0.0213773	-0.0820458	0.8953	0.99262	no	MOE-SM	MOE-CF	OK	10.5165	9.83932	-0.0960248
XLOC_000292	NM_181405	Rnpepl1	chr1:94807401-94817162	MOE-SF	MOE-SM	OK	4.08543	6.00164	0.554868	2.02031	0.00115	0.0701651	no	MOE-CF	MOE-CM	OK	5.58951	5.9906	0.0999803	0.377974	0.53695	0.93956	no	MOE-SF	MOE-CF	OK	4.08543	5.58951	0.452233	1.63263	0.00825	0.22042	no	MOE-SM	MOE-CM	OK	6.00164	5.9906	-0.00265444	-0.0101295	0.989	0.99673	no	MOE-SM	MOE-CF	OK	6.00164	5.58951	-0.102635
XLOC_000293	NM_011796	Capn10	chr1:94830119-94847167	MOE-SF	MOE-SM	OK	14.7497	17.8435	0.274705	1.19295	0.0382	0.439502	no	MOE-CF	MOE-CM	OK	15.7416	16.4096	0.0599609	0.26059	0.64855	0.965197	no	MOE-SF	MOE-CF	OK	14.7497	15.7416	0.0938907	0.404573	0.47595	0.923517	no	MOE-SM	MOE-CM	OK	17.8435	16.4096	-0.120854	-0.529405	0.3541	0.876296	no	MOE-SM	MOE-CF	OK	17.8435	15.7416	-0.180815
XLOC_000294	NM_001104529,NM_022320	Gpr35	chr1:94869695-94882968	MOE-SF	MOE-SM	NOTEST	0.263378	0.266431	0.0166275	0	1	1	no	MOE-CF	MOE-CM	NOTEST	0.216887	0.261841	0.271744	0	1	1	no	MOE-SF	MOE-CF	NOTEST	0.263378	0.216887	-0.280187	0	1	1	no	MOE-SM	MOE-CM	NOTEST	0.266431	0.261841	-0.0250699	0	1	1	no	MOE-SM	MOE-CF	NOTEST	0.266431	0.216887	-0.296814
XLOC_000295	NM_001159658,NM_177587	Aqp12	chr1:94902910-94908846	MOE-SF	MOE-SM	NOTEST	0	0	0	0	1	1	no	MOE-CF	MOE-CM	NOTEST	0	0	0	0	1	1	no	MOE-SF	MOE-CF	NOTEST	0	0	0	0	1	1	no	MOE-SM	MOE-CM	NOTEST	0	0	0	0	1	1	no	MOE-SM	MOE-CF	NOTEST	0	0	0
XLOC_000296	NM_016702	Agxt	chr1:95031852-95041998	MOE-SF	MOE-SM	NOTEST	0	0.0344541	inf	0	1	1	no	MOE-CF	MOE-CM	NOTEST	0.043182	0.0667243	0.627782	0	1	1	no	MOE-SF	MOE-CF	NOTEST	0	0.043182	inf	0	1	1	no	MOE-SM	MOE-CM	NOTEST	0.0344541	0.0667243	0.953539	0	1	1	no	MOE-SM	MOE-CF	NOTEST	0.0344541	0.043182	0.325757
XLOC_000297	NM_172463	Sned1	chr1:95132473-95193025	MOE-SF	MOE-SM	OK	3.36207	4.0531	0.269674	0.991784	0.0985	0.619407	no	MOE-CF	MOE-CM	OK	4.04681	3.92086	-0.0456163	-0.171799	0.77975	0.980997	no	MOE-SF	MOE-CF	OK	3.36207	4.04681	0.267435	0.984677	0.10125	0.625304	no	MOE-SM	MOE-CM	OK	4.0531	3.92086	-0.0478553	-0.180016	0.76565	0.980134	no	MOE-SM	MOE-CF	OK	4.0531	4.04681	-0.00223905
XLOC_000298	NM_023200	Ppp1r7	chr1:95240221-95264195	MOE-SF	MOE-SM	OK	10.0272	9.36765	-0.0981523	-0.433964	0.46965	0.921582	no	MOE-CF	MOE-CM	OK	9.40339	9.31165	-0.014145	-0.0621954	0.9156	0.994499	no	MOE-SF	MOE-CF	OK	10.0272	9.40339	-0.0926582	-0.409687	0.4952	0.929546	no	MOE-SM	MOE-CM	OK	9.36765	9.31165	-0.00865092	-0.0380367	0.95115	0.995774	no	MOE-SM	MOE-CF	OK	9.36765	9.40339	0.00549407
XLOC_000299	NM_207031	Ano7	chr1:95270472-95300079	MOE-SF	MOE-SM	NOTEST	0.0591013	0.0448009	-0.399664	0	1	1	no	MOE-CF	MOE-CM	NOTEST	0.0191544	0.0413783	1.1112	0	1	1	no	MOE-SF	MOE-CF	NOTEST	0.0591013	0.0191544	-1.62551	0	1	1	no	MOE-SM	MOE-CM	NOTEST	0.0448009	0.0413783	-0.114654	0	1	1	no	MOE-SM	MOE-CF	NOTEST	0.0448009	0.0191544	-1.22585
XLOC_000300	NM_001159717,NM_001159718,NM_001159719,NM_010891	2013-09-02	chr1:95375569-95406309	MOE-SF	MOE-SM	OK	92.415	80.2813	-0.203062	-0.999982	0.0824	0.584412	no	MOE-CF	MOE-CM	OK	87.8142	89.6896	0.0304862	0.149866	0.79295	0.982654	no	MOE-SF	MOE-CF	OK	92.415	87.8142	-0.0736721	-0.362065	0.52585	0.93691	no	MOE-SM	MOE-CM	OK	80.2813	89.6896	0.159876	0.787526	0.16735	0.732701	no	MOE-SM	MOE-CF	OK	80.2813	87.8142	0.12939
XLOC_000301	NM_145519	Farp2	chr1:95408680-95532304	MOE-SF	MOE-SM	OK	2.73175	2.71295	-0.00996073	-0.0136801	0.9815	0.996155	no	MOE-CF	MOE-CM	OK	3.4042	2.58523	-0.397025	-0.537908	0.3608	0.879104	no	MOE-SF	MOE-CF	OK	2.73175	3.4042	0.31749	0.454807	0.44525	0.914048	no	MOE-SM	MOE-CM	OK	2.71295	2.58523	-0.0695744	-0.0907612	0.87695	0.991695	no	MOE-SM	MOE-CF	OK	2.71295	3.4042	0.327451
XLOC_000302	NM_016778	Bok	chr1:95582270-95592339	MOE-SF	MOE-SM	OK	21.1261	34.7124	0.716423	3.40937	5e-05	0.00714131	yes	MOE-CF	MOE-CM	OK	29.2089	21.544	-0.43912	-2.03221	0.0022	0.105023	no	MOE-SF	MOE-CF	OK	21.1261	29.2089	0.467379	2.18405	0.00105	0.0660802	no	MOE-SM	MOE-CM	OK	34.7124	21.544	-0.688164	-3.24215	5e-05	0.00714131	yes	MOE-SM	MOE-CF	OK	34.7124	29.2089	-0.249044
XLOC_000303	NM_174874	Atg4b	chr1:95651609-95686106	MOE-SF	MOE-SM	OK	19.5653	20.41	0.0609821	0.295282	0.6251	0.961084	no	MOE-CF	MOE-CM	OK	18.9121	20.2273	0.0969917	0.46832	0.44315	0.913597	no	MOE-SF	MOE-CF	OK	19.5653	18.9121	-0.0489873	-0.236187	0.702	0.973124	no	MOE-SM	MOE-CM	OK	20.41	20.2273	-0.0129776	-0.062932	0.92125	0.995376	no	MOE-SM	MOE-CF	OK	20.41	18.9121	-0.109969
XLOC_000304	NM_025454	Ing5	chr1:95700541-95718677	MOE-SF	MOE-SM	OK	11.302	10.749	-0.0723734	-0.336366	0.5773	0.949941	no	MOE-CF	MOE-CM	OK	10.4957	10.8114	0.0427548	0.197631	0.7395	0.977126	no	MOE-SF	MOE-CF	OK	11.302	10.4957	-0.106769	-0.495708	0.4044	0.898811	no	MOE-SM	MOE-CM	OK	10.749	10.8114	0.00835919	0.0386796	0.9472	0.995774	no	MOE-SM	MOE-CF	OK	10.749	10.4957	-0.0343956
XLOC_000305	NM_178882	D2hgdh	chr1:95721816-95748751	MOE-SF	MOE-SM	OK	4.0319	3.71087	-0.119704	-0.411231	0.49775	0.929897	no	MOE-CF	MOE-CM	OK	4.44452	4.17307	-0.0909194	-0.319402	0.59775	0.95404	no	MOE-SF	MOE-CF	OK	4.0319	4.44452	0.140567	0.493049	0.41895	0.904592	no	MOE-SM	MOE-CM	OK	3.71087	4.17307	0.169352	0.58266	0.3439	0.871473	no	MOE-SM	MOE-CF	OK	3.71087	4.44452	0.260272
XLOC_000306	NM_199366	Gal3st2	chr1:95757920-95773071	MOE-SF	MOE-SM	OK	5.06699	5.02817	-0.011095	-0.0400295	0.94375	0.995774	no	MOE-CF	MOE-CM	OK	4.32513	5.018	0.21437	0.755469	0.21895	0.787162	no	MOE-SF	MOE-CF	OK	5.06699	4.32513	-0.228387	-0.806017	0.1918	0.760974	no	MOE-SM	MOE-CM	OK	5.02817	5.018	-0.0029222	-0.0105272	0.9878	0.99673	no	MOE-SM	MOE-CF	OK	5.02817	4.32513	-0.217292
XLOC_000307	NM_001205249	Gm9994	chr1:95815013-95837816	MOE-SF	MOE-SM	OK	4.52519	5.39779	0.254391	0.737985	0.2671	0.825459	no	MOE-CF	MOE-CM	OK	3.53485	4.99198	0.497964	1.35739	0.04365	0.464542	no	MOE-SF	MOE-CF	OK	4.52519	3.53485	-0.35633	-0.959967	0.15155	0.713137	no	MOE-SM	MOE-CM	OK	5.39779	4.99198	-0.112757	-0.331603	0.62135	0.960117	no	MOE-SM	MOE-CF	OK	5.39779	3.53485	-0.610721
XLOC_000308	NM_001039219	Gm6086	chr1:95887085-95908116	MOE-SF	MOE-SM	OK	19.495	18.5148	-0.0744227	-0.366243	0.54365	0.941497	no	MOE-CF	MOE-CM	OK	17.6082	19.5129	0.148177	0.727789	0.21775	0.785996	no	MOE-SF	MOE-CF	OK	19.495	17.6082	-0.146852	-0.720954	0.22665	0.793627	no	MOE-SM	MOE-CM	OK	18.5148	19.5129	0.0757476	0.372933	0.5331	0.938658	no	MOE-SM	MOE-CF	OK	18.5148	17.6082	-0.0724295
XLOC_000309	NM_173772	Neu4	chr1:95917069-95924907	MOE-SF	MOE-SM	NOTEST	0.00941393	0.0320066	1.7655	0	1	1	no	MOE-CF	MOE-CM	NOTEST	0.057365	0.111352	0.956879	0	1	1	no	MOE-SF	MOE-CF	NOTEST	0.00941393	0.057365	2.6073	0	1	1	no	MOE-SM	MOE-CM	NOTEST	0.0320066	0.111352	1.79868	0	1	1	no	MOE-SM	MOE-CF	NOTEST	0.0320066	0.057365	0.841804
XLOC_000310	NR_040473	4930440C22Rik	chr1:96694018-96699049	MOE-SF	MOE-SM	NOTEST	0.0700282	0	#NAME?	0	1	1	no	MOE-CF	MOE-CM	NOTEST	0.0417049	0	#NAME?	0	1	1	no	MOE-SF	MOE-CF	NOTEST	0.0700282	0.0417049	-0.747719	0	1	1	no	MOE-SM	MOE-CM	NOTEST	0	0	0	0	1	1	no	MOE-SM	MOE-CF	NOTEST	0	0.0417049	inf
XLOC_000311	NM_026321	Fam174a	chr1:97210204-97231861	MOE-SF	MOE-SM	OK	36.5588	42.6385	0.221937	1.13697	0.06885	0.550431	no	MOE-CF	MOE-CM	OK	41.2292	35.5983	-0.211859	-1.08417	0.0808	0.581169	no	MOE-SF	MOE-CF	OK	36.5588	41.2292	0.17345	0.890015	0.15335	0.715598	no	MOE-SM	MOE-CM	OK	42.6385	35.5983	-0.260347	-1.33016	0.0328	0.412903	no	MOE-SM	MOE-CF	OK	42.6385	41.2292	-0.0484874
XLOC_000312	NM_026250	Gin1	chr1:99666755-99689548	MOE-SF	MOE-SM	OK	11.0161	8.08646	-0.446037	-1.76671	0.0063	0.190868	no	MOE-CF	MOE-CM	OK	9.89533	10.9606	0.147511	0.599655	0.335	0.867305	no	MOE-SF	MOE-CF	OK	11.0161	9.89533	-0.154797	-0.632255	0.31485	0.856477	no	MOE-SM	MOE-CM	OK	8.08646	10.9606	0.438751	1.73013	0.00555	0.177433	no	MOE-SM	MOE-CF	OK	8.08646	9.89533	0.29124
XLOC_000313	NR_040439	1810006J02Rik	chr1:100028043-100041232	MOE-SF	MOE-SM	NOTEST	0.0322068	0.139673	2.11661	0	1	1	no	MOE-CF	MOE-CM	NOTEST	0.0302858	0.0560976	0.889297	0	1	1	no	MOE-SF	MOE-CF	NOTEST	0.0322068	0.0302858	-0.088725	0	1	1	no	MOE-SM	MOE-CM	NOTEST	0.139673	0.0560976	-1.31604	0	1	1	no	MOE-SM	MOE-CF	NOTEST	0.139673	0.0302858	-2.20534
XLOC_000314	NM_001164233,NM_027584	Slco6d1	chr1:100317700-100405957	MOE-SF	MOE-SM	NOTEST	0	0	0	0	1	1	no	MOE-CF	MOE-CM	NOTEST	0	0	0	0	1	1	no	MOE-SF	MOE-CF	NOTEST	0	0	0	0	1	1	no	MOE-SM	MOE-CM	NOTEST	0	0	0	0	1	1	no	MOE-SM	MOE-CF	NOTEST	0	0	0
XLOC_000315	NM_172851	Cntnap5b	chr1:101669341-102382519	MOE-SF	MOE-SM	OK	1.45233	1.30675	-0.152388	-0.437224	0.46205	0.918992	no	MOE-CF	MOE-CM	OK	1.42532	0.979703	-0.540872	-1.46794	0.015	0.296033	no	MOE-SF	MOE-CF	OK	1.45233	1.42532	-0.0270801	-0.0790322	0.89965	0.993248	no	MOE-SM	MOE-CM	OK	1.30675	0.979703	-0.415564	-1.11131	0.06045	0.525902	no	MOE-SM	MOE-CF	OK	1.30675	1.42532	0.125308
XLOC_000316	NR_037989	Gm20268	chr1:103052344-103071779	MOE-SF	MOE-SM	NOTEST	0	0	0	0	1	1	no	MOE-CF	MOE-CM	NOTEST	0.0729086	0	#NAME?	0	1	1	no	MOE-SF	MOE-CF	NOTEST	0	0.0729086	inf	0	1	1	no	MOE-SM	MOE-CM	NOTEST	0	0	0	0	1	1	no	MOE-SM	MOE-CF	NOTEST	0	0.0729086	inf
XLOC_000317	NM_011800	Cdh20	chr1:106665395-106892058	MOE-SF	MOE-SM	NOTEST	0.097751	0.164243	0.748649	0	1	1	no	MOE-CF	MOE-CM	NOTEST	0.106499	0.102815	-0.0507954	0	1	1	no	MOE-SF	MOE-CF	NOTEST	0.097751	0.106499	0.123661	0	1	1	no	MOE-SM	MOE-CM	NOTEST	0.164243	0.102815	-0.675784	0	1	1	no	MOE-SM	MOE-CF	NOTEST	0.164243	0.106499	-0.624989
XLOC_000318	NM_029349,NM_173187	2310035C23Rik	chr1:107560437-107651708	MOE-SF	MOE-SM	OK	27.6988	26.8895	-0.0427825	-0.21226	0.7067	0.973984	no	MOE-CF	MOE-CM	OK	27.5002	27.6377	0.00719844	0.0358876	0.94785	0.995774	no	MOE-SF	MOE-CF	OK	27.6988	27.5002	-0.0103819	-0.0516315	0.9297	0.995774	no	MOE-SM	MOE-CM	OK	26.8895	27.6377	0.039599	0.196947	0.72645	0.975523	no	MOE-SM	MOE-CF	OK	26.8895	27.5002	0.0324006
XLOC_000319	NM_009399	Tnfrsf11a	chr1:107677299-107744558	MOE-SF	MOE-SM	OK	0.937168	0.957526	0.0310038	0.0772511	0.8996	0.993232	no	MOE-CF	MOE-CM	OK	1.03478	1.02048	-0.0200749	-0.0518261	0.9288	0.995774	no	MOE-SF	MOE-CF	OK	0.937168	1.03478	0.142947	0.364005	0.5417	0.94119	no	MOE-SM	MOE-CM	OK	0.957526	1.02048	0.0918687	0.231934	0.6989	0.972761	no	MOE-SM	MOE-CF	OK	0.957526	1.03478	0.111944
XLOC_000320	NM_001122675,NM_001122676	Zcchc2	chr1:107886982-107930654	MOE-SF	MOE-SM	OK	4.80689	5.25212	0.127795	0.525309	0.3617	0.879518	no	MOE-CF	MOE-CM	OK	4.9883	5.6918	0.190336	0.788076	0.17195	0.738796	no	MOE-SF	MOE-CF	OK	4.80689	4.9883	0.053444	0.217177	0.70435	0.973598	no	MOE-SM	MOE-CM	OK	5.25212	5.6918	0.115985	0.485988	0.3972	0.896191	no	MOE-SM	MOE-CF	OK	5.25212	4.9883	-0.0743512
XLOC_000321	NM_133821	Phlpp1	chr1:108068445-108290822	MOE-SF	MOE-SM	OK	5.17757	6.59937	0.350053	1.52473	0.01045	0.247484	no	MOE-CF	MOE-CM	OK	6.16271	6.22734	0.0150532	0.0660316	0.91115	0.994145	no	MOE-SF	MOE-CF	OK	5.17757	6.16271	0.251288	1.08795	0.0638	0.536531	no	MOE-SM	MOE-CM	OK	6.59937	6.22734	-0.0837114	-0.369486	0.52595	0.93691	no	MOE-SM	MOE-CF	OK	6.59937	6.16271	-0.0987647
XLOC_000322	NM_009257	Serpinb5	chr1:108757756-108779925	MOE-SF	MOE-SM	OK	1.49533	1.20495	-0.311494	-0.697616	0.25455	0.815149	no	MOE-CF	MOE-CM	OK	1.42814	1.28526	-0.152077	-0.346009	0.57265	0.948534	no	MOE-SF	MOE-CF	OK	1.49533	1.42814	-0.0663259	-0.155273	0.79635	0.983104	no	MOE-SM	MOE-CM	OK	1.20495	1.28526	0.0930914	0.203101	0.74565	0.977997	no	MOE-SM	MOE-CF	OK	1.20495	1.42814	0.245168
XLOC_000323	NM_001199213,NM_027971	Serpinb12	chr1:108831025-108853657	MOE-SF	MOE-SM	NOTEST	0.363959	0.551025	0.59834	0	1	1	no	MOE-CF	MOE-CM	OK	1.19202	0.423021	-1.49461	-1.60415	0.00705	0.2029	no	MOE-SF	MOE-CF	OK	0.363959	1.19202	1.71156	1.69662	0.0102	0.244658	no	MOE-SM	MOE-CM	NOTEST	0.551025	0.423021	-0.381388	0	1	1	no	MOE-SM	MOE-CF	OK	0.551025	1.19202	1.11322
XLOC_000324	NM_172852	Serpinb13	chr1:108877560-108897772	MOE-SF	MOE-SM	NOTEST	0	0	0	0	1	1	no	MOE-CF	MOE-CM	NOTEST	0	0	0	0	1	1	no	MOE-SF	MOE-CF	NOTEST	0	0	0	0	1	1	no	MOE-SM	MOE-CM	NOTEST	0	0	0	0	1	1	no	MOE-SM	MOE-CF	NOTEST	0	0	0
XLOC_000325	NM_025867	Serpinb11	chr1:109258890-109277052	MOE-SF	MOE-SM	OK	137.602	99.3768	-0.469518	-2.56442	5e-05	0.00714131	yes	MOE-CF	MOE-CM	OK	118.941	123.495	0.054201	0.297108	0.6432	0.964222	no	MOE-SF	MOE-CF	OK	137.602	118.941	-0.210249	-1.15286	0.06685	0.54499	no	MOE-SM	MOE-CM	OK	99.3768	123.495	0.31347	1.71159	0.00735	0.207662	no	MOE-SM	MOE-CF	OK	99.3768	118.941	0.259269
XLOC_000326	NM_027548	Serpinb7	chr1:109319265-109349266	MOE-SF	MOE-SM	OK	20.5399	21.6078	0.0731255	0.341974	0.58945	0.95258	no	MOE-CF	MOE-CM	OK	24.9057	24.2453	-0.0387708	-0.186641	0.76735	0.980477	no	MOE-SF	MOE-CF	OK	20.5399	24.9057	0.278044	1.31783	0.03775	0.437126	no	MOE-SM	MOE-CM	OK	21.6078	24.2453	0.166147	0.788848	0.20825	0.778204	no	MOE-SM	MOE-CF	OK	21.6078	24.9057	0.204918
XLOC_000327	NM_001174170,NM_011111	Serpinb2	chr1:109407999-109422177	MOE-SF	MOE-SM	OK	1.35717	0.584172	-1.21614	-1.70633	0.007	0.20199	no	MOE-CF	MOE-CM	OK	0.665818	1.00745	0.597507	0.817769	0.1275	0.674945	no	MOE-SF	MOE-CF	OK	1.35717	0.665818	-1.0274	-1.45918	0.0085	0.223971	no	MOE-SM	MOE-CM	OK	0.584172	1.00745	0.786242	1.06397	0.06105	0.528042	no	MOE-SM	MOE-CF	NOTEST	0.584172	0.665818	0.188735
XLOC_000328	NM_001160307,NM_198028	Serpinb10	chr1:109425579-109445848	MOE-SF	MOE-SM	NOTEST	0.291298	0.165549	-0.815241	0	1	1	no	MOE-CF	MOE-CM	NOTEST	0.18083	0.125088	-0.531687	0	1	1	no	MOE-SF	MOE-CF	NOTEST	0.291298	0.18083	-0.687864	0	1	1	no	MOE-SM	MOE-CM	NOTEST	0.165549	0.125088	-0.40431	0	1	1	no	MOE-SM	MOE-CF	NOTEST	0.165549	0.18083	0.127377
XLOC_000329	NM_001159748,NM_011459	Serpinb8	chr1:109486582-109505555	MOE-SF	MOE-SM	OK	2.93807	2.98531	0.0230114	0.0466593	0.9377	0.995774	no	MOE-CF	MOE-CM	OK	2.68249	2.71892	0.019464	0.0416319	0.9439	0.995774	no	MOE-SF	MOE-CF	OK	2.93807	2.68249	-0.131299	-0.278188	0.62915	0.962013	no	MOE-SM	MOE-CM	OK	2.98531	2.71892	-0.134846	-0.275805	0.63175	0.962876	no	MOE-SM	MOE-CF	OK	2.98531	2.68249	-0.15431
XLOC_000330	NM_172853	Cdh7	chr1:111880313-112035578	MOE-SF	MOE-SM	NOTEST	0	0.0280187	inf	0	1	1	no	MOE-CF	MOE-CM	NOTEST	0.0492402	0	#NAME?	0	1	1	no	MOE-SF	MOE-CF	NOTEST	0	0.0492402	inf	0	1	1	no	MOE-SM	MOE-CM	NOTEST	0.0280187	0	#NAME?	0	1	1	no	MOE-SM	MOE-CF	NOTEST	0.0280187	0.0492402	0.813446
XLOC_000331	NM_001077425	Cntnap5a	chr1:117581713-118477251	MOE-SF	MOE-SM	NOTEST	0.189055	0.144519	-0.38754	0	1	1	no	MOE-CF	MOE-CM	NOTEST	0.111494	0.194299	0.801314	0	1	1	no	MOE-SF	MOE-CF	NOTEST	0.189055	0.111494	-0.761836	0	1	1	no	MOE-SM	MOE-CM	NOTEST	0.144519	0.194299	0.427018	0	1	1	no	MOE-SM	MOE-CF	NOTEST	0.144519	0.111494	-0.374296
XLOC_000332	NM_026472	Mki67ip	chr1:120218419-120230408	MOE-SF	MOE-SM	OK	34.2174	26.295	-0.379943	-1.88335	0.00265	0.11611	no	MOE-CF	MOE-CM	OK	29.13	31.9704	0.134233	0.664644	0.2924	0.840817	no	MOE-SF	MOE-CF	OK	34.2174	29.13	-0.232227	-1.15935	0.0662	0.543671	no	MOE-SM	MOE-CM	OK	26.295	31.9704	0.281949	1.3863	0.0276	0.383614	no	MOE-SM	MOE-CF	OK	26.295	29.13	0.147716
XLOC_000333	NM_001081276,NM_029709,NM_177548	Clasp1	chr1:120285634-120506039	MOE-SF	MOE-SM	OK	11.1142	11.0771	-0.00482215	-0.0220361	0.96975	0.995774	no	MOE-CF	MOE-CM	OK	10.5042	10.6177	0.0155082	0.0699495	0.9015	0.993504	no	MOE-SF	MOE-CF	OK	11.1142	10.5042	-0.0814377	-0.371346	0.5268	0.937126	no	MOE-SM	MOE-CM	OK	11.0771	10.6177	-0.0611073	-0.276207	0.6374	0.963492	no	MOE-SM	MOE-CF	OK	11.0771	10.5042	-0.0766156
XLOC_000334	NM_023755	Tfcp2l1	chr1:120524521-120581745	MOE-SF	MOE-SM	OK	6.97208	6.15275	-0.180357	-0.829957	0.1552	0.718212	no	MOE-CF	MOE-CM	OK	6.83656	5.81523	-0.233433	-1.08816	0.06175	0.530202	no	MOE-SF	MOE-CF	OK	6.97208	6.83656	-0.0283195	-0.131272	0.8236	0.987401	no	MOE-SM	MOE-CM	OK	6.15275	5.81523	-0.081395	-0.376643	0.5169	0.934858	no	MOE-SM	MOE-CF	OK	6.15275	6.83656	0.152038
XLOC_000335	NM_146103	Tmem185b	chr1:121422730-121425560	MOE-SF	MOE-SM	OK	3.95532	4.91288	0.312773	1.08729	0.0798	0.578565	no	MOE-CF	MOE-CM	OK	4.63931	4.1178	-0.172035	-0.597955	0.3309	0.864963	no	MOE-SF	MOE-CF	OK	3.95532	4.63931	0.230115	0.796644	0.1965	0.766816	no	MOE-SM	MOE-CM	OK	4.91288	4.1178	-0.254693	-0.888955	0.14375	0.701128	no	MOE-SM	MOE-CF	OK	4.91288	4.63931	-0.0826576
XLOC_000336	NM_001012322	Sctr	chr1:121903556-121960109	MOE-SF	MOE-SM	NOTEST	0.023316	0.0507505	1.1221	0	1	1	no	MOE-CF	MOE-CM	NOTEST	0.0298704	0	#NAME?	0	1	1	no	MOE-SF	MOE-CF	NOTEST	0.023316	0.0298704	0.357395	0	1	1	no	MOE-SM	MOE-CM	NOTEST	0.0507505	0	#NAME?	0	1	1	no	MOE-SM	MOE-CF	NOTEST	0.0507505	0.0298704	-0.764705
XLOC_000337	NM_001172074,NM_028439	3110009E18Rik	chr1:122017763-122084766	MOE-SF	MOE-SM	OK	8.26881	4.19253	-0.979859	-1.62849	0.0078	0.214991	no	MOE-CF	MOE-CM	OK	6.22959	5.34172	-0.221833	-0.381443	0.5096	0.932757	no	MOE-SF	MOE-CF	OK	8.26881	6.22959	-0.408544	-0.751472	0.1868	0.755787	no	MOE-SM	MOE-CM	OK	4.19253	5.34172	0.349482	0.549367	0.34535	0.872108	no	MOE-SM	MOE-CF	OK	4.19253	6.22959	0.571315
XLOC_000338	NM_207233	C1ql2	chr1:122237158-122239751	MOE-SF	MOE-SM	NOTEST	0	0	0	0	1	1	no	MOE-CF	MOE-CM	NOTEST	0	0	0	0	1	1	no	MOE-SF	MOE-CF	NOTEST	0	0	0	0	1	1	no	MOE-SM	MOE-CM	NOTEST	0	0	0	0	1	1	no	MOE-SM	MOE-CF	NOTEST	0	0	0
XLOC_000339	NM_010133	En1	chr1:122499063-122504568	MOE-SF	MOE-SM	NOTEST	0	0.0725798	inf	0	1	1	no	MOE-CF	MOE-CM	NOTEST	0.038569	0	#NAME?	0	1	1	no	MOE-SF	MOE-CF	NOTEST	0	0.038569	inf	0	1	1	no	MOE-SM	MOE-CM	NOTEST	0.0725798	0	#NAME?	0	1	1	no	MOE-SM	MOE-CF	NOTEST	0.0725798	0.038569	-0.912128
XLOC_000340	NR_038008	B230209K01Rik	chr1:122983981-123017552	MOE-SF	MOE-SM	NOTEST	0	0	0	0	1	1	no	MOE-CF	MOE-CM	NOTEST	0	0	0	0	1	1	no	MOE-SF	MOE-CF	NOTEST	0	0	0	0	1	1	no	MOE-SM	MOE-CM	NOTEST	0	0	0	0	1	1	no	MOE-SM	MOE-CF	NOTEST	0	0	0
XLOC_000341	NM_001025156,NM_029955	Ccdc93	chr1:123327643-123403037	MOE-SF	MOE-SM	OK	7.71356	7.42426	-0.0551494	-0.248561	0.6671	0.968582	no	MOE-CF	MOE-CM	OK	7.16773	7.90891	0.141963	0.641489	0.26685	0.825083	no	MOE-SF	MOE-CF	OK	7.71356	7.16773	-0.10588	-0.476783	0.4061	0.899162	no	MOE-SM	MOE-CM	OK	7.42426	7.90891	0.0912323	0.412621	0.4753	0.923284	no	MOE-SM	MOE-CF	OK	7.42426	7.16773	-0.050731
XLOC_000342	NM_028787	Slc35f5	chr1:127457592-127492261	MOE-SF	MOE-SM	OK	18.6868	20.5021	0.133751	0.638505	0.2982	0.845672	no	MOE-CF	MOE-CM	OK	20.5622	20.2193	-0.0242599	-0.116606	0.8497	0.989222	no	MOE-SF	MOE-CF	OK	18.6868	20.5622	0.137975	0.659376	0.27715	0.833411	no	MOE-SM	MOE-CM	OK	20.5021	20.2193	-0.0200368	-0.0962027	0.87515	0.991547	no	MOE-SM	MOE-CF	OK	20.5021	20.5622	0.00422316
XLOC_000343	NM_027677	Gpr39	chr1:127573572-127808791	MOE-SF	MOE-SM	NOTEST	0.0550512	0.0534224	-0.0433308	0	1	1	no	MOE-CF	MOE-CM	NOTEST	0.0390384	0.0661536	0.760927	0	1	1	no	MOE-SF	MOE-CF	NOTEST	0.0550512	0.0390384	-0.495882	0	1	1	no	MOE-SM	MOE-CM	NOTEST	0.0534224	0.0661536	0.308376	0	1	1	no	MOE-SM	MOE-CF	NOTEST	0.0534224	0.0390384	-0.452551
XLOC_000344	NM_145128	Mgat5	chr1:129101562-129379549	MOE-SF	MOE-SM	OK	10.4154	12.1602	0.223457	0.994308	0.09885	0.620146	no	MOE-CF	MOE-CM	OK	10.9944	11.0862	0.0120033	0.0532128	0.9287	0.995774	no	MOE-SF	MOE-CF	OK	10.4154	10.9944	0.078054	0.344583	0.56805	0.947177	no	MOE-SM	MOE-CM	OK	12.1602	11.0862	-0.1334	-0.596111	0.319	0.858604	no	MOE-SM	MOE-CF	OK	12.1602	10.9944	-0.145403
XLOC_000345	NM_001033041	Acmsd	chr1:129625989-129670631	MOE-SF	MOE-SM	NOTEST	0	0	0	0	1	1	no	MOE-CF	MOE-CM	NOTEST	0.0518732	0.0612455	0.239615	0	1	1	no	MOE-SF	MOE-CF	NOTEST	0	0.0518732	inf	0	1	1	no	MOE-SM	MOE-CM	NOTEST	0	0.0612455	inf	0	1	1	no	MOE-SM	MOE-CF	NOTEST	0	0.0518732	inf
XLOC_000346	NM_028399	Ccnt2	chr1:129670740-129701414	MOE-SF	MOE-SM	OK	25.2957	21.564	-0.230264	-1.1481	0.0611	0.528163	no	MOE-CF	MOE-CM	OK	24.409	25.2832	0.0507622	0.254627	0.66605	0.968527	no	MOE-SF	MOE-CF	OK	25.2957	24.409	-0.0514745	-0.258338	0.6651	0.968466	no	MOE-SM	MOE-CM	OK	21.564	25.2832	0.229552	1.14395	0.05985	0.524207	no	MOE-SM	MOE-CF	OK	21.564	24.409	0.17879
XLOC_000347	NM_178690	Rab3gap1	chr1:129765349-129840453	MOE-SF	MOE-SM	OK	47.3677	45.1935	-0.0677877	-0.350241	0.5503	0.942599	no	MOE-CF	MOE-CM	OK	46.5681	46.8577	0.00894252	0.0461492	0.93485	0.995774	no	MOE-SF	MOE-CF	OK	47.3677	46.5681	-0.0245608	-0.127038	0.82845	0.987692	no	MOE-SM	MOE-CM	OK	45.1935	46.8577	0.0521695	0.268935	0.64455	0.964592	no	MOE-SM	MOE-CF	OK	45.1935	46.5681	0.043227
XLOC_000348	NM_181750	R3hdm1	chr1:129999882-130134312	MOE-SF	MOE-SM	OK	8.36546	7.52465	-0.152821	-0.655168	0.25145	0.813608	no	MOE-CF	MOE-CM	OK	7.90313	9.07013	0.198699	0.861037	0.13025	0.679806	no	MOE-SF	MOE-CF	OK	8.36546	7.90313	-0.0820212	-0.353369	0.53325	0.938658	no	MOE-SM	MOE-CM	OK	7.52465	9.07013	0.269499	1.16205	0.04105	0.451735	no	MOE-SM	MOE-CF	OK	7.52465	7.90313	0.0707998
XLOC_000349	NR_029543	Mir128-1	chr1:129999882-130134312	MOE-SF	MOE-SM	NOTEST	0	0	0	0	1	1	no	MOE-CF	MOE-CM	NOTEST	0	0	0	0	1	1	no	MOE-SF	MOE-CF	NOTEST	0	0	0	0	1	1	no	MOE-SM	MOE-CM	NOTEST	0	0	0	0	1	1	no	MOE-SM	MOE-CF	NOTEST	0	0	0
XLOC_000350	NM_026390	Ubxn4	chr1:130140757-130175954	MOE-SF	MOE-SM	OK	67.336	54.6571	-0.300968	-1.54626	0.00895	0.230377	no	MOE-CF	MOE-CM	OK	60.115	63.8498	0.0869573	0.445124	0.4544	0.916989	no	MOE-SF	MOE-CF	OK	67.336	60.115	-0.163652	-0.838781	0.1569	0.719582	no	MOE-SM	MOE-CM	OK	54.6571	63.8498	0.224273	1.15076	0.05165	0.496365	no	MOE-SM	MOE-CF	OK	54.6571	60.115	0.137316
XLOC_000351	NM_172485	Thsd7b	chr1:131169880-132115855	MOE-SF	MOE-SM	OK	4.28664	4.54232	0.0835846	0.346935	0.56585	0.946764	no	MOE-CF	MOE-CM	OK	4.75877	4.99412	0.0696429	0.294441	0.61385	0.958576	no	MOE-SF	MOE-CF	OK	4.28664	4.75877	0.150743	0.628102	0.28235	0.836075	no	MOE-SM	MOE-CM	OK	4.54232	4.99412	0.136801	0.576088	0.32575	0.862395	no	MOE-SM	MOE-CF	OK	4.54232	4.75877	0.067158
XLOC_000352	NM_178691	Yod1	chr1:132585619-132625830	MOE-SF	MOE-SM	OK	8.98925	9.69669	0.109292	0.180693	0.7538	0.979364	no	MOE-CF	MOE-CM	OK	9.94796	9.90815	-0.00578424	-0.00983554	0.98625	0.996677	no	MOE-SF	MOE-CF	OK	8.98925	9.94796	0.146199	0.243901	0.66985	0.968802	no	MOE-SM	MOE-CM	OK	9.69669	9.90815	0.031123	0.0524283	0.92815	0.995774	no	MOE-SM	MOE-CF	OK	9.69669	9.94796	0.0369072
XLOC_000353	NM_177604	AA986860	chr1:132628552-132641199	MOE-SF	MOE-SM	OK	0.924097	0.911951	-0.0190876	-0.0387584	0.96145	0.995774	no	MOE-CF	MOE-CM	OK	0.761405	0.962916	0.338746	0.651627	0.2721	0.829403	no	MOE-SF	MOE-CF	OK	0.924097	0.761405	-0.279381	-0.539577	0.3729	0.885079	no	MOE-SM	MOE-CM	OK	0.911951	0.962916	0.0784531	0.158603	0.7921	0.982321	no	MOE-SM	MOE-CF	OK	0.911951	0.761405	-0.260293
XLOC_000354	NM_001170632,NM_144960	Fcamr	chr1:132697478-132711317	MOE-SF	MOE-SM	OK	3.5569	2.65782	-0.420379	-1.02025	0.0691	0.551177	no	MOE-CF	MOE-CM	OK	3.1117	3.61918	0.217961	0.551717	0.33275	0.866119	no	MOE-SF	MOE-CF	OK	3.5569	3.1117	-0.19292	-0.482399	0.3907	0.893132	no	MOE-SM	MOE-CM	OK	2.65782	3.61918	0.44542	1.09354	0.0541	0.505391	no	MOE-SM	MOE-CF	OK	2.65782	3.1117	0.227459
XLOC_000355	NM_011082	Pigr	chr1:132723260-132748826	MOE-SF	MOE-SM	OK	52.6587	31.43	-0.744529	-3.67945	5e-05	0.00714131	yes	MOE-CF	MOE-CM	OK	32.3841	29.2126	-0.148697	-0.757866	0.206	0.776126	no	MOE-SF	MOE-CF	OK	52.6587	32.3841	-0.701387	-3.47035	5e-05	0.00714131	yes	MOE-SM	MOE-CM	OK	31.43	29.2126	-0.105554	-0.537305	0.3746	0.886125	no	MOE-SM	MOE-CF	OK	31.43	32.3841	0.0431424
XLOC_000356	NM_026976	Faim3	chr1:132762353-132777367	MOE-SF	MOE-SM	NOTEST	0.167071	0.232705	0.478045	0	1	1	no	MOE-CF	MOE-CM	NOTEST	0.287808	0.399265	0.472241	0	1	1	no	MOE-SF	MOE-CF	NOTEST	0.167071	0.287808	0.784645	0	1	1	no	MOE-SM	MOE-CM	NOTEST	0.232705	0.399265	0.778841	0	1	1	no	MOE-SM	MOE-CF	NOTEST	0.232705	0.287808	0.3066
XLOC_000357	NM_010548	Il10	chr1:132916421-132921547	MOE-SF	MOE-SM	NOTEST	0	0.0398549	inf	0	1	1	no	MOE-CF	MOE-CM	NOTEST	0	0	0	0	1	1	no	MOE-SF	MOE-CF	NOTEST	0	0	0	0	1	1	no	MOE-SM	MOE-CM	NOTEST	0.0398549	0	#NAME?	0	1	1	no	MOE-SM	MOE-CF	NOTEST	0.0398549	0	#NAME?
XLOC_000358	NM_001136070,NM_010709	Eif2d	chr1:133049783-133070048	MOE-SF	MOE-SM	OK	16.8556	16.1331	-0.063204	-0.262649	0.6506	0.965408	no	MOE-CF	MOE-CM	OK	15.7154	16.7528	0.0922254	0.381381	0.5079	0.931973	no	MOE-SF	MOE-CF	OK	16.8556	15.7154	-0.101051	-0.417179	0.46315	0.919681	no	MOE-SM	MOE-CM	OK	16.1331	16.7528	0.0543787	0.226358	0.693	0.972135	no	MOE-SM	MOE-CF	OK	16.1331	15.7154	-0.0378467
XLOC_000359	NM_175382	Fam72a	chr1:133424565-133436449	MOE-SF	MOE-SM	NOTEST	0.566116	0.671899	0.247146	0	1	1	no	MOE-CF	MOE-CM	OK	1.07706	0.814643	-0.402855	-0.704072	0.2456	0.809761	no	MOE-SF	MOE-CF	OK	0.566116	1.07706	0.927926	1.47076	0.0246	0.364488	no	MOE-SM	MOE-CM	OK	0.671899	0.814643	0.277924	0.43234	0.4713	0.922192	no	MOE-SM	MOE-CF	OK	0.671899	1.07706	0.680779
XLOC_000360	NM_011924	Avpr1b	chr1:133495690-133508577	MOE-SF	MOE-SM	NOTEST	0.0123054	0.0117208	-0.0702199	0	1	1	no	MOE-CF	MOE-CM	NOTEST	0	0.0119211	inf	0	1	1	no	MOE-SF	MOE-CF	NOTEST	0.0123054	0	#NAME?	0	1	1	no	MOE-SM	MOE-CM	NOTEST	0.0117208	0.0119211	0.02444	0	1	1	no	MOE-SM	MOE-CF	NOTEST	0.0117208	0	#NAME?
XLOC_000361	NM_007799	Ctse	chr1:133534890-133572084	MOE-SF	MOE-SM	OK	0.724126	1.32496	0.871638	1.56935	0.01845	0.322842	no	MOE-CF	MOE-CM	OK	1.75967	0.90615	-0.957481	-1.90775	0.0042	0.151816	no	MOE-SF	MOE-CF	OK	0.724126	1.75967	1.28099	2.40083	0.00095	0.0616841	no	MOE-SM	MOE-CM	OK	1.32496	0.90615	-0.548129	-1.04393	0.0946	0.60961	no	MOE-SM	MOE-CF	OK	1.32496	1.75967	0.409351
XLOC_000362	NM_145509	5430435G22Rik	chr1:133585271-133610041	MOE-SF	MOE-SM	OK	2.63659	2.28603	-0.205829	-0.578925	0.34955	0.87396	no	MOE-CF	MOE-CM	OK	2.63797	2.12699	-0.310614	-0.862045	0.165	0.729821	no	MOE-SF	MOE-CF	OK	2.63659	2.63797	0.000753249	0.00216739	0.97815	0.996063	no	MOE-SM	MOE-CM	OK	2.28603	2.12699	-0.104032	-0.282661	0.64525	0.964737	no	MOE-SM	MOE-CF	OK	2.28603	2.63797	0.206582
XLOC_000363	NM_177243	Slc26a9	chr1:133640598-133666982	MOE-SF	MOE-SM	NOTEST	0.236831	0.338423	0.514972	0	1	1	no	MOE-CF	MOE-CM	NOTEST	0.247883	0.341094	0.46051	0	1	1	no	MOE-SF	MOE-CF	NOTEST	0.236831	0.247883	0.0658018	0	1	1	no	MOE-SM	MOE-CM	NOTEST	0.338423	0.341094	0.0113393	0	1	1	no	MOE-SM	MOE-CF	NOTEST	0.338423	0.247883	-0.449171
XLOC_000364	NM_178079	Pm20d1	chr1:133693971-133714692	MOE-SF	MOE-SM	NOTEST	0.244977	0.199878	-0.293527	0	1	1	no	MOE-CF	MOE-CM	NOTEST	0.182371	0.147186	-0.309235	0	1	1	no	MOE-SF	MOE-CF	NOTEST	0.244977	0.182371	-0.425768	0	1	1	no	MOE-SM	MOE-CM	NOTEST	0.199878	0.147186	-0.441475	0	1	1	no	MOE-SM	MOE-CF	NOTEST	0.199878	0.182371	-0.132241
XLOC_000365	NM_173865	Slc41a1	chr1:133724588-133745440	MOE-SF	MOE-SM	OK	4.20876	4.37256	0.0550825	0.211657	0.72105	0.974915	no	MOE-CF	MOE-CM	OK	4.21389	4.15644	-0.0198049	-0.0761554	0.8977	0.993004	no	MOE-SF	MOE-CF	OK	4.20876	4.21389	0.00175805	0.0067397	0.99065	0.99673	no	MOE-SM	MOE-CM	OK	4.37256	4.15644	-0.0731294	-0.281861	0.6317	0.962866	no	MOE-SM	MOE-CF	OK	4.37256	4.21389	-0.0533244
XLOC_000366	NM_144875	Rab7l1	chr1:133763853-133769464	MOE-SF	MOE-SM	OK	4.83645	4.74736	-0.0268211	-0.0771035	0.9169	0.994707	no	MOE-CF	MOE-CM	OK	5.36077	5.44551	0.022628	0.0676477	0.9318	0.995774	no	MOE-SF	MOE-CF	OK	4.83645	5.36077	0.148491	0.434922	0.5145	0.93421	no	MOE-SM	MOE-CM	OK	4.74736	5.44551	0.19794	0.580357	0.3889	0.892732	no	MOE-SM	MOE-CF	OK	4.74736	5.36077	0.175312
XLOC_000367	NM_001145804,NM_175294	Nucks1	chr1:133807034-133832898	MOE-SF	MOE-SM	OK	41.921	41.2416	-0.0235734	-0.116628	0.8405	0.988333	no	MOE-CF	MOE-CM	OK	43.6744	41.9328	-0.0587059	-0.288762	0.61185	0.957795	no	MOE-SF	MOE-CF	OK	41.921	43.6744	0.0591129	0.292552	0.61035	0.957147	no	MOE-SM	MOE-CM	OK	41.2416	41.9328	0.0239804	0.117916	0.8346	0.988022	no	MOE-SM	MOE-CF	OK	41.2416	43.6744	0.0826863
XLOC_000368	NM_001177628,NM_145977	Slc45a3	chr1:133859543-133879541	MOE-SF	MOE-SM	OK	3.51664	3.40397	-0.0469767	-0.148358	0.79445	0.982869	no	MOE-CF	MOE-CM	OK	2.86028	2.53444	-0.174492	-0.509481	0.36765	0.882859	no	MOE-SF	MOE-CF	OK	3.51664	2.86028	-0.298039	-0.914897	0.10335	0.629044	no	MOE-SM	MOE-CM	OK	3.40397	2.53444	-0.425554	-1.27477	0.02415	0.361781	no	MOE-SM	MOE-CF	OK	3.40397	2.86028	-0.251062
XLOC_000369	NM_007923	Elk4	chr1:133904181-133922261	MOE-SF	MOE-SM	OK	7.41139	6.1832	-0.261391	-1.07456	0.07175	0.557456	no	MOE-CF	MOE-CM	OK	8.06987	7.84902	-0.0400321	-0.169843	0.77865	0.980997	no	MOE-SF	MOE-CF	OK	7.41139	8.06987	0.122802	0.51997	0.38865	0.892732	no	MOE-SM	MOE-CM	OK	6.1832	7.84902	0.344161	1.41748	0.01665	0.308137	no	MOE-SM	MOE-CF	OK	6.1832	8.06987	0.384193
XLOC_000370	NM_001033250	Lemd1	chr1:134088012-134153959	MOE-SF	MOE-SM	OK	0.712516	1.06967	0.586177	0.599967	0.3009	0.84746	no	MOE-CF	MOE-CM	OK	1.09593	0.916222	-0.258388	-0.26969	0.5997	0.95462	no	MOE-SF	MOE-CF	OK	0.712516	1.09593	0.621164	0.634085	0.29605	0.843894	no	MOE-SM	MOE-CM	OK	1.06967	0.916222	-0.223401	-0.233824	0.63835	0.963778	no	MOE-SM	MOE-CF	OK	1.06967	1.09593	0.0349868
XLOC_000371	NR_029777	Mir135b	chr1:134088012-134153959	MOE-SF	MOE-SM	NOTEST	0	0	0	0	1	1	no	MOE-CF	MOE-CM	NOTEST	0	0	0	0	1	1	no	MOE-SF	MOE-CF	NOTEST	0	0	0	0	1	1	no	MOE-SM	MOE-CM	NOTEST	0	0	0	0	1	1	no	MOE-SM	MOE-CF	NOTEST	0	0	0
XLOC_000372	NM_144810	Klhdc8a	chr1:134195202-134203934	MOE-SF	MOE-SM	OK	1.47555	1.88634	0.354341	1.0202	0.0875	0.595064	no	MOE-CF	MOE-CM	OK	1.47651	2.0031	0.440043	1.27619	0.03345	0.415732	no	MOE-SF	MOE-CF	OK	1.47555	1.47651	0.000939921	0.0025882	0.9791	0.996155	no	MOE-SM	MOE-CM	OK	1.88634	2.0031	0.0866428	0.264079	0.65865	0.967328	no	MOE-SM	MOE-CF	OK	1.88634	1.47651	-0.353401
XLOC_000373	NM_001195025,NM_028778	Nuak2	chr1:134212701-134230065	MOE-SF	MOE-SM	OK	3.47062	4.2822	0.303159	0.988171	0.0841	0.587658	no	MOE-CF	MOE-CM	OK	4.68808	3.93322	-0.253283	-0.843266	0.14035	0.696769	no	MOE-SF	MOE-CF	OK	3.47062	4.68808	0.433801	1.42766	0.01385	0.284572	no	MOE-SM	MOE-CM	OK	4.2822	3.93322	-0.122641	-0.404321	0.4764	0.9238	no	MOE-SM	MOE-CF	OK	4.2822	4.68808	0.130642
XLOC_000374	NM_172516	Dstyk	chr1:134314029-134363536	MOE-SF	MOE-SM	OK	15.9136	17.5501	0.141219	0.705507	0.22555	0.792672	no	MOE-CF	MOE-CM	OK	16.1354	16.0448	-0.00812479	-0.0404808	0.943	0.995774	no	MOE-SF	MOE-CF	OK	15.9136	16.1354	0.0199692	0.0995445	0.86365	0.990901	no	MOE-SM	MOE-CM	OK	17.5501	16.0448	-0.129375	-0.646006	0.2735	0.830525	no	MOE-SM	MOE-CF	OK	17.5501	16.1354	-0.12125
XLOC_000375	NM_172517	Rbbp5	chr1:134373943-134402242	MOE-SF	MOE-SM	OK	11.991	11.0767	-0.114422	-0.52179	0.37745	0.887191	no	MOE-CF	MOE-CM	OK	10.7032	10.9826	0.03718	0.167759	0.78405	0.981286	no	MOE-SF	MOE-CF	OK	11.991	10.7032	-0.16391	-0.745719	0.21425	0.782837	no	MOE-SM	MOE-CM	OK	11.0767	10.9826	-0.0123078	-0.0556615	0.9292	0.995774	no	MOE-SM	MOE-CF	OK	11.0767	10.7032	-0.0494878
XLOC_000376	NM_029025	Tmem81	chr1:134402806-134405216	MOE-SF	MOE-SM	OK	1.91477	1.84508	-0.0534852	-0.120992	0.83725	0.988104	no	MOE-CF	MOE-CM	OK	2.23897	1.27738	-0.809646	-1.7163	0.00995	0.24196	no	MOE-SF	MOE-CF	OK	1.91477	2.23897	0.225666	0.533754	0.4037	0.898483	no	MOE-SM	MOE-CM	OK	1.84508	1.27738	-0.530495	-1.08468	0.08955	0.598958	no	MOE-SM	MOE-CF	OK	1.84508	2.23897	0.279151
XLOC_000377	NR_045892	Gm10538	chr1:134461266-134638374	MOE-SF	MOE-SM	NOTEST	0.0263928	0	#NAME?	0	1	1	no	MOE-CF	MOE-CM	NOTEST	0	0	0	0	1	1	no	MOE-SF	MOE-CF	NOTEST	0.0263928	0	#NAME?	0	1	1	no	MOE-SM	MOE-CM	NOTEST	0	0	0	0	1	1	no	MOE-SM	MOE-CF	NOTEST	0	0	0
XLOC_000378	NM_010732	Lrrn2	chr1:134776931-134836582	MOE-SF	MOE-SM	NOTEST	0.386544	0.564148	0.545442	0	1	1	no	MOE-CF	MOE-CM	NOTEST	0.518019	0.759406	0.551867	0	1	1	no	MOE-SF	MOE-CF	NOTEST	0.386544	0.518019	0.422371	0	1	1	no	MOE-SM	MOE-CM	NOTEST	0.564148	0.759406	0.428797	0	1	1	no	MOE-SM	MOE-CF	NOTEST	0.564148	0.518019	-0.123071
XLOC_000379	NM_001099276	Pik3c2b	chr1:134942588-135005265	MOE-SF	MOE-SM	OK	2.08952	2.75684	0.399844	1.51255	0.01165	0.261474	no	MOE-CF	MOE-CM	OK	2.35675	2.96198	0.32976	1.26232	0.0319	0.408054	no	MOE-SF	MOE-CF	OK	2.08952	2.35675	0.17363	0.644284	0.2734	0.830479	no	MOE-SM	MOE-CM	OK	2.75684	2.96198	0.103547	0.404597	0.48675	0.926917	no	MOE-SM	MOE-CF	OK	2.75684	2.35675	-0.226213
XLOC_000380	NM_133819	Ppp1r15b	chr1:135027742-135036377	MOE-SF	MOE-SM	OK	31.5547	36.102	0.194223	0.990845	0.0906	0.601137	no	MOE-CF	MOE-CM	OK	36.9738	38.1232	0.0441668	0.224862	0.6996	0.972764	no	MOE-SF	MOE-CF	OK	31.5547	36.9738	0.228648	1.16819	0.0461	0.474988	no	MOE-SM	MOE-CM	OK	36.102	38.1232	0.0785918	0.399543	0.4971	0.929713	no	MOE-SM	MOE-CF	OK	36.102	36.9738	0.034425
XLOC_000381	NM_001160268,NM_182930	Plekha6	chr1:135142673-135200012	MOE-SF	MOE-SM	OK	3.89756	5.11237	0.391419	1.63472	0.0062	0.189338	no	MOE-CF	MOE-CM	OK	4.14565	4.95419	0.257051	1.05925	0.07305	0.560772	no	MOE-SF	MOE-CF	OK	3.89756	4.14565	0.0890264	0.365609	0.53335	0.938658	no	MOE-SM	MOE-CM	OK	5.11237	4.95419	-0.0453423	-0.190037	0.74645	0.978091	no	MOE-SM	MOE-CF	OK	5.11237	4.14565	-0.302393
XLOC_000382	NM_026680	Golt1a	chr1:135206399-135219603	MOE-SF	MOE-SM	NOTEST	0.23937	0.268077	0.163404	0	1	1	no	MOE-CF	MOE-CM	NOTEST	0.179872	0.368402	1.03431	0	1	1	no	MOE-SF	MOE-CF	NOTEST	0.23937	0.179872	-0.41227	0	1	1	no	MOE-SM	MOE-CM	NOTEST	0.268077	0.368402	0.458635	0	1	1	no	MOE-SM	MOE-CF	NOTEST	0.268077	0.179872	-0.575674
XLOC_000383	NM_178260	Kiss1	chr1:135223788-135226299	MOE-SF	MOE-SM	NOTEST	0.148187	0	#NAME?	0	1	1	no	MOE-CF	MOE-CM	NOTEST	0	0	0	0	1	1	no	MOE-SF	MOE-CF	NOTEST	0.148187	0	#NAME?	0	1	1	no	MOE-SM	MOE-CM	NOTEST	0	0	0	0	1	1	no	MOE-SM	MOE-CF	NOTEST	0	0	0
XLOC_000384	NM_031192,NM_031193	Ren1	chr1:135247142-135256900	MOE-SF	MOE-SM	NOTEST	0.068694	0	#NAME?	0	1	1	no	MOE-CF	MOE-CM	NOTEST	0.0366785	0.0661958	0.851805	0	1	1	no	MOE-SF	MOE-CF	NOTEST	0.068694	0.0366785	-0.90525	0	1	1	no	MOE-SM	MOE-CM	NOTEST	0	0.0661958	inf	0	1	1	no	MOE-SM	MOE-CF	NOTEST	0	0.0366785	inf
XLOC_000385	NM_175443	Etnk2	chr1:135260148-135276895	MOE-SF	MOE-SM	OK	0.570496	0.92814	0.702124	1.13158	0.0765	0.569902	no	MOE-CF	MOE-CM	NOTEST	0.628575	0.458912	-0.453869	0	1	1	no	MOE-SF	MOE-CF	NOTEST	0.570496	0.628575	0.139868	0	1	1	no	MOE-SM	MOE-CM	OK	0.92814	0.458912	-1.01612	-1.42711	0.03565	0.425926	no	MOE-SM	MOE-CF	OK	0.92814	0.628575	-0.562256
XLOC_000386	NM_021355	Fmod	chr1:135934091-135944854	MOE-SF	MOE-SM	OK	9.73751	12.331	0.340664	1.48368	0.01515	0.29726	no	MOE-CF	MOE-CM	OK	12.3873	11.5713	-0.0983127	-0.436062	0.4722	0.922435	no	MOE-SF	MOE-CF	OK	9.73751	12.3873	0.347242	1.51456	0.014	0.286051	no	MOE-SM	MOE-CM	OK	12.331	11.5713	-0.0917347	-0.406265	0.5032	0.931008	no	MOE-SM	MOE-CF	OK	12.331	12.3873	0.00657796
XLOC_000387	NM_027979	Chit1	chr1:136007818-136048013	MOE-SF	MOE-SM	OK	1.12785	0.556553	-1.01898	-1.44076	0.04535	0.471345	no	MOE-CF	MOE-CM	OK	0.923321	0.711812	-0.375335	-0.539468	0.39525	0.895073	no	MOE-SF	MOE-CF	OK	1.12785	0.923321	-0.288669	-0.494168	0.44155	0.913164	no	MOE-SM	MOE-CM	NOTEST	0.556553	0.711812	0.354978	0	1	1	no	MOE-SM	MOE-CF	OK	0.556553	0.923321	0.730313
XLOC_000388	NM_007695	Chi3l1	chr1:136078980-136086608	MOE-SF	MOE-SM	OK	29.1088	26.1219	-0.156196	-0.751756	0.23865	0.803129	no	MOE-CF	MOE-CM	OK	24.7415	27.9916	0.178064	0.857038	0.1769	0.744788	no	MOE-SF	MOE-CF	OK	29.1088	24.7415	-0.234524	-1.13243	0.0771	0.571517	no	MOE-SM	MOE-CM	OK	26.1219	27.9916	0.0997364	0.478484	0.4539	0.916989	no	MOE-SM	MOE-CF	OK	26.1219	24.7415	-0.0783273
XLOC_000389	NM_016749	Mybph	chr1:136090024-136132008	MOE-SF	MOE-SM	NOTEST	0.086102	0.104704	0.282192	0	1	1	no	MOE-CF	MOE-CM	NOTEST	0.0276979	0.0285584	0.0441381	0	1	1	no	MOE-SF	MOE-CF	NOTEST	0.086102	0.0276979	-1.63627	0	1	1	no	MOE-SM	MOE-CM	NOTEST	0.104704	0.0285584	-1.87432	0	1	1	no	MOE-SM	MOE-CF	NOTEST	0.104704	0.0276979	-1.91846
XLOC_000390	NM_031189	Myog	chr1:136186580-136189125	MOE-SF	MOE-SM	NOTEST	0	0	0	0	1	1	no	MOE-CF	MOE-CM	NOTEST	0.0443941	0	#NAME?	0	1	1	no	MOE-SF	MOE-CF	NOTEST	0	0.0443941	inf	0	1	1	no	MOE-SM	MOE-CM	NOTEST	0	0	0	0	1	1	no	MOE-SM	MOE-CF	NOTEST	0	0.0443941	inf
XLOC_000391	NM_173771	4933406M09Rik	chr1:136282516-136287560	MOE-SF	MOE-SM	NOTEST	0	0.0555365	inf	0	1	1	no	MOE-CF	MOE-CM	NOTEST	0.0690915	0.0858219	0.312837	0	1	1	no	MOE-SF	MOE-CF	NOTEST	0	0.0690915	inf	0	1	1	no	MOE-SM	MOE-CM	NOTEST	0.0555365	0.0858219	0.627909	0	1	1	no	MOE-SM	MOE-CF	NOTEST	0.0555365	0.0690915	0.315071
XLOC_000392	NM_028057	Cyb5r1	chr1:136302566-136308315	MOE-SF	MOE-SM	OK	22.7464	25.2692	0.151744	0.717496	0.2567	0.816542	no	MOE-CF	MOE-CM	OK	23.8583	23.5103	-0.0212004	-0.100156	0.87685	0.991695	no	MOE-SF	MOE-CF	OK	22.7464	23.8583	0.0688541	0.324528	0.6048	0.956068	no	MOE-SM	MOE-CM	OK	25.2692	23.5103	-0.10409	-0.493327	0.4333	0.909794	no	MOE-SM	MOE-CF	OK	25.2692	23.8583	-0.0828896
XLOC_000393	NM_028320	Adipor1	chr1:136312043-136328918	MOE-SF	MOE-SM	OK	277.669	294.259	0.0837208	0.416437	0.5033	0.931008	no	MOE-CF	MOE-CM	OK	282.872	274.227	-0.0447805	-0.223949	0.71555	0.974608	no	MOE-SF	MOE-CF	OK	277.669	282.872	0.0267841	0.133975	0.82845	0.987692	no	MOE-SM	MOE-CM	OK	294.259	274.227	-0.101717	-0.505854	0.4108	0.900949	no	MOE-SM	MOE-CF	OK	294.259	282.872	-0.0569367
XLOC_000394	NM_153128	Klhl12	chr1:136352131-136387450	MOE-SF	MOE-SM	OK	16.6413	17.5808	0.0792348	0.378244	0.5311	0.937986	no	MOE-CF	MOE-CM	OK	17.0024	17.0027	2.4e-05	0.000114179	0.9958	0.997614	no	MOE-SF	MOE-CF	OK	16.6413	17.0024	0.0309782	0.147725	0.8052	0.984892	no	MOE-SM	MOE-CM	OK	17.5808	17.0027	-0.0482326	-0.230094	0.70445	0.973598	no	MOE-SM	MOE-CF	OK	17.5808	17.0024	-0.0482566
XLOC_000395	NM_145510	Rabif	chr1:136391236-136404461	MOE-SF	MOE-SM	OK	12.525	11.9692	-0.0654815	-0.275965	0.6522	0.96564	no	MOE-CF	MOE-CM	OK	12.237	12.1978	-0.00463145	-0.0195001	0.97325	0.99589	no	MOE-SF	MOE-CF	OK	12.525	12.237	-0.0335605	-0.1421	0.81595	0.986656	no	MOE-SM	MOE-CM	OK	11.9692	12.1978	0.0272895	0.114369	0.8574	0.990198	no	MOE-SM	MOE-CF	OK	11.9692	12.237	0.031921
XLOC_000396	NM_152895	Kdm5b	chr1:136456754-136529455	MOE-SF	MOE-SM	OK	16.063	19.1422	0.253014	1.26215	0.032	0.408739	no	MOE-CF	MOE-CM	OK	19.3681	19.0513	-0.023789	-0.119683	0.8391	0.988218	no	MOE-SF	MOE-CF	OK	16.063	19.3681	0.269934	1.3483	0.02335	0.356845	no	MOE-SM	MOE-CM	OK	19.1422	19.0513	-0.0068689	-0.0345124	0.9538	0.995774	no	MOE-SM	MOE-CF	OK	19.1422	19.3681	0.0169201
XLOC_000397	NM_009307	Syt2	chr1:136543257-136645994	MOE-SF	MOE-SM	NOTEST	0.0546531	0.154291	1.49728	0	1	1	no	MOE-CF	MOE-CM	NOTEST	0.0774561	0.0259375	-1.57834	0	1	1	no	MOE-SF	MOE-CF	NOTEST	0.0546531	0.0774561	0.503076	0	1	1	no	MOE-SM	MOE-CM	NOTEST	0.154291	0.0259375	-2.57254	0	1	1	no	MOE-SM	MOE-CF	NOTEST	0.154291	0.0774561	-0.994202
XLOC_000398	NM_026024	Ube2t	chr1:136859153-136870714	MOE-SF	MOE-SM	OK	1.44124	2.02424	0.490068	0.863955	0.19105	0.760239	no	MOE-CF	MOE-CM	OK	2.10465	1.96567	-0.0985586	-0.195146	0.7711	0.980805	no	MOE-SF	MOE-CF	OK	1.44124	2.10465	0.546272	0.978379	0.14305	0.700177	no	MOE-SM	MOE-CM	OK	2.02424	1.96567	-0.0423551	-0.0822644	0.8848	0.992156	no	MOE-SM	MOE-CF	OK	2.02424	2.10465	0.0562035
XLOC_000399	NM_177081	Ptpn7	chr1:137029301-137041897	MOE-SF	MOE-SM	NOTEST	0.464061	0.535869	0.207567	0	1	1	no	MOE-CF	MOE-CM	NOTEST	0.255209	0.434814	0.768721	0	1	1	no	MOE-SF	MOE-CF	NOTEST	0.464061	0.255209	-0.862636	0	1	1	no	MOE-SM	MOE-CM	NOTEST	0.535869	0.434814	-0.301482	0	1	1	no	MOE-SM	MOE-CF	NOTEST	0.535869	0.255209	-1.0702
XLOC_000400	NM_026823	Arl8a	chr1:137043410-137052845	MOE-SF	MOE-SM	OK	11.0093	12.1979	0.147911	0.598268	0.3518	0.875208	no	MOE-CF	MOE-CM	OK	12.1723	14.6113	0.263482	1.08319	0.0915	0.603513	no	MOE-SF	MOE-CF	OK	11.0093	12.1723	0.144877	0.587435	0.36115	0.879104	no	MOE-SM	MOE-CM	OK	12.1979	14.6113	0.260447	1.06801	0.0929	0.606259	no	MOE-SM	MOE-CF	OK	12.1979	12.1723	-0.00303487
XLOC_000401	NM_053106	Lmod1	chr1:137221389-137264642	MOE-SF	MOE-SM	OK	2.00862	1.4178	-0.502553	-1.42083	0.0186	0.323856	no	MOE-CF	MOE-CM	OK	1.33343	1.6972	0.348018	0.939627	0.12035	0.662652	no	MOE-SF	MOE-CF	OK	2.00862	1.33343	-0.591069	-1.64379	0.0079	0.215921	no	MOE-SM	MOE-CM	OK	1.4178	1.6972	0.259503	0.71159	0.2451	0.809434	no	MOE-SM	MOE-CF	OK	1.4178	1.33343	-0.0885151
XLOC_000402	NM_007791	Csrp1	chr1:137625773-137648806	MOE-SF	MOE-SM	OK	80.7109	73.6355	-0.132362	-0.714919	0.25925	0.81841	no	MOE-CF	MOE-CM	OK	71.5202	71.7413	0.0044513	0.0240159	0.9672	0.995774	no	MOE-SF	MOE-CF	OK	80.7109	71.5202	-0.174412	-0.943079	0.1398	0.696238	no	MOE-SM	MOE-CM	OK	73.6355	71.7413	-0.0375989	-0.202633	0.74495	0.97772	no	MOE-SM	MOE-CF	OK	73.6355	71.5202	-0.0420502
XLOC_000403	NM_013750	Phlda3	chr1:137662661-137665711	MOE-SF	MOE-SM	OK	6.43797	10.0642	0.644555	2.27786	0.0007	0.0507304	no	MOE-CF	MOE-CM	OK	8.12746	6.82116	-0.252789	-0.889925	0.1661	0.731048	no	MOE-SF	MOE-CF	OK	6.43797	8.12746	0.336198	1.16118	0.07395	0.563161	no	MOE-SM	MOE-CM	OK	10.0642	6.82116	-0.561146	-2.02317	0.00225	0.10569	no	MOE-SM	MOE-CF	OK	10.0642	8.12746	-0.308357
XLOC_000404	NM_001112702,NM_021467	Tnni1	chr1:137695997-137707566	MOE-SF	MOE-SM	NOTEST	0	0.0484696	inf	0	1	1	no	MOE-CF	MOE-CM	NOTEST	0.0528471	0	#NAME?	0	1	1	no	MOE-SF	MOE-CF	NOTEST	0	0.0528471	inf	0	1	1	no	MOE-SM	MOE-CM	NOTEST	0.0484696	0	#NAME?	0	1	1	no	MOE-SM	MOE-CF	NOTEST	0.0484696	0.0528471	0.124745
XLOC_000405	NM_133664	Lad1	chr1:137715174-137729918	MOE-SF	MOE-SM	OK	3.63193	3.40173	-0.0944665	-0.314285	0.60225	0.955591	no	MOE-CF	MOE-CM	OK	3.55501	4.16355	0.227963	0.774152	0.20495	0.775335	no	MOE-SF	MOE-CF	OK	3.63193	3.55501	-0.0308824	-0.102857	0.86715	0.991009	no	MOE-SM	MOE-CM	OK	3.40173	4.16355	0.291547	0.988954	0.1024	0.627385	no	MOE-SM	MOE-CF	OK	3.40173	3.55501	0.063584
XLOC_000406	NM_001130174,NM_001130175,NM_001130176,NM_001130177,NM_001130178,NM_001130179,NM_001130180,NM_001130181,NM_011619	Tnnt2	chr1:137732962-137748838	MOE-SF	MOE-SM	NOTEST	0.0957998	0.230841	1.26881	0	1	1	no	MOE-CF	MOE-CM	NOTEST	0.378061	0.585375	0.630741	0	1	1	no	MOE-SF	MOE-CF	NOTEST	0.0957998	0.378061	1.98053	0	1	1	no	MOE-SM	MOE-CM	NOTEST	0.230841	0.585375	1.34246	0	1	1	no	MOE-SM	MOE-CF	NOTEST	0.230841	0.378061	0.71172
XLOC_000407	NM_001160145,NM_001160146,NM_025439	Tmem9	chr1:137904795-137931607	MOE-SF	MOE-SM	OK	21.4796	27.2661	0.344145	1.42996	0.01175	0.263048	no	MOE-CF	MOE-CM	OK	22.9286	24.0725	0.0702423	0.291681	0.6122	0.957904	no	MOE-SF	MOE-CF	OK	21.4796	22.9286	0.0941795	0.384556	0.50455	0.931345	no	MOE-SM	MOE-CM	OK	27.2661	24.0725	-0.179723	-0.759901	0.18085	0.749299	no	MOE-SM	MOE-CF	OK	27.2661	22.9286	-0.249965
XLOC_000408	NM_001081023,NM_014193	Cacna1s	chr1:137949477-138016399	MOE-SF	MOE-SM	NOTEST	0.0285772	0.0290113	0.0217527	0	1	1	no	MOE-CF	MOE-CM	NOTEST	0.0608075	0.0296345	-1.03697	0	1	1	no	MOE-SF	MOE-CF	NOTEST	0.0285772	0.0608075	1.08939	0	1	1	no	MOE-SM	MOE-CM	NOTEST	0.0290113	0.0296345	0.0306593	0	1	1	no	MOE-SM	MOE-CF	NOTEST	0.0290113	0.0608075	1.06763
XLOC_000409	NM_001039472	Kif21b	chr1:138027977-138074591	MOE-SF	MOE-SM	OK	1.10512	1.40742	0.348846	1.15255	0.0521	0.497645	no	MOE-CF	MOE-CM	OK	1.30027	1.60146	0.300575	1.01802	0.08425	0.588146	no	MOE-SF	MOE-CF	OK	1.10512	1.30027	0.2346	0.768168	0.18805	0.757131	no	MOE-SM	MOE-CM	OK	1.40742	1.60146	0.186329	0.637174	0.27585	0.832314	no	MOE-SM	MOE-CF	OK	1.40742	1.30027	-0.114246
XLOC_000410	NM_026500	Ddx59	chr1:138308492-138336797	MOE-SF	MOE-SM	OK	7.41961	6.90129	-0.104479	-0.335229	0.56345	0.945782	no	MOE-CF	MOE-CM	OK	6.86374	7.96739	0.215112	0.701953	0.21595	0.784099	no	MOE-SF	MOE-CF	OK	7.41961	6.86374	-0.11235	-0.358805	0.53315	0.938658	no	MOE-SM	MOE-CM	OK	6.90129	7.96739	0.207241	0.679575	0.23415	0.799719	no	MOE-SM	MOE-CF	OK	6.90129	6.86374	-0.00787151
XLOC_000411	NM_001081258	Kif14	chr1:138364534-138428088	MOE-SF	MOE-SM	NOTEST	0.178813	0.287823	0.686729	0	1	1	no	MOE-CF	MOE-CM	NOTEST	0.326702	0.227867	-0.519785	0	1	1	no	MOE-SF	MOE-CF	NOTEST	0.178813	0.326702	0.869526	0	1	1	no	MOE-SM	MOE-CM	NOTEST	0.287823	0.227867	-0.336988	0	1	1	no	MOE-SM	MOE-CF	NOTEST	0.287823	0.326702	0.182797
XLOC_000412	NM_001160251,NM_177643	Zfp281	chr1:138521477-138526968	MOE-SF	MOE-SM	OK	11.7179	11.2424	-0.059763	-0.276968	0.62705	0.961468	no	MOE-CF	MOE-CM	OK	11.6946	11.261	-0.0545123	-0.251754	0.6538	0.96618	no	MOE-SF	MOE-CF	OK	11.7179	11.6946	-0.00286972	-0.0133337	0.98085	0.996155	no	MOE-SM	MOE-CM	OK	11.2424	11.261	0.002381	0.0109683	0.98585	0.996588	no	MOE-SM	MOE-CF	OK	11.2424	11.6946	0.0568933
XLOC_000413	NR_045324,NR_045325	Gm19705	chr1:138579972-138587382	MOE-SF	MOE-SM	OK	2.32194	2.71989	0.228215	0.179019	0.7133	0.974221	no	MOE-CF	MOE-CM	OK	4.22294	3.03887	-0.474715	-0.493209	0.33305	0.866208	no	MOE-SF	MOE-CF	OK	2.32194	4.22294	0.862915	0.708632	0.1399	0.69646	no	MOE-SM	MOE-CM	OK	2.71989	3.03887	0.159985	0.154756	0.7702	0.980679	no	MOE-SM	MOE-CF	OK	2.71989	4.22294	0.6347
XLOC_000414	NR_037986	Gm16880	chr1:138592787-138622305	MOE-SF	MOE-SM	NOTEST	0.043759	0	#NAME?	0	1	1	no	MOE-CF	MOE-CM	NOTEST	0.0507965	0	#NAME?	0	1	1	no	MOE-SF	MOE-CF	NOTEST	0.043759	0.0507965	0.215149	0	1	1	no	MOE-SM	MOE-CM	NOTEST	0	0	0	0	1	1	no	MOE-SM	MOE-CF	NOTEST	0	0.0507965	inf
XLOC_000415	NR_029795	Mir181a-1	chr1:139863031-139863118	MOE-SF	MOE-SM	NOTEST	0	0	0	0	1	1	no	MOE-CF	MOE-CM	NOTEST	0	0	0	0	1	1	no	MOE-SF	MOE-CF	NOTEST	0	0	0	0	1	1	no	MOE-SM	MOE-CM	NOTEST	0	0	0	0	1	1	no	MOE-SM	MOE-CF	NOTEST	0	0	0
XLOC_000416	NR_029820	Mir181b-1	chr1:139863215-139863295	MOE-SF	MOE-SM	NOTEST	0	0	0	0	1	1	no	MOE-CF	MOE-CM	NOTEST	0	0	0	0	1	1	no	MOE-SF	MOE-CF	NOTEST	0	0	0	0	1	1	no	MOE-SM	MOE-CM	NOTEST	0	0	0	0	1	1	no	MOE-SM	MOE-CF	NOTEST	0	0	0
XLOC_000417	NM_177397	Atp6v1g3	chr1:140170314-140186039	MOE-SF	MOE-SM	NOTEST	0.77097	0.495277	-0.638441	0	1	1	no	MOE-CF	MOE-CM	NOTEST	0.660646	0.565574	-0.224161	0	1	1	no	MOE-SF	MOE-CF	NOTEST	0.77097	0.660646	-0.222798	0	1	1	no	MOE-SM	MOE-CM	NOTEST	0.495277	0.565574	0.191482	0	1	1	no	MOE-SM	MOE-CF	NOTEST	0.495277	0.660646	0.415643
XLOC_000418	NM_001166501,NM_181347	Dennd1b	chr1:140860285-141072619	MOE-SF	MOE-SM	OK	8.558	8.54408	-0.00234932	-0.0110522	0.9843	0.996464	no	MOE-CF	MOE-CM	OK	8.69131	8.54567	-0.0243798	-0.114746	0.8411	0.988536	no	MOE-SF	MOE-CF	OK	8.558	8.69131	0.0222989	0.105	0.8531	0.99001	no	MOE-SM	MOE-CM	OK	8.54408	8.54567	0.000268393	0.00126206	0.9972	0.998187	no	MOE-SM	MOE-CF	OK	8.54408	8.69131	0.0246482
XLOC_000419	NR_040455	4933436E23Rik	chr1:141276028-141299429	MOE-SF	MOE-SM	NOTEST	0	0	0	0	1	1	no	MOE-CF	MOE-CM	NOTEST	0	0	0	0	1	1	no	MOE-SF	MOE-CF	NOTEST	0	0	0	0	1	1	no	MOE-SM	MOE-CM	NOTEST	0	0	0	0	1	1	no	MOE-SM	MOE-CF	NOTEST	0	0	0
XLOC_000420	NM_172643	Zbtb41	chr1:141318959-141349584	MOE-SF	MOE-SM	OK	13.3578	11.9477	-0.160945	-0.79886	0.1686	0.734009	no	MOE-CF	MOE-CM	OK	12.9096	13.0385	0.0143294	0.0711491	0.9007	0.993462	no	MOE-SF	MOE-CF	OK	13.3578	12.9096	-0.0492399	-0.24497	0.67165	0.968802	no	MOE-SM	MOE-CM	OK	11.9477	13.0385	0.126035	0.624357	0.27705	0.833338	no	MOE-SM	MOE-CF	OK	11.9477	12.9096	0.111705
XLOC_000421	NM_009791	Aspm	chr1:141351349-141390665	MOE-SF	MOE-SM	OK	1.3303	1.0823	-0.297646	-0.99132	0.0915	0.603513	no	MOE-CF	MOE-CM	OK	1.4291	1.46787	0.0386223	0.134194	0.82115	0.987194	no	MOE-SF	MOE-CF	OK	1.3303	1.4291	0.103356	0.35623	0.54505	0.941827	no	MOE-SM	MOE-CM	OK	1.0823	1.46787	0.439624	1.47525	0.01465	0.29307	no	MOE-SM	MOE-CF	OK	1.0823	1.4291	0.401002
XLOC_000422	NM_031164	F13b	chr1:141398283-141420333	MOE-SF	MOE-SM	NOTEST	0	0	0	0	1	1	no	MOE-CF	MOE-CM	NOTEST	0	0	0	0	1	1	no	MOE-SF	MOE-CF	NOTEST	0	0	0	0	1	1	no	MOE-SM	MOE-CM	NOTEST	0	0	0	0	1	1	no	MOE-SM	MOE-CF	NOTEST	0	0	0
XLOC_000423	NM_001081027	Kcnt2	chr1:142142833-142552979	MOE-SF	MOE-SM	NOTEST	0.284929	0.286805	0.00947043	0	1	1	no	MOE-CF	MOE-CM	NOTEST	0.295572	0.286842	-0.0432572	0	1	1	no	MOE-SF	MOE-CF	NOTEST	0.284929	0.295572	0.0529116	0	1	1	no	MOE-SM	MOE-CM	NOTEST	0.286805	0.286842	0.000184054	0	1	1	no	MOE-SM	MOE-CF	NOTEST	0.286805	0.295572	0.0434412
XLOC_000424	NM_020025	B3galt2	chr1:145454628-145549814	MOE-SF	MOE-SM	OK	18.8965	13.3297	-0.503469	-2.06763	0.0003	0.0283505	yes	MOE-CF	MOE-CM	OK	14.7186	15.7701	0.0995537	0.3725	0.51455	0.934224	no	MOE-SF	MOE-CF	OK	18.8965	14.7186	-0.360481	-1.48908	0.01005	0.242715	no	MOE-SM	MOE-CM	OK	13.3297	15.7701	0.242542	0.90318	0.1167	0.656566	no	MOE-SM	MOE-CF	OK	13.3297	14.7186	0.142988
XLOC_000425	NM_001038592,NM_001038593,NM_001038594,NM_023505	Glrx2	chr1:145586478-145596808	MOE-SF	MOE-SM	OK	6.44265	5.72048	-0.171518	-0.646895	0.26025	0.818973	no	MOE-CF	MOE-CM	OK	6.14642	5.51242	-0.157059	-0.590348	0.29585	0.843894	no	MOE-SF	MOE-CF	OK	6.44265	6.14642	-0.0679082	-0.260546	0.64785	0.965197	no	MOE-SM	MOE-CM	OK	5.72048	5.51242	-0.0534494	-0.197626	0.73455	0.976525	no	MOE-SM	MOE-CF	OK	5.72048	6.14642	0.10361
XLOC_000426	NM_001159866,NM_019562	Uchl5	chr1:145624407-145654596	MOE-SF	MOE-SM	OK	9.46969	7.38864	-0.358007	-1.2385	0.03175	0.407498	no	MOE-CF	MOE-CM	OK	9.25608	8.42894	-0.135051	-0.474128	0.4074	0.899633	no	MOE-SF	MOE-CF	OK	9.46969	9.25608	-0.0329146	-0.11727	0.8371	0.988104	no	MOE-SM	MOE-CM	OK	7.38864	8.42894	0.190041	0.648353	0.26095	0.819388	no	MOE-SM	MOE-CF	OK	7.38864	9.25608	0.325093
XLOC_000427	NM_001145807,NM_153539	Fam5c	chr1:148342795-148749602	MOE-SF	MOE-SM	NOTEST	0.344763	0.276367	-0.319018	0	1	1	no	MOE-CF	MOE-CM	NOTEST	0.345774	0.306998	-0.171601	0	1	1	no	MOE-SF	MOE-CF	NOTEST	0.344763	0.345774	0.00422536	0	1	1	no	MOE-SM	MOE-CM	NOTEST	0.276367	0.306998	0.151642	0	1	1	no	MOE-SM	MOE-CF	NOTEST	0.276367	0.345774	0.323243
XLOC_000428	NM_011198	Ptgs2	chr1:151947253-151955142	MOE-SF	MOE-SM	OK	1.39407	2.10189	0.59239	1.69521	0.0054	0.175183	no	MOE-CF	MOE-CM	OK	1.93981	1.51203	-0.359426	-1.02667	0.08615	0.59257	no	MOE-SF	MOE-CF	OK	1.39407	1.93981	0.476615	1.34713	0.0262	0.374509	no	MOE-SM	MOE-CM	OK	2.10189	1.51203	-0.475201	-1.37463	0.02195	0.348337	no	MOE-SM	MOE-CF	OK	2.10189	1.93981	-0.115775
XLOC_000429	NM_001159730,NM_024458	Pdc	chr1:152166546-152193901	MOE-SF	MOE-SM	NOTEST	0.0457812	0	#NAME?	0	1	1	no	MOE-CF	MOE-CM	NOTEST	0	0	0	0	1	1	no	MOE-SF	MOE-CF	NOTEST	0.0457812	0	#NAME?	0	1	1	no	MOE-SM	MOE-CM	NOTEST	0	0	0	0	1	1	no	MOE-SM	MOE-CF	NOTEST	0	0	0
XLOC_000430	NM_133780	Tpr	chr1:152208440-152313295	MOE-SF	MOE-SM	OK	36.055	30.3364	-0.249147	-0.996571	0.08675	0.593588	no	MOE-CF	MOE-CM	OK	33.5476	36.7008	0.129604	0.533553	0.36315	0.880125	no	MOE-SF	MOE-CF	OK	36.055	33.5476	-0.103989	-0.414444	0.47825	0.924625	no	MOE-SM	MOE-CM	OK	30.3364	36.7008	0.274762	1.13552	0.0544	0.506081	no	MOE-SM	MOE-CF	OK	30.3364	33.5476	0.145158
XLOC_000431	NR_038011	C730036E19Rik	chr1:152985163-152991225	MOE-SF	MOE-SM	NOTEST	0.105958	0.110145	0.055915	0	1	1	no	MOE-CF	MOE-CM	NOTEST	0.28215	0.0701892	-2.00714	0	1	1	no	MOE-SF	MOE-CF	NOTEST	0.105958	0.28215	1.41297	0	1	1	no	MOE-SM	MOE-CM	NOTEST	0.110145	0.0701892	-0.650089	0	1	1	no	MOE-SM	MOE-CF	NOTEST	0.110145	0.28215	1.35705
XLOC_000432	NM_001039511,NM_001039512,NM_054102	Ivns1abp	chr1:153191627-153211575	MOE-SF	MOE-SM	OK	382.788	359.806	-0.0893252	-0.338596	0.55795	0.944624	no	MOE-CF	MOE-CM	OK	377.137	382.411	0.020034	0.0751807	0.8916	0.992208	no	MOE-SF	MOE-CF	OK	382.788	377.137	-0.0214565	-0.0806786	0.88975	0.992156	no	MOE-SM	MOE-CM	OK	359.806	382.411	0.0879027	0.332533	0.5568	0.944489	no	MOE-SM	MOE-CF	OK	359.806	377.137	0.0678687
XLOC_000433	NM_026876	Trmt1l	chr1:153275777-153305313	MOE-SF	MOE-SM	OK	16.7284	16.0386	-0.0607497	-0.282134	0.6479	0.965197	no	MOE-CF	MOE-CM	OK	16.9201	18.2699	0.110729	0.519703	0.3932	0.894389	no	MOE-SF	MOE-CF	OK	16.7284	16.9201	0.0164362	0.0769159	0.9019	0.993504	no	MOE-SM	MOE-CM	OK	16.0386	18.2699	0.187915	0.87525	0.15205	0.713505	no	MOE-SM	MOE-CF	OK	16.0386	16.9201	0.0771859
XLOC_000434	NM_022018	Fam129a	chr1:153418502-153566477	MOE-SF	MOE-SM	OK	31.555	30.9574	-0.0275871	-0.140941	0.81355	0.986411	no	MOE-CF	MOE-CM	OK	29.9654	30.0918	0.00607471	0.0309809	0.959	0.995774	no	MOE-SF	MOE-CF	OK	31.555	29.9654	-0.074575	-0.381071	0.5233	0.936618	no	MOE-SM	MOE-CM	OK	30.9574	30.0918	-0.0409132	-0.208619	0.7257	0.975312	no	MOE-SM	MOE-CF	OK	30.9574	29.9654	-0.0469879
XLOC_000435	NM_001039644	Edem3	chr1:153602503-153669458	MOE-SF	MOE-SM	OK	45.3515	35.8278	-0.340068	-1.70145	0.0032	0.128969	no	MOE-CF	MOE-CM	OK	35.7081	37.8929	0.0856734	0.431969	0.45925	0.918072	no	MOE-SF	MOE-CF	OK	45.3515	35.7081	-0.344896	-1.7233	0.00345	0.135386	no	MOE-SM	MOE-CM	OK	35.8278	37.8929	0.0808451	0.40818	0.4761	0.923574	no	MOE-SM	MOE-CF	OK	35.8278	35.7081	-0.00482839
XLOC_000436	NM_177756	Colgalt2	chr1:154246996-154357825	MOE-SF	MOE-SM	OK	2.66787	1.67712	-0.669702	-2.03967	0.00115	0.0701651	no	MOE-CF	MOE-CM	OK	2.51662	2.05719	-0.290815	-0.905463	0.1306	0.680424	no	MOE-SF	MOE-CF	OK	2.66787	2.51662	-0.0842012	-0.272397	0.65515	0.966433	no	MOE-SM	MOE-CM	OK	1.67712	2.05719	0.294686	0.867433	0.1479	0.707041	no	MOE-SM	MOE-CF	OK	1.67712	2.51662	0.585501
XLOC_000437	NM_001081197	Apobec4	chr1:154597680-154604674	MOE-SF	MOE-SM	OK	3.3123	2.57295	-0.36441	-0.931741	0.15185	0.713455	no	MOE-CF	MOE-CM	OK	3.21168	3.44045	0.0992705	0.270043	0.6692	0.968802	no	MOE-SF	MOE-CF	OK	3.3123	3.21168	-0.0445058	-0.11936	0.85605	0.990198	no	MOE-SM	MOE-CM	OK	2.57295	3.44045	0.419174	1.08568	0.09695	0.61503	no	MOE-SM	MOE-CF	OK	2.57295	3.21168	0.319904
XLOC_000438	NM_026369	Arpc5	chr1:154613671-154622710	MOE-SF	MOE-SM	OK	69.0708	61.2754	-0.172769	-0.924141	0.14235	0.699336	no	MOE-CF	MOE-CM	OK	64.616	67.0688	0.0537498	0.287626	0.6416	0.96413	no	MOE-SF	MOE-CF	OK	69.0708	64.616	-0.0961833	-0.516585	0.41135	0.901162	no	MOE-SM	MOE-CM	OK	61.2754	67.0688	0.130335	0.694634	0.2652	0.822989	no	MOE-SM	MOE-CF	OK	61.2754	64.616	0.0765853
XLOC_000439	NM_010877	Ncf2	chr1:154655019-154684120	MOE-SF	MOE-SM	OK	4.08183	3.91172	-0.0614119	-0.205625	0.73755	0.977015	no	MOE-CF	MOE-CM	OK	3.92022	4.29424	0.131468	0.444012	0.47205	0.922435	no	MOE-SF	MOE-CF	OK	4.08183	3.92022	-0.0582803	-0.195353	0.75235	0.979352	no	MOE-SM	MOE-CM	OK	3.91172	4.29424	0.1346	0.454083	0.4626	0.919288	no	MOE-SM	MOE-CF	OK	3.91172	3.92022	0.00313158
XLOC_000440	NM_175460	Nmnat2	chr1:154802230-154966391	MOE-SF	MOE-SM	OK	8.53103	9.07463	0.0891192	0.399753	0.50485	0.931393	no	MOE-CF	MOE-CM	OK	9.62005	9.27194	-0.0531718	-0.240569	0.6861	0.971009	no	MOE-SF	MOE-CF	OK	8.53103	9.62005	0.173324	0.78202	0.19275	0.761864	no	MOE-SM	MOE-CM	OK	9.07463	9.27194	0.0310325	0.139579	0.8132	0.986394	no	MOE-SM	MOE-CF	OK	9.07463	9.62005	0.0842043
XLOC_000441	NM_001033162	Shcbp1l	chr1:155272338-155299704	MOE-SF	MOE-SM	NOTEST	0.0957161	0.213414	1.15682	0	1	1	no	MOE-CF	MOE-CM	NOTEST	0.0835009	0.140345	0.749111	0	1	1	no	MOE-SF	MOE-CF	NOTEST	0.0957161	0.0835009	-0.19697	0	1	1	no	MOE-SM	MOE-CM	NOTEST	0.213414	0.140345	-0.604678	0	1	1	no	MOE-SM	MOE-CF	NOTEST	0.213414	0.0835009	-1.35379
XLOC_000442	NM_026380	Rgs8	chr1:155500166-155544795	MOE-SF	MOE-SM	NOTEST	0.15466	0.183967	0.25035	0	1	1	no	MOE-CF	MOE-CM	NOTEST	0.186758	0.171366	-0.124089	0	1	1	no	MOE-SF	MOE-CF	NOTEST	0.15466	0.186758	0.272076	0	1	1	no	MOE-SM	MOE-CM	NOTEST	0.183967	0.171366	-0.102363	0	1	1	no	MOE-SM	MOE-CF	NOTEST	0.183967	0.186758	0.0217256
XLOC_000443	NM_011267	Rgs16	chr1:155587482-155592598	MOE-SF	MOE-SM	OK	2.76548	3.41373	0.303818	0.899235	0.146	0.704639	no	MOE-CF	MOE-CM	OK	3.38785	2.55797	-0.405367	-1.1721	0.06045	0.525902	no	MOE-SF	MOE-CF	OK	2.76548	3.38785	0.292838	0.866411	0.1621	0.72642	no	MOE-SM	MOE-CM	OK	3.41373	2.55797	-0.416347	-1.20428	0.0535	0.503798	no	MOE-SM	MOE-CF	OK	3.41373	3.38785	-0.0109802
XLOC_000444	NM_011882	Rnasel	chr1:155596555-155611351	MOE-SF	MOE-SM	OK	2.52859	2.42367	-0.0611368	-0.204707	0.73665	0.976749	no	MOE-CF	MOE-CM	OK	2.52358	2.54143	0.0101729	0.0343296	0.9588	0.995774	no	MOE-SF	MOE-CF	OK	2.52859	2.52358	-0.00286271	-0.00962852	0.9861	0.996646	no	MOE-SM	MOE-CM	OK	2.42367	2.54143	0.068447	0.229939	0.7006	0.972818	no	MOE-SM	MOE-CF	OK	2.42367	2.52358	0.0582741
XLOC_000445	NM_001008426	Gm5531	chr1:155721474-155724001	MOE-SF	MOE-SM	NOTEST	0	0	0	0	1	1	no	MOE-CF	MOE-CM	NOTEST	0	0.0353375	inf	0	1	1	no	MOE-SF	MOE-CF	NOTEST	0	0	0	0	1	1	no	MOE-SM	MOE-CM	NOTEST	0	0.0353375	inf	0	1	1	no	MOE-SM	MOE-CF	NOTEST	0	0	0
XLOC_000446	NM_178244	Teddm1	chr1:155738775-155740190	MOE-SF	MOE-SM	NOTEST	0	0.033968	inf	0	1	1	no	MOE-CF	MOE-CM	NOTEST	0	0	0	0	1	1	no	MOE-SF	MOE-CF	NOTEST	0	0	0	0	1	1	no	MOE-SM	MOE-CM	NOTEST	0.033968	0	#NAME?	0	1	1	no	MOE-SM	MOE-CF	NOTEST	0.033968	0	#NAME?
XLOC_000447	NM_008131	Glul	chr1:155747074-155756844	MOE-SF	MOE-SM	OK	150.004	143.163	-0.067343	-0.33995	0.57425	0.948784	no	MOE-CF	MOE-CM	OK	142.321	143.917	0.0160977	0.0814875	0.8938	0.992363	no	MOE-SF	MOE-CF	OK	150.004	142.321	-0.0758599	-0.384696	0.52475	0.936769	no	MOE-SM	MOE-CM	OK	143.163	143.917	0.00758086	0.0382005	0.949	0.995774	no	MOE-SM	MOE-CF	OK	143.163	142.321	-0.00851686
XLOC_000448	NM_001204908	Zfp648	chr1:156048316-156052804	MOE-SF	MOE-SM	NOTEST	0.13155	0.107644	-0.289337	0	1	1	no	MOE-CF	MOE-CM	NOTEST	0.160207	0.227725	0.507358	0	1	1	no	MOE-SF	MOE-CF	NOTEST	0.13155	0.160207	0.284326	0	1	1	no	MOE-SM	MOE-CM	NOTEST	0.107644	0.227725	1.08102	0	1	1	no	MOE-SM	MOE-CF	NOTEST	0.107644	0.160207	0.573662
XLOC_000449	NM_021433	Stx6	chr1:157005832-157050647	MOE-SF	MOE-SM	OK	17.4017	19.5317	0.166593	0.784344	0.20245	0.772348	no	MOE-CF	MOE-CM	OK	18.965	19.4748	0.0382675	0.181012	0.7687	0.980596	no	MOE-SF	MOE-CF	OK	17.4017	18.965	0.124111	0.58361	0.3377	0.868398	no	MOE-SM	MOE-CM	OK	19.5317	19.4748	-0.00421472	-0.0199613	0.9763	0.996021	no	MOE-SM	MOE-CF	OK	19.5317	18.965	-0.0424822
XLOC_000450	NM_001145781,NM_026683,NM_028250	Acbd6	chr1:157405249-157534363	MOE-SF	MOE-SM	OK	14.5954	17.9298	0.296847	1.0973	0.05525	0.50868	no	MOE-CF	MOE-CM	OK	16.7497	15.9375	-0.071712	-0.254238	0.64985	0.965321	no	MOE-SF	MOE-CF	OK	14.5954	16.7497	0.198622	0.716143	0.2055	0.77586	no	MOE-SM	MOE-CM	OK	17.9298	15.9375	-0.169937	-0.617147	0.27715	0.833411	no	MOE-SM	MOE-CF	OK	17.9298	16.7497	-0.098225
XLOC_000451	NM_001160180,NM_001160181,NM_001160182,NM_022329,NM_172843	Tor1aip2	chr1:157851728-157915989	MOE-SF	MOE-SM	OK	43.0529	40.886	-0.0745027	-0.302638	0.6054	0.956068	no	MOE-CF	MOE-CM	OK	40.7477	39.9475	-0.0286132	-0.113741	0.84095	0.988518	no	MOE-SF	MOE-CF	OK	43.0529	40.7477	-0.0793911	-0.325589	0.57335	0.948542	no	MOE-SM	MOE-CM	OK	40.886	39.9475	-0.0335016	-0.131984	0.81215	0.986303	no	MOE-SM	MOE-CF	OK	40.886	40.7477	-0.00488842
XLOC_000452	NM_130456	Nphs2	chr1:158240865-158258166	MOE-SF	MOE-SM	NOTEST	0.0307383	0.0158564	-0.954968	0	1	1	no	MOE-CF	MOE-CM	NOTEST	0	0.0283808	inf	0	1	1	no	MOE-SF	MOE-CF	NOTEST	0.0307383	0	#NAME?	0	1	1	no	MOE-SM	MOE-CM	NOTEST	0.0158564	0.0283808	0.839846	0	1	1	no	MOE-SM	MOE-CF	NOTEST	0.0158564	0	#NAME?
XLOC_000453	NM_001136104,NM_009595	Abl2	chr1:158488917-158579750	MOE-SF	MOE-SM	OK	5.78247	6.08588	0.0737788	0.339382	0.5545	0.943681	no	MOE-CF	MOE-CM	OK	5.91741	5.56952	-0.087412	-0.400418	0.4784	0.924666	no	MOE-SF	MOE-CF	OK	5.78247	5.91741	0.0332795	0.153811	0.7883	0.981748	no	MOE-SM	MOE-CM	OK	6.08588	5.56952	-0.127911	-0.583222	0.3077	0.85201	no	MOE-SM	MOE-CF	OK	6.08588	5.91741	-0.0404993
XLOC_000454	NM_028333	Angptl1	chr1:158734296-158869757	MOE-SF	MOE-SM	OK	1.64008	1.06385	-0.62447	-0.597885	0.3123	0.85482	no	MOE-CF	MOE-CM	OK	1.36065	1.59156	0.226142	0.247799	0.67035	0.968802	no	MOE-SF	MOE-CF	OK	1.64008	1.36065	-0.269463	-0.269023	0.63855	0.963824	no	MOE-SM	MOE-CM	OK	1.06385	1.59156	0.581149	0.605734	0.2982	0.845672	no	MOE-SM	MOE-CF	OK	1.06385	1.36065	0.355007
XLOC_000455	NR_027984	2810025M15Rik	chr1:159065313-159350367	MOE-SF	MOE-SM	OK	15.2209	14.4825	-0.0717461	-0.106	0.85455	0.990198	no	MOE-CF	MOE-CM	OK	13.3868	12.6619	-0.080315	-0.111632	0.8488	0.989211	no	MOE-SF	MOE-CF	OK	15.2209	13.3868	-0.185244	-0.268323	0.63755	0.963553	no	MOE-SM	MOE-CM	OK	14.4825	12.6619	-0.193813	-0.27433	0.63775	0.963588	no	MOE-SM	MOE-CF	OK	14.4825	13.3868	-0.113498
XLOC_000456	NM_001033284	BC026585	chr1:159388712-159418864	MOE-SF	MOE-SM	OK	16.8168	18.0747	0.104067	0.447496	0.49885	0.930043	no	MOE-CF	MOE-CM	OK	16.2273	17.4346	0.103534	0.441878	0.50525	0.931584	no	MOE-SF	MOE-CF	OK	16.8168	16.2273	-0.0514843	-0.218981	0.73555	0.976615	no	MOE-SM	MOE-CM	OK	18.0747	17.4346	-0.0520171	-0.224463	0.73045	0.976106	no	MOE-SM	MOE-CF	OK	18.0747	16.2273	-0.155551
XLOC_000457	NM_001159986,NM_033354,NR_027641	Sec16b	chr1:159436926-159498555	MOE-SF	MOE-SM	OK	1.01822	0.959263	-0.0860498	-0.199435	0.71985	0.974915	no	MOE-CF	MOE-CM	OK	0.940869	1.02318	0.120992	0.26674	0.61425	0.958605	no	MOE-SF	MOE-CF	OK	1.01822	0.940869	-0.113982	-0.250548	0.6349	0.963091	no	MOE-SM	MOE-CM	OK	0.959263	1.02318	0.0930595	0.216388	0.69815	0.972699	no	MOE-SM	MOE-CF	OK	0.959263	0.940869	-0.0279324
XLOC_000458	NM_001205204,NM_007495	Astn1	chr1:160292434-160621917	MOE-SF	MOE-SM	OK	2.51629	2.89743	0.203477	0.754731	0.1849	0.753308	no	MOE-CF	MOE-CM	OK	3.00887	3.30091	0.133639	0.51474	0.3627	0.880077	no	MOE-SF	MOE-CF	OK	2.51629	3.00887	0.257927	0.961779	0.094	0.607657	no	MOE-SM	MOE-CM	OK	2.89743	3.30091	0.188089	0.720382	0.20755	0.777525	no	MOE-SM	MOE-CF	OK	2.89743	3.00887	0.0544499
XLOC_000459	NR_030441	Mir488	chr1:160292434-160621917	MOE-SF	MOE-SM	NOTEST	0	0	0	0	1	1	no	MOE-CF	MOE-CM	NOTEST	0	0	0	0	1	1	no	MOE-SF	MOE-CF	NOTEST	0	0	0	0	1	1	no	MOE-SM	MOE-CM	NOTEST	0	0	0	0	1	1	no	MOE-SM	MOE-CF	NOTEST	0	0	0
XLOC_000460	NM_011931	Rfwd2	chr1:161162456-161277711	MOE-SF	MOE-SM	OK	4.58734	4.76116	0.053655	0.207962	0.72515	0.975311	no	MOE-CF	MOE-CM	OK	5.14199	4.98848	-0.0437268	-0.172392	0.76845	0.980596	no	MOE-SF	MOE-CF	OK	4.58734	5.14199	0.164669	0.642683	0.28215	0.836045	no	MOE-SM	MOE-CM	OK	4.76116	4.98848	0.0672877	0.263411	0.6568	0.967081	no	MOE-SM	MOE-CF	OK	4.76116	5.14199	0.111015
XLOC_000461	NR_028518	Scarna3a	chr1:161162456-161277711	MOE-SF	MOE-SM	OK	354.858	733.801	1.04815	0.928657	0.1062	0.635445	no	MOE-CF	MOE-CM	OK	495.034	509.869	0.0425974	0.041709	0.9404	0.995774	no	MOE-SF	MOE-CF	OK	354.858	495.034	0.480289	0.35922	0.50755	0.931783	no	MOE-SM	MOE-CM	OK	733.801	509.869	-0.525263	-0.721982	0.26505	0.822843	no	MOE-SM	MOE-CF	OK	733.801	495.034	-0.56786
XLOC_000462	NM_022312	Tnr	chr1:161453899-161855053	MOE-SF	MOE-SM	NOTEST	0.0517757	0.0523896	0.0170031	0	1	1	no	MOE-CF	MOE-CM	NOTEST	0.101226	0.0833814	-0.279781	0	1	1	no	MOE-SF	MOE-CF	NOTEST	0.0517757	0.101226	0.96723	0	1	1	no	MOE-SM	MOE-CM	NOTEST	0.0523896	0.0833814	0.670446	0	1	1	no	MOE-SM	MOE-CF	NOTEST	0.0523896	0.101226	0.950227
XLOC_000463	NM_001162896,NR_028111	4930523C07Rik	chr1:161974510-162008717	MOE-SF	MOE-SM	OK	2.42175	2.62123	0.114196	0.339112	0.55415	0.943614	no	MOE-CF	MOE-CM	OK	2.03463	2.27845	0.163289	0.458651	0.4246	0.906916	no	MOE-SF	MOE-CF	OK	2.42175	2.03463	-0.251285	-0.713486	0.2103	0.779386	no	MOE-SM	MOE-CM	OK	2.62123	2.27845	-0.202192	-0.593372	0.29695	0.844495	no	MOE-SM	MOE-CF	OK	2.62123	2.03463	-0.365481
XLOC_000464	NM_025474	Mrps14	chr1:162125390-162131317	MOE-SF	MOE-SM	OK	19.4659	23.5061	0.272085	1.28264	0.03955	0.445082	no	MOE-CF	MOE-CM	OK	19.9836	17.0815	-0.226378	-1.03495	0.0986	0.619638	no	MOE-SF	MOE-CF	OK	19.4659	19.9836	0.037866	0.17566	0.7781	0.980976	no	MOE-SM	MOE-CM	OK	23.5061	17.0815	-0.460598	-2.13883	0.0007	0.0507304	no	MOE-SM	MOE-CF	OK	23.5061	19.9836	-0.234219
XLOC_000465	NM_001024952	Rc3h1	chr1:162836541-162905107	MOE-SF	MOE-SM	OK	10.9551	11.1409	0.0242706	0.120751	0.83535	0.988034	no	MOE-CF	MOE-CM	OK	11.5506	11.0805	-0.0599449	-0.298797	0.60635	0.956312	no	MOE-SF	MOE-CF	OK	10.9551	11.5506	0.076376	0.380752	0.51495	0.934382	no	MOE-SM	MOE-CM	OK	11.1409	11.0805	-0.00783949	-0.0389975	0.9473	0.995774	no	MOE-SM	MOE-CF	OK	11.1409	11.5506	0.0521054
XLOC_000466	NM_080844	Serpinc1	chr1:162908736-162933145	MOE-SF	MOE-SM	NOTEST	0.0450723	0.113693	1.33483	0	1	1	no	MOE-CF	MOE-CM	NOTEST	0.0756662	0.0428058	-0.821841	0	1	1	no	MOE-SF	MOE-CF	NOTEST	0.0450723	0.0756662	0.747407	0	1	1	no	MOE-SM	MOE-CM	NOTEST	0.113693	0.0428058	-1.40927	0	1	1	no	MOE-SM	MOE-CF	NOTEST	0.113693	0.0756662	-0.587424
XLOC_000467	NR_002840,NR_039577	Gas5	chr1:162965296-162968668	MOE-SF	MOE-SM	OK	34.8443	29.1597	-0.256946	-1.15046	0.0437	0.464569	no	MOE-CF	MOE-CM	OK	33.4073	36.7406	0.137212	0.630764	0.27525	0.831845	no	MOE-SF	MOE-CF	OK	34.8443	33.4073	-0.0607617	-0.278417	0.6332	0.962886	no	MOE-SM	MOE-CM	OK	29.1597	36.7406	0.333396	1.49739	0.0088	0.228387	no	MOE-SM	MOE-CF	OK	29.1597	33.4073	0.196184
XLOC_000468	NR_028543	Snord47	chr1:162965296-162968668	MOE-SF	MOE-SM	OK	14206.4	20241.5	0.510782	0.2189	0.7276	0.975674	no	MOE-CF	MOE-CM	OK	8816.39	21040.6	1.25492	0.375564	0.5882	0.952272	no	MOE-SF	MOE-CF	OK	14206.4	8816.39	-0.688277	-0.210377	0.74305	0.977589	no	MOE-SM	MOE-CM	OK	20241.5	21040.6	0.0558587	0.0229845	0.9679	0.995774	no	MOE-SM	MOE-CF	OK	20241.5	8816.39	-1.19906
XLOC_000469	NM_001159930,NM_027429	Cenpl	chr1:163001022-163016474	MOE-SF	MOE-SM	OK	4.85055	4.38116	-0.146835	-0.411892	0.47405	0.922802	no	MOE-CF	MOE-CM	OK	4.01816	4.39371	0.128904	0.346542	0.5525	0.943202	no	MOE-SF	MOE-CF	OK	4.85055	4.01816	-0.271615	-0.752741	0.1918	0.760974	no	MOE-SM	MOE-CM	OK	4.38116	4.39371	0.00412406	0.0112141	0.9851	0.996576	no	MOE-SM	MOE-CF	OK	4.38116	4.01816	-0.12478
XLOC_000470	NM_028664	Ankrd45	chr1:163072842-163100638	MOE-SF	MOE-SM	OK	6.35912	6.27163	-0.0199876	-0.077525	0.8884	0.992156	no	MOE-CF	MOE-CM	OK	6.38351	6.62579	0.0537429	0.210154	0.71245	0.97421	no	MOE-SF	MOE-CF	OK	6.35912	6.38351	0.00552202	0.0214568	0.9729	0.99589	no	MOE-SM	MOE-CM	OK	6.27163	6.62579	0.0792525	0.309339	0.58615	0.951731	no	MOE-SM	MOE-CF	OK	6.27163	6.38351	0.0255096
XLOC_000471	NM_009452	Tnfsf4	chr1:163325568-163348337	MOE-SF	MOE-SM	NOTEST	0.0597227	0.124731	1.06247	0	1	1	no	MOE-CF	MOE-CM	NOTEST	0.0638485	0.175912	1.46213	0	1	1	no	MOE-SF	MOE-CF	NOTEST	0.0597227	0.0638485	0.0963745	0	1	1	no	MOE-SM	MOE-CM	NOTEST	0.124731	0.175912	0.496031	0	1	1	no	MOE-SM	MOE-CF	NOTEST	0.124731	0.0638485	-0.966098
XLOC_000472	NM_183391	Tnfsf18	chr1:163424787-163435421	MOE-SF	MOE-SM	NOTEST	0.403902	0.265659	-0.60443	0	1	1	no	MOE-CF	MOE-CM	NOTEST	0.489018	0.388211	-0.333044	0	1	1	no	MOE-SF	MOE-CF	NOTEST	0.403902	0.489018	0.275881	0	1	1	no	MOE-SM	MOE-CM	NOTEST	0.265659	0.388211	0.547267	0	1	1	no	MOE-SM	MOE-CF	NOTEST	0.265659	0.489018	0.880311
XLOC_000473	NM_001039045,NM_026078	Pigc	chr1:163872219-163909767	MOE-SF	MOE-SM	OK	10.1743	9.32676	-0.125483	-0.52201	0.3624	0.879907	no	MOE-CF	MOE-CM	OK	10.0171	9.77365	-0.0354969	-0.147991	0.7974	0.983171	no	MOE-SF	MOE-CF	OK	10.1743	10.0171	-0.0224637	-0.0941182	0.873	0.991491	no	MOE-SM	MOE-CM	OK	9.32676	9.77365	0.0675219	0.279527	0.6231	0.960743	no	MOE-SM	MOE-CF	OK	9.32676	10.0171	0.103019
XLOC_000474	NR_040562	2810442N19Rik	chr1:163917432-164408165	MOE-SF	MOE-SM	NOTEST	0.163811	0.176438	0.10713	0	1	1	no	MOE-CF	MOE-CM	NOTEST	0.146994	0.119583	-0.297743	0	1	1	no	MOE-SF	MOE-CF	NOTEST	0.163811	0.146994	-0.156275	0	1	1	no	MOE-SM	MOE-CM	NOTEST	0.176438	0.119583	-0.561148	0	1	1	no	MOE-SM	MOE-CF	NOTEST	0.176438	0.146994	-0.263405
XLOC_000475	NR_002870,NR_029810	Dnm3os	chr1:163917432-164408165	MOE-SF	MOE-SM	OK	2.8101	2.34321	-0.262138	-0.23494	0.50325	0.931008	no	MOE-CF	MOE-CM	OK	2.9675	2.67622	-0.149052	-0.146235	0.68675	0.971152	no	MOE-SF	MOE-CF	OK	2.8101	2.9675	0.078624	0.0793952	0.82555	0.987528	no	MOE-SM	MOE-CM	OK	2.34321	2.67622	0.19171	0.167937	0.63895	0.963824	no	MOE-SM	MOE-CF	OK	2.34321	2.9675	0.340762
XLOC_000476	NM_016796	Vamp4	chr1:164500958-164529209	MOE-SF	MOE-SM	OK	9.6685	9.82148	0.022648	0.094464	0.8756	0.991558	no	MOE-CF	MOE-CM	OK	9.7314	9.88016	0.0218868	0.0915024	0.88145	0.992156	no	MOE-SF	MOE-CF	OK	9.6685	9.7314	0.00935493	0.0390921	0.9466	0.995774	no	MOE-SM	MOE-CM	OK	9.82148	9.88016	0.00859375	0.0358609	0.9552	0.995774	no	MOE-SM	MOE-CF	OK	9.82148	9.7314	-0.013293
XLOC_000477	NM_010865	Myoc	chr1:164569280-164588350	MOE-SF	MOE-SM	NOTEST	0.682416	0.233875	-1.54491	0	1	1	no	MOE-CF	MOE-CM	NOTEST	0.4528	0.323746	-0.48401	0	1	1	no	MOE-SF	MOE-CF	NOTEST	0.682416	0.4528	-0.591778	0	1	1	no	MOE-SM	MOE-CM	NOTEST	0.233875	0.323746	0.469126	0	1	1	no	MOE-SM	MOE-CF	NOTEST	0.233875	0.4528	0.953136
XLOC_000478	NM_010629	Kifap3	chr1:165709809-165847231	MOE-SF	MOE-SM	OK	39.5891	38.8895	-0.0257223	-0.13286	0.82545	0.987509	no	MOE-CF	MOE-CM	OK	43.0866	40.4407	-0.0914314	-0.472695	0.43055	0.908591	no	MOE-SF	MOE-CF	OK	39.5891	43.0866	0.122137	0.631768	0.28915	0.83929	no	MOE-SM	MOE-CM	OK	38.8895	40.4407	0.0564278	0.291307	0.6232	0.96083	no	MOE-SM	MOE-CF	OK	38.8895	43.0866	0.147859
XLOC_000479	NM_028776	Scyl3	chr1:165860194-165924912	MOE-SF	MOE-SM	OK	5.61426	6.37016	0.182234	0.700831	0.23935	0.803658	no	MOE-CF	MOE-CM	OK	5.93139	5.53571	-0.099604	-0.3689	0.53805	0.939753	no	MOE-SF	MOE-CF	OK	5.61426	5.93139	0.0792759	0.302253	0.6134	0.958554	no	MOE-SM	MOE-CM	OK	6.37016	5.53571	-0.202562	-0.756367	0.2035	0.773296	no	MOE-SM	MOE-CF	OK	6.37016	5.93139	-0.102958
XLOC_000480	NM_027279	Mettl18	chr1:165925075-165927374	MOE-SF	MOE-SM	OK	11.5014	10.1907	-0.174547	-0.674478	0.29845	0.845672	no	MOE-CF	MOE-CM	OK	10.971	11.6886	0.0914018	0.356347	0.58775	0.952177	no	MOE-SF	MOE-CF	OK	11.5014	10.971	-0.0681067	-0.266278	0.68145	0.970479	no	MOE-SM	MOE-CM	OK	10.1907	11.6886	0.197842	0.762387	0.24265	0.806988	no	MOE-SM	MOE-CF	OK	10.1907	10.971	0.106441
XLOC_000481	NM_011345	Sele	chr1:165978364-165987808	MOE-SF	MOE-SM	NOTEST	0.263852	0.310762	0.236081	0	1	1	no	MOE-CF	MOE-CM	NOTEST	0.323923	0.325905	0.00880403	0	1	1	no	MOE-SF	MOE-CF	NOTEST	0.263852	0.323923	0.295921	0	1	1	no	MOE-SM	MOE-CM	NOTEST	0.310762	0.325905	0.0686443	0	1	1	no	MOE-SM	MOE-CF	NOTEST	0.310762	0.323923	0.0598403
XLOC_000482	NM_001164059,NM_011346	Sell	chr1:165992206-166010916	MOE-SF	MOE-SM	NOTEST	0.453959	0.483718	0.0916033	0	1	1	no	MOE-CF	MOE-CM	OK	0.755842	0.538775	-0.488402	-0.653857	0.2194	0.78759	no	MOE-SF	MOE-CF	OK	0.453959	0.755842	0.735522	0.857722	0.0884	0.597002	no	MOE-SM	MOE-CM	NOTEST	0.483718	0.538775	0.155516	0	1	1	no	MOE-SM	MOE-CF	OK	0.483718	0.755842	0.643918
XLOC_000483	NM_011347	Selp	chr1:166045394-166150405	MOE-SF	MOE-SM	NOTEST	0.266514	0.423997	0.669838	0	1	1	no	MOE-CF	MOE-CM	NOTEST	0.297932	0.31715	0.090181	0	1	1	no	MOE-SF	MOE-CF	NOTEST	0.266514	0.297932	0.16077	0	1	1	no	MOE-SM	MOE-CM	NOTEST	0.423997	0.31715	-0.418887	0	1	1	no	MOE-SM	MOE-CF	NOTEST	0.423997	0.297932	-0.509068
XLOC_000484	NM_007976	F5	chr1:166045394-166150405	MOE-SF	MOE-SM	OK	1.25189	0.805651	-0.635877	-1.6828	0.00475	0.163246	no	MOE-CF	MOE-CM	OK	0.934162	0.911285	-0.0357703	-0.0923278	0.8686	0.991183	no	MOE-SF	MOE-CF	OK	1.25189	0.934162	-0.42236	-1.13908	0.0504	0.491547	no	MOE-SM	MOE-CM	OK	0.805651	0.911285	0.177746	0.450896	0.43	0.908513	no	MOE-SM	MOE-CF	OK	0.805651	0.934162	0.213517
XLOC_000485	NM_054087	Slc19a2	chr1:166179185-166195499	MOE-SF	MOE-SM	OK	1.38315	1.47723	0.0949406	0.245824	0.6854	0.970839	no	MOE-CF	MOE-CM	OK	1.41259	1.1439	-0.304385	-0.747659	0.2123	0.781183	no	MOE-SF	MOE-CF	OK	1.38315	1.41259	0.0303888	0.0780701	0.8969	0.992905	no	MOE-SM	MOE-CM	OK	1.47723	1.1439	-0.368937	-0.912722	0.1302	0.679749	no	MOE-SM	MOE-CF	OK	1.47723	1.41259	-0.0645518
XLOC_000486	NM_029115	Ccdc181	chr1:166205728-166217978	MOE-SF	MOE-SM	OK	82.843	59.33	-0.481618	-2.57449	5e-05	0.00714131	yes	MOE-CF	MOE-CM	OK	68.204	78.703	0.206563	1.10701	0.08075	0.581095	no	MOE-SF	MOE-CF	OK	82.843	68.204	-0.280523	-1.5059	0.01845	0.322842	no	MOE-SM	MOE-CM	OK	59.33	78.703	0.407658	2.17553	0.00055	0.0425964	yes	MOE-SM	MOE-CF	OK	59.33	68.204	0.201095
XLOC_000487	NM_138314,NM_178071	Nme7	chr1:166237805-166388486	MOE-SF	MOE-SM	OK	25.5312	24.6528	-0.0505082	-0.0572831	0.92645	0.995774	no	MOE-CF	MOE-CM	OK	25.4509	24.4913	-0.0554445	-0.0595273	0.9238	0.995771	no	MOE-SF	MOE-CF	OK	25.5312	25.4509	-0.00454568	-0.00508388	0.99315	0.99706	no	MOE-SM	MOE-CM	OK	24.6528	24.4913	-0.00948202	-0.010312	0.98735	0.99673	no	MOE-SM	MOE-CF	OK	24.6528	25.4509	0.0459625
XLOC_000488	NM_019759	Dpt	chr1:166726862-166754397	MOE-SF	MOE-SM	OK	4.66386	2.86558	-0.702696	-1.98249	0.0023	0.10701	no	MOE-CF	MOE-CM	OK	3.03602	3.7083	0.288577	0.797453	0.21645	0.78449	no	MOE-SF	MOE-CF	OK	4.66386	3.03602	-0.619344	-1.76408	0.0068	0.198959	no	MOE-SM	MOE-CM	OK	2.86558	3.7083	0.37193	1.01859	0.113	0.649794	no	MOE-SM	MOE-CF	OK	2.86558	3.03602	0.0833523
XLOC_000489	NR_040303	Gm20743	chr1:166793251-166801569	MOE-SF	MOE-SM	NOTEST	0	0	0	0	1	1	no	MOE-CF	MOE-CM	NOTEST	0.159988	0.0299941	-2.41522	0	1	1	no	MOE-SF	MOE-CF	NOTEST	0	0.159988	inf	0	1	1	no	MOE-SM	MOE-CM	NOTEST	0	0.0299941	inf	0	1	1	no	MOE-SM	MOE-CF	NOTEST	0	0.159988	inf
XLOC_000490	NM_001081126	Gpr161	chr1:167225896-167251982	MOE-SF	MOE-SM	OK	0.626918	0.951382	0.601747	0.885424	0.16795	0.733284	no	MOE-CF	MOE-CM	OK	0.673477	1.02711	0.608886	0.958039	0.11235	0.648582	no	MOE-SF	MOE-CF	NOTEST	0.626918	0.673477	0.103352	0	1	1	no	MOE-SM	MOE-CM	OK	0.951382	1.02711	0.11049	0.198966	0.75375	0.979364	no	MOE-SM	MOE-CF	OK	0.951382	0.673477	-0.498395
XLOC_000491	NM_027430	Mpc2	chr1:167391338-167411345	MOE-SF	MOE-SM	OK	76.4111	88.8351	0.217347	1.22876	0.08135	0.582459	no	MOE-CF	MOE-CM	OK	83.8775	81.1712	-0.0473151	-0.268329	0.7041	0.973595	no	MOE-SF	MOE-CF	OK	76.4111	83.8775	0.134501	0.761743	0.281	0.835586	no	MOE-SM	MOE-CM	OK	88.8351	81.1712	-0.130161	-0.73685	0.29655	0.844225	no	MOE-SM	MOE-CF	OK	88.8351	83.8775	-0.0828459
XLOC_000492	NM_173029	Adcy10	chr1:167415313-167506904	MOE-SF	MOE-SM	NOTEST	0.115244	0.0531684	-1.11605	0	1	1	no	MOE-CF	MOE-CM	NOTEST	0.102493	0.0809857	-0.339787	0	1	1	no	MOE-SF	MOE-CF	NOTEST	0.115244	0.102493	-0.169167	0	1	1	no	MOE-SM	MOE-CM	NOTEST	0.0531684	0.0809857	0.607098	0	1	1	no	MOE-SM	MOE-CF	NOTEST	0.0531684	0.102493	0.946885
XLOC_000493	NM_011804	Creg1	chr1:167693910-167705435	MOE-SF	MOE-SM	OK	90.3681	86.6756	-0.060188	-0.323577	0.59545	0.95347	no	MOE-CF	MOE-CM	OK	81.4031	92.468	0.18387	0.987842	0.1081	0.639679	no	MOE-SF	MOE-CF	OK	90.3681	81.4031	-0.15073	-0.810985	0.1884	0.757569	no	MOE-SM	MOE-CM	OK	86.6756	92.468	0.0933279	0.501008	0.41775	0.903914	no	MOE-SM	MOE-CF	OK	86.6756	81.4031	-0.0905422
XLOC_000494	NM_001113391,NM_001113392,NM_001113393,NM_001113394,NM_031162	Cd247	chr1:167718811-167932765	MOE-SF	MOE-SM	OK	1.07729	0.907622	-0.24725	-0.19192	0.73675	0.976749	no	MOE-CF	MOE-CM	OK	0.691889	1.2412	0.843119	0.59522	0.2903	0.839995	no	MOE-SF	MOE-CF	OK	1.07729	0.691889	-0.6388	-0.452177	0.4115	0.901162	no	MOE-SM	MOE-CM	OK	0.907622	1.2412	0.451569	0.349397	0.5485	0.942494	no	MOE-SM	MOE-CF	OK	0.907622	0.691889	-0.391551
XLOC_000495	NM_021610	Gpa33	chr1:168060590-168096641	MOE-SF	MOE-SM	NOTEST	0	0	0	0	1	1	no	MOE-CF	MOE-CM	NOTEST	0	0.0200781	inf	0	1	1	no	MOE-SF	MOE-CF	NOTEST	0	0	0	0	1	1	no	MOE-SM	MOE-CM	NOTEST	0	0.0200781	inf	0	1	1	no	MOE-SM	MOE-CF	NOTEST	0	0	0
XLOC_000496	NM_001164528	Ildr2	chr1:168184269-168246963	MOE-SF	MOE-SM	OK	1.12147	1.17045	0.0616651	0.195428	0.7413	0.977515	no	MOE-CF	MOE-CM	OK	1.35425	1.04613	-0.372436	-1.17688	0.0472	0.480415	no	MOE-SF	MOE-CF	OK	1.12147	1.35425	0.272101	0.871399	0.1421	0.699336	no	MOE-SM	MOE-CM	OK	1.17045	1.04613	-0.162	-0.506724	0.38445	0.891192	no	MOE-SM	MOE-CF	OK	1.17045	1.35425	0.210436
XLOC_000497	NM_030245	Tada1	chr1:168309297-168339959	MOE-SF	MOE-SM	OK	14.921	14.9603	0.00378922	0.00909238	0.9888	0.99673	no	MOE-CF	MOE-CM	OK	14.8359	14.9519	0.0112282	0.0274156	0.9645	0.995774	no	MOE-SF	MOE-CF	OK	14.921	14.8359	-0.00824909	-0.0201865	0.9726	0.99589	no	MOE-SM	MOE-CM	OK	14.9603	14.9519	-0.000810152	-0.00193984	0.99595	0.997685	no	MOE-SM	MOE-CF	OK	14.9603	14.8359	-0.0120383
XLOC_000498	NM_001160261,NM_001160262,NM_175461	Fam78b	chr1:168931547-169021433	MOE-SF	MOE-SM	OK	0.872435	1.00156	0.199133	0.472749	0.40385	0.898535	no	MOE-CF	MOE-CM	OK	1.05913	0.940755	-0.170985	-0.401611	0.47475	0.923046	no	MOE-SF	MOE-CF	OK	0.872435	1.05913	0.279757	0.665492	0.2452	0.809522	no	MOE-SM	MOE-CM	OK	1.00156	0.940755	-0.0903619	-0.211825	0.70925	0.974178	no	MOE-SM	MOE-CF	OK	1.00156	1.05913	0.0806233
XLOC_000499	NM_001039483	Tmco1	chr1:169238800-169264109	MOE-SF	MOE-SM	OK	16.2678	13.9024	-0.226683	-1.09617	0.0685	0.549982	no	MOE-CF	MOE-CM	OK	14.6789	14.5871	-0.00904235	-0.0436249	0.9407	0.995774	no	MOE-SF	MOE-CF	OK	16.2678	14.6789	-0.148282	-0.720031	0.2231	0.7909	no	MOE-SM	MOE-CM	OK	13.9024	14.5871	0.0693591	0.333254	0.57715	0.949936	no	MOE-SM	MOE-CF	OK	13.9024	14.6789	0.0784014
XLOC_000500	NM_019993	Aldh9a1	chr1:169280121-169298661	MOE-SF	MOE-SM	OK	3.80248	3.75879	-0.0166757	-0.0563122	0.9224	0.99558	no	MOE-CF	MOE-CM	OK	3.78889	3.95044	0.0602357	0.203153	0.73995	0.977237	no	MOE-SF	MOE-CF	OK	3.80248	3.78889	-0.00516568	-0.0174356	0.98425	0.996459	no	MOE-SM	MOE-CM	OK	3.75879	3.95044	0.0717457	0.242089	0.6983	0.972738	no	MOE-SM	MOE-CF	OK	3.75879	3.78889	0.01151
XLOC_000501	NM_001159731,NM_009107	Rxrg	chr1:169528492-169569754	MOE-SF	MOE-SM	NOTEST	0.713446	0.60691	-0.23332	0	1	1	no	MOE-CF	MOE-CM	OK	0.774201	0.893432	0.206651	0.277974	0.5939	0.953384	no	MOE-SF	MOE-CF	OK	0.713446	0.774201	0.117904	0.141532	0.7773	0.980939	no	MOE-SM	MOE-CM	OK	0.60691	0.893432	0.557875	0.715472	0.18605	0.754673	no	MOE-SM	MOE-CF	OK	0.60691	0.774201	0.351224
XLOC_000502	NM_033652	Lmx1a	chr1:169619688-169778864	MOE-SF	MOE-SM	NOTEST	0.015447	0.0134422	-0.200561	0	1	1	no	MOE-CF	MOE-CM	NOTEST	0.0145163	0.0263289	0.858976	0	1	1	no	MOE-SF	MOE-CF	NOTEST	0.015447	0.0145163	-0.0896622	0	1	1	no	MOE-SM	MOE-CM	NOTEST	0.0134422	0.0263289	0.969876	0	1	1	no	MOE-SM	MOE-CF	NOTEST	0.0134422	0.0145163	0.110899
XLOC_000503	NM_009063	Rgs5	chr1:171585631-171623657	MOE-SF	MOE-SM	OK	231.117	228.656	-0.0154451	-0.0809661	0.8976	0.993004	no	MOE-CF	MOE-CM	OK	223.289	221.934	-0.0087765	-0.0461738	0.93845	0.995774	no	MOE-SF	MOE-CF	OK	231.117	223.289	-0.0497108	-0.261571	0.67415	0.969666	no	MOE-SM	MOE-CM	OK	228.656	221.934	-0.0430422	-0.225601	0.715	0.974608	no	MOE-SM	MOE-CF	OK	228.656	223.289	-0.0342657
XLOC_000504	NM_001033185	1700084C01Rik	chr1:171859069-171864784	MOE-SF	MOE-SM	OK	5.81015	4.3721	-0.41025	-1.25607	0.05505	0.508169	no	MOE-CF	MOE-CM	OK	5.33223	6.03154	0.177789	0.569663	0.3749	0.886191	no	MOE-SF	MOE-CF	OK	5.81015	5.33223	-0.123837	-0.394757	0.5412	0.940977	no	MOE-SM	MOE-CM	OK	4.3721	6.03154	0.464202	1.42801	0.0285	0.388573	no	MOE-SM	MOE-CF	OK	4.3721	5.33223	0.286414
XLOC_000505	NR_040438	3110045C21Rik	chr1:171899539-172019075	MOE-SF	MOE-SM	OK	2.13251	1.79277	-0.250364	-0.202613	0.76795	0.98051	no	MOE-CF	MOE-CM	OK	1.63104	1.50441	-0.116593	-0.0856266	0.90195	0.993504	no	MOE-SF	MOE-CF	OK	2.13251	1.63104	-0.386765	-0.30802	0.6534	0.966116	no	MOE-SM	MOE-CM	OK	1.79277	1.50441	-0.252994	-0.188344	0.7819	0.981174	no	MOE-SM	MOE-CF	OK	1.79277	1.63104	-0.136401
XLOC_000506	NM_001033499	Sh2d1b2	chr1:172163001-172181718	MOE-SF	MOE-SM	NOTEST	0	0	0	0	1	1	no	MOE-CF	MOE-CM	NOTEST	0	0	0	0	1	1	no	MOE-SF	MOE-CF	NOTEST	0	0	0	0	1	1	no	MOE-SM	MOE-CM	NOTEST	0	0	0	0	1	1	no	MOE-SM	MOE-CF	NOTEST	0	0	0
XLOC_000507	NM_012009	Sh2d1b1	chr1:172207454-172215793	MOE-SF	MOE-SM	NOTEST	0.465438	0.449	-0.051876	0	1	1	no	MOE-CF	MOE-CM	NOTEST	0.320756	0.368971	0.20203	0	1	1	no	MOE-SF	MOE-CF	NOTEST	0.465438	0.320756	-0.537114	0	1	1	no	MOE-SM	MOE-CM	NOTEST	0.449	0.368971	-0.283208	0	1	1	no	MOE-SM	MOE-CF	NOTEST	0.449	0.320756	-0.485238
XLOC_000508	NM_001039593	1700015E13Rik	chr1:172238991-172242256	MOE-SF	MOE-SM	NOTEST	0	0	0	0	1	1	no	MOE-CF	MOE-CM	NOTEST	0	0	0	0	1	1	no	MOE-SF	MOE-CF	NOTEST	0	0	0	0	1	1	no	MOE-SM	MOE-CM	NOTEST	0	0	0	0	1	1	no	MOE-SM	MOE-CF	NOTEST	0	0	0
XLOC_000509	NM_177068	Olfml2b	chr1:172574662-172612920	MOE-SF	MOE-SM	OK	7.68564	6.78386	-0.180059	-0.726807	0.2338	0.799501	no	MOE-CF	MOE-CM	OK	6.64419	6.54924	-0.0207668	-0.0820682	0.8935	0.992288	no	MOE-SF	MOE-CF	OK	7.68564	6.64419	-0.210073	-0.846836	0.166	0.730937	no	MOE-SM	MOE-CM	OK	6.78386	6.54924	-0.0507805	-0.200934	0.74395	0.977589	no	MOE-SM	MOE-CF	OK	6.78386	6.64419	-0.0300137
XLOC_000510	NM_144559	Fcgr4	chr1:172949056-172959892	MOE-SF	MOE-SM	OK	1.58325	0.696641	-1.1844	-1.59747	0.02075	0.341171	no	MOE-CF	MOE-CM	OK	1.75088	1.09195	-0.681174	-1.13878	0.07275	0.559984	no	MOE-SF	MOE-CF	OK	1.58325	1.75088	0.145198	0.27242	0.67585	0.970031	no	MOE-SM	MOE-CM	OK	0.696641	1.09195	0.648421	0.821231	0.17	0.736678	no	MOE-SM	MOE-CF	OK	0.696641	1.75088	1.3296
XLOC_000511	NM_001081275	1700009P17Rik	chr1:173051791-173057098	MOE-SF	MOE-SM	OK	14.8344	14.4585	-0.0370273	-0.1476	0.83075	0.987692	no	MOE-CF	MOE-CM	OK	15.7934	16.8037	0.0894559	0.36482	0.59105	0.952874	no	MOE-SF	MOE-CF	OK	14.8344	15.7934	0.0903835	0.364705	0.595	0.95347	no	MOE-SM	MOE-CM	OK	14.4585	16.8037	0.216867	0.873498	0.19775	0.767931	no	MOE-SM	MOE-CF	OK	14.4585	15.7934	0.127411
XLOC_000512	NM_008623	Mpz	chr1:173080843-173091254	MOE-SF	MOE-SM	OK	1.82527	2.28388	0.323378	0.783957	0.21085	0.779642	no	MOE-CF	MOE-CM	OK	2.17759	2.42466	0.155055	0.395372	0.52385	0.936618	no	MOE-SF	MOE-CF	OK	1.82527	2.17759	0.254619	0.612878	0.33375	0.866621	no	MOE-SM	MOE-CM	OK	2.28388	2.42466	0.0862962	0.221816	0.7255	0.975311	no	MOE-SM	MOE-CF	OK	2.28388	2.17759	-0.0687586
XLOC_000513	NM_001243062,NM_001243063,NM_009803	Nr1i3	chr1:173144100-173152645	MOE-SF	MOE-SM	NOTEST	0	0.0744332	inf	0	1	1	no	MOE-CF	MOE-CM	NOTEST	0.045944	0.0415741	-0.14419	0	1	1	no	MOE-SF	MOE-CF	NOTEST	0	0.045944	inf	0	1	1	no	MOE-SM	MOE-CM	NOTEST	0.0744332	0.0415741	-0.840261	0	1	1	no	MOE-SM	MOE-CF	NOTEST	0.0744332	0.045944	-0.696071
XLOC_000514	NM_013474	Apoa2	chr1:173155184-173156510	MOE-SF	MOE-SM	OK	1.27233	0.702469	-0.85697	-0.748309	0.3916	0.893778	no	MOE-CF	MOE-CM	NOTEST	0.444168	0.252921	-0.812418	0	1	1	no	MOE-SF	MOE-CF	OK	1.27233	0.444168	-1.5183	-1.03791	0.0696	0.551565	no	MOE-SM	MOE-CM	NOTEST	0.702469	0.252921	-1.47375	0	1	1	no	MOE-SM	MOE-CF	NOTEST	0.702469	0.444168	-0.661327
XLOC_000515	NM_172845	Adamts4	chr1:173180552-173190053	MOE-SF	MOE-SM	NOTEST	0.29304	0.345229	0.236454	0	1	1	no	MOE-CF	MOE-CM	NOTEST	0.421334	0.29324	-0.522884	0	1	1	no	MOE-SF	MOE-CF	NOTEST	0.29304	0.421334	0.523865	0	1	1	no	MOE-SM	MOE-CM	NOTEST	0.345229	0.29324	-0.235473	0	1	1	no	MOE-SM	MOE-CF	NOTEST	0.345229	0.421334	0.287411
XLOC_000516	NM_020579	B4galt3	chr1:173200458-173207026	MOE-SF	MOE-SM	OK	14.1442	17.3366	0.293605	1.30689	0.0362	0.429176	no	MOE-CF	MOE-CM	OK	15.3682	15.7324	0.0337937	0.149979	0.8088	0.985569	no	MOE-SF	MOE-CF	OK	14.1442	15.3682	0.119736	0.527378	0.3978	0.896393	no	MOE-SM	MOE-CM	OK	17.3366	15.7324	-0.140075	-0.628355	0.3037	0.849786	no	MOE-SM	MOE-CF	OK	17.3366	15.3682	-0.173868
XLOC_000517	NM_001128609,NM_011615	Dedd	chr1:173259275-173275776	MOE-SF	MOE-SM	OK	7.70251	9.18172	0.253436	0.729087	0.2343	0.799858	no	MOE-CF	MOE-CM	OK	8.93848	8.30912	-0.105333	-0.321775	0.5992	0.954504	no	MOE-SF	MOE-CF	OK	7.70251	8.93848	0.214701	0.625483	0.3067	0.851761	no	MOE-SM	MOE-CM	OK	9.18172	8.30912	-0.144068	-0.434058	0.481	0.925139	no	MOE-SM	MOE-CF	OK	9.18172	8.93848	-0.0387346
XLOC_000518	NM_011070	Pfdn2	chr1:173275829-173288301	MOE-SF	MOE-SM	OK	34.3803	31.3437	-0.133408	-0.630536	0.42315	0.906657	no	MOE-CF	MOE-CM	OK	37.919	35.6696	-0.0882273	-0.430159	0.58655	0.951731	no	MOE-SF	MOE-CF	OK	34.3803	37.919	0.141337	0.689535	0.38565	0.891881	no	MOE-SM	MOE-CM	OK	31.3437	35.6696	0.186518	0.881032	0.2563	0.816273	no	MOE-SM	MOE-CF	OK	31.3437	37.919	0.274745
XLOC_000519	NM_001122680,NM_027893	Pvrl4	chr1:173300303-173318418	MOE-SF	MOE-SM	OK	6.94038	6.72139	-0.0462543	-0.178866	0.74715	0.978316	no	MOE-CF	MOE-CM	OK	6.41044	6.65444	0.0538926	0.207722	0.71	0.974178	no	MOE-SF	MOE-CF	OK	6.94038	6.41044	-0.11459	-0.440859	0.43715	0.911244	no	MOE-SM	MOE-CM	OK	6.72139	6.65444	-0.0144436	-0.0559578	0.92155	0.995376	no	MOE-SM	MOE-CF	OK	6.72139	6.41044	-0.0683361
XLOC_000520	NM_001005508	Arhgap30	chr1:173319090-173340370	MOE-SF	MOE-SM	OK	1.76331	1.40733	-0.32533	-0.934085	0.1193	0.660841	no	MOE-CF	MOE-CM	OK	1.64744	1.95135	0.244253	0.736611	0.2137	0.782383	no	MOE-SF	MOE-CF	OK	1.76331	1.64744	-0.0980631	-0.291003	0.6255	0.961125	no	MOE-SM	MOE-CM	OK	1.40733	1.95135	0.47152	1.37441	0.02355	0.358221	no	MOE-SM	MOE-CF	OK	1.40733	1.64744	0.227267
XLOC_000521	NM_009480	Usf1	chr1:173341811-173348873	MOE-SF	MOE-SM	OK	17.5913	19.4502	0.144924	0.661407	0.29065	0.840354	no	MOE-CF	MOE-CM	OK	20.251	18.354	-0.141901	-0.652612	0.2929	0.841457	no	MOE-SF	MOE-CF	OK	17.5913	20.251	0.203131	0.931516	0.1383	0.693518	no	MOE-SM	MOE-CM	OK	19.4502	18.354	-0.0836941	-0.38306	0.53235	0.938624	no	MOE-SM	MOE-CF	OK	19.4502	20.251	0.0582072
XLOC_000522	NM_001164525	Tstd1	chr1:173349163-173350483	MOE-SF	MOE-SM	OK	85.9011	82.4306	-0.0594969	-0.355181	0.6624	0.967795	no	MOE-CF	MOE-CM	OK	84.2409	75.287	-0.162119	-0.95847	0.243	0.807194	no	MOE-SF	MOE-CF	OK	85.9011	84.2409	-0.0281565	-0.169759	0.835	0.988022	no	MOE-SM	MOE-CM	OK	82.4306	75.287	-0.130779	-0.765854	0.33865	0.868556	no	MOE-SM	MOE-CF	OK	82.4306	84.2409	0.0313405
XLOC_000523	NM_172647	F11r	chr1:173367691-173394724	MOE-SF	MOE-SM	OK	20.7533	22.5984	0.122881	0.593086	0.33795	0.868477	no	MOE-CF	MOE-CM	OK	20.2507	20.1136	-0.00979921	-0.0468205	0.93655	0.995774	no	MOE-SF	MOE-CF	OK	20.7533	20.2507	-0.0353709	-0.169661	0.7842	0.981286	no	MOE-SM	MOE-CM	OK	22.5984	20.1136	-0.168052	-0.807909	0.1847	0.753016	no	MOE-SM	MOE-CF	OK	22.5984	20.2507	-0.158252
XLOC_000524	NM_019484	Alyref2	chr1:173433608-173434881	MOE-SF	MOE-SM	OK	7.10459	6.07263	-0.226429	-0.735499	0.26885	0.826936	no	MOE-CF	MOE-CM	OK	7.91662	7.4082	-0.0957613	-0.329992	0.61285	0.958239	no	MOE-SF	MOE-CF	OK	7.10459	7.91662	0.156133	0.53322	0.41805	0.904074	no	MOE-SM	MOE-CM	OK	6.07263	7.4082	0.286801	0.939198	0.15175	0.713391	no	MOE-SM	MOE-CF	OK	6.07263	7.91662	0.382562
XLOC_000525	NM_018729	Cd244	chr1:173489323-173515447	MOE-SF	MOE-SM	NOTEST	0.390121	0.273736	-0.511136	0	1	1	no	MOE-CF	MOE-CM	NOTEST	0.233722	0.415843	0.83125	0	1	1	no	MOE-SF	MOE-CF	NOTEST	0.390121	0.233722	-0.73913	0	1	1	no	MOE-SM	MOE-CM	NOTEST	0.273736	0.415843	0.603256	0	1	1	no	MOE-SM	MOE-CF	NOTEST	0.273736	0.233722	-0.227994
XLOC_000526	NM_007649	Cd48	chr1:173612185-173635388	MOE-SF	MOE-SM	OK	4.06422	3.13418	-0.374891	-0.95228	0.16	0.723379	no	MOE-CF	MOE-CM	OK	3.69963	3.68571	-0.00543641	-0.0139819	0.9697	0.995774	no	MOE-SF	MOE-CF	OK	4.06422	3.69963	-0.135596	-0.356056	0.59595	0.95347	no	MOE-SM	MOE-CM	OK	3.13418	3.68571	0.233858	0.582591	0.38885	0.892732	no	MOE-SM	MOE-CF	OK	3.13418	3.69963	0.239294
XLOC_000527	NM_013730	Slamf1	chr1:173697262-173731315	MOE-SF	MOE-SM	NOTEST	0.0877209	0.195714	1.15776	0	1	1	no	MOE-CF	MOE-CM	NOTEST	0.209987	0.122658	-0.775664	0	1	1	no	MOE-SF	MOE-CF	NOTEST	0.0877209	0.209987	1.25931	0	1	1	no	MOE-SM	MOE-CM	NOTEST	0.195714	0.122658	-0.674111	0	1	1	no	MOE-SM	MOE-CF	NOTEST	0.195714	0.209987	0.101554
XLOC_000528	NM_001252472,NM_013489	Cd84	chr1:173769827-173820849	MOE-SF	MOE-SM	OK	2.97314	2.32507	-0.354718	-1.05792	0.06575	0.54266	no	MOE-CF	MOE-CM	OK	3.38846	2.61737	-0.372512	-1.14995	0.04405	0.466373	no	MOE-SF	MOE-CF	OK	2.97314	3.38846	0.188639	0.597291	0.29845	0.845672	no	MOE-SM	MOE-CM	OK	2.32507	2.61737	0.170845	0.49816	0.3842	0.891058	no	MOE-SM	MOE-CF	OK	2.32507	3.38846	0.543357
XLOC_000529	NM_030710	Slamf6	chr1:173847667-173873999	MOE-SF	MOE-SM	NOTEST	0.194105	0.214933	0.147054	0	1	1	no	MOE-CF	MOE-CM	NOTEST	0.178085	0.0979816	-0.861987	0	1	1	no	MOE-SF	MOE-CF	NOTEST	0.194105	0.178085	-0.124265	0	1	1	no	MOE-SM	MOE-CM	NOTEST	0.214933	0.0979816	-1.13331	0	1	1	no	MOE-SM	MOE-CF	NOTEST	0.214933	0.178085	-0.271319
XLOC_000530	NM_009938	Copa	chr1:173996143-174052463	MOE-SF	MOE-SM	OK	125.634	122.172	-0.040314	-0.172569	0.75865	0.979364	no	MOE-CF	MOE-CM	OK	116.753	121.415	0.0564797	0.242025	0.6772	0.970328	no	MOE-SF	MOE-CF	OK	125.634	116.753	-0.105761	-0.455166	0.41735	0.903805	no	MOE-SM	MOE-CM	OK	122.172	121.415	-0.00896754	-0.038223	0.9473	0.995774	no	MOE-SM	MOE-CF	OK	122.172	116.753	-0.0654472
XLOC_000531	NM_001159525,NM_023041	Pex19	chr1:174056885-174066628	MOE-SF	MOE-SM	OK	24.8171	25.4758	0.0377926	0.178846	0.75545	0.979364	no	MOE-CF	MOE-CM	OK	25.1439	25.1681	0.00139239	0.0065899	0.992	0.996938	no	MOE-SF	MOE-CF	OK	24.8171	25.1439	0.0188686	0.0891362	0.8716	0.991444	no	MOE-SM	MOE-CM	OK	25.4758	25.1681	-0.0175316	-0.0831192	0.8818	0.992156	no	MOE-SM	MOE-CF	OK	25.4758	25.1439	-0.018924
XLOC_000532	NM_153555	Dcaf8	chr1:174078145-174126524	MOE-SF	MOE-SM	OK	70.1913	65.4765	-0.100315	-0.517132	0.3817	0.889669	no	MOE-CF	MOE-CM	OK	65.1846	66.4437	0.0276008	0.142513	0.8154	0.986573	no	MOE-SF	MOE-CF	OK	70.1913	65.1846	-0.10676	-0.55079	0.35865	0.878439	no	MOE-SM	MOE-CM	OK	65.4765	66.4437	0.0211557	0.109148	0.8561	0.990198	no	MOE-SM	MOE-CF	OK	65.4765	65.1846	-0.00644505
XLOC_000533	NM_080419	Igsf8	chr1:174242537-174249966	MOE-SF	MOE-SM	OK	104.383	142.056	0.444571	2.34401	0.00025	0.0249379	yes	MOE-CF	MOE-CM	OK	121.62	113.794	-0.0959595	-0.505929	0.41405	0.902456	no	MOE-SF	MOE-CF	OK	104.383	121.62	0.22049	1.16734	0.0635	0.535544	no	MOE-SM	MOE-CM	OK	142.056	113.794	-0.32004	-1.68047	0.00655	0.194819	no	MOE-SM	MOE-CF	OK	142.056	121.62	-0.224081
XLOC_000534	NM_001039484	Kcnj10	chr1:174271340-174304216	MOE-SF	MOE-SM	OK	0.730893	1.05499	0.529494	1.31125	0.0297	0.395435	no	MOE-CF	MOE-CM	OK	0.790327	0.854382	0.112431	0.273505	0.6469	0.964856	no	MOE-SF	MOE-CF	OK	0.730893	0.790327	0.11279	0.268934	0.6564	0.966944	no	MOE-SM	MOE-CM	OK	1.05499	0.854382	-0.304274	-0.769994	0.19515	0.765231	no	MOE-SM	MOE-CF	OK	1.05499	0.790327	-0.416705
XLOC_000535	NM_026234	Pigm	chr1:174306661-174314230	MOE-SF	MOE-SM	OK	3.44034	3.88186	0.174199	0.719436	0.2188	0.787157	no	MOE-CF	MOE-CM	OK	3.76386	3.4724	-0.11628	-0.479524	0.406	0.899162	no	MOE-SF	MOE-CF	OK	3.44034	3.76386	0.129662	0.534602	0.3553	0.87707	no	MOE-SM	MOE-CM	OK	3.88186	3.4724	-0.160817	-0.664304	0.24935	0.812624	no	MOE-SM	MOE-CF	OK	3.88186	3.76386	-0.0445372
XLOC_000536	NM_029612	Slamf9	chr1:174405490-174408540	MOE-SF	MOE-SM	OK	2.45239	3.18805	0.378488	0.869945	0.19745	0.767613	no	MOE-CF	MOE-CM	OK	3.29804	3.47277	0.0744742	0.185295	0.78675	0.981732	no	MOE-SF	MOE-CF	OK	2.45239	3.29804	0.427423	0.988732	0.1414	0.698121	no	MOE-SM	MOE-CM	OK	3.18805	3.47277	0.123409	0.304783	0.65475	0.966407	no	MOE-SM	MOE-CF	OK	3.18805	3.29804	0.0489347
XLOC_000537	NM_001145800,NM_033608	Igsf9	chr1:174412343-174429008	MOE-SF	MOE-SM	OK	1.96632	2.69711	0.455915	1.39662	0.017	0.310822	no	MOE-CF	MOE-CM	OK	2.46701	2.49359	0.0154635	0.048008	0.9286	0.995774	no	MOE-SF	MOE-CF	OK	1.96632	2.46701	0.327264	0.978104	0.08755	0.595082	no	MOE-SM	MOE-CM	OK	2.69711	2.49359	-0.113188	-0.360895	0.5282	0.937361	no	MOE-SM	MOE-CF	OK	2.69711	2.46701	-0.128651
XLOC_000538	NM_178598	Tagln2	chr1:174430376-174437506	MOE-SF	MOE-SM	OK	24.2127	26.8987	0.151772	0.715461	0.2623	0.820453	no	MOE-CF	MOE-CM	OK	24.2041	25.6131	0.0816281	0.38061	0.5593	0.944922	no	MOE-SF	MOE-CF	OK	24.2127	24.2041	-0.000512769	-0.00239113	0.99255	0.996983	no	MOE-SM	MOE-CM	OK	26.8987	25.6131	-0.070657	-0.333049	0.6121	0.957866	no	MOE-SM	MOE-CF	OK	26.8987	24.2041	-0.152285
XLOC_000539	NM_027972	Ccdc19	chr1:174451260-174480937	MOE-SF	MOE-SM	OK	25.9789	16.8939	-0.620836	-2.87147	5e-05	0.00714131	yes	MOE-CF	MOE-CM	OK	21.1733	22.9973	0.119223	0.558388	0.3731	0.885147	no	MOE-SF	MOE-CF	OK	25.9789	21.1733	-0.295093	-1.39921	0.02655	0.376818	no	MOE-SM	MOE-CM	OK	16.8939	22.9973	0.444965	2.03405	0.00125	0.0740082	no	MOE-SM	MOE-CF	OK	16.8939	21.1733	0.325743
XLOC_000540	NM_177723,NR_027644	Vsig8	chr1:174486068-174493848	MOE-SF	MOE-SM	NOTEST	0.187232	0.166466	-0.1696	0	1	1	no	MOE-CF	MOE-CM	NOTEST	0.111512	0.148719	0.415391	0	1	1	no	MOE-SF	MOE-CF	NOTEST	0.187232	0.111512	-0.747625	0	1	1	no	MOE-SM	MOE-CM	NOTEST	0.166466	0.148719	-0.162634	0	1	1	no	MOE-SM	MOE-CF	NOTEST	0.166466	0.111512	-0.578025
XLOC_000541	NM_007768	Crp	chr1:174628186-174630097	MOE-SF	MOE-SM	NOTEST	0.0319757	0.0277354	-0.20525	0	1	1	no	MOE-CF	MOE-CM	NOTEST	0	0	0	0	1	1	no	MOE-SF	MOE-CF	NOTEST	0.0319757	0	#NAME?	0	1	1	no	MOE-SM	MOE-CM	NOTEST	0.0277354	0	#NAME?	0	1	1	no	MOE-SM	MOE-CF	NOTEST	0.0277354	0	#NAME?
XLOC_000542	NM_008763	Olfr16	chr1:174886898-174887948	MOE-SF	MOE-SM	OK	4.56752	4.31667	-0.0814905	-0.220637	0.7446	0.97764	no	MOE-CF	MOE-CM	OK	3.90123	4.45161	0.190395	0.500541	0.4634	0.919681	no	MOE-SF	MOE-CF	OK	4.56752	3.90123	-0.22748	-0.604806	0.3803	0.888873	no	MOE-SM	MOE-CM	OK	4.31667	4.45161	0.0444059	0.118835	0.856	0.990198	no	MOE-SM	MOE-CF	OK	4.31667	3.90123	-0.145989
XLOC_000543	NM_001001809	Olfr218	chr1:175133488-175134430	MOE-SF	MOE-SM	OK	2.27624	2.40592	0.0799383	0.15901	0.81825	0.98679	no	MOE-CF	MOE-CM	OK	2.514	2.71008	0.108348	0.228244	0.74445	0.977589	no	MOE-SF	MOE-CF	OK	2.27624	2.514	0.143335	0.291191	0.67635	0.970156	no	MOE-SM	MOE-CM	OK	2.40592	2.71008	0.171745	0.353696	0.61215	0.957877	no	MOE-SM	MOE-CF	OK	2.40592	2.514	0.0633964
XLOC_000544	NM_146881	Olfr1404	chr1:175145737-175146771	MOE-SF	MOE-SM	OK	2.15056	1.53984	-0.481932	-0.86784	0.20025	0.770684	no	MOE-CF	MOE-CM	OK	1.33171	1.79901	0.43392	0.71023	0.31535	0.856653	no	MOE-SF	MOE-CF	OK	2.15056	1.33171	-0.69143	-1.17837	0.10705	0.637194	no	MOE-SM	MOE-CM	OK	1.53984	1.79901	0.224423	0.386385	0.56305	0.945782	no	MOE-SM	MOE-CF	OK	1.53984	1.33171	-0.209498
XLOC_000545	NM_146651	Olfr418-ps1	chr1:175200277-175201268	MOE-SF	MOE-SM	OK	2.03376	1.91874	-0.0839884	-0.157186	0.82415	0.987401	no	MOE-CF	MOE-CM	OK	1.80362	1.63649	-0.140288	-0.244303	0.71615	0.974657	no	MOE-SF	MOE-CF	OK	2.03376	1.80362	-0.173254	-0.321086	0.64305	0.964222	no	MOE-SM	MOE-CM	OK	1.91874	1.63649	-0.229553	-0.403226	0.5462	0.941976	no	MOE-SM	MOE-CF	OK	1.91874	1.80362	-0.0892659
XLOC_000546	NM_001013779	Aim2	chr1:175350734-175396167	MOE-SF	MOE-SM	OK	1.20536	1.08023	-0.158125	-0.334041	0.58965	0.95258	no	MOE-CF	MOE-CM	OK	1.63455	1.25116	-0.385622	-0.887995	0.1483	0.707761	no	MOE-SF	MOE-CF	OK	1.20536	1.63455	0.439425	1.00347	0.1038	0.630083	no	MOE-SM	MOE-CM	OK	1.08023	1.25116	0.211928	0.450909	0.4695	0.921582	no	MOE-SM	MOE-CF	OK	1.08023	1.63455	0.59755
XLOC_000547	NM_175026	Pyhin1	chr1:175560989-175578059	MOE-SF	MOE-SM	NOTEST	0.645985	0.735934	0.188075	0	1	1	no	MOE-CF	MOE-CM	OK	0.778682	0.833897	0.0988345	0.201536	0.73575	0.976615	no	MOE-SF	MOE-CF	OK	0.645985	0.778682	0.269533	0.523143	0.388	0.892554	no	MOE-SM	MOE-CM	OK	0.735934	0.833897	0.180293	0.361816	0.5354	0.938891	no	MOE-SM	MOE-CF	OK	0.735934	0.778682	0.0814582
XLOC_000548	NM_001162938	Pydc3	chr1:175603810-175628523	MOE-SF	MOE-SM	NOTEST	0.0971265	0.127497	0.392529	0	1	1	no	MOE-CF	MOE-CM	NOTEST	0.185327	0.0918685	-1.01243	0	1	1	no	MOE-SF	MOE-CF	NOTEST	0.0971265	0.185327	0.932137	0	1	1	no	MOE-SM	MOE-CM	NOTEST	0.127497	0.0918685	-0.472824	0	1	1	no	MOE-SM	MOE-CF	NOTEST	0.127497	0.185327	0.539608
XLOC_000549	NM_146717	Olfr433	chr1:175972063-175973067	MOE-SF	MOE-SM	OK	1.59477	1.88153	0.238557	0.414918	0.52495	0.936792	no	MOE-CF	MOE-CM	OK	0.85087	1.37404	0.691418	0.931652	0.21675	0.784801	no	MOE-SF	MOE-CF	OK	1.59477	0.85087	-0.906339	-1.23683	0.10935	0.642796	no	MOE-SM	MOE-CM	OK	1.88153	1.37404	-0.453479	-0.772774	0.2545	0.815149	no	MOE-SM	MOE-CF	OK	1.88153	0.85087	-1.1449
XLOC_000550	NM_146716	Olfr432	chr1:175980505-175981444	MOE-SF	MOE-SM	OK	1.26227	1.26895	0.00761395	0.0101928	0.94435	0.995774	no	MOE-CF	MOE-CM	OK	0.982001	0.465986	-1.07544	-0.941824	0.1606	0.724046	no	MOE-SF	MOE-CF	OK	1.26227	0.982001	-0.36223	-0.45308	0.50435	0.931344	no	MOE-SM	MOE-CM	OK	1.26895	0.465986	-1.44528	-1.30706	0.08235	0.584293	no	MOE-SM	MOE-CF	OK	1.26895	0.982001	-0.369844
XLOC_000551	NM_146718	Olfr430	chr1:175999430-176000384	MOE-SF	MOE-SM	NOTEST	0.780973	0.736287	-0.0850059	0	1	1	no	MOE-CF	MOE-CM	OK	0.566205	1.27133	1.16694	1.24867	0.0528	0.501013	no	MOE-SF	MOE-CF	NOTEST	0.780973	0.566205	-0.46395	0	1	1	no	MOE-SM	MOE-CM	OK	0.736287	1.27133	0.787999	1.00251	0.22215	0.789983	no	MOE-SM	MOE-CF	NOTEST	0.736287	0.566205	-0.378944
XLOC_000552	NM_146722	Olfr429	chr1:176019168-176020111	MOE-SF	MOE-SM	OK	2.56039	3.42388	0.419267	0.917567	0.1849	0.753308	no	MOE-CF	MOE-CM	OK	3.91637	3.25444	-0.267107	-0.644246	0.35255	0.875736	no	MOE-SF	MOE-CF	OK	2.56039	3.91637	0.61315	1.38078	0.0488	0.484974	no	MOE-SM	MOE-CM	OK	3.42388	3.25444	-0.0732237	-0.170939	0.8107	0.985978	no	MOE-SM	MOE-CF	OK	3.42388	3.91637	0.193883
XLOC_000553	NM_001206926	Olfr426	chr1:176029590-176030541	MOE-SF	MOE-SM	NOTEST	0	0	0	0	1	1	no	MOE-CF	MOE-CM	NOTEST	0	0.0542675	inf	0	1	1	no	MOE-SF	MOE-CF	NOTEST	0	0	0	0	1	1	no	MOE-SM	MOE-CM	NOTEST	0	0.0542675	inf	0	1	1	no	MOE-SM	MOE-CF	NOTEST	0	0	0
XLOC_000554	NM_146721	Olfr424	chr1:176066876-176067824	MOE-SF	MOE-SM	OK	2.95024	3.70156	0.327298	0.763185	0.2743	0.83109	no	MOE-CF	MOE-CM	OK	3.14183	3.76448	0.260844	0.615385	0.3735	0.885405	no	MOE-SF	MOE-CF	OK	2.95024	3.14183	0.0907705	0.204828	0.7724	0.980805	no	MOE-SM	MOE-CM	OK	3.70156	3.76448	0.0243163	0.0594674	0.9308	0.995774	no	MOE-SM	MOE-CF	OK	3.70156	3.14183	-0.236528
XLOC_000555	NM_146720	Olfr421-ps1	chr1:176081611-176082661	MOE-SF	MOE-SM	NOTEST	0.152989	0.0991608	-0.625582	0	1	1	no	MOE-CF	MOE-CM	NOTEST	0	0.150035	inf	0	1	1	no	MOE-SF	MOE-CF	NOTEST	0.152989	0	#NAME?	0	1	1	no	MOE-SM	MOE-CM	NOTEST	0.0991608	0.150035	0.597455	0	1	1	no	MOE-SM	MOE-CF	NOTEST	0.0991608	0	#NAME?
XLOC_000556	NM_146305	Olfr420	chr1:176088852-176089898	MOE-SF	MOE-SM	NOTEST	0.298799	0.25673	-0.218922	0	1	1	no	MOE-CF	MOE-CM	NOTEST	0.321522	0.142543	-1.17352	0	1	1	no	MOE-SF	MOE-CF	NOTEST	0.298799	0.321522	0.105741	0	1	1	no	MOE-SM	MOE-CM	NOTEST	0.25673	0.142543	-0.848853	0	1	1	no	MOE-SM	MOE-CF	NOTEST	0.25673	0.321522	0.324663
XLOC_000557	NM_011465	Spta1	chr1:176102906-176178580	MOE-SF	MOE-SM	NOTEST	0.581269	0.736918	0.342299	0	1	1	no	MOE-CF	MOE-CM	OK	1.01327	0.936834	-0.11315	-0.336451	0.5674	0.946938	no	MOE-SF	MOE-CF	OK	0.581269	1.01327	0.801739	2.16531	0.0004	0.0347065	yes	MOE-SM	MOE-CM	OK	0.736918	0.936834	0.346289	0.978031	0.09635	0.613651	no	MOE-SM	MOE-CF	OK	0.736918	1.01327	0.459439
XLOC_000558	NM_025470	Mptx1	chr1:176260648-176263008	MOE-SF	MOE-SM	NOTEST	0.141489	0.0727427	-0.959814	0	1	1	no	MOE-CF	MOE-CM	NOTEST	0	0	0	0	1	1	no	MOE-SF	MOE-CF	NOTEST	0.141489	0	#NAME?	0	1	1	no	MOE-SM	MOE-CM	NOTEST	0.0727427	0	#NAME?	0	1	1	no	MOE-SM	MOE-CF	NOTEST	0.0727427	0	#NAME?
XLOC_000559	NM_207137	Olfr417	chr1:176299049-176299979	MOE-SF	MOE-SM	OK	1.70609	2.59521	0.60516	1.14385	0.10715	0.637401	no	MOE-CF	MOE-CM	OK	1.69377	2.70996	0.67803	1.29873	0.06905	0.550928	no	MOE-SF	MOE-CF	OK	1.70609	1.69377	-0.0104495	-0.0182517	0.9444	0.995774	no	MOE-SM	MOE-CM	OK	2.59521	2.70996	0.0624205	0.13169	0.8577	0.990254	no	MOE-SM	MOE-CF	OK	2.59521	1.69377	-0.61561
XLOC_000560	NM_146714	Olfr248	chr1:176321176-176322186	MOE-SF	MOE-SM	NOTEST	0	0.110034	inf	0	1	1	no	MOE-CF	MOE-CM	NOTEST	0	0	0	0	1	1	no	MOE-SF	MOE-CF	NOTEST	0	0	0	0	1	1	no	MOE-SM	MOE-CM	NOTEST	0.110034	0	#NAME?	0	1	1	no	MOE-SM	MOE-CF	NOTEST	0.110034	0	#NAME?
XLOC_000561	NM_146761	Olfr414	chr1:176360560-176361515	MOE-SF	MOE-SM	OK	9.65019	11.2672	0.223502	0.80194	0.2532	0.814597	no	MOE-CF	MOE-CM	OK	9.99487	10.5363	0.0761034	0.271416	0.69175	0.971923	no	MOE-SF	MOE-CF	OK	9.65019	9.99487	0.0506305	0.178242	0.7967	0.983104	no	MOE-SM	MOE-CM	OK	11.2672	10.5363	-0.0967683	-0.351924	0.60615	0.956271	no	MOE-SM	MOE-CF	OK	11.2672	9.99487	-0.172872
XLOC_000562	NM_207694	Olfr220	chr1:176378755-176379733	MOE-SF	MOE-SM	OK	12.7664	13.5346	0.0842949	0.323356	0.64615	0.964737	no	MOE-CF	MOE-CM	OK	12.0131	15.754	0.391112	1.52612	0.0297	0.395435	no	MOE-SF	MOE-CF	OK	12.7664	12.0131	-0.0877468	-0.333877	0.6321	0.962886	no	MOE-SM	MOE-CM	OK	13.5346	15.754	0.21907	0.862143	0.21335	0.782057	no	MOE-SM	MOE-CF	OK	13.5346	12.0131	-0.172042
XLOC_000563	NM_019445	Fmn2	chr1:176431955-176752860	MOE-SF	MOE-SM	OK	6.95716	7.39019	0.0871132	0.39497	0.49605	0.929588	no	MOE-CF	MOE-CM	OK	7.88665	8.8017	0.15837	0.72901	0.2123	0.781183	no	MOE-SF	MOE-CF	OK	6.95716	7.88665	0.180914	0.822513	0.1604	0.723923	no	MOE-SM	MOE-CM	OK	7.39019	8.8017	0.25217	1.15754	0.0476	0.481644	no	MOE-SM	MOE-CF	OK	7.39019	7.88665	0.0938008
XLOC_000564	NM_133809	Kmo	chr1:177562323-177590984	MOE-SF	MOE-SM	NOTEST	0.560474	0.631238	0.171537	0	1	1	no	MOE-CF	MOE-CM	NOTEST	0.591134	0.466755	-0.340819	0	1	1	no	MOE-SF	MOE-CF	NOTEST	0.560474	0.591134	0.0768368	0	1	1	no	MOE-SM	MOE-CM	NOTEST	0.631238	0.466755	-0.435518	0	1	1	no	MOE-SM	MOE-CF	NOTEST	0.631238	0.591134	-0.0946998
XLOC_000565	NM_029453	Wdr64	chr1:177628723-177745864	MOE-SF	MOE-SM	NOTEST	0.0111988	0.0502443	2.16561	0	1	1	no	MOE-CF	MOE-CM	NOTEST	0	0	0	0	1	1	no	MOE-SF	MOE-CF	NOTEST	0.0111988	0	#NAME?	0	1	1	no	MOE-SM	MOE-CM	NOTEST	0.0502443	0	#NAME?	0	1	1	no	MOE-SM	MOE-CF	NOTEST	0.0502443	0	#NAME?
XLOC_000566	NM_012012	Exo1	chr1:177810908-177841527	MOE-SF	MOE-SM	NOTEST	0.373306	0.37562	0.00891651	0	1	1	no	MOE-CF	MOE-CM	NOTEST	0.37842	0.381946	0.0133821	0	1	1	no	MOE-SF	MOE-CF	NOTEST	0.373306	0.37842	0.0196292	0	1	1	no	MOE-SM	MOE-CM	NOTEST	0.37562	0.381946	0.0240948	0	1	1	no	MOE-SM	MOE-CF	NOTEST	0.37562	0.37842	0.0107127
XLOC_000567	NM_029756	Sdccag8	chr1:178744942-178950563	MOE-SF	MOE-SM	OK	25.1334	19.3093	-0.380312	-1.8384	0.00205	0.100873	no	MOE-CF	MOE-CM	OK	22.5018	22.2382	-0.017005	-0.0821924	0.89205	0.992208	no	MOE-SF	MOE-CF	OK	25.1334	22.5018	-0.159566	-0.780511	0.2023	0.772205	no	MOE-SM	MOE-CM	OK	19.3093	22.2382	0.20374	0.973452	0.10815	0.639711	no	MOE-SM	MOE-CF	OK	19.3093	22.5018	0.220745
XLOC_000568	NM_001012330,NM_013915	Zbtb18	chr1:179374791-179380897	MOE-SF	MOE-SM	OK	34.4363	35.1875	0.0311342	0.153003	0.79275	0.98262	no	MOE-CF	MOE-CM	OK	34.2112	34.8417	0.0263452	0.129144	0.8222	0.987272	no	MOE-SF	MOE-CF	OK	34.4363	34.2112	-0.00946068	-0.0464284	0.93815	0.995774	no	MOE-SM	MOE-CM	OK	35.1875	34.8417	-0.0142497	-0.0699482	0.9038	0.993566	no	MOE-SM	MOE-CF	OK	35.1875	34.2112	-0.0405948
XLOC_000569	NM_027077	1700016C15Rik	chr1:179659944-179683436	MOE-SF	MOE-SM	OK	6.27198	4.19072	-0.581725	-1.50642	0.04205	0.457023	no	MOE-CF	MOE-CM	OK	5.69028	5.73927	0.0123663	0.0340834	0.96895	0.995774	no	MOE-SF	MOE-CF	OK	6.27198	5.69028	-0.140422	-0.394814	0.59555	0.95347	no	MOE-SM	MOE-CM	OK	4.19072	5.73927	0.45367	1.15506	0.1197	0.661667	no	MOE-SM	MOE-CF	OK	4.19072	5.69028	0.441304
XLOC_000570	NM_001034899	Gm16432	chr1:179921565-179978422	MOE-SF	MOE-SM	NOTEST	0.528488	0.32091	-0.719701	0	1	1	no	MOE-CF	MOE-CM	NOTEST	0.803655	0.734113	-0.130574	0	1	1	no	MOE-SF	MOE-CF	NOTEST	0.528488	0.803655	0.604704	0	1	1	no	MOE-SM	MOE-CM	NOTEST	0.32091	0.734113	1.19383	0	1	1	no	MOE-SM	MOE-CF	NOTEST	0.32091	0.803655	1.32441
XLOC_000571	NM_024282	Desi2	chr1:180117547-180182728	MOE-SF	MOE-SM	OK	11.6734	11.3528	-0.0401756	-0.186383	0.7582	0.979364	no	MOE-CF	MOE-CM	OK	12.6143	11.8912	-0.0851685	-0.39845	0.50635	0.931636	no	MOE-SF	MOE-CF	OK	11.6734	12.6143	0.111837	0.522877	0.3795	0.88833	no	MOE-SM	MOE-CM	OK	11.3528	11.8912	0.0668438	0.3103	0.60505	0.956068	no	MOE-SM	MOE-CF	OK	11.3528	12.6143	0.152012
XLOC_000572	NM_025511	Cox20	chr1:180249283-180252824	MOE-SF	MOE-SM	OK	42.3285	26.4373	-0.679054	-3.26011	0.00085	0.0576147	no	MOE-CF	MOE-CM	OK	32.9275	41.2728	0.325897	1.61313	0.0761	0.568691	no	MOE-SF	MOE-CF	OK	42.3285	32.9275	-0.362338	-1.81769	0.04905	0.486031	no	MOE-SM	MOE-CM	OK	26.4373	41.2728	0.642613	3.04751	0.00075	0.0530859	no	MOE-SM	MOE-CF	OK	26.4373	32.9275	0.316716
XLOC_000573	NM_026626	Efcab2	chr1:180336011-180413380	MOE-SF	MOE-SM	OK	12.9071	11.1266	-0.214149	-0.934885	0.12445	0.669514	no	MOE-CF	MOE-CM	OK	12.2642	11.6465	-0.0745602	-0.324793	0.5967	0.953716	no	MOE-SF	MOE-CF	OK	12.9071	12.2642	-0.0737071	-0.325301	0.59465	0.953384	no	MOE-SM	MOE-CM	OK	11.1266	11.6465	0.0658822	0.283957	0.6393	0.963839	no	MOE-SM	MOE-CF	OK	11.1266	12.2642	0.140442
XLOC_000574	NM_001161665	Kif26b	chr1:180459255-180862988	MOE-SF	MOE-SM	OK	1.96366	2.34325	0.254965	0.919627	0.12205	0.665309	no	MOE-CF	MOE-CM	OK	2.09391	1.971	-0.0872724	-0.307803	0.60605	0.956257	no	MOE-SF	MOE-CF	OK	1.96366	2.09391	0.0926529	0.328506	0.573	0.948542	no	MOE-SM	MOE-CM	OK	2.34325	1.971	-0.249584	-0.895326	0.12825	0.675865	no	MOE-SM	MOE-CF	OK	2.34325	2.09391	-0.162312
XLOC_000575	NM_146105	Cnst	chr1:181476659-181557604	MOE-SF	MOE-SM	OK	39.8236	37.7318	-0.0778405	-0.399951	0.49985	0.930268	no	MOE-CF	MOE-CM	OK	41.5383	38.9924	-0.0912473	-0.469903	0.42475	0.906916	no	MOE-SF	MOE-CF	OK	39.8236	41.5383	0.0608197	0.312981	0.6002	0.954904	no	MOE-SM	MOE-CM	OK	37.7318	38.9924	0.0474129	0.243787	0.68165	0.970479	no	MOE-SM	MOE-CF	OK	37.7318	41.5383	0.13866
XLOC_000576	NM_178653	Sccpdh	chr1:181598361-181617315	MOE-SF	MOE-SM	OK	27.1622	24.0291	-0.176823	-0.857167	0.1686	0.734009	no	MOE-CF	MOE-CM	OK	25.4882	25.6836	0.011017	0.0533259	0.92865	0.995774	no	MOE-SF	MOE-CF	OK	27.1622	25.4882	-0.0917736	-0.447346	0.4737	0.92262	no	MOE-SM	MOE-CM	OK	24.0291	25.6836	0.0960659	0.462468	0.46065	0.918513	no	MOE-SM	MOE-CF	OK	24.0291	25.4882	0.0850489
XLOC_000577	NM_001033285	Cdc42bpa	chr1:181891219-182126151	MOE-SF	MOE-SM	OK	17.8535	17.2166	-0.0524095	-0.243779	0.67435	0.969666	no	MOE-CF	MOE-CM	OK	17.2034	18.0159	0.0665747	0.314427	0.5889	0.952409	no	MOE-SF	MOE-CF	OK	17.8535	17.2034	-0.0535096	-0.250544	0.66915	0.968802	no	MOE-SM	MOE-CM	OK	17.2166	18.0159	0.0654746	0.307163	0.6024	0.955657	no	MOE-SM	MOE-CF	OK	17.2166	17.2034	-0.00110012
XLOC_000578	NM_001081175	Itpkb	chr1:182257099-182353790	MOE-SF	MOE-SM	OK	10.4471	10.1845	-0.036732	-0.15149	0.79145	0.981971	no	MOE-CF	MOE-CM	OK	10.2109	9.79598	-0.0598476	-0.240745	0.67865	0.970479	no	MOE-SF	MOE-CF	OK	10.4471	10.2109	-0.0329998	-0.134696	0.8152	0.986573	no	MOE-SM	MOE-CM	OK	10.1845	9.79598	-0.0561154	-0.228012	0.6913	0.971828	no	MOE-SM	MOE-CF	OK	10.1845	10.2109	0.00373216
XLOC_000579	NM_007415	Parp1	chr1:182499105-182531385	MOE-SF	MOE-SM	OK	25.9806	24.7612	-0.0693536	-0.349828	0.5607	0.9454	no	MOE-CF	MOE-CM	OK	25.7789	25.0545	-0.0411216	-0.207151	0.7279	0.975817	no	MOE-SF	MOE-CF	OK	25.9806	25.7789	-0.011243	-0.0567919	0.92615	0.995774	no	MOE-SM	MOE-CM	OK	24.7612	25.0545	0.0169891	0.0854619	0.8895	0.992156	no	MOE-SM	MOE-CF	OK	24.7612	25.7789	0.0581107
XLOC_000580	NM_001103182,NM_175186	Lin9	chr1:182571464-182620818	MOE-SF	MOE-SM	OK	4.45097	3.56403	-0.320607	-1.01194	0.07825	0.574284	no	MOE-CF	MOE-CM	OK	4.46641	4.42254	-0.01424	-0.0468454	0.93405	0.995774	no	MOE-SF	MOE-CF	OK	4.45097	4.46641	0.00499733	0.0163155	0.9773	0.996063	no	MOE-SM	MOE-CM	OK	3.56403	4.42254	0.311365	0.98976	0.08685	0.593672	no	MOE-SM	MOE-CF	OK	3.56403	4.46641	0.325605
XLOC_000581	NM_133225	Acbd3	chr1:182656173-182684335	MOE-SF	MOE-SM	OK	23.6221	21.0213	-0.168283	-0.83425	0.16725	0.732518	no	MOE-CF	MOE-CM	OK	21.8634	22.5883	0.047059	0.232862	0.70555	0.973858	no	MOE-SF	MOE-CF	OK	23.6221	21.8634	-0.111621	-0.554649	0.35595	0.877444	no	MOE-SM	MOE-CM	OK	21.0213	22.5883	0.103721	0.512052	0.3952	0.895073	no	MOE-SM	MOE-CF	OK	21.0213	21.8634	0.0566617
XLOC_000582	NM_145943	Sde2	chr1:182781281-182798245	MOE-SF	MOE-SM	OK	6.90409	7.79299	0.174727	0.712135	0.2376	0.802406	no	MOE-CF	MOE-CM	OK	7.61808	6.99346	-0.123422	-0.502859	0.3986	0.896498	no	MOE-SF	MOE-CF	OK	6.90409	7.61808	0.141978	0.577324	0.3326	0.866089	no	MOE-SM	MOE-CM	OK	7.79299	6.99346	-0.15617	-0.637766	0.29125	0.840422	no	MOE-SM	MOE-CF	OK	7.79299	7.61808	-0.0327487
XLOC_000583	NM_177099	Lefty2	chr1:182823249-182829233	MOE-SF	MOE-SM	NOTEST	0	0	0	0	1	1	no	MOE-CF	MOE-CM	NOTEST	0	0	0	0	1	1	no	MOE-SF	MOE-CF	NOTEST	0	0	0	0	1	1	no	MOE-SM	MOE-CM	NOTEST	0	0	0	0	1	1	no	MOE-SM	MOE-CF	NOTEST	0	0	0
XLOC_000584	NM_133705	Pycr2	chr1:182834404-182838219	MOE-SF	MOE-SM	OK	27.8052	32.6361	0.231114	1.13313	0.07445	0.564622	no	MOE-CF	MOE-CM	OK	27.7104	26.435	-0.0679783	-0.327868	0.60435	0.956068	no	MOE-SF	MOE-CF	OK	27.8052	27.7104	-0.00492534	-0.0239021	0.97185	0.99589	no	MOE-SM	MOE-CM	OK	32.6361	26.435	-0.304018	-1.48125	0.0203	0.337111	no	MOE-SM	MOE-CF	OK	32.6361	27.7104	-0.23604
XLOC_000585	NM_010094	Lefty1	chr1:182865169-182868532	MOE-SF	MOE-SM	OK	2.52084	2.62567	0.0587777	0.14563	0.82015	0.987011	no	MOE-CF	MOE-CM	OK	2.54117	1.80486	-0.493609	-1.13008	0.08	0.579184	no	MOE-SF	MOE-CF	OK	2.52084	2.54117	0.011588	0.0285975	0.9685	0.995774	no	MOE-SM	MOE-CM	OK	2.62567	1.80486	-0.540799	-1.24233	0.0562	0.512228	no	MOE-SM	MOE-CF	OK	2.62567	2.54117	-0.0471898
XLOC_000586	NM_144794	Tmem63a	chr1:182872648-182905235	MOE-SF	MOE-SM	OK	7.26176	9.4527	0.380408	1.59715	0.0079	0.215921	no	MOE-CF	MOE-CM	OK	8.07012	7.54346	-0.0973644	-0.403743	0.50045	0.930408	no	MOE-SF	MOE-CF	OK	7.26176	8.07012	0.152272	0.629013	0.296	0.843894	no	MOE-SM	MOE-CM	OK	9.4527	7.54346	-0.325501	-1.37204	0.02145	0.344693	no	MOE-SM	MOE-CF	OK	9.4527	8.07012	-0.228137
XLOC_000587	NM_001033819	9130409I23Rik	chr1:182981367-182990798	MOE-SF	MOE-SM	NOTEST	0.177234	0.179998	0.0223306	0	1	1	no	MOE-CF	MOE-CM	NOTEST	0.20461	0.152227	-0.42665	0	1	1	no	MOE-SF	MOE-CF	NOTEST	0.177234	0.20461	0.207225	0	1	1	no	MOE-SM	MOE-CM	NOTEST	0.179998	0.152227	-0.241756	0	1	1	no	MOE-SM	MOE-CF	NOTEST	0.179998	0.20461	0.184895
XLOC_000588	NM_030131	Cnih4	chr1:183081061-183099125	MOE-SF	MOE-SM	OK	9.93942	9.21255	-0.10956	-0.476015	0.42635	0.907297	no	MOE-CF	MOE-CM	OK	10.4249	9.6078	-0.117756	-0.516335	0.3874	0.892486	no	MOE-SF	MOE-CF	OK	9.93942	10.4249	0.0688011	0.302832	0.61765	0.959354	no	MOE-SM	MOE-CM	OK	9.21255	9.6078	0.0606059	0.262341	0.66235	0.967795	no	MOE-SM	MOE-CF	OK	9.21255	10.4249	0.178362
XLOC_000589	NM_001160211,NM_001160212,NM_028408	Cnih3	chr1:183282758-183390772	MOE-SF	MOE-SM	NOTEST	0.16993	0.0931865	-0.866749	0	1	1	no	MOE-CF	MOE-CM	NOTEST	0.16025	0.0764327	-1.06807	0	1	1	no	MOE-SF	MOE-CF	NOTEST	0.16993	0.16025	-0.0846141	0	1	1	no	MOE-SM	MOE-CM	NOTEST	0.0931865	0.0764327	-0.285931	0	1	1	no	MOE-SM	MOE-CF	NOTEST	0.0931865	0.16025	0.782135
XLOC_000590	NM_012058	Srp9	chr1:184054867-184062546	MOE-SF	MOE-SM	OK	53.3169	40.1444	-0.409395	-2.1238	0.00125	0.0740082	no	MOE-CF	MOE-CM	OK	47.5746	45.6577	-0.0593328	-0.307985	0.63425	0.963049	no	MOE-SF	MOE-CF	OK	53.3169	47.5746	-0.164402	-0.864331	0.18435	0.752217	no	MOE-SM	MOE-CM	OK	40.1444	45.6577	0.18566	0.951253	0.1416	0.69852	no	MOE-SM	MOE-CF	OK	40.1444	47.5746	0.244993
XLOC_000591	NR_015458	1700047M11Rik	chr1:184230964-184233420	MOE-SF	MOE-SM	NOTEST	0.0941239	0.080658	-0.222743	0	1	1	no	MOE-CF	MOE-CM	NOTEST	0.101003	0	#NAME?	0	1	1	no	MOE-SF	MOE-CF	NOTEST	0.0941239	0.101003	0.10176	0	1	1	no	MOE-SM	MOE-CM	NOTEST	0.080658	0	#NAME?	0	1	1	no	MOE-SM	MOE-CF	NOTEST	0.080658	0.101003	0.324503
XLOC_000592	NM_173378	Trp53bp2	chr1:184339297-184392567	MOE-SF	MOE-SM	OK	6.22017	6.47285	0.0574472	0.240555	0.6886	0.971375	no	MOE-CF	MOE-CM	OK	6.72487	7.11326	0.0810046	0.34588	0.55635	0.94429	no	MOE-SF	MOE-CF	OK	6.22017	6.72487	0.112553	0.473834	0.42745	0.907494	no	MOE-SM	MOE-CM	OK	6.47285	7.11326	0.13611	0.57798	0.32085	0.859635	no	MOE-SM	MOE-CF	OK	6.47285	6.72487	0.0551053
XLOC_000593	NM_001145806,NM_130890	Capn8	chr1:184495137-184562483	MOE-SF	MOE-SM	OK	0.873128	0.708499	-0.301426	-0.482452	0.38575	0.891926	no	MOE-CF	MOE-CM	OK	0.801993	0.9357	0.222458	0.379455	0.50045	0.930408	no	MOE-SF	MOE-CF	OK	0.873128	0.801993	-0.122603	-0.20544	0.71575	0.974609	no	MOE-SM	MOE-CM	OK	0.708499	0.9357	0.40128	0.652773	0.2439	0.807698	no	MOE-SM	MOE-CF	OK	0.708499	0.801993	0.178823
XLOC_000594	NM_144796	Susd4	chr1:184695036-184825785	MOE-SF	MOE-SM	OK	6.42213	6.13009	-0.0671449	-0.238951	0.70215	0.973124	no	MOE-CF	MOE-CM	OK	6.45369	6.13237	-0.0736795	-0.26151	0.67395	0.96963	no	MOE-SF	MOE-CF	OK	6.42213	6.45369	0.00707247	0.025285	0.9595	0.995774	no	MOE-SM	MOE-CM	OK	6.13009	6.13237	0.000537888	0.00190049	0.98615	0.996667	no	MOE-SM	MOE-CF	OK	6.13009	6.45369	0.0742174
XLOC_000595	NM_016928	Tlr5	chr1:184884918-184906175	MOE-SF	MOE-SM	OK	1.1288	1.22442	0.1173	0.272574	0.6552	0.966433	no	MOE-CF	MOE-CM	OK	1.04984	1.11938	0.0925273	0.208622	0.7353	0.976615	no	MOE-SF	MOE-CF	OK	1.1288	1.04984	-0.104619	-0.236192	0.70045	0.972818	no	MOE-SM	MOE-CM	OK	1.22442	1.11938	-0.129391	-0.300259	0.61765	0.959354	no	MOE-SM	MOE-CF	OK	1.22442	1.04984	-0.221919
XLOC_000596	NM_022019	Dusp10	chr1:185858339-185899515	MOE-SF	MOE-SM	OK	2.29926	2.13284	-0.108396	-0.299444	0.62895	0.961986	no	MOE-CF	MOE-CM	OK	1.90609	1.94674	0.030444	0.0806353	0.8911	0.99217	no	MOE-SF	MOE-CF	OK	2.29926	1.90609	-0.270558	-0.733405	0.2361	0.801308	no	MOE-SM	MOE-CM	OK	2.13284	1.94674	-0.131718	-0.355232	0.5652	0.946547	no	MOE-SM	MOE-CF	OK	2.13284	1.90609	-0.162162
XLOC_000597	NR_040627	4930488B22Rik	chr1:186536375-186542868	MOE-SF	MOE-SM	NOTEST	0	0.0299308	inf	0	1	1	no	MOE-CF	MOE-CM	NOTEST	0	0	0	0	1	1	no	MOE-SF	MOE-CF	NOTEST	0	0	0	0	1	1	no	MOE-SM	MOE-CM	NOTEST	0.0299308	0	#NAME?	0	1	1	no	MOE-SM	MOE-CF	NOTEST	0.0299308	0	#NAME?
XLOC_000598	NM_001163754	Rab3gap2	chr1:187028046-187153280	MOE-SF	MOE-SM	OK	11.4177	11.1981	-0.0280179	-0.101305	0.862	0.990896	no	MOE-CF	MOE-CM	OK	10.8259	10.5203	-0.0413178	-0.1508	0.7963	0.983104	no	MOE-SF	MOE-CF	OK	11.4177	10.8259	-0.076785	-0.281527	0.6261	0.961158	no	MOE-SM	MOE-CM	OK	11.1981	10.5203	-0.0900849	-0.324283	0.5832	0.951441	no	MOE-SM	MOE-CF	OK	11.1981	10.8259	-0.0487671
XLOC_000599	NR_034044,NR_035529	Snora36b	chr1:187028046-187153280	MOE-SF	MOE-SM	NOTEST	15.2458	10.8832	-0.4863	0	1	1	no	MOE-CF	MOE-CM	NOTEST	16.3525	0	#NAME?	0	1	1	no	MOE-SF	MOE-CF	NOTEST	15.2458	16.3525	0.101101	0	1	1	no	MOE-SM	MOE-CM	NOTEST	10.8832	0	#NAME?	0	1	1	no	MOE-SM	MOE-CF	NOTEST	10.8832	16.3525	0.587401
XLOC_000600	NR_029580	Mir194-1	chr1:187028046-187153280	MOE-SF	MOE-SM	NOTEST	0	0	0	0	1	1	no	MOE-CF	MOE-CM	NOTEST	0	0	0	0	1	1	no	MOE-SF	MOE-CF	NOTEST	0	0	0	0	1	1	no	MOE-SM	MOE-CM	NOTEST	0	0	0	0	1	1	no	MOE-SM	MOE-CF	NOTEST	0	0	0
XLOC_000601	NR_029908	Mir215	chr1:187028046-187153280	MOE-SF	MOE-SM	NOTEST	0	0	0	0	1	1	no	MOE-CF	MOE-CM	NOTEST	0	0	0	0	1	1	no	MOE-SF	MOE-CF	NOTEST	0	0	0	0	1	1	no	MOE-SM	MOE-CM	NOTEST	0	0	0	0	1	1	no	MOE-SM	MOE-CF	NOTEST	0	0	0
XLOC_000602	NM_011794	Bpnt1	chr1:187156037-187181648	MOE-SF	MOE-SM	OK	50.3516	46.9874	-0.0997643	-0.522918	0.39785	0.896393	no	MOE-CF	MOE-CM	OK	49.6079	50.7411	0.0325851	0.171146	0.7842	0.981286	no	MOE-SF	MOE-CF	OK	50.3516	49.6079	-0.0214703	-0.112893	0.85165	0.989658	no	MOE-SM	MOE-CM	OK	46.9874	50.7411	0.110879	0.580535	0.34615	0.87255	no	MOE-SM	MOE-CF	OK	46.9874	49.6079	0.0782941
XLOC_000603	NM_029735	Eprs	chr1:187186973-187252234	MOE-SF	MOE-SM	OK	85.3322	68.1277	-0.32485	-1.61228	0.00665	0.196796	no	MOE-CF	MOE-CM	OK	74.657	78.4478	0.0714555	0.353247	0.54925	0.942599	no	MOE-SF	MOE-CF	OK	85.3322	74.657	-0.192813	-0.952606	0.10965	0.643313	no	MOE-SM	MOE-CM	OK	68.1277	78.4478	0.203493	1.01059	0.08825	0.596476	no	MOE-SM	MOE-CF	OK	68.1277	74.657	0.132037
XLOC_000604	NM_001033286	Slc30a10	chr1:187270994-187292640	MOE-SF	MOE-SM	NOTEST	0.195513	0.204787	0.0668633	0	1	1	no	MOE-CF	MOE-CM	NOTEST	0.220948	0.184841	-0.257425	0	1	1	no	MOE-SF	MOE-CF	NOTEST	0.195513	0.220948	0.176446	0	1	1	no	MOE-SM	MOE-CM	NOTEST	0.204787	0.184841	-0.147842	0	1	1	no	MOE-SM	MOE-CF	NOTEST	0.204787	0.220948	0.109583
XLOC_000605	NR_033600	5033404E19Rik	chr1:187321184-187321893	MOE-SF	MOE-SM	NOTEST	0	0	0	0	1	1	no	MOE-CF	MOE-CM	NOTEST	0	0.0780608	inf	0	1	1	no	MOE-SF	MOE-CF	NOTEST	0	0	0	0	1	1	no	MOE-SM	MOE-CM	NOTEST	0	0.0780608	inf	0	1	1	no	MOE-SM	MOE-CF	NOTEST	0	0	0
XLOC_000606	NM_033077	D1Pas1	chr1:188791294-188794506	MOE-SF	MOE-SM	NOTEST	0.0616812	0.0139964	-2.13978	0	1	1	no	MOE-CF	MOE-CM	NOTEST	0.0494197	0.0688607	0.478594	0	1	1	no	MOE-SF	MOE-CF	NOTEST	0.0616812	0.0494197	-0.319744	0	1	1	no	MOE-SM	MOE-CM	NOTEST	0.0139964	0.0688607	2.29863	0	1	1	no	MOE-SM	MOE-CF	NOTEST	0.0139964	0.0494197	1.82003
XLOC_000607	NR_040554	1700007P06Rik	chr1:188872285-189039325	MOE-SF	MOE-SM	NOTEST	0	0	0	0	1	1	no	MOE-CF	MOE-CM	NOTEST	0	0	0	0	1	1	no	MOE-SF	MOE-CF	NOTEST	0	0	0	0	1	1	no	MOE-SM	MOE-CM	NOTEST	0	0	0	0	1	1	no	MOE-SM	MOE-CF	NOTEST	0	0	0
XLOC_000608	NM_026367	Gpatch2	chr1:189039389-189175308	MOE-SF	MOE-SM	OK	9.28731	8.87257	-0.0659077	-0.297163	0.61065	0.957191	no	MOE-CF	MOE-CM	OK	9.69458	9.33793	-0.0540763	-0.245994	0.68155	0.970479	no	MOE-SF	MOE-CF	OK	9.28731	9.69458	0.0619185	0.281415	0.63535	0.96324	no	MOE-SM	MOE-CM	OK	8.87257	9.33793	0.0737499	0.332817	0.57885	0.950287	no	MOE-SM	MOE-CF	OK	8.87257	9.69458	0.127826
XLOC_000609	NM_001243792,NM_011935	Esrrg	chr1:189432884-190038763	MOE-SF	MOE-SM	OK	2.49548	1.95966	-0.348711	-1.16049	0.04635	0.476003	no	MOE-CF	MOE-CM	OK	2.12526	2.11655	-0.00592848	-0.0189749	0.97675	0.996063	no	MOE-SF	MOE-CF	OK	2.49548	2.12526	-0.231675	-0.763555	0.18425	0.751983	no	MOE-SM	MOE-CM	OK	1.95966	2.11655	0.111107	0.358881	0.53465	0.938886	no	MOE-SM	MOE-CF	OK	1.95966	2.12526	0.117036
XLOC_000610	NM_021408	Ush2a	chr1:190086716-190788918	MOE-SF	MOE-SM	NOTEST	0.0148622	0.0229444	0.626498	0	1	1	no	MOE-CF	MOE-CM	NOTEST	0.0125039	0.0242592	0.956148	0	1	1	no	MOE-SF	MOE-CF	NOTEST	0.0148622	0.0125039	-0.249263	0	1	1	no	MOE-SM	MOE-CM	NOTEST	0.0229444	0.0242592	0.0803867	0	1	1	no	MOE-SM	MOE-CF	NOTEST	0.0229444	0.0125039	-0.875761
XLOC_000611	NM_008976	Ptpn14	chr1:191552146-191700572	MOE-SF	MOE-SM	OK	2.46556	2.54623	0.0464458	0.189888	0.7437	0.977589	no	MOE-CF	MOE-CM	OK	2.66128	2.56298	-0.054299	-0.223878	0.6986	0.972761	no	MOE-SF	MOE-CF	OK	2.46556	2.66128	0.110205	0.453153	0.43845	0.911837	no	MOE-SM	MOE-CM	OK	2.54623	2.56298	0.00945972	0.0387782	0.94625	0.995774	no	MOE-SM	MOE-CF	OK	2.54623	2.66128	0.0637587
XLOC_000612	NM_001199020,NM_021421,NR_037578,NR_037579	Angel2	chr1:192748986-192770370	MOE-SF	MOE-SM	OK	21.5582	22.4107	0.0559503	0.260472	0.64985	0.965321	no	MOE-CF	MOE-CM	OK	23.4643	22.8333	-0.0393268	-0.183032	0.75115	0.979298	no	MOE-SF	MOE-CF	OK	21.5582	23.4643	0.122228	0.567639	0.3193	0.858784	no	MOE-SM	MOE-CM	OK	22.4107	22.8333	0.0269509	0.12574	0.82435	0.987401	no	MOE-SM	MOE-CF	OK	22.4107	23.4643	0.0662777
XLOC_000613	NR_027298	A230020J21Rik	chr1:192829710-192853660	MOE-SF	MOE-SM	NOTEST	0.0635166	0	#NAME?	0	1	1	no	MOE-CF	MOE-CM	NOTEST	0	0.0848941	inf	0	1	1	no	MOE-SF	MOE-CF	NOTEST	0.0635166	0	#NAME?	0	1	1	no	MOE-SM	MOE-CM	NOTEST	0	0.0848941	inf	0	1	1	no	MOE-SM	MOE-CF	NOTEST	0	0	0
XLOC_000614	NM_029336	1700022P22Rik	chr1:192860700-192866820	MOE-SF	MOE-SM	NOTEST	0	0	0	0	1	1	no	MOE-CF	MOE-CM	NOTEST	0	0	0	0	1	1	no	MOE-SF	MOE-CF	NOTEST	0	0	0	0	1	1	no	MOE-SM	MOE-CM	NOTEST	0	0	0	0	1	1	no	MOE-SM	MOE-CF	NOTEST	0	0	0
XLOC_000615	NM_198654	Nsl1	chr1:192886899-192908437	MOE-SF	MOE-SM	NOTEST	0.573352	0.639851	0.158315	0	1	1	no	MOE-CF	MOE-CM	OK	0.957058	0.808935	-0.242583	-0.483407	0.41575	0.90265	no	MOE-SF	MOE-CF	OK	0.573352	0.957058	0.739186	1.33623	0.0294	0.393465	no	MOE-SM	MOE-CM	OK	0.639851	0.808935	0.338289	0.620457	0.3059	0.851097	no	MOE-SM	MOE-CF	OK	0.639851	0.957058	0.580871
XLOC_000616	NM_030060	Batf3	chr1:192922292-192932822	MOE-SF	MOE-SM	NOTEST	0.599621	0.398222	-0.590478	0	1	1	no	MOE-CF	MOE-CM	NOTEST	0.202545	0.23798	0.232595	0	1	1	no	MOE-SF	MOE-CF	NOTEST	0.599621	0.202545	-1.56581	0	1	1	no	MOE-SM	MOE-CM	NOTEST	0.398222	0.23798	-0.742733	0	1	1	no	MOE-SM	MOE-CF	NOTEST	0.398222	0.202545	-0.975328
XLOC_000617	NM_025864	Tmem206	chr1:193149843-193220920	MOE-SF	MOE-SM	OK	2.95195	2.87771	-0.0367465	-0.0722069	0.90265	0.993533	no	MOE-CF	MOE-CM	OK	3.32431	2.38679	-0.477987	-0.981327	0.10395	0.630385	no	MOE-SF	MOE-CF	OK	2.95195	3.32431	0.17139	0.335429	0.5734	0.948542	no	MOE-SM	MOE-CM	OK	2.87771	2.38679	-0.269851	-0.556472	0.3551	0.876921	no	MOE-SM	MOE-CF	OK	2.87771	3.32431	0.208136
XLOC_000618	NM_178632	Ints7	chr1:193399612-193445570	MOE-SF	MOE-SM	OK	8.32919	8.32486	-0.000751349	-0.00316502	0.9918	0.996938	no	MOE-CF	MOE-CM	OK	8.26489	7.64924	-0.111679	-0.465744	0.4386	0.911912	no	MOE-SF	MOE-CF	OK	8.32919	8.26489	-0.0111803	-0.0471346	0.938	0.995774	no	MOE-SM	MOE-CM	OK	8.32486	7.64924	-0.122108	-0.508831	0.3951	0.895033	no	MOE-SM	MOE-CF	OK	8.32486	8.26489	-0.0104289
XLOC_000619	NM_001134829,NM_172266	Lpgat1	chr1:193541902-193608134	MOE-SF	MOE-SM	OK	43.6202	42.2375	-0.0464704	-0.226835	0.6933	0.972155	no	MOE-CF	MOE-CM	OK	42.5693	41.4874	-0.0371422	-0.180328	0.75475	0.979364	no	MOE-SF	MOE-CF	OK	43.6202	42.5693	-0.0351815	-0.171457	0.77015	0.980679	no	MOE-SM	MOE-CM	OK	42.2375	41.4874	-0.0258533	-0.125719	0.82655	0.987692	no	MOE-SM	MOE-CF	OK	42.2375	42.5693	0.0112889
XLOC_000620	NM_010892	Nek2	chr1:193645351-193656928	MOE-SF	MOE-SM	OK	5.8388	6.37776	0.127377	0.493503	0.41	0.900564	no	MOE-CF	MOE-CM	OK	5.66329	5.91996	0.0639459	0.246597	0.6919	0.971979	no	MOE-SF	MOE-CF	OK	5.8388	5.66329	-0.0440312	-0.168669	0.781	0.981083	no	MOE-SM	MOE-CM	OK	6.37776	5.91996	-0.107462	-0.419203	0.49015	0.928037	no	MOE-SM	MOE-CF	OK	6.37776	5.66329	-0.171408
XLOC_000621	NM_009579	Slc30a1	chr1:193717950-193737126	MOE-SF	MOE-SM	OK	9.07716	8.96925	-0.0172545	-0.0765992	0.89105	0.99217	no	MOE-CF	MOE-CM	OK	9.0414	8.32745	-0.118671	-0.523971	0.36465	0.880873	no	MOE-SF	MOE-CF	OK	9.07716	9.0414	-0.00569567	-0.0252542	0.9667	0.995774	no	MOE-SM	MOE-CM	OK	8.96925	8.32745	-0.107112	-0.473511	0.40145	0.897713	no	MOE-SM	MOE-CF	OK	8.96925	9.0414	0.0115589
XLOC_000622	NM_001177900,NM_023727	Rd3	chr1:193801253-193812163	MOE-SF	MOE-SM	OK	66.9902	70.3927	0.0714745	0.351192	0.5397	0.94037	no	MOE-CF	MOE-CM	OK	75.0706	70.8897	-0.0826726	-0.406991	0.4781	0.924579	no	MOE-SF	MOE-CF	OK	66.9902	75.0706	0.164298	0.806695	0.1561	0.718983	no	MOE-SM	MOE-CM	OK	70.3927	70.8897	0.0101508	0.0500084	0.9311	0.995774	no	MOE-SM	MOE-CF	OK	70.3927	75.0706	0.0928234
XLOC_000623	NR_033536	Gm10516	chr1:193924342-193974907	MOE-SF	MOE-SM	OK	0.753944	0.732057	-0.0425004	-0.0508875	0.9265	0.995774	no	MOE-CF	MOE-CM	OK	0.591307	0.880141	0.573828	0.595098	0.3004	0.846969	no	MOE-SF	MOE-CF	OK	0.753944	0.591307	-0.35055	-0.410239	0.48455	0.926242	no	MOE-SM	MOE-CM	OK	0.732057	0.880141	0.265778	0.280599	0.619	0.959481	no	MOE-SM	MOE-CF	NOTEST	0.732057	0.591307	-0.30805
XLOC_000624	NM_001038607,NM_010600	Kcnh1	chr1:194014753-194334040	MOE-SF	MOE-SM	OK	1.38177	1.52734	0.1445	0.455935	0.426	0.907297	no	MOE-CF	MOE-CM	OK	1.33633	1.44061	0.108412	0.340664	0.5567	0.944447	no	MOE-SF	MOE-CF	OK	1.38177	1.33633	-0.0482475	-0.151028	0.79225	0.982437	no	MOE-SM	MOE-CM	OK	1.52734	1.44061	-0.0843356	-0.267141	0.63745	0.963534	no	MOE-SM	MOE-CF	OK	1.52734	1.33633	-0.192748
XLOC_000625	NR_040468	1700065J18Rik	chr1:194667898-194668933	MOE-SF	MOE-SM	NOTEST	0	0	0	0	1	1	no	MOE-CF	MOE-CM	NOTEST	0	0	0	0	1	1	no	MOE-SF	MOE-CF	NOTEST	0	0	0	0	1	1	no	MOE-SM	MOE-CM	NOTEST	0	0	0	0	1	1	no	MOE-SM	MOE-CF	NOTEST	0	0	0
XLOC_000626	NM_016851	Irf6	chr1:194979305-194998229	MOE-SF	MOE-SM	OK	46.7351	44.5827	-0.0680226	-0.351518	0.5481	0.942469	no	MOE-CF	MOE-CM	OK	44.0093	44.7972	0.0255978	0.132312	0.82125	0.987194	no	MOE-SF	MOE-CF	OK	46.7351	44.0093	-0.0866959	-0.448356	0.4495	0.915336	no	MOE-SM	MOE-CM	OK	44.5827	44.7972	0.00692445	0.0357645	0.9514	0.995774	no	MOE-SM	MOE-CF	OK	44.5827	44.0093	-0.0186733
XLOC_000627	NM_001160359,NM_001160360,NM_181048	A130010J15Rik	chr1:194999662-195027740	MOE-SF	MOE-SM	OK	5.7423	5.09412	-0.172795	-0.614914	0.30835	0.8524	no	MOE-CF	MOE-CM	OK	4.6392	5.70228	0.29766	1.10571	0.0643	0.538625	no	MOE-SF	MOE-CF	OK	5.7423	4.6392	-0.307751	-1.12063	0.0645	0.539427	no	MOE-SM	MOE-CM	OK	5.09412	5.70228	0.162703	0.590125	0.32695	0.862556	no	MOE-SM	MOE-CF	OK	5.09412	4.6392	-0.134957
XLOC_000628	NM_008484	Lamb3	chr1:195128187-195170072	MOE-SF	MOE-SM	OK	9.47443	9.99473	0.0771286	0.346904	0.56305	0.945782	no	MOE-CF	MOE-CM	OK	8.47807	9.48369	0.161712	0.716364	0.22245	0.790252	no	MOE-SF	MOE-CF	OK	9.47443	8.47807	-0.160302	-0.710425	0.23195	0.798122	no	MOE-SM	MOE-CM	OK	9.99473	9.48369	-0.0757192	-0.340414	0.5712	0.947881	no	MOE-SM	MOE-CF	OK	9.99473	8.47807	-0.237431
XLOC_000629	NM_008882	Plxna2	chr1:196446022-196643062	MOE-SF	MOE-SM	OK	4.24031	4.20413	-0.0123631	-0.0558772	0.9209	0.995297	no	MOE-CF	MOE-CM	OK	4.08076	4.39383	0.10664	0.481735	0.40405	0.898535	no	MOE-SF	MOE-CF	OK	4.24031	4.08076	-0.0553326	-0.249339	0.6728	0.969418	no	MOE-SM	MOE-CM	OK	4.20413	4.39383	0.0636702	0.288489	0.61225	0.957914	no	MOE-SM	MOE-CF	OK	4.20413	4.08076	-0.0429695
XLOC_000630	NM_001111059,NM_133654	Cd34	chr1:196765014-196803153	MOE-SF	MOE-SM	OK	6.07854	4.93563	-0.300492	-1.02838	0.08195	0.583478	no	MOE-CF	MOE-CM	OK	6.05597	5.73495	-0.0785774	-0.28252	0.6484	0.965197	no	MOE-SF	MOE-CF	OK	6.07854	6.05597	-0.00536703	-0.0194881	0.9752	0.996021	no	MOE-SM	MOE-CM	OK	4.93563	5.73495	0.216547	0.734624	0.2174	0.785603	no	MOE-SM	MOE-CF	OK	4.93563	6.05597	0.295125
XLOC_000631	NR_015566,NR_029745,NR_029809	A330023F24Rik	chr1:196843592-196864102	MOE-SF	MOE-SM	OK	14.3621	14.0171	-0.0350821	-0.0830445	0.85655	0.990198	no	MOE-CF	MOE-CM	OK	13.5242	14.2825	0.0787105	0.00232103	0.7518	0.979352	no	MOE-SF	MOE-CF	OK	14.3621	13.5242	-0.0867274	-0.00255743	0.74305	0.977589	no	MOE-SM	MOE-CM	OK	14.0171	14.2825	0.0270651	0.0640609	0.88665	0.992156	no	MOE-SM	MOE-CF	OK	14.0171	13.5242	-0.0516453
XLOC_000632	NM_001011874	Xkr4	chr1:3204562-3661579	MOE-SF	MOE-SM	OK	10.6745	12.6904	0.249575	1.13572	0.0583	0.518582	no	MOE-CF	MOE-CM	OK	12.3251	11.7627	-0.0673809	-0.309145	0.60645	0.956312	no	MOE-SF	MOE-CF	OK	10.6745	12.3251	0.207435	0.94175	0.1192	0.66062	no	MOE-SM	MOE-CM	OK	12.6904	11.7627	-0.109521	-0.503685	0.4037	0.898483	no	MOE-SM	MOE-CF	OK	12.6904	12.3251	-0.0421401
XLOC_000633	NM_001195662,NM_011283	Rp1	chr1:4280926-4399322	MOE-SF	MOE-SM	OK	3.03051	2.40894	-0.331159	-0.893164	0.11275	0.64929	no	MOE-CF	MOE-CM	OK	2.66615	2.64142	-0.0134482	-0.0365465	0.9472	0.995774	no	MOE-SF	MOE-CF	OK	3.03051	2.66615	-0.184799	-0.531657	0.3485	0.873569	no	MOE-SM	MOE-CM	OK	2.40894	2.64142	0.132911	0.340846	0.5514	0.94291	no	MOE-SM	MOE-CF	OK	2.40894	2.66615	0.146359
XLOC_000634	NM_011441	Sox17	chr1:4481008-4486494	MOE-SF	MOE-SM	NOTEST	0.749965	0.730731	-0.0374836	0	1	1	no	MOE-CF	MOE-CM	NOTEST	0.725677	0.554171	-0.388996	0	1	1	no	MOE-SF	MOE-CF	NOTEST	0.749965	0.725677	-0.0474964	0	1	1	no	MOE-SM	MOE-CM	NOTEST	0.730731	0.554171	-0.399009	0	1	1	no	MOE-SM	MOE-CF	NOTEST	0.730731	0.725677	-0.0100128
XLOC_000635	NM_001177658,NM_025300,NR_033530	Mrpl15	chr1:4763278-4775807	MOE-SF	MOE-SM	OK	9.29984	7.94372	-0.227392	-0.823638	0.14385	0.701128	no	MOE-CF	MOE-CM	OK	9.37145	9.37709	0.000867179	0.00314821	0.9954	0.997577	no	MOE-SF	MOE-CF	OK	9.29984	9.37145	0.0110662	0.0401234	0.945	0.995774	no	MOE-SM	MOE-CM	OK	7.94372	9.37709	0.239325	0.867974	0.1299	0.678867	no	MOE-SM	MOE-CF	OK	7.94372	9.37145	0.238458
XLOC_000636	NM_001177795,NM_021374	Rgs20	chr1:4899656-5060366	MOE-SF	MOE-SM	OK	2.4373	1.92724	-0.338745	-0.702651	0.2089	0.778394	no	MOE-CF	MOE-CM	OK	3.0622	2.21081	-0.469997	-1.05249	0.06335	0.535151	no	MOE-SF	MOE-CF	OK	2.4373	3.0622	0.329287	0.75208	0.1813	0.749751	no	MOE-SM	MOE-CM	OK	1.92724	2.21081	0.198035	0.404125	0.47125	0.922176	no	MOE-SM	MOE-CF	OK	1.92724	3.0622	0.668032
XLOC_000637	NM_010342	Npbwr1	chr1:5903787-5907479	MOE-SF	MOE-SM	NOTEST	0.090524	0.0765113	-0.242627	0	1	1	no	MOE-CF	MOE-CM	NOTEST	0.0741427	0.0134634	-2.46127	0	1	1	no	MOE-SF	MOE-CF	NOTEST	0.090524	0.0741427	-0.287994	0	1	1	no	MOE-SM	MOE-CM	NOTEST	0.0765113	0.0134634	-2.50663	0	1	1	no	MOE-SM	MOE-CF	NOTEST	0.0765113	0.0741427	-0.0453671
XLOC_000638	NM_027671	Sntg1	chr1:8352741-9289811	MOE-SF	MOE-SM	NOTEST	0.3122	0.254004	-0.297618	0	1	1	no	MOE-CF	MOE-CM	NOTEST	0.310275	0.229914	-0.432452	0	1	1	no	MOE-SF	MOE-CF	NOTEST	0.3122	0.310275	-0.00892228	0	1	1	no	MOE-SM	MOE-CM	NOTEST	0.254004	0.229914	-0.143756	0	1	1	no	MOE-SM	MOE-CF	NOTEST	0.254004	0.310275	0.288696
XLOC_000639	NR_015470	2610203C22Rik	chr1:9538126-9621173	MOE-SF	MOE-SM	NOTEST	0.25836	0.450925	0.803502	0	1	1	no	MOE-CF	MOE-CM	NOTEST	0.296644	0.538579	0.860428	0	1	1	no	MOE-SF	MOE-CF	NOTEST	0.25836	0.296644	0.199346	0	1	1	no	MOE-SM	MOE-CM	NOTEST	0.450925	0.538579	0.256272	0	1	1	no	MOE-SM	MOE-CF	NOTEST	0.450925	0.296644	-0.604156
XLOC_000640	NM_008651	Mybl1	chr1:9658915-9690290	MOE-SF	MOE-SM	OK	5.68511	5.53463	-0.0387016	-0.150326	0.8007	0.983899	no	MOE-CF	MOE-CM	OK	5.87225	6.32552	0.107269	0.427691	0.47575	0.92348	no	MOE-SF	MOE-CF	OK	5.68511	5.87225	0.0467255	0.183295	0.7621	0.979673	no	MOE-SM	MOE-CM	OK	5.53463	6.32552	0.192696	0.760496	0.2042	0.774451	no	MOE-SM	MOE-CF	OK	5.53463	5.87225	0.0854271
XLOC_000641	NM_173443	Vcpip1	chr1:9713277-9761337	MOE-SF	MOE-SM	OK	13.1024	11.89	-0.140081	-0.668561	0.25715	0.816585	no	MOE-CF	MOE-CM	OK	11.4227	12.0314	0.0749064	0.34536	0.54555	0.941963	no	MOE-SF	MOE-CF	OK	13.1024	11.4227	-0.197925	-0.930613	0.1096	0.643313	no	MOE-SM	MOE-CM	OK	11.89	12.0314	0.0170623	0.0798048	0.8891	0.992156	no	MOE-SM	MOE-CF	OK	11.89	11.4227	-0.0578442
XLOC_000642	NR_024067	Snhg6	chr1:9932105-9934199	MOE-SF	MOE-SM	OK	32.8364	26.1904	-0.326261	-1.11208	0.10825	0.639835	no	MOE-CF	MOE-CM	OK	28.4788	27.3702	-0.0572791	-0.159693	0.78235	0.981174	no	MOE-SF	MOE-CF	OK	32.8364	28.4788	-0.205411	-0.702217	0.3017	0.847966	no	MOE-SM	MOE-CM	OK	26.1904	27.3702	0.0635713	0.176889	0.76185	0.979673	no	MOE-SM	MOE-CF	OK	26.1904	28.4788	0.12085
XLOC_000643	NR_004410	Snord87	chr1:9932105-9934199	MOE-SF	MOE-SM	OK	400.867	327.508	-0.291594	-0.0557856	0.78225	0.981174	no	MOE-CF	MOE-CM	OK	366.229	0	#NAME?	#NAME?	0.21275	0.781543	no	MOE-SF	MOE-CF	OK	400.867	366.229	-0.130379	-0.0249431	0.80205	0.984225	no	MOE-SM	MOE-CM	NOTEST	327.508	0	#NAME?	0	1	1	no	MOE-SM	MOE-CF	OK	327.508	366.229	0.161215
XLOC_000644	NM_027033,NM_145692	Ppp1r42	chr1:9958706-9999211	MOE-SF	MOE-SM	OK	32.3965	25.0257	-0.372429	-1.2968	0.028	0.386063	no	MOE-CF	MOE-CM	OK	30.3118	28.888	-0.0694064	-0.265159	0.64885	0.965197	no	MOE-SF	MOE-CF	OK	32.3965	30.3118	-0.0959615	-0.364946	0.52275	0.936618	no	MOE-SM	MOE-CM	OK	25.0257	28.888	0.207061	0.723741	0.20845	0.778324	no	MOE-SM	MOE-CF	OK	25.0257	30.3118	0.276467
XLOC_000645	NM_013715	Cops5	chr1:10014911-10027979	MOE-SF	MOE-SM	OK	88.1696	84.7349	-0.0573251	-0.318802	0.62445	0.961084	no	MOE-CF	MOE-CM	OK	90.3308	87.6072	-0.0441684	-0.246058	0.70865	0.974138	no	MOE-SF	MOE-CF	OK	88.1696	90.3308	0.0349359	0.19532	0.7631	0.979899	no	MOE-SM	MOE-CM	OK	84.7349	87.6072	0.0480925	0.266513	0.68665	0.971152	no	MOE-SM	MOE-CF	OK	84.7349	90.3308	0.092261
XLOC_000646	NM_001102430	Arfgef1	chr1:10127587-10222751	MOE-SF	MOE-SM	OK	25.6548	25.1097	-0.0309861	-0.156886	0.79145	0.981971	no	MOE-CF	MOE-CM	OK	26.6253	26.0634	-0.0307716	-0.156261	0.7929	0.98262	no	MOE-SF	MOE-CF	OK	25.6548	26.6253	0.0535674	0.272266	0.64045	0.964011	no	MOE-SM	MOE-CM	OK	25.1097	26.0634	0.053782	0.272059	0.63685	0.963346	no	MOE-SM	MOE-CF	OK	25.1097	26.6253	0.0845535
XLOC_000647	NM_177834	Cpa6	chr1:10314807-10710024	MOE-SF	MOE-SM	NOTEST	0.626859	0.535306	-0.227778	0	1	1	no	MOE-CF	MOE-CM	NOTEST	0.624159	0.50779	-0.297683	0	1	1	no	MOE-SF	MOE-CF	NOTEST	0.626859	0.624159	-0.00622616	0	1	1	no	MOE-SM	MOE-CM	NOTEST	0.535306	0.50779	-0.0761319	0	1	1	no	MOE-SM	MOE-CF	NOTEST	0.535306	0.624159	0.221551
XLOC_000648	NM_172841	Slco5a1	chr1:12856630-12981216	MOE-SF	MOE-SM	OK	1.58365	2.08513	0.396883	1.41558	0.0163	0.305451	no	MOE-CF	MOE-CM	OK	1.80992	1.54468	-0.228618	-0.799381	0.17405	0.741375	no	MOE-SF	MOE-CF	OK	1.58365	1.80992	0.19267	0.67453	0.25355	0.814603	no	MOE-SM	MOE-CM	OK	2.08513	1.54468	-0.432831	-1.54179	0.0099	0.241948	no	MOE-SM	MOE-CF	OK	2.08513	1.80992	-0.204214
XLOC_000649	NM_001081209	Prdm14	chr1:13103508-13117244	MOE-SF	MOE-SM	NOTEST	0	0	0	0	1	1	no	MOE-CF	MOE-CM	NOTEST	0	0	0	0	1	1	no	MOE-SF	MOE-CF	NOTEST	0	0	0	0	1	1	no	MOE-SM	MOE-CM	NOTEST	0	0	0	0	1	1	no	MOE-SM	MOE-CF	NOTEST	0	0	0
XLOC_000650	NM_001077695,NM_008678	Ncoa2	chr1:13129239-13364164	MOE-SF	MOE-SM	OK	8.32576	8.57958	0.0433246	0.203946	0.7281	0.975855	no	MOE-CF	MOE-CM	OK	8.95131	8.78862	-0.026461	-0.124773	0.82935	0.987692	no	MOE-SF	MOE-CF	OK	8.32576	8.95131	0.104516	0.492071	0.39055	0.893119	no	MOE-SM	MOE-CM	OK	8.57958	8.78862	0.0347307	0.163744	0.77515	0.980887	no	MOE-SM	MOE-CF	OK	8.57958	8.95131	0.0611917
XLOC_000651	NM_028173	Tram1	chr1:13554782-13579945	MOE-SF	MOE-SM	OK	127.191	100.577	-0.338692	-1.72682	0.00485	0.165519	no	MOE-CF	MOE-CM	OK	108.687	115.048	0.0820614	0.423037	0.48025	0.925047	no	MOE-SF	MOE-CF	OK	127.191	108.687	-0.226818	-1.15577	0.05515	0.508486	no	MOE-SM	MOE-CM	OK	100.577	115.048	0.193936	1.00035	0.10065	0.6237	no	MOE-SM	MOE-CF	OK	100.577	108.687	0.111874
XLOC_000652	NM_145381	Lactb2	chr1:13615979-13650590	MOE-SF	MOE-SM	OK	13.6082	11.5834	-0.232417	-0.977413	0.1192	0.66062	no	MOE-CF	MOE-CM	OK	12.6057	12.5988	-0.000789191	-0.00331965	0.99145	0.996871	no	MOE-SF	MOE-CF	OK	13.6082	12.6057	-0.110398	-0.46956	0.4558	0.91716	no	MOE-SM	MOE-CM	OK	11.5834	12.5988	0.12123	0.50432	0.4153	0.902547	no	MOE-SM	MOE-CF	OK	11.5834	12.6057	0.122019
XLOC_000653	NR_004447	Gm5523	chr1:13775765-13777010	MOE-SF	MOE-SM	NOTEST	0	0	0	0	1	1	no	MOE-CF	MOE-CM	NOTEST	0	0	0	0	1	1	no	MOE-SF	MOE-CF	NOTEST	0	0	0	0	1	1	no	MOE-SM	MOE-CM	NOTEST	0	0	0	0	1	1	no	MOE-SM	MOE-CF	NOTEST	0	0	0
XLOC_000654	NM_001252192,NM_010164	Eya1	chr1:14159038-14300280	MOE-SF	MOE-SM	OK	21.7892	23.7733	0.125725	0.604265	0.29115	0.840354	no	MOE-CF	MOE-CM	OK	22.9169	25.5385	0.156262	0.755867	0.18795	0.756971	no	MOE-SF	MOE-CF	OK	21.7892	22.9169	0.0727981	0.349494	0.544	0.941695	no	MOE-SM	MOE-CM	OK	23.7733	25.5385	0.103335	0.500419	0.38535	0.891727	no	MOE-SM	MOE-CF	OK	23.7733	22.9169	-0.0529268
XLOC_000655	NM_010827	Msc	chr1:14743428-14746047	MOE-SF	MOE-SM	NOTEST	0.0899977	0.0300655	-1.58178	0	1	1	no	MOE-CF	MOE-CM	NOTEST	0.341517	0.139501	-1.29168	0	1	1	no	MOE-SF	MOE-CF	NOTEST	0.0899977	0.341517	1.924	0	1	1	no	MOE-SM	MOE-CM	NOTEST	0.0300655	0.139501	2.21409	0	1	1	no	MOE-SM	MOE-CF	NOTEST	0.0300655	0.341517	3.50577
XLOC_000656	NM_177781	Trpa1	chr1:14862728-14908943	MOE-SF	MOE-SM	NOTEST	0.337903	0.328085	-0.042539	0	1	1	no	MOE-CF	MOE-CM	NOTEST	0.403568	0.342142	-0.238218	0	1	1	no	MOE-SF	MOE-CF	NOTEST	0.337903	0.403568	0.256203	0	1	1	no	MOE-SM	MOE-CM	NOTEST	0.328085	0.342142	0.0605243	0	1	1	no	MOE-SM	MOE-CF	NOTEST	0.328085	0.403568	0.298742
XLOC_000657	NM_001033288	Sbspon	chr1:15843942-15882803	MOE-SF	MOE-SM	OK	0.814939	0.680942	-0.259159	-0.462365	0.4397	0.91256	no	MOE-CF	MOE-CM	OK	0.902842	0.972588	0.107354	0.212951	0.7264	0.975522	no	MOE-SF	MOE-CF	OK	0.814939	0.902842	0.147782	0.280141	0.64535	0.964737	no	MOE-SM	MOE-CM	OK	0.680942	0.972588	0.514296	0.954978	0.11915	0.660592	no	MOE-SM	MOE-CF	OK	0.680942	0.902842	0.406942
XLOC_000658	NM_001243238	4930444P10Rik	chr1:16056059-16083122	MOE-SF	MOE-SM	OK	3.09695	2.90704	-0.0912928	-0.187735	0.7921	0.982321	no	MOE-CF	MOE-CM	OK	2.08634	2.32826	0.158277	0.267107	0.728	0.975854	no	MOE-SF	MOE-CF	OK	3.09695	2.08634	-0.569871	-1.04291	0.18055	0.748761	no	MOE-SM	MOE-CM	OK	2.90704	2.32826	-0.320301	-0.595789	0.4143	0.902464	no	MOE-SM	MOE-CF	OK	2.90704	2.08634	-0.478578
XLOC_000659	NM_011291	Rpl7	chr1:16091375-16094514	MOE-SF	MOE-SM	OK	246.015	188.591	-0.383488	-2.29228	0.00085	0.0576147	no	MOE-CF	MOE-CM	OK	180.567	214.811	0.250536	1.49697	0.03365	0.416628	no	MOE-SF	MOE-CF	OK	246.015	180.567	-0.446215	-2.67224	5e-05	0.00714131	yes	MOE-SM	MOE-CM	OK	188.591	214.811	0.187809	1.12008	0.1034	0.629218	no	MOE-SM	MOE-CF	OK	188.591	180.567	-0.0627268
XLOC_000660	NM_001111272,NM_025303	Stau2	chr1:16218890-16509383	MOE-SF	MOE-SM	OK	17.9255	14.1146	-0.344826	-1.51003	0.0084	0.222335	no	MOE-CF	MOE-CM	OK	16.458	17.3645	0.0773509	0.340992	0.56445	0.946138	no	MOE-SF	MOE-CF	OK	17.9255	16.458	-0.123227	-0.545394	0.3378	0.868398	no	MOE-SM	MOE-CM	OK	14.1146	17.3645	0.29895	1.30405	0.02295	0.354737	no	MOE-SM	MOE-CF	OK	14.1146	16.458	0.221599
XLOC_000661	NM_025773	Ube2w	chr1:16559486-16609367	MOE-SF	MOE-SM	OK	43.0321	38.0102	-0.179027	-0.922877	0.1316	0.682401	no	MOE-CF	MOE-CM	OK	43.526	42.5333	-0.0332828	-0.172423	0.7801	0.980997	no	MOE-SF	MOE-CF	OK	43.0321	43.526	0.0164619	0.0857053	0.8908	0.992156	no	MOE-SM	MOE-CM	OK	38.0102	42.5333	0.162206	0.832115	0.18325	0.751352	no	MOE-SM	MOE-CF	OK	38.0102	43.526	0.195489
XLOC_000662	NM_026456	Tceb1	chr1:16632845-16646946	MOE-SF	MOE-SM	OK	48.0627	41.8067	-0.201184	-1.03531	0.12875	0.676353	no	MOE-CF	MOE-CM	OK	50.7365	48.7647	-0.0571871	-0.299769	0.6712	0.968802	no	MOE-SF	MOE-CF	OK	48.0627	50.7365	0.078105	0.410385	0.54645	0.942026	no	MOE-SM	MOE-CM	OK	41.8067	48.7647	0.222102	1.14037	0.0967	0.614368	no	MOE-SM	MOE-CF	OK	41.8067	50.7365	0.279289
XLOC_000663	NM_020604	Jph1	chr1:16985020-17087970	MOE-SF	MOE-SM	OK	4.76616	4.63234	-0.0410838	-0.163958	0.7807	0.981083	no	MOE-CF	MOE-CM	OK	4.68512	4.3439	-0.109096	-0.430985	0.47005	0.921582	no	MOE-SF	MOE-CF	OK	4.76616	4.68512	-0.0247389	-0.0988619	0.8657	0.990911	no	MOE-SM	MOE-CM	OK	4.63234	4.3439	-0.0927514	-0.365932	0.5343	0.938882	no	MOE-SM	MOE-CF	OK	4.63234	4.68512	0.0163449
XLOC_000664	NM_030033	Crisp4	chr1:18105271-18127132	MOE-SF	MOE-SM	NOTEST	0	0	0	0	1	1	no	MOE-CF	MOE-CM	NOTEST	0	0	0	0	1	1	no	MOE-SF	MOE-CF	NOTEST	0	0	0	0	1	1	no	MOE-SM	MOE-CM	NOTEST	0	0	0	0	1	1	no	MOE-SM	MOE-CF	NOTEST	0	0	0
XLOC_000665	NR_002879	Defb44-ps	chr1:18200133-18213645	MOE-SF	MOE-SM	NOTEST	0	0	0	0	1	1	no	MOE-CF	MOE-CM	NOTEST	0	0	0	0	1	1	no	MOE-SF	MOE-CF	NOTEST	0	0	0	0	1	1	no	MOE-SM	MOE-CM	NOTEST	0	0	0	0	1	1	no	MOE-SM	MOE-CF	NOTEST	0	0	0
XLOC_000666	NM_001039123	Defb18	chr1:18226553-18227524	MOE-SF	MOE-SM	NOTEST	0	0	0	0	1	1	no	MOE-CF	MOE-CM	NOTEST	0	0	0	0	1	1	no	MOE-SF	MOE-CF	NOTEST	0	0	0	0	1	1	no	MOE-SM	MOE-CM	NOTEST	0	0	0	0	1	1	no	MOE-SM	MOE-CF	NOTEST	0	0	0
XLOC_000667	NM_001040027,NM_183124	Gm15386	chr1:18241058-18255219	MOE-SF	MOE-SM	NOTEST	0	0	0	0	1	1	no	MOE-CF	MOE-CM	NOTEST	0	0	0	0	1	1	no	MOE-SF	MOE-CF	NOTEST	0	0	0	0	1	1	no	MOE-SM	MOE-CM	NOTEST	0	0	0	0	1	1	no	MOE-SM	MOE-CF	NOTEST	0	0	0
XLOC_000668	NM_153179	Pkhd1	chr1:20047859-20608138	MOE-SF	MOE-SM	NOTEST	0.054148	0.0519352	-0.060196	0	1	1	no	MOE-CF	MOE-CM	NOTEST	0.0400284	0.0379036	-0.078688	0	1	1	no	MOE-SF	MOE-CF	NOTEST	0.054148	0.0400284	-0.435886	0	1	1	no	MOE-SM	MOE-CM	NOTEST	0.0519352	0.0379036	-0.454378	0	1	1	no	MOE-SM	MOE-CF	NOTEST	0.0519352	0.0400284	-0.37569
XLOC_000669	NM_145856	Il17f	chr1:20767229-20774351	MOE-SF	MOE-SM	NOTEST	0.0406732	0	#NAME?	0	1	1	no	MOE-CF	MOE-CM	NOTEST	0	0	0	0	1	1	no	MOE-SF	MOE-CF	NOTEST	0.0406732	0	#NAME?	0	1	1	no	MOE-SM	MOE-CM	NOTEST	0	0	0	0	1	1	no	MOE-SM	MOE-CF	NOTEST	0	0	0
XLOC_000670	NM_008563	Mcm3	chr1:20793094-20810294	MOE-SF	MOE-SM	OK	3.03919	2.71298	-0.16381	-0.506784	0.40255	0.898398	no	MOE-CF	MOE-CM	OK	2.75343	2.2512	-0.290537	-0.846876	0.1629	0.72737	no	MOE-SF	MOE-CF	OK	3.03919	2.75343	-0.142458	-0.441023	0.46685	0.920961	no	MOE-SM	MOE-CM	OK	2.71298	2.2512	-0.269186	-0.784177	0.19915	0.769496	no	MOE-SM	MOE-CF	OK	2.71298	2.75343	0.0213511
XLOC_000671	NR_040492	6720483E21Rik	chr1:20878730-20880554	MOE-SF	MOE-SM	NOTEST	0.0473809	0.141778	1.58126	0	1	1	no	MOE-CF	MOE-CM	NOTEST	0.0550072	0	#NAME?	0	1	1	no	MOE-SF	MOE-CF	NOTEST	0.0473809	0.0550072	0.215314	0	1	1	no	MOE-SM	MOE-CM	NOTEST	0.141778	0	#NAME?	0	1	1	no	MOE-SM	MOE-CF	NOTEST	0.141778	0.0550072	-1.36595
XLOC_000672	NM_133252,NM_177409		chr1:20991458-21069306	MOE-SF	MOE-SM	OK	0.857228	0.99432	0.214031	0.269189	0.63235	0.962886	no	MOE-CF	MOE-CM	OK	1.26421	0.647044	-0.966301	-1.14729	0.05765	0.51656	no	MOE-SF	MOE-CF	OK	0.857228	1.26421	0.560484	0.750779	0.189	0.758208	no	MOE-SM	MOE-CM	OK	0.99432	0.647044	-0.619847	-0.69994	0.22385	0.791674	no	MOE-SM	MOE-CF	OK	0.99432	1.26421	0.346453
XLOC_000673	NR_002858	Gm4956	chr1:21275326-21288393	MOE-SF	MOE-SM	NOTEST	0.133859	0.0431072	-1.63471	0	1	1	no	MOE-CF	MOE-CM	NOTEST	0.0469297	0.135108	1.52554	0	1	1	no	MOE-SF	MOE-CF	NOTEST	0.133859	0.0469297	-1.51214	0	1	1	no	MOE-SM	MOE-CM	NOTEST	0.0431072	0.135108	1.64811	0	1	1	no	MOE-SM	MOE-CF	NOTEST	0.0431072	0.0469297	0.122573
XLOC_000674	NM_001160139,NM_023872	Kcnq5	chr1:21388483-21952023	MOE-SF	MOE-SM	NOTEST	0.314989	0.271425	-0.214744	0	1	1	no	MOE-CF	MOE-CM	NOTEST	0.371226	0.346148	-0.100905	0	1	1	no	MOE-SF	MOE-CF	NOTEST	0.314989	0.371226	0.236997	0	1	1	no	MOE-SM	MOE-CM	NOTEST	0.271425	0.346148	0.350836	0	1	1	no	MOE-SM	MOE-CF	NOTEST	0.271425	0.371226	0.451741
XLOC_000675	NM_001012623,NM_001012624,NM_001012625,NM_053270,NM_183018	Rims1	chr1:22278502-22812563	MOE-SF	MOE-SM	OK	8.3031	8.25905	-0.00767368	-0.0314505	0.95245	0.995774	no	MOE-CF	MOE-CM	OK	8.52864	10.0871	0.242126	1.0111	0.0769	0.571093	no	MOE-SF	MOE-CF	OK	8.3031	8.52864	0.0386667	0.158491	0.7798	0.980997	no	MOE-SM	MOE-CM	OK	8.25905	10.0871	0.288466	1.20449	0.03685	0.432799	no	MOE-SM	MOE-CF	OK	8.25905	8.52864	0.0463404
XLOC_000676	NM_025746	4933415F23Rik	chr1:23107312-23109092	MOE-SF	MOE-SM	NOTEST	0	0	0	0	1	1	no	MOE-CF	MOE-CM	NOTEST	0	0	0	0	1	1	no	MOE-SF	MOE-CF	NOTEST	0	0	0	0	1	1	no	MOE-SM	MOE-CM	NOTEST	0	0	0	0	1	1	no	MOE-SM	MOE-CF	NOTEST	0	0	0
XLOC_000677	NM_001081079	Ogfrl1	chr1:23373262-23390014	MOE-SF	MOE-SM	OK	3.25976	2.85603	-0.190753	-0.681528	0.25055	0.813108	no	MOE-CF	MOE-CM	OK	2.98755	3.39428	0.184141	0.664466	0.26685	0.825083	no	MOE-SF	MOE-CF	OK	3.25976	2.98755	-0.125801	-0.451117	0.4503	0.915385	no	MOE-SM	MOE-CM	OK	2.85603	3.39428	0.249094	0.895508	0.1365	0.690553	no	MOE-SM	MOE-CF	OK	2.85603	2.98755	0.0649528
XLOC_000678	NM_028534	Smap1	chr1:23768764-23929128	MOE-SF	MOE-SM	OK	16.3776	14.7164	-0.154299	-0.642965	0.25725	0.81659	no	MOE-CF	MOE-CM	OK	16.5594	17.1698	0.0522199	0.221042	0.70145	0.972897	no	MOE-SF	MOE-CF	OK	16.3776	16.5594	0.0159278	0.0669667	0.90745	0.993636	no	MOE-SM	MOE-CM	OK	14.7164	17.1698	0.222447	0.933109	0.1068	0.63674	no	MOE-SM	MOE-CF	OK	14.7164	16.5594	0.170227
XLOC_000679	NM_026503	1110058L19Rik	chr1:24002777-24012479	MOE-SF	MOE-SM	OK	42.4081	51.6716	0.285032	1.47753	0.053	0.501559	no	MOE-CF	MOE-CM	OK	52.7502	42.9049	-0.298035	-1.54971	0.03805	0.438579	no	MOE-SF	MOE-CF	OK	42.4081	52.7502	0.314838	1.63832	0.0344	0.420704	no	MOE-SM	MOE-CM	OK	51.6716	42.9049	-0.26823	-1.38939	0.06255	0.532689	no	MOE-SM	MOE-CF	OK	51.6716	52.7502	0.0298059
XLOC_000680	NM_026604	Fam135a	chr1:24017596-24107180	MOE-SF	MOE-SM	OK	27.1731	30.3663	0.160295	0.813143	0.16275	0.727145	no	MOE-CF	MOE-CM	OK	30.2306	28.8079	-0.0695419	-0.354403	0.54165	0.94119	no	MOE-SF	MOE-CF	OK	27.1731	30.2306	0.153831	0.782217	0.18575	0.754605	no	MOE-SM	MOE-CM	OK	30.3663	28.8079	-0.0760061	-0.386419	0.5083	0.932012	no	MOE-SM	MOE-CF	OK	30.3663	30.2306	-0.00646415
XLOC_000681	NM_007733	Col19a1	chr1:24264521-24594276	MOE-SF	MOE-SM	NOTEST	0.0204652	0.0298749	0.545757	0	1	1	no	MOE-CF	MOE-CM	NOTEST	0.0498178	0.0417755	-0.254003	0	1	1	no	MOE-SF	MOE-CF	NOTEST	0.0204652	0.0498178	1.28349	0	1	1	no	MOE-SM	MOE-CM	NOTEST	0.0298749	0.0417755	0.483726	0	1	1	no	MOE-SM	MOE-CF	NOTEST	0.0298749	0.0498178	0.737729
XLOC_000682	NM_175642	Bai3	chr1:25124320-25886552	MOE-SF	MOE-SM	OK	2.26174	2.04886	-0.142607	-0.464408	0.4161	0.902898	no	MOE-CF	MOE-CM	OK	2.55062	2.43476	-0.0670634	-0.227436	0.68895	0.971379	no	MOE-SF	MOE-CF	OK	2.26174	2.55062	0.173415	0.582514	0.3077	0.85201	no	MOE-SM	MOE-CM	OK	2.04886	2.43476	0.248958	0.818064	0.15605	0.718983	no	MOE-SM	MOE-CF	OK	2.04886	2.55062	0.316021
XLOC_000683	NM_001204913	Gm20172	chr1:25124320-25886552	MOE-SF	MOE-SM	NOTEST	0	0.0336116	inf	0	1	1	no	MOE-CF	MOE-CM	NOTEST	0	0	0	0	1	1	no	MOE-SF	MOE-CF	NOTEST	0	0	0	0	1	1	no	MOE-SM	MOE-CM	NOTEST	0.0336116	0	#NAME?	0	1	1	no	MOE-SM	MOE-CF	NOTEST	0.0336116	0	#NAME?
XLOC_000684	NM_001033764	4931408C20Rik	chr1:26738645-26744305	MOE-SF	MOE-SM	NOTEST	0	0	0	0	1	1	no	MOE-CF	MOE-CM	NOTEST	0	0	0	0	1	1	no	MOE-SF	MOE-CF	NOTEST	0	0	0	0	1	1	no	MOE-SM	MOE-CM	NOTEST	0	0	0	0	1	1	no	MOE-SM	MOE-CF	NOTEST	0	0	0
XLOC_000685	NM_001013750	Gm597	chr1:28832966-28837097	MOE-SF	MOE-SM	NOTEST	0.0346877	0	#NAME?	0	1	1	no	MOE-CF	MOE-CM	NOTEST	0	0.0157327	inf	0	1	1	no	MOE-SF	MOE-CF	NOTEST	0.0346877	0	#NAME?	0	1	1	no	MOE-SM	MOE-CM	NOTEST	0	0.0157327	inf	0	1	1	no	MOE-SM	MOE-CF	NOTEST	0	0	0
XLOC_000686	NM_001081080	Phf3	chr1:30859186-30920101	MOE-SF	MOE-SM	OK	25.2891	21.5614	-0.230065	-1.16581	0.0466	0.477623	no	MOE-CF	MOE-CM	OK	23.3676	25.4074	0.120739	0.611478	0.2906	0.840354	no	MOE-SF	MOE-CF	OK	25.2891	23.3676	-0.114007	-0.578264	0.3231	0.860553	no	MOE-SM	MOE-CM	OK	21.5614	25.4074	0.236797	1.1981	0.0404	0.448792	no	MOE-SM	MOE-CF	OK	21.5614	23.3676	0.116057
XLOC_000687	NM_011200,NR_002688	Ptp4a1	chr1:30997147-31006600	MOE-SF	MOE-SM	OK	12.4911	13.3984	0.10115	0.454894	0.42195	0.905785	no	MOE-CF	MOE-CM	OK	12.8438	12.2823	-0.0644954	-0.289528	0.6127	0.958185	no	MOE-SF	MOE-CF	OK	12.4911	12.8438	0.04017	0.179808	0.74925	0.97867	no	MOE-SM	MOE-CM	OK	13.3984	12.2823	-0.125475	-0.565939	0.3255	0.862146	no	MOE-SM	MOE-CF	OK	13.3984	12.8438	-0.0609797
XLOC_000688	NR_033445	4931428L18Rik	chr1:31197922-31279501	MOE-SF	MOE-SM	OK	0.839441	0.781844	-0.102548	-0.102782	0.86445	0.990911	no	MOE-CF	MOE-CM	OK	1.14982	0.985799	-0.222046	-0.252575	0.6745	0.969779	no	MOE-SF	MOE-CF	OK	0.839441	1.14982	0.453911	0.496607	0.42855	0.907552	no	MOE-SM	MOE-CM	OK	0.781844	0.985799	0.334413	0.346234	0.5425	0.941236	no	MOE-SM	MOE-CF	OK	0.781844	1.14982	0.556459
XLOC_000689	NM_001199956	Gm9839	chr1:32229650-32714583	MOE-SF	MOE-SM	NOTEST	0.112645	0	#NAME?	0	1	1	no	MOE-CF	MOE-CM	NOTEST	0	0.0654238	inf	0	1	1	no	MOE-SF	MOE-CF	NOTEST	0.112645	0	#NAME?	0	1	1	no	MOE-SM	MOE-CM	NOTEST	0	0.0654238	inf	0	1	1	no	MOE-SM	MOE-CF	NOTEST	0	0	0
XLOC_000690	NM_001164286	Gm5415	chr1:32229650-32714583	MOE-SF	MOE-SM	NOTEST	0.0136793	0	#NAME?	0	1	1	no	MOE-CF	MOE-CM	NOTEST	0	0	0	0	1	1	no	MOE-SF	MOE-CF	NOTEST	0.0136793	0	#NAME?	0	1	1	no	MOE-SM	MOE-CM	NOTEST	0	0	0	0	1	1	no	MOE-SM	MOE-CF	NOTEST	0	0	0
XLOC_000691	NM_008922	Prim2	chr1:33510655-33726603	MOE-SF	MOE-SM	OK	6.5268	5.07335	-0.363436	-1.25077	0.04795	0.482632	no	MOE-CF	MOE-CM	OK	6.25409	4.95448	-0.336068	-1.13729	0.07105	0.555892	no	MOE-SF	MOE-CF	OK	6.5268	6.25409	-0.0615748	-0.219011	0.7309	0.976106	no	MOE-SM	MOE-CM	OK	5.07335	4.95448	-0.0342072	-0.112348	0.85485	0.990198	no	MOE-SM	MOE-CF	OK	5.07335	6.25409	0.301861
XLOC_000692	NM_145392	Bag2	chr1:33802328-33814595	MOE-SF	MOE-SM	OK	10.352	9.66588	-0.0989344	-0.390614	0.5396	0.940351	no	MOE-CF	MOE-CM	OK	9.67313	9.88148	0.030745	0.120937	0.8454	0.989143	no	MOE-SF	MOE-CF	OK	10.352	9.67313	-0.0978522	-0.38685	0.5443	0.941745	no	MOE-SM	MOE-CM	OK	9.66588	9.88148	0.0318272	0.125031	0.8377	0.988104	no	MOE-SM	MOE-CF	OK	9.66588	9.67313	0.00108222
XLOC_000693	NM_133817	Zfp451	chr1:33818597-33871272	MOE-SF	MOE-SM	OK	8.88917	8.04753	-0.143501	-0.617761	0.29965	0.846324	no	MOE-CF	MOE-CM	OK	7.99208	8.38175	0.0686809	0.294401	0.61945	0.959605	no	MOE-SF	MOE-CF	OK	8.88917	7.99208	-0.153477	-0.661631	0.2656	0.823562	no	MOE-SM	MOE-CM	OK	8.04753	8.38175	0.0587049	0.251291	0.66875	0.968802	no	MOE-SM	MOE-CF	OK	8.04753	7.99208	-0.00997606
XLOC_000694	NM_001161816	Gm15455	chr1:33892743-33895759	MOE-SF	MOE-SM	OK	3.70427	3.6071	-0.0383488	-0.128757	0.8323	0.987878	no	MOE-CF	MOE-CM	OK	5.18171	5.0312	-0.0425256	-0.155513	0.7998	0.983606	no	MOE-SF	MOE-CF	OK	3.70427	5.18171	0.484239	1.69863	0.0067	0.197346	no	MOE-SM	MOE-CM	OK	3.6071	5.0312	0.480062	1.67425	0.00625	0.190007	no	MOE-SM	MOE-CF	OK	3.6071	5.18171	0.522587
XLOC_000695	NM_177235	Bend6	chr1:33908896-33964466	MOE-SF	MOE-SM	NOTEST	0.772847	0.67561	-0.193993	0	1	1	no	MOE-CF	MOE-CM	OK	0.700317	0.861759	0.299276	0.508805	0.41115	0.901068	no	MOE-SF	MOE-CF	NOTEST	0.772847	0.700317	-0.142175	0	1	1	no	MOE-SM	MOE-CM	OK	0.67561	0.861759	0.351094	0.60083	0.33675	0.868005	no	MOE-SM	MOE-CF	NOTEST	0.67561	0.700317	0.0518182
XLOC_000696	NR_039562	Mir5103	chr1:34489965-34490044	MOE-SF	MOE-SM	NOTEST	0	0	0	0	1	1	no	MOE-CF	MOE-CM	NOTEST	0	0	0	0	1	1	no	MOE-SF	MOE-CF	NOTEST	0	0	0	0	1	1	no	MOE-SM	MOE-CM	NOTEST	0	0	0	0	1	1	no	MOE-SM	MOE-CF	NOTEST	0	0	0
XLOC_000697	NM_027159	Ccdc115	chr1:34493514-34496517	MOE-SF	MOE-SM	OK	22.0623	18.812	-0.229931	-1.06037	0.0915	0.603513	no	MOE-CF	MOE-CM	OK	18.2309	18.4756	0.0192332	0.0868183	0.88915	0.992156	no	MOE-SF	MOE-CF	OK	22.0623	18.2309	-0.275195	-1.26752	0.04575	0.473155	no	MOE-SM	MOE-CM	OK	18.812	18.4756	-0.0260307	-0.117644	0.84585	0.989188	no	MOE-SM	MOE-CF	OK	18.812	18.2309	-0.0452639
XLOC_000698	NM_009356	Prss40	chr1:34609176-34617788	MOE-SF	MOE-SM	NOTEST	0	0	0	0	1	1	no	MOE-CF	MOE-CM	NOTEST	0	0	0	0	1	1	no	MOE-SF	MOE-CF	NOTEST	0	0	0	0	1	1	no	MOE-SM	MOE-CM	NOTEST	0	0	0	0	1	1	no	MOE-SM	MOE-CF	NOTEST	0	0	0
XLOC_000699	NR_033627	AA619741	chr1:34690379-34693055	MOE-SF	MOE-SM	NOTEST	0.0343103	0.0169729	-1.0154	0	1	1	no	MOE-CF	MOE-CM	NOTEST	0.0392406	0	#NAME?	0	1	1	no	MOE-SF	MOE-CF	NOTEST	0.0343103	0.0392406	0.193707	0	1	1	no	MOE-SM	MOE-CM	NOTEST	0.0169729	0	#NAME?	0	1	1	no	MOE-SM	MOE-CF	NOTEST	0.0169729	0.0392406	1.20911
XLOC_000700	NM_001160235,NM_001160236,NM_174997	Fam168b	chr1:34870062-34899895	MOE-SF	MOE-SM	OK	13.821	17.632	0.351336	1.6546	0.0044	0.155844	no	MOE-CF	MOE-CM	OK	15.3903	15.0461	-0.0326307	-0.153807	0.78925	0.981748	no	MOE-SF	MOE-CF	OK	13.821	15.3903	0.155163	0.726585	0.2058	0.77586	no	MOE-SM	MOE-CM	OK	17.632	15.0461	-0.228804	-1.08472	0.05755	0.516348	no	MOE-SM	MOE-CF	OK	17.632	15.3903	-0.196173
XLOC_000701	NM_198899	Uggt1	chr1:36196872-36301147	MOE-SF	MOE-SM	OK	24.6792	22.437	-0.137421	-0.693356	0.2314	0.797759	no	MOE-CF	MOE-CM	OK	22.7966	23.4271	0.03936	0.198616	0.74055	0.977318	no	MOE-SF	MOE-CF	OK	24.6792	22.7966	-0.11448	-0.577146	0.3176	0.858147	no	MOE-SM	MOE-CM	OK	22.437	23.4271	0.0623003	0.314629	0.591	0.952845	no	MOE-SM	MOE-CF	OK	22.437	22.7966	0.0229403
XLOC_000702	NM_153408	Neurl3	chr1:36321446-36330270	MOE-SF	MOE-SM	OK	1.53453	2.00031	0.382428	0.960559	0.1211	0.663997	no	MOE-CF	MOE-CM	OK	1.38381	1.59951	0.20898	0.490531	0.43075	0.908672	no	MOE-SF	MOE-CF	OK	1.53453	1.38381	-0.149147	-0.348569	0.567	0.946858	no	MOE-SM	MOE-CM	OK	2.00031	1.59951	-0.322595	-0.814356	0.1909	0.760239	no	MOE-SM	MOE-CF	OK	2.00031	1.38381	-0.531575
XLOC_000703	NM_172652	Kansl3	chr1:36392574-36426026	MOE-SF	MOE-SM	OK	9.50065	11.3543	0.257142	1.18796	0.04425	0.467254	no	MOE-CF	MOE-CM	OK	11.6296	10.8793	-0.0962211	-0.450015	0.4453	0.914048	no	MOE-SF	MOE-CF	OK	9.50065	11.6296	0.291702	1.35078	0.0226	0.352861	no	MOE-SM	MOE-CM	OK	11.3543	10.8793	-0.0616613	-0.287695	0.62695	0.961456	no	MOE-SM	MOE-CF	OK	11.3543	11.6296	0.0345598
XLOC_000704	NM_001013374	Lman2l	chr1:36480030-36502084	MOE-SF	MOE-SM	OK	35.7101	36.2806	0.0228674	0.116572	0.8469	0.989208	no	MOE-CF	MOE-CM	OK	37.8344	34.7625	-0.122168	-0.623129	0.30985	0.853557	no	MOE-SF	MOE-CF	OK	35.7101	37.8344	0.0833689	0.426728	0.4955	0.929546	no	MOE-SM	MOE-CM	OK	36.2806	34.7625	-0.0616666	-0.313265	0.6104	0.957147	no	MOE-SM	MOE-CF	OK	36.2806	37.8344	0.0605015
XLOC_000705	NM_153502	Ankrd23	chr1:36587378-36592574	MOE-SF	MOE-SM	OK	2.55447	2.64287	0.0490788	0.130605	0.8264	0.987692	no	MOE-CF	MOE-CM	OK	2.72757	2.5171	-0.115853	-0.306568	0.625	0.961084	no	MOE-SF	MOE-CF	OK	2.55447	2.72757	0.0945929	0.252198	0.6883	0.971351	no	MOE-SM	MOE-CM	OK	2.64287	2.5171	-0.0703391	-0.185784	0.76985	0.980631	no	MOE-SM	MOE-CF	OK	2.64287	2.72757	0.0455141
XLOC_000706	NM_026241	Ankrd39	chr1:36595017-36604046	MOE-SF	MOE-SM	OK	5.30714	7.23094	0.446249	1.53909	0.0168	0.309481	no	MOE-CF	MOE-CM	OK	5.54826	4.1892	-0.40536	-1.30001	0.04225	0.457614	no	MOE-SF	MOE-CF	OK	5.30714	5.54826	0.0640993	0.214668	0.7288	0.97596	no	MOE-SM	MOE-CM	OK	7.23094	4.1892	-0.78751	-2.59444	0.0001	0.0125687	yes	MOE-SM	MOE-CF	OK	7.23094	5.54826	-0.382149
XLOC_000707	NM_001126047	Sema4c	chr1:36605486-36615226	MOE-SF	MOE-SM	OK	8.477	9.99936	0.238281	1.04685	0.08165	0.58283	no	MOE-CF	MOE-CM	OK	9.31326	8.25341	-0.174296	-0.758877	0.20655	0.776557	no	MOE-SF	MOE-CF	OK	8.477	9.31326	0.135733	0.593553	0.32745	0.863021	no	MOE-SM	MOE-CM	OK	9.99936	8.25341	-0.276845	-1.21094	0.0455	0.472197	no	MOE-SM	MOE-CF	OK	9.99936	9.31326	-0.102548
XLOC_000708	NM_001126046,NM_027957,NM_201365	Fam178b	chr1:36619540-36740028	MOE-SF	MOE-SM	OK	4.45482	4.71611	0.0822296	0.210652	0.76775	0.980483	no	MOE-CF	MOE-CM	OK	6.20692	3.45847	-0.843742	-1.77082	0.0021	0.102474	no	MOE-SF	MOE-CF	OK	4.45482	6.20692	0.478511	1.18471	0.06285	0.533952	no	MOE-SM	MOE-CM	OK	4.71611	3.45847	-0.447461	-0.962202	0.1078	0.638677	no	MOE-SM	MOE-CF	OK	4.71611	6.20692	0.396281
XLOC_000709	NM_146107	Actr1b	chr1:36756046-36766770	MOE-SF	MOE-SM	OK	69.515	83.9679	0.272515	1.4582	0.01825	0.321388	no	MOE-CF	MOE-CM	OK	77.2115	73.6334	-0.0684567	-0.367071	0.55795	0.944624	no	MOE-SF	MOE-CF	OK	69.515	77.2115	0.151493	0.810971	0.1963	0.766597	no	MOE-SM	MOE-CM	OK	83.9679	73.6334	-0.189479	-1.01557	0.10485	0.632703	no	MOE-SM	MOE-CF	OK	83.9679	77.2115	-0.121022
XLOC_000710	NM_018872	Tmem131	chr1:36849033-36996372	MOE-SF	MOE-SM	OK	5.10235	4.74891	-0.103564	-0.441954	0.44695	0.914619	no	MOE-CF	MOE-CM	OK	5.13616	5.59921	0.124532	0.54016	0.34905	0.87378	no	MOE-SF	MOE-CF	OK	5.10235	5.13616	0.00952873	0.0409617	0.94325	0.995774	no	MOE-SM	MOE-CM	OK	4.74891	5.59921	0.237625	1.02306	0.0812	0.582143	no	MOE-SM	MOE-CF	OK	4.74891	5.13616	0.113093
XLOC_000711	NM_198006	Coa5	chr1:37473929-37486948	MOE-SF	MOE-SM	OK	22.6359	24.0691	0.0885703	0.443963	0.45105	0.915745	no	MOE-CF	MOE-CM	OK	23.3271	22.7474	-0.0363101	-0.181754	0.7568	0.979364	no	MOE-SF	MOE-CF	OK	22.6359	23.3271	0.0434003	0.217355	0.7214	0.974938	no	MOE-SM	MOE-CM	OK	24.0691	22.7474	-0.0814801	-0.408215	0.4924	0.928776	no	MOE-SM	MOE-CF	OK	24.0691	23.3271	-0.04517
XLOC_000712	NM_173870	Mgat4a	chr1:37496184-37593104	MOE-SF	MOE-SM	OK	22.1927	21.5437	-0.042823	-0.214932	0.71185	0.97421	no	MOE-CF	MOE-CM	OK	22.2998	24.8612	0.15687	0.785441	0.17945	0.747335	no	MOE-SF	MOE-CF	OK	22.1927	22.2998	0.00694207	0.0347494	0.9516	0.995774	no	MOE-SM	MOE-CM	OK	21.5437	24.8612	0.206635	1.03739	0.0789	0.576218	no	MOE-SM	MOE-CF	OK	21.5437	22.2998	0.0497651
XLOC_000713	NR_024017	4930594C11Rik	chr1:37496184-37593104	MOE-SF	MOE-SM	OK	0.96808	0.656547	-0.560228	-0.310553	0.5966	0.953706	no	MOE-CF	MOE-CM	OK	1.18238	1.65684	0.486748	0.332407	0.56285	0.945782	no	MOE-SF	MOE-CF	OK	0.96808	1.18238	0.28849	0.180993	0.7589	0.979364	no	MOE-SM	MOE-CM	OK	0.656547	1.65684	1.33547	0.789967	0.1889	0.75809	no	MOE-SM	MOE-CF	OK	0.656547	1.18238	0.848718
XLOC_000714	NM_028096	2010300C02Rik	chr1:37668520-37776656	MOE-SF	MOE-SM	OK	8.41776	8.88908	0.078598	0.350164	0.55215	0.943142	no	MOE-CF	MOE-CM	OK	8.0567	8.68126	0.107717	0.47512	0.4206	0.905228	no	MOE-SF	MOE-CF	OK	8.41776	8.0567	-0.0632474	-0.279507	0.63545	0.963301	no	MOE-SM	MOE-CM	OK	8.88908	8.68126	-0.0341283	-0.151751	0.7976	0.983171	no	MOE-SM	MOE-CF	OK	8.88908	8.0567	-0.141845
XLOC_000715	NM_207228	Tsga10	chr1:37811620-37921924	MOE-SF	MOE-SM	OK	13.0131	10.8426	-0.263259	-1.1926	0.04795	0.482632	no	MOE-CF	MOE-CM	OK	12.6532	12.0543	-0.0699614	-0.319102	0.59925	0.954532	no	MOE-SF	MOE-CF	OK	13.0131	12.6532	-0.0404604	-0.186037	0.754	0.979364	no	MOE-SM	MOE-CM	OK	10.8426	12.0543	0.152837	0.686981	0.2544	0.815149	no	MOE-SM	MOE-CF	OK	10.8426	12.6532	0.222798
XLOC_000716	NM_026913	Mitd1	chr1:37935734-37947256	MOE-SF	MOE-SM	OK	23.5282	16.8515	-0.481519	-2.11801	0.0015	0.0828446	no	MOE-CF	MOE-CM	OK	18.6691	20.7891	0.15518	0.679081	0.30145	0.84775	no	MOE-SF	MOE-CF	OK	23.5282	18.6691	-0.333743	-1.49186	0.0245	0.363681	no	MOE-SM	MOE-CM	OK	16.8515	20.7891	0.302955	1.30542	0.04795	0.482632	no	MOE-SM	MOE-CF	OK	16.8515	18.6691	0.147776
XLOC_000717	NM_001033427	Lyg2	chr1:37962767-37973338	MOE-SF	MOE-SM	NOTEST	0.180929	0.13139	-0.461571	0	1	1	no	MOE-CF	MOE-CM	NOTEST	0.166788	0.19544	0.228712	0	1	1	no	MOE-SF	MOE-CF	NOTEST	0.180929	0.166788	-0.117409	0	1	1	no	MOE-SM	MOE-CM	NOTEST	0.13139	0.19544	0.572875	0	1	1	no	MOE-SM	MOE-CF	NOTEST	0.13139	0.166788	0.344162
XLOC_000718	NM_027111	Lyg1	chr1:38003582-38014604	MOE-SF	MOE-SM	NOTEST	0	0	0	0	1	1	no	MOE-CF	MOE-CM	NOTEST	0.0919834	0	#NAME?	0	1	1	no	MOE-SF	MOE-CF	NOTEST	0	0.0919834	inf	0	1	1	no	MOE-SM	MOE-CM	NOTEST	0	0	0	0	1	1	no	MOE-SM	MOE-CF	NOTEST	0	0.0919834	inf
XLOC_000719	NM_172054	Txndc9	chr1:38040711-38054053	MOE-SF	MOE-SM	OK	14.6551	12.5831	-0.219921	-1.05149	0.0775	0.572264	no	MOE-CF	MOE-CM	OK	12.0187	12.6035	0.0685324	0.324059	0.5881	0.952271	no	MOE-SF	MOE-CF	OK	14.6551	12.0187	-0.286117	-1.36461	0.02195	0.348337	no	MOE-SM	MOE-CM	OK	12.5831	12.6035	0.00233688	0.0110769	0.98785	0.99673	no	MOE-SM	MOE-CF	OK	12.5831	12.0187	-0.0661956
XLOC_000720	NM_019570	Rev1	chr1:38054854-38186507	MOE-SF	MOE-SM	OK	14.779	13.5468	-0.125597	-0.404283	0.48195	0.925514	no	MOE-CF	MOE-CM	OK	13.8313	14.6254	0.0805411	0.267031	0.6396	0.963839	no	MOE-SF	MOE-CF	OK	14.779	13.8313	-0.0956109	-0.312029	0.58245	0.951281	no	MOE-SM	MOE-CM	OK	13.5468	14.6254	0.110527	0.361279	0.52925	0.937714	no	MOE-SM	MOE-CF	OK	13.5468	13.8313	0.0299859
XLOC_000721	NM_010678	Aff3	chr1:38234171-38721800	MOE-SF	MOE-SM	OK	6.46241	6.97022	0.109133	0.486467	0.41315	0.902073	no	MOE-CF	MOE-CM	OK	7.25378	6.71222	-0.111942	-0.502409	0.3937	0.894566	no	MOE-SF	MOE-CF	OK	6.46241	7.25378	0.16666	0.746026	0.21055	0.77945	no	MOE-SM	MOE-CM	OK	6.97022	6.71222	-0.0544146	-0.24319	0.68015	0.970479	no	MOE-SM	MOE-CF	OK	6.97022	7.25378	0.0575277
XLOC_000722	NM_001029878	Lonrf2	chr1:38851353-38878060	MOE-SF	MOE-SM	OK	1.10813	1.23033	0.15092	0.408266	0.4896	0.927851	no	MOE-CF	MOE-CM	OK	1.38815	1.36815	-0.0209453	-0.0600182	0.919	0.995072	no	MOE-SF	MOE-CF	OK	1.10813	1.38815	0.325044	0.898292	0.1339	0.686759	no	MOE-SM	MOE-CM	OK	1.23033	1.36815	0.153178	0.428975	0.46605	0.9206	no	MOE-SM	MOE-CF	OK	1.23033	1.38815	0.174123
XLOC_000723	NM_145142	Chst10	chr1:38920717-38955005	MOE-SF	MOE-SM	OK	1.32551	1.14202	-0.214958	-0.503787	0.4046	0.898894	no	MOE-CF	MOE-CM	OK	1.35481	1.26721	-0.0964332	-0.230898	0.7029	0.973336	no	MOE-SF	MOE-CF	OK	1.32551	1.35481	0.031541	0.076652	0.9076	0.993636	no	MOE-SM	MOE-CM	OK	1.14202	1.26721	0.150066	0.346871	0.5596	0.944968	no	MOE-SM	MOE-CF	OK	1.14202	1.35481	0.246499
XLOC_000724	NM_018775	Tbc1d8	chr1:39424695-39535592	MOE-SF	MOE-SM	OK	4.91177	4.94084	0.00851409	0.0266884	0.96395	0.995774	no	MOE-CF	MOE-CM	OK	4.56388	4.8892	0.0993383	0.320653	0.58915	0.952446	no	MOE-SF	MOE-CF	OK	4.91177	4.56388	-0.105982	-0.334808	0.5634	0.945782	no	MOE-SM	MOE-CM	OK	4.94084	4.8892	-0.0151579	-0.0485323	0.93345	0.995774	no	MOE-SM	MOE-CF	OK	4.94084	4.56388	-0.114496
XLOC_000725	NR_028555	Snord89	chr1:39605591-39605685	MOE-SF	MOE-SM	OK	6071.59	5035.9	-0.269825	-74.625	0.2658	0.823805	no	MOE-CF	MOE-CM	OK	6881.87	6288.91	-0.129989	-37.4674	0.5586	0.944852	no	MOE-SF	MOE-CF	OK	6071.59	6881.87	0.180726	54.5785	0.4348	0.910358	no	MOE-SM	MOE-CM	OK	5035.9	6288.91	0.320563	85.2319	0.17275	0.740173	no	MOE-SM	MOE-CF	OK	5035.9	6881.87	0.450552
XLOC_000726	NM_001033135	Rnf149	chr1:39608143-39634192	MOE-SF	MOE-SM	OK	25.97	25.4238	-0.0306665	-0.151355	0.80675	0.985291	no	MOE-CF	MOE-CM	OK	26.1112	22.518	-0.213596	-1.04502	0.0864	0.592938	no	MOE-SF	MOE-CF	OK	25.97	26.1112	0.00782588	0.0387471	0.9486	0.995774	no	MOE-SM	MOE-CM	OK	25.4238	22.518	-0.175103	-0.854055	0.1627	0.727105	no	MOE-SM	MOE-CF	OK	25.4238	26.1112	0.0384923
XLOC_000727	NM_170597	Creg2	chr1:39675250-39708027	MOE-SF	MOE-SM	NOTEST	0.167081	0.205522	0.298745	0	1	1	no	MOE-CF	MOE-CM	NOTEST	0.212391	0.222324	0.0659367	0	1	1	no	MOE-SF	MOE-CF	NOTEST	0.167081	0.212391	0.346181	0	1	1	no	MOE-SM	MOE-CM	NOTEST	0.205522	0.222324	0.113373	0	1	1	no	MOE-SM	MOE-CF	NOTEST	0.205522	0.212391	0.0474361
XLOC_000728	NM_001145660	Rfx8	chr1:39722145-39777834	MOE-SF	MOE-SM	NOTEST	0.0716254	0	#NAME?	0	1	1	no	MOE-CF	MOE-CM	NOTEST	0.0285994	0.0258936	-0.143387	0	1	1	no	MOE-SF	MOE-CF	NOTEST	0.0716254	0.0285994	-1.32449	0	1	1	no	MOE-SM	MOE-CM	NOTEST	0	0.0258936	inf	0	1	1	no	MOE-SM	MOE-CF	NOTEST	0	0.0285994	inf
XLOC_000729	NM_001177348	Gm3646	chr1:39860985-39862177	MOE-SF	MOE-SM	NOTEST	0	0	0	0	1	1	no	MOE-CF	MOE-CM	NOTEST	0	0	0	0	1	1	no	MOE-SF	MOE-CF	NOTEST	0	0	0	0	1	1	no	MOE-SM	MOE-CM	NOTEST	0	0	0	0	1	1	no	MOE-SM	MOE-CF	NOTEST	0	0	0
XLOC_000730	NR_040465	1700066B17Rik	chr1:39899272-39904175	MOE-SF	MOE-SM	NOTEST	0	0	0	0	1	1	no	MOE-CF	MOE-CM	NOTEST	0	0	0	0	1	1	no	MOE-SF	MOE-CF	NOTEST	0	0	0	0	1	1	no	MOE-SM	MOE-CM	NOTEST	0	0	0	0	1	1	no	MOE-SM	MOE-CF	NOTEST	0	0	0
XLOC_000731	NR_037980	Gm16894	chr1:40133056-40182070	MOE-SF	MOE-SM	NOTEST	0.178368	0.194919	0.128022	0	1	1	no	MOE-CF	MOE-CM	NOTEST	0.386469	0.368981	-0.0668061	0	1	1	no	MOE-SF	MOE-CF	NOTEST	0.178368	0.386469	1.1155	0	1	1	no	MOE-SM	MOE-CM	NOTEST	0.194919	0.368981	0.920672	0	1	1	no	MOE-SM	MOE-CF	NOTEST	0.194919	0.386469	0.987478
XLOC_000732	NM_172499	Mfsd9	chr1:40828884-40847502	MOE-SF	MOE-SM	OK	5.92619	6.80396	0.199269	0.784435	0.20035	0.770684	no	MOE-CF	MOE-CM	OK	6.44851	6.86298	0.0898694	0.357538	0.55325	0.943378	no	MOE-SF	MOE-CF	OK	5.92619	6.44851	0.12186	0.476805	0.43825	0.911788	no	MOE-SM	MOE-CM	OK	6.80396	6.86298	0.0124601	0.0498835	0.9361	0.995774	no	MOE-SM	MOE-CF	OK	6.80396	6.44851	-0.0774094
XLOC_000733	NR_040475	4930448I06Rik	chr1:41224404-41238097	MOE-SF	MOE-SM	NOTEST	0	0	0	0	1	1	no	MOE-CF	MOE-CM	NOTEST	0	0	0	0	1	1	no	MOE-SF	MOE-CF	NOTEST	0	0	0	0	1	1	no	MOE-SM	MOE-CM	NOTEST	0	0	0	0	1	1	no	MOE-SM	MOE-CF	NOTEST	0	0	0
XLOC_000734	NR_027826	2610017I09Rik	chr1:42705044-42751670	MOE-SF	MOE-SM	NOTEST	0.108985	0.349308	1.68037	0	1	1	no	MOE-CF	MOE-CM	NOTEST	0.553195	0.465815	-0.248031	0	1	1	no	MOE-SF	MOE-CF	NOTEST	0.108985	0.553195	2.34366	0	1	1	no	MOE-SM	MOE-CM	NOTEST	0.349308	0.465815	0.415257	0	1	1	no	MOE-SM	MOE-CF	NOTEST	0.349308	0.553195	0.663288
XLOC_000735	NM_001013025	Tgfbrap1	chr1:43104113-43155467	MOE-SF	MOE-SM	OK	4.13867	4.47394	0.112381	0.450952	0.4486	0.915224	no	MOE-CF	MOE-CM	OK	4.35434	4.52555	0.0556405	0.225198	0.6996	0.972764	no	MOE-SF	MOE-CF	OK	4.13867	4.35434	0.0732869	0.293224	0.62575	0.961158	no	MOE-SM	MOE-CM	OK	4.47394	4.52555	0.0165462	0.0671682	0.91115	0.994145	no	MOE-SM	MOE-CF	OK	4.47394	4.35434	-0.0390944
XLOC_000736	NM_010212	Fhl2	chr1:43179918-43220806	MOE-SF	MOE-SM	OK	4.97508	6.77772	0.44608	1.45678	0.02265	0.353265	no	MOE-CF	MOE-CM	OK	6.47564	5.49039	-0.238115	-0.792674	0.2184	0.786567	no	MOE-SF	MOE-CF	OK	4.97508	6.47564	0.380302	1.24153	0.0494	0.487358	no	MOE-SM	MOE-CM	OK	6.77772	5.49039	-0.303892	-1.01202	0.11775	0.657972	no	MOE-SM	MOE-CF	OK	6.77772	6.47564	-0.0657773
XLOC_000737	NM_026430	Uxs1	chr1:43807075-43884553	MOE-SF	MOE-SM	OK	11.2968	9.12257	-0.308406	-1.14412	0.08635	0.592938	no	MOE-CF	MOE-CM	OK	9.55589	10.4798	0.133154	0.491141	0.46185	0.918943	no	MOE-SF	MOE-CF	OK	11.2968	9.55589	-0.241456	-0.901372	0.18145	0.749984	no	MOE-SM	MOE-CM	OK	9.12257	10.4798	0.200104	0.733591	0.26845	0.826486	no	MOE-SM	MOE-CF	OK	9.12257	9.55589	0.0669503
XLOC_000738	NM_001013799	Mettl21c	chr1:44066252-44076851	MOE-SF	MOE-SM	NOTEST	0	0	0	0	1	1	no	MOE-CF	MOE-CM	NOTEST	0	0	0	0	1	1	no	MOE-SF	MOE-CF	NOTEST	0	0	0	0	1	1	no	MOE-SM	MOE-CM	NOTEST	0	0	0	0	1	1	no	MOE-SM	MOE-CF	NOTEST	0	0	0
XLOC_000739	NM_029368	Tex30	chr1:44143461-44159233	MOE-SF	MOE-SM	OK	14.1817	11.4708	-0.30606	-1.20538	0.0702	0.553131	no	MOE-CF	MOE-CM	OK	11.502	12.8776	0.162983	0.63206	0.34115	0.870295	no	MOE-SF	MOE-CF	OK	14.1817	11.502	-0.302149	-1.19014	0.07635	0.56946	no	MOE-SM	MOE-CM	OK	11.4708	12.8776	0.166894	0.647142	0.3264	0.862458	no	MOE-SM	MOE-CF	OK	11.4708	11.502	0.00391027
XLOC_000740	NM_023645	Kdelc1	chr1:44163390-44175618	MOE-SF	MOE-SM	OK	7.82757	6.70964	-0.222331	-0.845616	0.1728	0.740207	no	MOE-CF	MOE-CM	OK	6.43421	6.59094	0.0347212	0.127707	0.83635	0.988104	no	MOE-SF	MOE-CF	OK	7.82757	6.43421	-0.282802	-1.0711	0.0841	0.587658	no	MOE-SM	MOE-CM	OK	6.70964	6.59094	-0.0257497	-0.0950851	0.8772	0.991695	no	MOE-SM	MOE-CF	OK	6.70964	6.43421	-0.0604709
XLOC_000741	NM_207281	Mettl21e	chr1:44260914-44275776	MOE-SF	MOE-SM	NOTEST	0.0298131	0.0904211	1.60071	0	1	1	no	MOE-CF	MOE-CM	NOTEST	0.0479381	0.119031	1.3121	0	1	1	no	MOE-SF	MOE-CF	NOTEST	0.0298131	0.0479381	0.685228	0	1	1	no	MOE-SM	MOE-CM	NOTEST	0.0904211	0.119031	0.396611	0	1	1	no	MOE-SM	MOE-CF	NOTEST	0.0904211	0.0479381	-0.915486
XLOC_000742	NR_040602	4930521E06Rik	chr1:44608515-44853681	MOE-SF	MOE-SM	NOTEST	0	0	0	0	1	1	no	MOE-CF	MOE-CM	NOTEST	0	0	0	0	1	1	no	MOE-SF	MOE-CF	NOTEST	0	0	0	0	1	1	no	MOE-SM	MOE-CM	NOTEST	0	0	0	0	1	1	no	MOE-SM	MOE-CF	NOTEST	0	0	0
XLOC_000743	NM_007737	Col5a2	chr1:45431175-45560127	MOE-SF	MOE-SM	OK	35.3281	30.0664	-0.232663	-1.18098	0.044	0.466068	no	MOE-CF	MOE-CM	OK	35.431	31.0253	-0.191563	-0.971479	0.09795	0.617892	no	MOE-SF	MOE-CF	OK	35.3281	35.431	0.00419583	0.0212499	0.97255	0.99589	no	MOE-SM	MOE-CM	OK	30.0664	31.0253	0.0452951	0.230226	0.69025	0.971828	no	MOE-SM	MOE-CF	OK	30.0664	35.431	0.236858
XLOC_000744	NM_016917	Slc40a1	chr1:45964914-45982439	MOE-SF	MOE-SM	OK	3.54487	3.43562	-0.0451643	-0.154216	0.79535	0.983104	no	MOE-CF	MOE-CM	OK	3.07301	3.67477	0.258002	0.872212	0.15265	0.714492	no	MOE-SF	MOE-CF	OK	3.54487	3.07301	-0.206083	-0.694629	0.25025	0.813108	no	MOE-SM	MOE-CM	OK	3.43562	3.67477	0.0970834	0.332508	0.58315	0.951441	no	MOE-SM	MOE-CF	OK	3.43562	3.07301	-0.160918
XLOC_000745	NM_001177356		chr1:46068391-46069108	MOE-SF	MOE-SM	NOTEST	0	0	0	0	1	1	no	MOE-CF	MOE-CM	NOTEST	0	0	0	0	1	1	no	MOE-SF	MOE-CF	NOTEST	0	0	0	0	1	1	no	MOE-SM	MOE-CM	NOTEST	0	0	0	0	1	1	no	MOE-SM	MOE-CF	NOTEST	0	0	0
XLOC_000746	NR_037690,NR_037691	Gm4776	chr1:46077259-46087282	MOE-SF	MOE-SM	NOTEST	0.0153224	0	#NAME?	0	1	1	no	MOE-CF	MOE-CM	NOTEST	0.0307974	0	#NAME?	0	1	1	no	MOE-SF	MOE-CF	NOTEST	0.0153224	0.0307974	1.00717	0	1	1	no	MOE-SM	MOE-CM	NOTEST	0	0	0	0	1	1	no	MOE-SM	MOE-CF	NOTEST	0	0.0307974	inf
XLOC_000747	NM_172653	Slc39a10	chr1:46864388-46910354	MOE-SF	MOE-SM	OK	13.836	12.6557	-0.128637	-0.6183	0.3003	0.846969	no	MOE-CF	MOE-CM	OK	13.2539	13.4255	0.018565	0.0892689	0.88065	0.992093	no	MOE-SF	MOE-CF	OK	13.836	13.2539	-0.0620105	-0.298998	0.6186	0.95948	no	MOE-SM	MOE-CM	OK	12.6557	13.4255	0.0851914	0.408357	0.48595	0.926462	no	MOE-SM	MOE-CF	OK	12.6557	13.2539	0.0666264
XLOC_000748	NR_045151	9330175M20Rik	chr1:51275229-51390623	MOE-SF	MOE-SM	NOTEST	0.0189499	0.0190868	0.0103907	0	1	1	no	MOE-CF	MOE-CM	NOTEST	0.0193007	0	#NAME?	0	1	1	no	MOE-SF	MOE-CF	NOTEST	0.0189499	0.0193007	0.0264635	0	1	1	no	MOE-SM	MOE-CM	NOTEST	0.0190868	0	#NAME?	0	1	1	no	MOE-SM	MOE-CF	NOTEST	0.0190868	0.0193007	0.0160728
XLOC_000749	NM_028696	Nabp1	chr1:51526331-51535243	MOE-SF	MOE-SM	OK	10.7183	9.71091	-0.142404	-0.612203	0.30745	0.85201	no	MOE-CF	MOE-CM	OK	10.7485	10.0258	-0.100416	-0.433619	0.4724	0.922435	no	MOE-SF	MOE-CF	OK	10.7183	10.7485	0.00405509	0.0176598	0.9783	0.996063	no	MOE-SM	MOE-CM	OK	9.71091	10.0258	0.0460438	0.196317	0.74215	0.977589	no	MOE-SM	MOE-CF	OK	9.71091	10.7485	0.14646
XLOC_000750	NM_001161817,NM_010863	Myo1b	chr1:51806609-51972818	MOE-SF	MOE-SM	OK	20.8622	18.4365	-0.178326	-0.859999	0.1311	0.681616	no	MOE-CF	MOE-CM	OK	20.3593	19.4437	-0.0663891	-0.321315	0.5786	0.950254	no	MOE-SF	MOE-CF	OK	20.8622	20.3593	-0.0352055	-0.170618	0.769	0.980596	no	MOE-SM	MOE-CM	OK	18.4365	19.4437	0.0767317	0.369559	0.5238	0.936618	no	MOE-SM	MOE-CF	OK	18.4365	20.3593	0.143121
XLOC_000751	NM_001081081,NM_001113383	Gls	chr1:52220293-52290076	MOE-SF	MOE-SM	OK	29.0824	31.0161	0.0928724	0.45816	0.42125	0.905364	no	MOE-CF	MOE-CM	OK	29.8258	29.3987	-0.0208062	-0.101798	0.86185	0.990896	no	MOE-SF	MOE-CF	OK	29.0824	29.8258	0.0364134	0.178161	0.7571	0.979364	no	MOE-SM	MOE-CM	OK	31.0161	29.3987	-0.0772652	-0.381163	0.5098	0.932896	no	MOE-SM	MOE-CF	OK	31.0161	29.8258	-0.056459
XLOC_000752	NM_008667	Nab1	chr1:52512692-52557292	MOE-SF	MOE-SM	OK	10.0553	8.78064	-0.195557	-0.900741	0.12605	0.672122	no	MOE-CF	MOE-CM	OK	9.72415	9.69647	-0.00411244	-0.0190023	0.97775	0.996063	no	MOE-SF	MOE-CF	OK	10.0553	9.72415	-0.0483114	-0.224397	0.70175	0.973014	no	MOE-SM	MOE-CM	OK	8.78064	9.69647	0.143133	0.655908	0.26685	0.825083	no	MOE-SM	MOE-CF	OK	8.78064	9.72415	0.147245
XLOC_000753	NM_133829,NM_178081	Mfsd6	chr1:52713147-52784162	MOE-SF	MOE-SM	OK	20.6009	18.3129	-0.169845	-0.805613	0.1566	0.719582	no	MOE-CF	MOE-CM	OK	17.3785	19.1926	0.143248	0.679559	0.226	0.792874	no	MOE-SF	MOE-CF	OK	20.6009	17.3785	-0.245404	-1.16408	0.03895	0.44309	no	MOE-SM	MOE-CM	OK	18.3129	19.1926	0.0676889	0.321091	0.5778	0.950071	no	MOE-SM	MOE-CF	OK	18.3129	17.3785	-0.0755593
XLOC_000754	NM_008384	Inpp1	chr1:52846263-52874532	MOE-SF	MOE-SM	OK	6.61782	7.13725	0.109012	0.38707	0.5396	0.940351	no	MOE-CF	MOE-CM	OK	7.0911	7.30991	0.0438452	0.157318	0.8053	0.984919	no	MOE-SF	MOE-CF	OK	6.61782	7.0911	0.0996523	0.352763	0.5795	0.950365	no	MOE-SM	MOE-CM	OK	7.13725	7.30991	0.0344857	0.124123	0.8444	0.988993	no	MOE-SM	MOE-CF	OK	7.13725	7.0911	-0.00935952
XLOC_000755	NM_144953	1700019D03Rik	chr1:52981970-53009684	MOE-SF	MOE-SM	OK	4.59592	5.175	0.171204	0.45209	0.531	0.937986	no	MOE-CF	MOE-CM	OK	4.81362	5.54595	0.204313	0.551913	0.4416	0.913164	no	MOE-SF	MOE-CF	OK	4.59592	4.81362	0.0667674	0.175074	0.80645	0.985257	no	MOE-SM	MOE-CM	OK	5.175	5.54595	0.0998766	0.271818	0.7011	0.972818	no	MOE-SM	MOE-CF	OK	5.175	4.81362	-0.104437
XLOC_000756	NM_027070	1700019A02Rik	chr1:53215420-53244461	MOE-SF	MOE-SM	NOTEST	0.937811	0.938439	0.00096497	0	1	1	no	MOE-CF	MOE-CM	OK	1.00571	1.04455	0.0546581	0.0539366	0.9253	0.995774	no	MOE-SF	MOE-CF	OK	0.937811	1.00571	0.100849	0.104981	0.8998	0.993266	no	MOE-SM	MOE-CM	OK	0.938439	1.04455	0.154543	0.162068	0.8437	0.988936	no	MOE-SM	MOE-CF	OK	0.938439	1.00571	0.0998845
XLOC_000757	NM_153556	Pms1	chr1:53246031-53353840	MOE-SF	MOE-SM	OK	5.12191	4.75498	-0.107244	-0.389429	0.52495	0.936792	no	MOE-CF	MOE-CM	OK	5.4145	5.26455	-0.0405185	-0.150565	0.8107	0.985978	no	MOE-SF	MOE-CF	OK	5.12191	5.4145	0.0801453	0.29609	0.6249	0.961084	no	MOE-SM	MOE-CM	OK	4.75498	5.26455	0.146871	0.536326	0.38285	0.890345	no	MOE-SM	MOE-CF	OK	4.75498	5.4145	0.187389
XLOC_000758	NM_133728	Asnsd1	chr1:53401487-53409543	MOE-SF	MOE-SM	OK	24.1319	21.9433	-0.137159	-0.663376	0.2749	0.831533	no	MOE-CF	MOE-CM	OK	22.9978	24.4061	0.0857491	0.417535	0.4967	0.929588	no	MOE-SF	MOE-CF	OK	24.1319	22.9978	-0.0694445	-0.338245	0.5795	0.950365	no	MOE-SM	MOE-CM	OK	21.9433	24.4061	0.153464	0.742015	0.2262	0.793228	no	MOE-SM	MOE-CF	OK	21.9433	22.9978	0.0677146
XLOC_000759	NM_001252070	Dnah7a	chr1:53453845-53763628	MOE-SF	MOE-SM	OK	1.21249	0.856051	-0.502208	-1.6714	0.0049	0.166386	no	MOE-CF	MOE-CM	OK	1.08799	1.04381	-0.0598164	-0.20298	0.7288	0.97596	no	MOE-SF	MOE-CF	OK	1.21249	1.08799	-0.156305	-0.536236	0.3611	0.879104	no	MOE-SM	MOE-CM	OK	0.856051	1.04381	0.286087	0.94237	0.106	0.635149	no	MOE-SM	MOE-CF	OK	0.856051	1.08799	0.345903
XLOC_000760	NM_133810	Stk17b	chr1:53812355-53842059	MOE-SF	MOE-SM	OK	32.8067	25.8	-0.34662	-1.75131	0.00395	0.146388	no	MOE-CF	MOE-CM	OK	28.8843	30.17	0.0628252	0.318894	0.59235	0.953106	no	MOE-SF	MOE-CF	OK	32.8067	28.8843	-0.183702	-0.936185	0.1168	0.656696	no	MOE-SM	MOE-CM	OK	25.8	30.17	0.225744	1.13611	0.06015	0.524954	no	MOE-SM	MOE-CF	OK	25.8	28.8843	0.162918
XLOC_000761	NM_001001883,NM_172655	Hecw2	chr1:53863717-54251878	MOE-SF	MOE-SM	OK	19.2762	16.2365	-0.247581	-0.583604	0.30195	0.848316	no	MOE-CF	MOE-CM	OK	17.298	19.8194	0.196308	0.441437	0.43235	0.909122	no	MOE-SF	MOE-CF	OK	19.2762	17.298	-0.156215	-0.39089	0.4905	0.928037	no	MOE-SM	MOE-CM	OK	16.2365	19.8194	0.287675	0.616105	0.27805	0.833902	no	MOE-SM	MOE-CF	OK	16.2365	17.298	0.0913665
XLOC_000762	NM_001033194	Gtf3c3	chr1:54454424-54495815	MOE-SF	MOE-SM	OK	14.3756	12.6242	-0.187433	-0.856861	0.16155	0.726059	no	MOE-CF	MOE-CM	OK	12.4888	14.2234	0.187636	0.855062	0.15835	0.721443	no	MOE-SF	MOE-CF	OK	14.3756	12.4888	-0.202994	-0.928455	0.1275	0.674945	no	MOE-SM	MOE-CM	OK	12.6242	14.2234	0.172075	0.783768	0.1932	0.762231	no	MOE-SM	MOE-CF	OK	12.6242	12.4888	-0.0155605
XLOC_000763	NM_001163314	Pgap1	chr1:54529843-54614528	MOE-SF	MOE-SM	OK	2.82066	2.6395	-0.0957688	-0.397714	0.49335	0.929012	no	MOE-CF	MOE-CM	OK	2.90649	2.97741	0.0347789	0.146713	0.7962	0.983104	no	MOE-SF	MOE-CF	OK	2.82066	2.90649	0.0432445	0.18132	0.7531	0.979364	no	MOE-SM	MOE-CM	OK	2.6395	2.97741	0.173792	0.726046	0.2122	0.781183	no	MOE-SM	MOE-CF	OK	2.6395	2.90649	0.139013
XLOC_000764	NM_001081433	Ankrd44	chr1:54702183-54983231	MOE-SF	MOE-SM	OK	5.82356	5.53602	-0.0730524	-0.317601	0.58865	0.952302	no	MOE-CF	MOE-CM	OK	6.01268	5.76009	-0.0619177	-0.270775	0.64135	0.96413	no	MOE-SF	MOE-CF	OK	5.82356	6.01268	0.0461074	0.201912	0.72555	0.975312	no	MOE-SM	MOE-CM	OK	5.53602	5.76009	0.0572421	0.248527	0.6696	0.968802	no	MOE-SM	MOE-CF	OK	5.53602	6.01268	0.11916
XLOC_000765	NM_031179	Sf3b1	chr1:55042012-55084322	MOE-SF	MOE-SM	OK	133.054	117.889	-0.174581	-0.77	0.18895	0.758208	no	MOE-CF	MOE-CM	OK	120.897	127.641	0.0783193	0.345758	0.55265	0.943202	no	MOE-SF	MOE-CF	OK	133.054	120.897	-0.138232	-0.608368	0.2988	0.845704	no	MOE-SM	MOE-CM	OK	117.889	127.641	0.114668	0.507327	0.3866	0.892061	no	MOE-SM	MOE-CF	OK	117.889	120.897	0.0363489
XLOC_000766	NM_010477	Hspd1	chr1:55134677-55144776	MOE-SF	MOE-SM	OK	31.7709	27.5048	-0.208018	-1.04122	0.0935	0.606978	no	MOE-CF	MOE-CM	OK	29.6765	30.8245	0.0547572	0.275013	0.66035	0.96758	no	MOE-SF	MOE-CF	OK	31.7709	29.6765	-0.0983841	-0.495264	0.42555	0.907072	no	MOE-SM	MOE-CM	OK	27.5048	30.8245	0.164391	0.820977	0.1832	0.751287	no	MOE-SM	MOE-CF	OK	27.5048	29.6765	0.109634
XLOC_000767	NM_028713	Rftn2	chr1:55227003-55283626	MOE-SF	MOE-SM	OK	2.71625	2.44082	-0.154249	-0.494139	0.4056	0.899162	no	MOE-CF	MOE-CM	OK	2.22516	2.52922	0.184784	0.576598	0.33295	0.86618	no	MOE-SF	MOE-CF	OK	2.71625	2.22516	-0.287707	-0.908446	0.1315	0.682325	no	MOE-SM	MOE-CM	OK	2.44082	2.52922	0.0513259	0.162433	0.7832	0.9812	no	MOE-SM	MOE-CF	OK	2.44082	2.22516	-0.133458
XLOC_000768	NM_001113367,NM_029267	Boll	chr1:55356912-55420313	MOE-SF	MOE-SM	NOTEST	0.108721	0.0523821	-1.05348	0	1	1	no	MOE-CF	MOE-CM	NOTEST	0.241652	0.0982497	-1.2984	0	1	1	no	MOE-SF	MOE-CF	NOTEST	0.108721	0.241652	1.1523	0	1	1	no	MOE-SM	MOE-CM	NOTEST	0.0523821	0.0982497	0.907379	0	1	1	no	MOE-SM	MOE-CF	NOTEST	0.0523821	0.241652	2.20578
XLOC_000769	NM_027661	Hsfy2	chr1:56692892-56694295	MOE-SF	MOE-SM	NOTEST	0.0395971	0	#NAME?	0	1	1	no	MOE-CF	MOE-CM	NOTEST	0	0.03446	inf	0	1	1	no	MOE-SF	MOE-CF	NOTEST	0.0395971	0	#NAME?	0	1	1	no	MOE-SM	MOE-CM	NOTEST	0	0.03446	inf	0	1	1	no	MOE-SM	MOE-CF	NOTEST	0	0	0
XLOC_000770	NM_139146	Satb2	chr1:56850824-57028178	MOE-SF	MOE-SM	OK	1.26045	1.46494	0.216898	0.624864	0.29025	0.839961	no	MOE-CF	MOE-CM	OK	1.59364	1.61364	0.0179942	0.0551641	0.92325	0.995679	no	MOE-SF	MOE-CF	OK	1.26045	1.59364	0.338381	0.990133	0.0954	0.611317	no	MOE-SM	MOE-CM	OK	1.46494	1.61364	0.139477	0.420357	0.48135	0.925246	no	MOE-SM	MOE-CF	OK	1.46494	1.59364	0.121483
XLOC_000771	NR_037990	BC055402	chr1:57257488-57271840	MOE-SF	MOE-SM	NOTEST	0.087311	0.100819	0.207525	0	1	1	no	MOE-CF	MOE-CM	NOTEST	0.0500088	0.0971048	0.95736	0	1	1	no	MOE-SF	MOE-CF	NOTEST	0.087311	0.0500088	-0.803981	0	1	1	no	MOE-SM	MOE-CM	NOTEST	0.100819	0.0971048	-0.0541462	0	1	1	no	MOE-SM	MOE-CF	NOTEST	0.100819	0.0500088	-1.01151
XLOC_000772	NR_037999	4930558J18Rik	chr1:57416065-57434388	MOE-SF	MOE-SM	NOTEST	0.117594	0.0698247	-0.752005	0	1	1	no	MOE-CF	MOE-CM	NOTEST	0.252963	0.138361	-0.870493	0	1	1	no	MOE-SF	MOE-CF	NOTEST	0.117594	0.252963	1.10511	0	1	1	no	MOE-SM	MOE-CM	NOTEST	0.0698247	0.138361	0.986624	0	1	1	no	MOE-SM	MOE-CF	NOTEST	0.0698247	0.252963	1.85712
XLOC_000773	NM_001037742,NM_001114102,NR_004860	Tyw5	chr1:57445087-57472802	MOE-SF	MOE-SM	OK	10.4869	9.69158	-0.113784	-0.360194	0.57205	0.948194	no	MOE-CF	MOE-CM	OK	9.19456	8.74027	-0.0731025	-0.211086	0.74155	0.977589	no	MOE-SF	MOE-CF	OK	10.4869	9.19456	-0.189735	-0.612559	0.3413	0.870475	no	MOE-SM	MOE-CM	OK	9.69158	8.74027	-0.149053	-0.423649	0.5128	0.933948	no	MOE-SM	MOE-CF	OK	9.69158	9.19456	-0.0759507
XLOC_000774	NM_001159864,NM_001159865,NR_027630	Kctd18	chr1:58011944-58026928	MOE-SF	MOE-SM	OK	9.77311	8.61854	-0.181375	-0.69996	0.22845	0.794971	no	MOE-CF	MOE-CM	OK	8.83214	9.45109	0.0977165	0.376867	0.50635	0.931636	no	MOE-SF	MOE-CF	OK	9.77311	8.83214	-0.146054	-0.565464	0.3283	0.863477	no	MOE-SM	MOE-CM	OK	8.61854	9.45109	0.133037	0.511456	0.36915	0.883351	no	MOE-SM	MOE-CF	OK	8.61854	8.83214	0.0353203
XLOC_000775	NM_001042634,NR_027853,NR_027854	Clk1	chr1:58468831-58480932	MOE-SF	MOE-SM	OK	178.14	140.237	-0.345144	-1.59065	0.0062	0.189338	no	MOE-CF	MOE-CM	OK	153.867	173.437	0.17273	0.785764	0.17445	0.741855	no	MOE-SF	MOE-CF	OK	178.14	153.867	-0.211329	-0.963744	0.0925	0.605164	no	MOE-SM	MOE-CM	OK	140.237	173.437	0.306545	1.40918	0.0135	0.281256	no	MOE-SM	MOE-CF	OK	140.237	153.867	0.133814
XLOC_000776	NM_027351,NM_027374	Ppil3	chr1:58487836-58502330	MOE-SF	MOE-SM	OK	18.3817	15.1442	-0.279498	-0.933059	0.10055	0.623651	no	MOE-CF	MOE-CM	OK	14.9458	16.6725	0.157727	0.518072	0.3693	0.883446	no	MOE-SF	MOE-CF	OK	18.3817	14.9458	-0.298523	-0.992703	0.07955	0.578115	no	MOE-SM	MOE-CM	OK	15.1442	16.6725	0.138702	0.457313	0.4231	0.906594	no	MOE-SM	MOE-CF	OK	15.1442	14.9458	-0.0190254
XLOC_000777	NM_001025378,NM_008765	Orc2	chr1:58519614-58561763	MOE-SF	MOE-SM	OK	40.0286	33.8225	-0.243046	-1.11974	0.05155	0.496054	no	MOE-CF	MOE-CM	OK	35.3404	39.1135	0.14635	0.637396	0.26285	0.820831	no	MOE-SF	MOE-CF	OK	40.0286	35.3404	-0.179713	-0.814222	0.1537	0.716168	no	MOE-SM	MOE-CM	OK	33.8225	39.1135	0.209683	0.92744	0.1071	0.637362	no	MOE-SM	MOE-CF	OK	33.8225	35.3404	0.0633328
XLOC_000778	NM_172513	Fam126b	chr1:58579649-58643177	MOE-SF	MOE-SM	OK	20.1933	17.0439	-0.244617	-1.23548	0.0346	0.421393	no	MOE-CF	MOE-CM	OK	18.753	18.7587	0.000440729	0.0022238	0.99615	0.997742	no	MOE-SF	MOE-CF	OK	20.1933	18.753	-0.106756	-0.53979	0.34755	0.872953	no	MOE-SM	MOE-CM	OK	17.0439	18.7587	0.138302	0.697062	0.23315	0.798877	no	MOE-SM	MOE-CF	OK	17.0439	18.753	0.137862
XLOC_000779	NM_175370	Als2cr12	chr1:58714963-58752833	MOE-SF	MOE-SM	NOTEST	0.223466	0.033018	-2.75874	0	1	1	no	MOE-CF	MOE-CM	NOTEST	0.111258	0.232374	1.06254	0	1	1	no	MOE-SF	MOE-CF	NOTEST	0.223466	0.111258	-1.00615	0	1	1	no	MOE-SM	MOE-CM	NOTEST	0.033018	0.232374	2.81513	0	1	1	no	MOE-SM	MOE-CF	NOTEST	0.033018	0.111258	1.75259
XLOC_000780	NM_172406	Trak2	chr1:58957293-59030326	MOE-SF	MOE-SM	OK	27.8919	26.5713	-0.0699743	-0.356066	0.5424	0.941236	no	MOE-CF	MOE-CM	OK	26.1021	28.0623	0.104466	0.531733	0.3658	0.881666	no	MOE-SF	MOE-CF	OK	27.8919	26.1021	-0.0956811	-0.487364	0.40965	0.900425	no	MOE-SM	MOE-CM	OK	26.5713	28.0623	0.0787595	0.400485	0.49815	0.929897	no	MOE-SM	MOE-CF	OK	26.5713	26.1021	-0.0257068
XLOC_000781	NM_175200	Als2cr11	chr1:59107349-59151744	MOE-SF	MOE-SM	NOTEST	0.139463	0.175309	0.33001	0	1	1	no	MOE-CF	MOE-CM	NOTEST	0.109793	0.0434575	-1.33711	0	1	1	no	MOE-SF	MOE-CF	NOTEST	0.139463	0.109793	-0.345097	0	1	1	no	MOE-SM	MOE-CM	NOTEST	0.175309	0.0434575	-2.01222	0	1	1	no	MOE-SM	MOE-CF	NOTEST	0.175309	0.109793	-0.675107
XLOC_000782	NM_001033449,NM_001037812	Tmem237	chr1:59157436-59176940	MOE-SF	MOE-SM	OK	29.8291	24.9317	-0.258741	-1.15599	0.0436	0.464347	no	MOE-CF	MOE-CM	OK	28.3426	29.5854	0.0619102	0.27844	0.62655	0.961328	no	MOE-SF	MOE-CF	OK	29.8291	28.3426	-0.0737489	-0.331164	0.56405	0.945941	no	MOE-SM	MOE-CM	OK	24.9317	29.5854	0.246902	1.10481	0.0555	0.509489	no	MOE-SM	MOE-CF	OK	24.9317	28.3426	0.184992
XLOC_000783	NM_001159948,NM_001164682,NM_028717,NM_145143,NM_146109	Als2	chr1:59177778-59294075	MOE-SF	MOE-SM	OK	7.5082	7.20474	-0.0595205	-0.22408	0.6916	0.971883	no	MOE-CF	MOE-CM	OK	7.19041	7.14814	-0.00850449	-0.0304558	0.958	0.995774	no	MOE-SF	MOE-CF	OK	7.5082	7.19041	-0.0623944	-0.217832	0.70195	0.973107	no	MOE-SM	MOE-CM	OK	7.20474	7.14814	-0.0113784	-0.0441285	0.94005	0.995774	no	MOE-SM	MOE-CF	OK	7.20474	7.19041	-0.00287394
XLOC_000784	NM_009460	Sumo1	chr1:59696277-59727678	MOE-SF	MOE-SM	OK	41.6969	34.4214	-0.276636	-1.38953	0.03625	0.429363	no	MOE-CF	MOE-CM	OK	37.1981	34.799	-0.096184	-0.479741	0.47	0.921582	no	MOE-SF	MOE-CF	OK	41.6969	37.1981	-0.16471	-0.83558	0.20685	0.776833	no	MOE-SM	MOE-CM	OK	34.4214	34.799	0.0157418	0.0777667	0.90695	0.993611	no	MOE-SM	MOE-CF	OK	34.4214	37.1981	0.111926
XLOC_000785	NM_027407	Ica1l	chr1:60045911-60099931	MOE-SF	MOE-SM	OK	0.79456	0.554891	-0.517952	-0.998722	0.10245	0.627518	no	MOE-CF	MOE-CM	NOTEST	0.715303	0.693398	-0.0448693	0	1	1	no	MOE-SF	MOE-CF	OK	0.79456	0.715303	-0.151603	-0.309143	0.605	0.956068	no	MOE-SM	MOE-CM	NOTEST	0.554891	0.693398	0.32148	0	1	1	no	MOE-SM	MOE-CF	NOTEST	0.554891	0.715303	0.366349
XLOC_000786	NM_001199060,NM_001199061,NM_021312	Wdr12	chr1:60133711-60207878	MOE-SF	MOE-SM	OK	3.70087	3.45171	-0.100551	-0.229128	0.70955	0.974178	no	MOE-CF	MOE-CM	OK	3.57982	3.47631	-0.0423292	-0.101084	0.86705	0.991009	no	MOE-SF	MOE-CF	OK	3.70087	3.57982	-0.0479767	-0.112042	0.858	0.990327	no	MOE-SM	MOE-CM	OK	3.45171	3.47631	0.0102449	0.0238461	0.96685	0.995774	no	MOE-SM	MOE-CF	OK	3.45171	3.57982	0.0525741
XLOC_000787	NM_001045513	Raph1	chr1:60540028-60623609	MOE-SF	MOE-SM	OK	3.87339	3.89919	0.00957801	0.0414334	0.9478	0.995774	no	MOE-CF	MOE-CM	OK	4.40724	4.19317	-0.0718362	-0.31533	0.59015	0.952627	no	MOE-SF	MOE-CF	OK	3.87339	4.40724	0.18628	0.813019	0.1644	0.729146	no	MOE-SM	MOE-CM	OK	3.89919	4.19317	0.104865	0.456195	0.4352	0.910588	no	MOE-SM	MOE-CF	OK	3.89919	4.40724	0.176702
XLOC_000788	NR_040601	4930487H11Rik	chr1:62749890-62865266	MOE-SF	MOE-SM	NOTEST	0	0	0	0	1	1	no	MOE-CF	MOE-CM	NOTEST	0	0	0	0	1	1	no	MOE-SF	MOE-CF	NOTEST	0	0	0	0	1	1	no	MOE-SM	MOE-CM	NOTEST	0	0	0	0	1	1	no	MOE-SM	MOE-CF	NOTEST	0	0	0
XLOC_000789	NM_001081436,NM_001114609	Ino80d	chr1:63094374-63160841	MOE-SF	MOE-SM	OK	4.62936	4.88293	0.0769349	0.356136	0.5389	0.940118	no	MOE-CF	MOE-CM	OK	4.99766	4.9378	-0.0173834	-0.0808972	0.8878	0.992156	no	MOE-SF	MOE-CF	OK	4.62936	4.99766	0.110441	0.514098	0.3666	0.882241	no	MOE-SM	MOE-CM	OK	4.88293	4.9378	0.0161223	0.0746105	0.8984	0.993004	no	MOE-SM	MOE-CF	OK	4.88293	4.99766	0.0335057
XLOC_000790	NM_001160038,NM_001160039,NM_001160040,NM_145518	Ndufs1	chr1:63161044-63223396	MOE-SF	MOE-SM	OK	95.7873	84.3791	-0.182948	-0.89008	0.12325	0.667507	no	MOE-CF	MOE-CM	OK	89.653	89.8192	0.00267155	0.0129816	0.98105	0.996155	no	MOE-SF	MOE-CF	OK	95.7873	89.653	-0.0954824	-0.463051	0.42655	0.907297	no	MOE-SM	MOE-CM	OK	84.3791	89.8192	0.0901374	0.43941	0.4411	0.913032	no	MOE-SM	MOE-CF	OK	84.3791	89.653	0.0874659
XLOC_000791	NM_146250	Gpr1	chr1:63229267-63260783	MOE-SF	MOE-SM	NOTEST	0.0340886	0.031647	-0.107221	0	1	1	no	MOE-CF	MOE-CM	NOTEST	0.0320577	0	#NAME?	0	1	1	no	MOE-SF	MOE-CF	NOTEST	0.0340886	0.0320577	-0.0886197	0	1	1	no	MOE-SM	MOE-CM	NOTEST	0.031647	0	#NAME?	0	1	1	no	MOE-SM	MOE-CF	NOTEST	0.031647	0.0320577	0.0186012
XLOC_000792	NM_001081658	Dytn	chr1:63669424-63733501	MOE-SF	MOE-SM	NOTEST	0.26429	0.159467	-0.728863	0	1	1	no	MOE-CF	MOE-CM	NOTEST	0.179723	0.210244	0.226291	0	1	1	no	MOE-SF	MOE-CF	NOTEST	0.26429	0.179723	-0.556347	0	1	1	no	MOE-SM	MOE-CM	NOTEST	0.159467	0.210244	0.398807	0	1	1	no	MOE-SM	MOE-CF	NOTEST	0.159467	0.179723	0.172516
XLOC_000793	NM_029696	Mdh1b	chr1:63745400-63776892	MOE-SF	MOE-SM	OK	21.9709	16.3506	-0.426251	-1.93272	0.0023	0.10701	no	MOE-CF	MOE-CM	OK	20.7617	19.0666	-0.122876	-0.563268	0.3684	0.882973	no	MOE-SF	MOE-CF	OK	21.9709	20.7617	-0.0816696	-0.380772	0.5412	0.940977	no	MOE-SM	MOE-CM	OK	16.3506	19.0666	0.221706	0.989272	0.1108	0.645839	no	MOE-SM	MOE-CF	OK	16.3506	20.7617	0.344582
XLOC_000794	NM_001256158	4933402D24Rik	chr1:63801482-63815841	MOE-SF	MOE-SM	NOTEST	0.0308098	0	#NAME?	0	1	1	no	MOE-CF	MOE-CM	NOTEST	0	0	0	0	1	1	no	MOE-SF	MOE-CF	NOTEST	0.0308098	0	#NAME?	0	1	1	no	MOE-SM	MOE-CM	NOTEST	0	0	0	0	1	1	no	MOE-SM	MOE-CF	NOTEST	0	0	0
XLOC_000795	NM_033563	Klf7	chr1:64082246-64167963	MOE-SF	MOE-SM	OK	11.2691	13.8154	0.293912	1.1643	0.07775	0.572812	no	MOE-CF	MOE-CM	OK	14.0213	11.0765	-0.340118	-1.34252	0.0429	0.460853	no	MOE-SF	MOE-CF	OK	11.2691	14.0213	0.31525	1.25368	0.05805	0.517719	no	MOE-SM	MOE-CM	OK	13.8154	11.0765	-0.318779	-1.25349	0.05755	0.516348	no	MOE-SM	MOE-CF	OK	13.8154	14.0213	0.0213383
XLOC_000796	NM_025964	Mettl21a	chr1:64653053-64663742	MOE-SF	MOE-SM	OK	9.48691	10.485	0.14431	0.608019	0.32415	0.861134	no	MOE-CF	MOE-CM	OK	9.34774	10.0012	0.0974861	0.40986	0.49575	0.929588	no	MOE-SF	MOE-CF	OK	9.48691	9.34774	-0.0213196	-0.0887679	0.8829	0.992156	no	MOE-SM	MOE-CM	OK	10.485	10.0012	-0.0681438	-0.289978	0.6256	0.961158	no	MOE-SM	MOE-CF	OK	10.485	9.34774	-0.16563
XLOC_000797	NR_038009	2810408I11Rik	chr1:64726442-64737233	MOE-SF	MOE-SM	OK	3.58294	2.44208	-0.553035	-1.11102	0.1338	0.686566	no	MOE-CF	MOE-CM	OK	2.42724	3.10449	0.355042	0.679872	0.34515	0.872056	no	MOE-SF	MOE-CF	OK	3.58294	2.42724	-0.561829	-1.12452	0.1318	0.682835	no	MOE-SM	MOE-CM	OK	2.44208	3.10449	0.346248	0.665281	0.36035	0.879005	no	MOE-SM	MOE-CF	OK	2.44208	2.42724	-0.00879407
XLOC_000798	NM_001042659,NM_022721	Fzd5	chr1:64777131-64784324	MOE-SF	MOE-SM	OK	2.13143	2.0904	-0.028043	-0.0964011	0.86385	0.990911	no	MOE-CF	MOE-CM	OK	2.47486	2.043	-0.276656	-0.969563	0.0904	0.600807	no	MOE-SF	MOE-CF	OK	2.13143	2.47486	0.215528	0.75571	0.18915	0.758367	no	MOE-SM	MOE-CM	OK	2.0904	2.043	-0.0330846	-0.113678	0.84675	0.989208	no	MOE-SM	MOE-CF	OK	2.0904	2.47486	0.243571
XLOC_000799	NM_001039493	Plekhm3	chr1:64835694-65003398	MOE-SF	MOE-SM	OK	8.38527	9.39834	0.164548	0.792228	0.17955	0.747358	no	MOE-CF	MOE-CM	OK	9.01175	8.56733	-0.0729608	-0.351679	0.5442	0.941745	no	MOE-SF	MOE-CF	OK	8.38527	9.01175	0.103949	0.500659	0.39985	0.897268	no	MOE-SM	MOE-CM	OK	9.39834	8.56733	-0.13356	-0.64353	0.2641	0.822127	no	MOE-SM	MOE-CF	OK	9.39834	9.01175	-0.0605989
XLOC_000800	NM_027582	Akr1cl	chr1:65059659-65079322	MOE-SF	MOE-SM	NOTEST	0	0	0	0	1	1	no	MOE-CF	MOE-CM	NOTEST	0.0388164	0	#NAME?	0	1	1	no	MOE-SF	MOE-CF	NOTEST	0	0.0388164	inf	0	1	1	no	MOE-SM	MOE-CM	NOTEST	0	0	0	0	1	1	no	MOE-SM	MOE-CF	NOTEST	0	0.0388164	inf
XLOC_000801	NM_007777	Cryge	chr1:65095130-65097737	MOE-SF	MOE-SM	NOTEST	0	0	0	0	1	1	no	MOE-CF	MOE-CM	NOTEST	0	0	0	0	1	1	no	MOE-SF	MOE-CF	NOTEST	0	0	0	0	1	1	no	MOE-SM	MOE-CM	NOTEST	0	0	0	0	1	1	no	MOE-SM	MOE-CF	NOTEST	0	0	0
XLOC_000802	NM_007776	Crygd	chr1:65108411-65110014	MOE-SF	MOE-SM	NOTEST	0	0	0	0	1	1	no	MOE-CF	MOE-CM	NOTEST	0	0	0	0	1	1	no	MOE-SF	MOE-CF	NOTEST	0	0	0	0	1	1	no	MOE-SM	MOE-CM	NOTEST	0	0	0	0	1	1	no	MOE-SM	MOE-CF	NOTEST	0	0	0
XLOC_000803	NM_001082573,NM_007775	Crygc	chr1:65118105-65120095	MOE-SF	MOE-SM	NOTEST	0	0	0	0	1	1	no	MOE-CF	MOE-CM	NOTEST	0	0	0	0	1	1	no	MOE-SF	MOE-CF	NOTEST	0	0	0	0	1	1	no	MOE-SM	MOE-CM	NOTEST	0	0	0	0	1	1	no	MOE-SM	MOE-CF	NOTEST	0	0	0
XLOC_000804	NM_144761	Crygb	chr1:65126800-65128841	MOE-SF	MOE-SM	NOTEST	0	0	0	0	1	1	no	MOE-CF	MOE-CM	NOTEST	0	0	0	0	1	1	no	MOE-SF	MOE-CF	NOTEST	0	0	0	0	1	1	no	MOE-SM	MOE-CM	NOTEST	0	0	0	0	1	1	no	MOE-SM	MOE-CF	NOTEST	0	0	0
XLOC_000805	NM_007774	Cryga	chr1:65146962-65149937	MOE-SF	MOE-SM	NOTEST	0.0920347	0	#NAME?	0	1	1	no	MOE-CF	MOE-CM	NOTEST	0	0	0	0	1	1	no	MOE-SF	MOE-CF	NOTEST	0.0920347	0	#NAME?	0	1	1	no	MOE-SM	MOE-CM	NOTEST	0	0	0	0	1	1	no	MOE-SM	MOE-CF	NOTEST	0	0	0
XLOC_000806	NM_175293	D630023F18Rik	chr1:65153886-65169767	MOE-SF	MOE-SM	NOTEST	0.154765	0.219214	0.502265	0	1	1	no	MOE-CF	MOE-CM	NOTEST	0.12977	0.276353	1.09055	0	1	1	no	MOE-SF	MOE-CF	NOTEST	0.154765	0.12977	-0.254114	0	1	1	no	MOE-SM	MOE-CM	NOTEST	0.219214	0.276353	0.334171	0	1	1	no	MOE-SM	MOE-CF	NOTEST	0.219214	0.12977	-0.75638
XLOC_000807	NM_001111320,NM_010497	Idh1	chr1:65205189-65233053	MOE-SF	MOE-SM	OK	178.213	150.851	-0.240479	-1.15774	0.04265	0.459683	no	MOE-CF	MOE-CM	OK	157.36	165.775	0.0751563	0.362303	0.5288	0.937632	no	MOE-SF	MOE-CF	OK	178.213	157.36	-0.179533	-0.863695	0.1332	0.685326	no	MOE-SM	MOE-CM	OK	150.851	165.775	0.136102	0.656586	0.25515	0.815414	no	MOE-SM	MOE-CF	OK	150.851	157.36	0.0609458
XLOC_000808	NM_001122738,NM_177645	Kansl1l	chr1:66747466-66864169	MOE-SF	MOE-SM	OK	11.5523	9.82184	-0.234117	-0.59878	0.30165	0.847906	no	MOE-CF	MOE-CM	OK	10.5883	10.4903	-0.0134125	-0.0349853	0.95335	0.995774	no	MOE-SF	MOE-CF	OK	11.5523	10.5883	-0.125715	-0.32248	0.57775	0.950059	no	MOE-SM	MOE-CM	OK	9.82184	10.4903	0.0949904	0.247016	0.66645	0.968548	no	MOE-SM	MOE-CF	OK	9.82184	10.5883	0.108403
XLOC_000809	NM_007381	Acadl	chr1:66877426-66909841	MOE-SF	MOE-SM	OK	16.0839	14.5824	-0.141392	-0.622202	0.31785	0.858216	no	MOE-CF	MOE-CM	OK	14.8807	15.7686	0.0836137	0.367221	0.5601	0.94504	no	MOE-SF	MOE-CF	OK	16.0839	14.8807	-0.112177	-0.495093	0.42695	0.907331	no	MOE-SM	MOE-CM	OK	14.5824	15.7686	0.112829	0.49409	0.42775	0.907527	no	MOE-SM	MOE-CF	OK	14.5824	14.8807	0.0292149
XLOC_000810	NM_001113387,NM_021285	Myl1	chr1:66970869-66991630	MOE-SF	MOE-SM	NOTEST	0.144619	0	#NAME?	0	1	1	no	MOE-CF	MOE-CM	NOTEST	0.230982	0.192074	-0.266118	0	1	1	no	MOE-SF	MOE-CF	NOTEST	0.144619	0.230982	0.675524	0	1	1	no	MOE-SM	MOE-CM	NOTEST	0	0.192074	inf	0	1	1	no	MOE-SM	MOE-CF	NOTEST	0	0.230982	inf
XLOC_000811	NM_001190984,NM_001190985,NM_021295	Lancl1	chr1:67047090-67085446	MOE-SF	MOE-SM	OK	10.3591	11.5292	0.154398	0.689845	0.2273	0.794426	no	MOE-CF	MOE-CM	OK	10.2656	10.2875	0.00306689	0.0135533	0.98205	0.996155	no	MOE-SF	MOE-CF	OK	10.3591	10.2656	-0.0130744	-0.0577421	0.9214	0.995376	no	MOE-SM	MOE-CM	OK	11.5292	10.2875	-0.164406	-0.735038	0.19785	0.768082	no	MOE-SM	MOE-CF	OK	11.5292	10.2656	-0.167473
XLOC_000812	NM_010154	Erbb4	chr1:68086539-69154633	MOE-SF	MOE-SM	NOTEST	0.11104	0.0652505	-0.767013	0	1	1	no	MOE-CF	MOE-CM	NOTEST	0.183409	0.0517837	-1.8245	0	1	1	no	MOE-SF	MOE-CF	NOTEST	0.11104	0.183409	0.723995	0	1	1	no	MOE-SM	MOE-CM	NOTEST	0.0652505	0.0517837	-0.333491	0	1	1	no	MOE-SM	MOE-CF	NOTEST	0.0652505	0.183409	1.49101
XLOC_000813	NM_011770	Ikzf2	chr1:69577783-69732534	MOE-SF	MOE-SM	OK	13.8831	13.8993	0.00168281	0.0084195	0.9882	0.99673	no	MOE-CF	MOE-CM	OK	13.4498	14.4586	0.104336	0.5232	0.3774	0.887191	no	MOE-SF	MOE-CF	OK	13.8831	13.4498	-0.0457376	-0.229172	0.69565	0.972279	no	MOE-SM	MOE-CM	OK	13.8993	14.4586	0.0569157	0.284989	0.63455	0.963049	no	MOE-SM	MOE-CF	OK	13.8993	13.4498	-0.0474204
XLOC_000814	NM_007525	Bard1	chr1:71074108-71149546	MOE-SF	MOE-SM	NOTEST	0.31544	0.483468	0.616055	0	1	1	no	MOE-CF	MOE-CM	NOTEST	0.560921	0.451965	-0.311587	0	1	1	no	MOE-SF	MOE-CF	NOTEST	0.31544	0.560921	0.830433	0	1	1	no	MOE-SM	MOE-CM	NOTEST	0.483468	0.451965	-0.0972096	0	1	1	no	MOE-SM	MOE-CF	NOTEST	0.483468	0.560921	0.214378
XLOC_000815	NM_175210	Abca12	chr1:71289663-71461484	MOE-SF	MOE-SM	NOTEST	0.139402	0.138349	-0.0109407	0	1	1	no	MOE-CF	MOE-CM	NOTEST	0.10115	0.0719681	-0.491072	0	1	1	no	MOE-SF	MOE-CF	NOTEST	0.139402	0.10115	-0.462751	0	1	1	no	MOE-SM	MOE-CM	NOTEST	0.138349	0.0719681	-0.942882	0	1	1	no	MOE-SM	MOE-CF	NOTEST	0.138349	0.10115	-0.45181
XLOC_000816	NM_010233	Fn1	chr1:71632096-71699745	MOE-SF	MOE-SM	OK	19.0369	15.8364	-0.265548	-1.32518	0.0231	0.355494	no	MOE-CF	MOE-CM	OK	19.1743	19.3554	0.0135596	0.0678002	0.90845	0.993814	no	MOE-SF	MOE-CF	OK	19.0369	19.1743	0.0103812	0.0517438	0.93115	0.995774	no	MOE-SM	MOE-CM	OK	15.8364	19.3554	0.289489	1.44923	0.0138	0.284142	no	MOE-SM	MOE-CF	OK	15.8364	19.1743	0.275929
XLOC_000817	NR_040454	4933417E11Rik	chr1:72005571-72051769	MOE-SF	MOE-SM	NOTEST	0.0442927	0.0957567	1.1123	0	1	1	no	MOE-CF	MOE-CM	NOTEST	0	0.143098	inf	0	1	1	no	MOE-SF	MOE-CF	NOTEST	0.0442927	0	#NAME?	0	1	1	no	MOE-SM	MOE-CM	NOTEST	0.0957567	0.143098	0.579557	0	1	1	no	MOE-SM	MOE-CF	NOTEST	0.0957567	0	#NAME?
XLOC_000818	NM_001005423	Mreg	chr1:72205806-72258881	MOE-SF	MOE-SM	OK	24.2122	24.2684	0.0033437	0.0163694	0.97975	0.996155	no	MOE-CF	MOE-CM	OK	25.0309	27.3332	0.126944	0.627046	0.3076	0.85201	no	MOE-SF	MOE-CF	OK	24.2122	25.0309	0.0479797	0.235753	0.7001	0.972818	no	MOE-SM	MOE-CM	OK	24.2684	27.3332	0.17158	0.844389	0.17175	0.738586	no	MOE-SM	MOE-CF	OK	24.2684	25.0309	0.044636
XLOC_000819	NM_023523	Pecr	chr1:72305746-72330888	MOE-SF	MOE-SM	OK	10.6871	9.53775	-0.164144	-0.603398	0.3663	0.881929	no	MOE-CF	MOE-CM	OK	9.53002	9.55789	0.00421244	0.0153016	0.98355	0.996347	no	MOE-SF	MOE-CF	OK	10.6871	9.53002	-0.165313	-0.608914	0.3641	0.880777	no	MOE-SM	MOE-CM	OK	9.53775	9.55789	0.00304293	0.0110319	0.9851	0.996576	no	MOE-SM	MOE-CF	OK	9.53775	9.53002	-0.00116951
XLOC_000820	NM_001045533	2013-03-04	chr1:72473685-72583138	MOE-SF	MOE-SM	OK	1.35373	1.68244	0.313614	0.866708	0.14495	0.702752	no	MOE-CF	MOE-CM	OK	1.68064	1.54749	-0.119076	-0.335941	0.57755	0.950019	no	MOE-SF	MOE-CF	OK	1.35373	1.68064	0.312066	0.862009	0.1497	0.709784	no	MOE-SM	MOE-CM	OK	1.68244	1.54749	-0.120624	-0.340482	0.57075	0.94767	no	MOE-SM	MOE-CF	OK	1.68244	1.68064	-0.00154796
XLOC_000821	NM_176980	Ankar	chr1:72689553-72747138	MOE-SF	MOE-SM	NOTEST	0	0	0	0	1	1	no	MOE-CF	MOE-CM	NOTEST	0	0.00970347	inf	0	1	1	no	MOE-SF	MOE-CF	NOTEST	0	0	0	0	1	1	no	MOE-SM	MOE-CM	NOTEST	0	0.00970347	inf	0	1	1	no	MOE-SM	MOE-CF	NOTEST	0	0	0
XLOC_000822	NM_010518	Igfbp5	chr1:72904638-72921439	MOE-SF	MOE-SM	OK	33.6832	37.7315	0.163742	0.834195	0.1562	0.718983	no	MOE-CF	MOE-CM	OK	35.973	39.9392	0.150892	0.755464	0.19245	0.761587	no	MOE-SF	MOE-CF	OK	33.6832	35.973	0.0948852	0.483997	0.40805	0.899941	no	MOE-SM	MOE-CM	OK	37.7315	39.9392	0.0820359	0.410236	0.48685	0.926953	no	MOE-SM	MOE-CF	OK	37.7315	35.973	-0.0688564
XLOC_000823	NM_009407	Tnp1	chr1:73061648-73062473	MOE-SF	MOE-SM	NOTEST	0	0	0	0	1	1	no	MOE-CF	MOE-CM	NOTEST	0	0	0	0	1	1	no	MOE-SF	MOE-CF	NOTEST	0	0	0	0	1	1	no	MOE-SM	MOE-CM	NOTEST	0	0	0	0	1	1	no	MOE-SM	MOE-CF	NOTEST	0	0	0
XLOC_000824	NR_003202	Pinc	chr1:73437958-73477353	MOE-SF	MOE-SM	NOTEST	0.0675702	0.0652392	-0.0506464	0	1	1	no	MOE-CF	MOE-CM	NOTEST	0	0	0	0	1	1	no	MOE-SF	MOE-CF	NOTEST	0.0675702	0	#NAME?	0	1	1	no	MOE-SM	MOE-CM	NOTEST	0.0652392	0	#NAME?	0	1	1	no	MOE-SM	MOE-CF	NOTEST	0.0652392	0	#NAME?
XLOC_000825	NR_045311	6030407O03Rik	chr1:73664954-73911040	MOE-SF	MOE-SM	NOTEST	0.39288	0.380595	-0.0458296	0	1	1	no	MOE-CF	MOE-CM	NOTEST	0.400848	0.499703	0.318014	0	1	1	no	MOE-SF	MOE-CF	NOTEST	0.39288	0.400848	0.0289682	0	1	1	no	MOE-SM	MOE-CM	NOTEST	0.380595	0.499703	0.392812	0	1	1	no	MOE-SM	MOE-CF	NOTEST	0.380595	0.400848	0.0747979
XLOC_000826	NM_027884	Tns1	chr1:73956804-74171021	MOE-SF	MOE-SM	OK	3.73252	5.00052	0.421929	1.87473	0.0012	0.0721156	no	MOE-CF	MOE-CM	OK	4.50972	5.40306	0.26074	1.17948	0.0423	0.457817	no	MOE-SF	MOE-CF	OK	3.73252	4.50972	0.272888	1.20726	0.0379	0.437998	no	MOE-SM	MOE-CM	OK	5.00052	5.40306	0.111699	0.507577	0.3825	0.890072	no	MOE-SM	MOE-CF	OK	5.00052	4.50972	-0.149041
XLOC_000827	NM_178241	Cxcr1	chr1:74238359-74241205	MOE-SF	MOE-SM	NOTEST	0	0	0	0	1	1	no	MOE-CF	MOE-CM	NOTEST	0	0	0	0	1	1	no	MOE-SF	MOE-CF	NOTEST	0	0	0	0	1	1	no	MOE-SM	MOE-CM	NOTEST	0	0	0	0	1	1	no	MOE-SM	MOE-CF	NOTEST	0	0	0
XLOC_000828	NM_001190444,NM_146110	Aamp	chr1:74326413-74331312	MOE-SF	MOE-SM	OK	81.5095	83.9559	0.0426628	0.212146	0.7171	0.97478	no	MOE-CF	MOE-CM	OK	81.2597	78.2818	-0.0538618	-0.268051	0.63615	0.963318	no	MOE-SF	MOE-CF	OK	81.5095	81.2597	-0.00442879	-0.0219691	0.96975	0.995774	no	MOE-SM	MOE-CM	OK	83.9559	78.2818	-0.100953	-0.503644	0.3824	0.890004	no	MOE-SM	MOE-CF	OK	83.9559	81.2597	-0.0470916
XLOC_000829	NM_027154	Tmbim1	chr1:74331607-74400266	MOE-SF	MOE-SM	OK	23.0344	23.1827	0.00925937	0.0433675	0.94485	0.995774	no	MOE-CF	MOE-CM	OK	22.928	22.475	-0.0287872	-0.132618	0.82845	0.987692	no	MOE-SF	MOE-CF	OK	23.0344	22.928	-0.00667748	-0.0313556	0.96	0.995774	no	MOE-SM	MOE-CM	OK	23.1827	22.475	-0.044724	-0.205526	0.7403	0.977237	no	MOE-SM	MOE-CF	OK	23.1827	22.928	-0.0159368
XLOC_000830	NM_176972	Usp37	chr1:74455957-74634602	MOE-SF	MOE-SM	OK	10.0102	9.53528	-0.0701171	-0.264811	0.65045	0.965408	no	MOE-CF	MOE-CM	OK	9.90096	9.96247	0.00893566	0.032672	0.9557	0.995774	no	MOE-SF	MOE-CF	OK	10.0102	9.90096	-0.0158251	-0.0588053	0.92055	0.995231	no	MOE-SM	MOE-CM	OK	9.53528	9.96247	0.0632276	0.23484	0.68715	0.971152	no	MOE-SM	MOE-CF	OK	9.53528	9.90096	0.054292
XLOC_000831	NM_029888	Zfp142	chr1:74455957-74634602	MOE-SF	MOE-SM	OK	1.09465	1.28069	0.226459	0.290315	0.6123	0.957924	no	MOE-CF	MOE-CM	OK	1.15413	1.34878	0.224848	0.276363	0.6286	0.961924	no	MOE-SF	MOE-CF	OK	1.09465	1.15413	0.0763396	0.0955727	0.86595	0.990911	no	MOE-SM	MOE-CM	OK	1.28069	1.34878	0.0747287	0.093971	0.86515	0.990911	no	MOE-SM	MOE-CF	OK	1.28069	1.15413	-0.150119
XLOC_000832	NM_021313	Rnf25	chr1:74640325-74647971	MOE-SF	MOE-SM	OK	22.6992	19.3628	-0.229352	-1.04683	0.10335	0.629044	no	MOE-CF	MOE-CM	OK	21.2245	19.6987	-0.107633	-0.488205	0.4479	0.914984	no	MOE-SF	MOE-CF	OK	22.6992	21.2245	-0.096909	-0.447124	0.4943	0.929247	no	MOE-SM	MOE-CM	OK	19.3628	19.6987	0.0248096	0.111363	0.86205	0.990896	no	MOE-SM	MOE-CF	OK	19.3628	21.2245	0.132443
XLOC_000833	NM_153744	Prkag3	chr1:74785495-74795529	MOE-SF	MOE-SM	NOTEST	0.231979	0.148671	-0.641874	0	1	1	no	MOE-CF	MOE-CM	NOTEST	0.110678	0.177625	0.68247	0	1	1	no	MOE-SF	MOE-CF	NOTEST	0.231979	0.110678	-1.06763	0	1	1	no	MOE-SM	MOE-CM	NOTEST	0.148671	0.177625	0.256712	0	1	1	no	MOE-SM	MOE-CF	NOTEST	0.148671	0.110678	-0.425758
XLOC_000834	NM_153111	Fev	chr1:74928082-74931982	MOE-SF	MOE-SM	NOTEST	0	0	0	0	1	1	no	MOE-CF	MOE-CM	NOTEST	0	0	0	0	1	1	no	MOE-SF	MOE-CF	NOTEST	0	0	0	0	1	1	no	MOE-SM	MOE-CM	NOTEST	0	0	0	0	1	1	no	MOE-SM	MOE-CF	NOTEST	0	0	0
XLOC_000835	NM_021541	Cryba2	chr1:74936517-74939709	MOE-SF	MOE-SM	NOTEST	0.0769412	0.254992	1.72862	0	1	1	no	MOE-CF	MOE-CM	NOTEST	0.18405	0.0790699	-1.2189	0	1	1	no	MOE-SF	MOE-CF	NOTEST	0.0769412	0.18405	1.25827	0	1	1	no	MOE-SM	MOE-CM	NOTEST	0.254992	0.0790699	-1.68925	0	1	1	no	MOE-SM	MOE-CF	NOTEST	0.254992	0.18405	-0.470348
XLOC_000836	NR_029876	Mir375	chr1:74947231-74947295	MOE-SF	MOE-SM	NOTEST	0	0	0	0	1	1	no	MOE-CF	MOE-CM	NOTEST	0	0	0	0	1	1	no	MOE-SF	MOE-CF	NOTEST	0	0	0	0	1	1	no	MOE-SM	MOE-CM	NOTEST	0	0	0	0	1	1	no	MOE-SM	MOE-CF	NOTEST	0	0	0
XLOC_000837	NM_001039495	Ccdc108	chr1:74948653-74982173	MOE-SF	MOE-SM	OK	5.53657	5.6945	0.0405764	0.172691	0.7685	0.980596	no	MOE-CF	MOE-CM	OK	5.89539	5.56726	-0.0826206	-0.355494	0.54535	0.941938	no	MOE-SF	MOE-CF	OK	5.53657	5.89539	0.0905963	0.388722	0.50845	0.932093	no	MOE-SM	MOE-CM	OK	5.6945	5.56726	-0.0326007	-0.139129	0.8096	0.985778	no	MOE-SM	MOE-CF	OK	5.6945	5.89539	0.0500199
XLOC_000838	NM_010544	Ihh	chr1:74991891-74998225	MOE-SF	MOE-SM	NOTEST	0.109649	0.119256	0.121172	0	1	1	no	MOE-CF	MOE-CM	NOTEST	0.0662617	0.0812815	0.294752	0	1	1	no	MOE-SF	MOE-CF	NOTEST	0.109649	0.0662617	-0.726644	0	1	1	no	MOE-SM	MOE-CM	NOTEST	0.119256	0.0812815	-0.553064	0	1	1	no	MOE-SM	MOE-CF	NOTEST	0.119256	0.0662617	-0.847816
XLOC_000839	NM_029342	Nhej1	chr1:75013919-75121800	MOE-SF	MOE-SM	OK	6.01802	5.70445	-0.0771997	-0.227442	0.7464	0.978091	no	MOE-CF	MOE-CM	OK	4.77506	5.85522	0.294207	0.820617	0.23875	0.803129	no	MOE-SF	MOE-CF	OK	6.01802	4.77506	-0.33377	-0.946116	0.17875	0.747001	no	MOE-SM	MOE-CM	OK	5.70445	5.85522	0.0376361	0.108968	0.86615	0.990985	no	MOE-SM	MOE-CF	OK	5.70445	4.77506	-0.25657
XLOC_000840	NM_194333	Slc23a3	chr1:75122115-75130464	MOE-SF	MOE-SM	OK	1.32214	1.69098	0.354986	0.77327	0.2224	0.79017	no	MOE-CF	MOE-CM	OK	1.42586	1.11214	-0.358492	-0.716984	0.2486	0.811894	no	MOE-SF	MOE-CF	OK	1.32214	1.42586	0.108955	0.228286	0.72115	0.974915	no	MOE-SM	MOE-CM	OK	1.69098	1.11214	-0.604523	-1.2525	0.0445	0.468208	no	MOE-SM	MOE-CF	OK	1.69098	1.42586	-0.246031
XLOC_000841	NM_026977	Cnppd1	chr1:75131788-75138942	MOE-SF	MOE-SM	OK	30.3127	41.4454	0.451288	2.30462	0.0003	0.0283505	yes	MOE-CF	MOE-CM	OK	34.6565	34.2948	-0.0151358	-0.0771846	0.89955	0.993227	no	MOE-SF	MOE-CF	OK	30.3127	34.6565	0.193203	0.982256	0.1094	0.642918	no	MOE-SM	MOE-CM	OK	41.4454	34.2948	-0.273221	-1.39954	0.02015	0.335761	no	MOE-SM	MOE-CF	OK	41.4454	34.6565	-0.258085
XLOC_000842	NM_023732	Abcb6	chr1:75168214-75176857	MOE-SF	MOE-SM	OK	8.86536	9.38953	0.0828742	0.349054	0.5603	0.945142	no	MOE-CF	MOE-CM	OK	8.97236	9.07526	0.01645	0.0687561	0.9111	0.994145	no	MOE-SF	MOE-CF	OK	8.86536	8.97236	0.0173093	0.0723795	0.90485	0.993611	no	MOE-SM	MOE-CM	OK	9.38953	9.07526	-0.0491149	-0.206773	0.7302	0.976106	no	MOE-SM	MOE-CF	OK	9.38953	8.97236	-0.0655649
XLOC_000843	NM_001003917	Atg9a	chr1:75177439-75188497	MOE-SF	MOE-SM	OK	5.05627	7.50691	0.570144	2.29304	5e-05	0.00714131	yes	MOE-CF	MOE-CM	OK	6.60274	5.29376	-0.318771	-1.26773	0.037	0.433519	no	MOE-SF	MOE-CF	OK	5.05627	6.60274	0.38499	1.53267	0.0109	0.252832	no	MOE-SM	MOE-CM	OK	7.50691	5.29376	-0.503925	-2.02456	0.0008	0.0551173	no	MOE-SM	MOE-CF	OK	7.50691	6.60274	-0.185154
XLOC_000844	NM_029010	Glb1l	chr1:75188708-75207353	MOE-SF	MOE-SM	OK	5.03305	5.61759	0.158519	0.441894	0.44015	0.912737	no	MOE-CF	MOE-CM	OK	5.17108	5.46126	0.0787672	0.216584	0.70315	0.973414	no	MOE-SF	MOE-CF	OK	5.03305	5.17108	0.0390327	0.107638	0.8473	0.989211	no	MOE-SM	MOE-CM	OK	5.61759	5.46126	-0.0407192	-0.113176	0.84545	0.989143	no	MOE-SM	MOE-CF	OK	5.61759	5.17108	-0.119486
XLOC_000845	NM_009447	Tuba4a	chr1:75207403-75215828	MOE-SF	MOE-SM	OK	62.9371	61.652	-0.0297626	-0.112978	0.8437	0.988936	no	MOE-CF	MOE-CM	OK	63.9286	64.497	0.0127699	0.0521278	0.9281	0.995774	no	MOE-SF	MOE-CF	OK	62.9371	63.9286	0.0225512	0.0865143	0.8799	0.991959	no	MOE-SM	MOE-CM	OK	61.652	64.497	0.0650837	0.262517	0.64435	0.964502	no	MOE-SM	MOE-CF	OK	61.652	63.9286	0.0523138
XLOC_000846	NM_001243090,NM_001243091	A630095N17Rik	chr1:75216669-75228668	MOE-SF	MOE-SM	NOTEST	0.0856555	0	#NAME?	0	1	1	no	MOE-CF	MOE-CM	NOTEST	0	0	0	0	1	1	no	MOE-SF	MOE-CF	NOTEST	0.0856555	0	#NAME?	0	1	1	no	MOE-SM	MOE-CM	NOTEST	0	0	0	0	1	1	no	MOE-SM	MOE-CF	NOTEST	0	0	0
XLOC_000847	NM_008985	Ptprn	chr1:75243615-75260783	MOE-SF	MOE-SM	OK	0.892009	1.69986	0.930282	2.24804	0.0008	0.0551173	no	MOE-CF	MOE-CM	OK	1.37142	1.18956	-0.205235	-0.503195	0.40545	0.899098	no	MOE-SF	MOE-CF	OK	0.892009	1.37142	0.620537	1.44673	0.0188	0.325471	no	MOE-SM	MOE-CM	OK	1.69986	1.18956	-0.51498	-1.3139	0.03135	0.40532	no	MOE-SM	MOE-CF	OK	1.69986	1.37142	-0.309745
XLOC_000848	NM_009049	Resp18	chr1:75268776-75274955	MOE-SF	MOE-SM	OK	6.26106	5.78714	-0.113558	-0.315467	0.67385	0.969565	no	MOE-CF	MOE-CM	OK	6.83498	6.36705	-0.102312	-0.293938	0.69495	0.972155	no	MOE-SF	MOE-CF	OK	6.26106	6.83498	0.126529	0.364667	0.6261	0.961158	no	MOE-SM	MOE-CM	OK	5.78714	6.36705	0.137775	0.381614	0.6069	0.956449	no	MOE-SM	MOE-CF	OK	5.78714	6.83498	0.240087
XLOC_000849	NM_001110831,NM_016878	Dnpep	chr1:75305139-75314212	MOE-SF	MOE-SM	OK	28.306	32.0339	0.178492	0.784977	0.16625	0.731415	no	MOE-CF	MOE-CM	OK	30.6048	29.3263	-0.0615645	-0.271849	0.63755	0.963553	no	MOE-SF	MOE-CF	OK	28.306	30.6048	0.112652	0.493626	0.3833	0.890591	no	MOE-SM	MOE-CM	OK	32.0339	29.3263	-0.127405	-0.564657	0.3286	0.863595	no	MOE-SM	MOE-CF	OK	32.0339	30.6048	-0.0658405
XLOC_000850	NR_037976	Gm15179	chr1:75364784-75371590	MOE-SF	MOE-SM	NOTEST	0	0	0	0	1	1	no	MOE-CF	MOE-CM	NOTEST	0	0	0	0	1	1	no	MOE-SF	MOE-CF	NOTEST	0	0	0	0	1	1	no	MOE-SM	MOE-CM	NOTEST	0	0	0	0	1	1	no	MOE-SM	MOE-CF	NOTEST	0	0	0
XLOC_000851	NM_001001565,NM_001001566	Chpf	chr1:75471143-75476046	MOE-SF	MOE-SM	OK	6.99193	10.4341	0.577542	2.2959	5e-05	0.00714131	yes	MOE-CF	MOE-CM	OK	9.49971	8.05735	-0.237578	-0.937732	0.1038	0.630083	no	MOE-SF	MOE-CF	OK	6.99193	9.49971	0.442192	1.72354	0.0026	0.11495	no	MOE-SM	MOE-CM	OK	10.4341	8.05735	-0.372928	-1.50203	0.01	0.242372	no	MOE-SM	MOE-CF	OK	10.4341	9.49971	-0.13535
XLOC_000852	NM_178884	Obsl1	chr1:75482399-75503027	MOE-SF	MOE-SM	OK	1.00833	1.13787	0.174365	0.47853	0.42735	0.907479	no	MOE-CF	MOE-CM	OK	1.09751	1.13327	0.0462516	0.127338	0.82155	0.987194	no	MOE-SF	MOE-CF	OK	1.00833	1.09751	0.122272	0.331482	0.57985	0.950365	no	MOE-SM	MOE-CM	OK	1.13787	1.13327	-0.00584127	-0.0162864	0.9768	0.996063	no	MOE-SM	MOE-CF	OK	1.13787	1.09751	-0.0520929
XLOC_000853	NM_007936	Epha4	chr1:77363759-77511663	MOE-SF	MOE-SM	OK	3.93401	3.51271	-0.163415	-0.653019	0.26565	0.823601	no	MOE-CF	MOE-CM	OK	3.32677	3.53119	0.0860299	0.337813	0.5656	0.946695	no	MOE-SF	MOE-CF	OK	3.93401	3.32677	-0.241877	-0.961081	0.10175	0.626064	no	MOE-SM	MOE-CM	OK	3.51271	3.53119	0.00756797	0.0298825	0.95095	0.995774	no	MOE-SM	MOE-CF	OK	3.51271	3.32677	-0.0784619
XLOC_000854	NM_001159520,NM_008781	Pax3	chr1:78097841-78193711	MOE-SF	MOE-SM	OK	3.29078	2.69729	-0.286917	-0.868714	0.1323	0.683648	no	MOE-CF	MOE-CM	OK	2.59067	2.46498	-0.071752	-0.218411	0.7053	0.973858	no	MOE-SF	MOE-CF	OK	3.29078	2.59067	-0.345102	-1.08548	0.0625	0.53247	no	MOE-SM	MOE-CM	OK	2.69729	2.46498	-0.129937	-0.38162	0.50965	0.932757	no	MOE-SM	MOE-CF	OK	2.69729	2.59067	-0.0581851
XLOC_000855	NM_011811	Farsb	chr1:78421410-78485421	MOE-SF	MOE-SM	OK	40.1109	36.3939	-0.140296	-0.719466	0.2477	0.811062	no	MOE-CF	MOE-CM	OK	39.7921	39.6992	-0.00337439	-0.0173877	0.97985	0.996155	no	MOE-SF	MOE-CF	OK	40.1109	39.7921	-0.0115099	-0.0593969	0.92265	0.995629	no	MOE-SM	MOE-CM	OK	36.3939	39.6992	0.125412	0.642194	0.3025	0.848831	no	MOE-SM	MOE-CF	OK	36.3939	39.7921	0.128786
XLOC_000856	NM_009129	Scg2	chr1:79431243-79436665	MOE-SF	MOE-SM	OK	10.4086	9.31274	-0.160503	-0.668268	0.2753	0.831845	no	MOE-CF	MOE-CM	OK	11.2265	10.4945	-0.0972693	-0.414582	0.49715	0.929713	no	MOE-SF	MOE-CF	OK	10.4086	11.2265	0.109126	0.464882	0.4461	0.914488	no	MOE-SM	MOE-CM	OK	9.31274	10.4945	0.172359	0.717978	0.2339	0.799501	no	MOE-SM	MOE-CF	OK	9.31274	11.2265	0.269629
XLOC_000857	NM_183027	Ap1s3	chr1:79603450-79668547	MOE-SF	MOE-SM	OK	1.71078	2.09961	0.295468	0.790295	0.2043	0.774586	no	MOE-CF	MOE-CM	OK	2.24128	2.35043	0.0686019	0.195024	0.7592	0.979364	no	MOE-SF	MOE-CF	OK	1.71078	2.24128	0.389667	1.0495	0.0933	0.606743	no	MOE-SM	MOE-CM	OK	2.09961	2.35043	0.162801	0.459261	0.44405	0.913806	no	MOE-SM	MOE-CF	OK	2.09961	2.24128	0.094199
XLOC_000858	NM_001111279,NM_027057	Wdfy1	chr1:79698836-79758344	MOE-SF	MOE-SM	OK	14.1162	15.0419	0.0916269	0.419173	0.45775	0.917571	no	MOE-CF	MOE-CM	OK	14.1381	14.7637	0.0624664	0.280481	0.61535	0.958886	no	MOE-SF	MOE-CF	OK	14.1162	14.1381	0.00222828	0.00994304	0.98755	0.99673	no	MOE-SM	MOE-CM	OK	15.0419	14.7637	-0.0269323	-0.12402	0.8246	0.987509	no	MOE-SM	MOE-CF	OK	15.0419	14.1381	-0.0893986
XLOC_000859	NM_009255	Serpine2	chr1:79790895-79855240	MOE-SF	MOE-SM	OK	281.266	294.86	0.0680951	0.336486	0.5893	0.952513	no	MOE-CF	MOE-CM	OK	301.637	295.335	-0.0304612	-0.149823	0.8142	0.986414	no	MOE-SF	MOE-CF	OK	281.266	301.637	0.100877	0.4984	0.42365	0.906671	no	MOE-SM	MOE-CM	OK	294.86	295.335	0.00232118	0.0114184	0.98445	0.996501	no	MOE-SM	MOE-CF	OK	294.86	301.637	0.0327823
XLOC_000860	NM_173425	Fam124b	chr1:80195273-80210519	MOE-SF	MOE-SM	NOTEST	0.0167713	0.0173003	0.0448069	0	1	1	no	MOE-CF	MOE-CM	NOTEST	0	0.0176104	inf	0	1	1	no	MOE-SF	MOE-CF	NOTEST	0.0167713	0	#NAME?	0	1	1	no	MOE-SM	MOE-CM	NOTEST	0.0173003	0.0176104	0.0256255	0	1	1	no	MOE-SM	MOE-CF	NOTEST	0.0173003	0	#NAME?
XLOC_000861	NM_016716	Cul3	chr1:80263392-80337005	MOE-SF	MOE-SM	OK	67.4156	54.0265	-0.319415	-1.66973	0.00605	0.18644	no	MOE-CF	MOE-CM	OK	60.6844	69.3831	0.193257	1.01212	0.09395	0.607646	no	MOE-SF	MOE-CF	OK	67.4156	60.6844	-0.151756	-0.796485	0.18945	0.758519	no	MOE-SM	MOE-CM	OK	54.0265	69.3831	0.360915	1.88266	0.0018	0.0926116	no	MOE-SM	MOE-CF	OK	54.0265	60.6844	0.167658
XLOC_000862	NM_175291	Dock10	chr1:80497647-80755128	MOE-SF	MOE-SM	OK	6.13483	5.23737	-0.228181	-1.01664	0.08315	0.585906	no	MOE-CF	MOE-CM	OK	5.62972	5.56577	-0.0164821	-0.0733308	0.90025	0.993307	no	MOE-SF	MOE-CF	OK	6.13483	5.62972	-0.123961	-0.556176	0.3458	0.872368	no	MOE-SM	MOE-CM	OK	5.23737	5.56577	0.0877378	0.387677	0.5085	0.932146	no	MOE-SM	MOE-CF	OK	5.23737	5.62972	0.10422
XLOC_000863	NM_010570	Irs1	chr1:82229679-82288014	MOE-SF	MOE-SM	OK	3.86431	4.48411	0.214614	0.939817	0.1063	0.635741	no	MOE-CF	MOE-CM	OK	4.71275	3.97574	-0.245344	-1.08132	0.06675	0.54478	no	MOE-SF	MOE-CF	OK	3.86431	4.71275	0.28636	1.25959	0.03115	0.404219	no	MOE-SM	MOE-CM	OK	4.48411	3.97574	-0.173598	-0.761697	0.192	0.761191	no	MOE-SM	MOE-CF	OK	4.48411	4.71275	0.071746
XLOC_000864	NM_007735	Col4a4	chr1:82447297-82583424	MOE-SF	MOE-SM	NOTEST	0.159642	0.18243	0.1925	0	1	1	no	MOE-CF	MOE-CM	NOTEST	0.125995	0.174367	0.468763	0	1	1	no	MOE-SF	MOE-CF	NOTEST	0.159642	0.125995	-0.34148	0	1	1	no	MOE-SM	MOE-CM	NOTEST	0.18243	0.174367	-0.0652175	0	1	1	no	MOE-SM	MOE-CF	NOTEST	0.18243	0.125995	-0.53398
XLOC_000865	NM_025453	Tm4sf20	chr1:82753223-82765031	MOE-SF	MOE-SM	NOTEST	0	0.0348134	inf	0	1	1	no	MOE-CF	MOE-CM	NOTEST	0	0	0	0	1	1	no	MOE-SF	MOE-CF	NOTEST	0	0	0	0	1	1	no	MOE-SM	MOE-CM	NOTEST	0.0348134	0	#NAME?	0	1	1	no	MOE-SM	MOE-CF	NOTEST	0.0348134	0	#NAME?
XLOC_000866	NM_030556	Slc19a3	chr1:83009097-83035023	MOE-SF	MOE-SM	NOTEST	0.0948834	0.191278	1.01144	0	1	1	no	MOE-CF	MOE-CM	NOTEST	0.111768	0.105116	-0.0885264	0	1	1	no	MOE-SF	MOE-CF	NOTEST	0.0948834	0.111768	0.236283	0	1	1	no	MOE-SM	MOE-CM	NOTEST	0.191278	0.105116	-0.863688	0	1	1	no	MOE-SM	MOE-CF	NOTEST	0.191278	0.111768	-0.775161
XLOC_000867	NM_172430	Sphkap	chr1:83252355-83404775	MOE-SF	MOE-SM	OK	4.14577	3.93552	-0.0750849	-0.307698	0.6	0.95469	no	MOE-CF	MOE-CM	OK	3.90178	3.65536	-0.0941194	-0.379374	0.5176	0.935184	no	MOE-SF	MOE-CF	OK	4.14577	3.90178	-0.0875086	-0.357677	0.54035	0.940633	no	MOE-SM	MOE-CM	OK	3.93552	3.65536	-0.106543	-0.43054	0.45935	0.918147	no	MOE-SM	MOE-CF	OK	3.93552	3.90178	-0.0124236
XLOC_000868	NM_001003948	Pid1	chr1:84032867-84281220	MOE-SF	MOE-SM	OK	7.85172	7.3824	-0.0889188	-0.352961	0.5619	0.945664	no	MOE-CF	MOE-CM	OK	6.49659	7.25216	0.158728	0.614949	0.3197	0.859066	no	MOE-SF	MOE-CF	OK	7.85172	6.49659	-0.273327	-1.0705	0.07925	0.577432	no	MOE-SM	MOE-CM	OK	7.3824	7.25216	-0.0256802	-0.100806	0.872	0.991444	no	MOE-SM	MOE-CF	OK	7.3824	6.49659	-0.184408
XLOC_000869	NM_152915	Dner	chr1:84366413-84692796	MOE-SF	MOE-SM	OK	20.3508	23.6035	0.213917	1.00887	0.0787	0.575618	no	MOE-CF	MOE-CM	OK	22.3796	22.1266	-0.0163998	-0.0776284	0.89385	0.992363	no	MOE-SF	MOE-CF	OK	20.3508	22.3796	0.137097	0.643997	0.26055	0.819133	no	MOE-SM	MOE-CM	OK	23.6035	22.1266	-0.0932199	-0.443049	0.4377	0.911505	no	MOE-SM	MOE-CF	OK	23.6035	22.3796	-0.0768202
XLOC_000870	NM_133975	Trip12	chr1:84717763-84835879	MOE-SF	MOE-SM	OK	41.2604	38.6554	-0.0940872	-0.457105	0.43475	0.910358	no	MOE-CF	MOE-CM	OK	39.083	40.572	0.0539431	0.261765	0.6454	0.964737	no	MOE-SF	MOE-CF	OK	41.2604	39.083	-0.0782156	-0.379912	0.5105	0.932977	no	MOE-SM	MOE-CM	OK	38.6554	40.572	0.0698148	0.33886	0.55415	0.943614	no	MOE-SM	MOE-CF	OK	38.6554	39.083	0.0158716
XLOC_000871	NM_027921	Slc16a14	chr1:84903279-84931658	MOE-SF	MOE-SM	NOTEST	0.0431547	0.0422132	-0.0318242	0	1	1	no	MOE-CF	MOE-CM	NOTEST	0.0240251	0.0382067	0.669284	0	1	1	no	MOE-SF	MOE-CF	NOTEST	0.0431547	0.0240251	-0.844976	0	1	1	no	MOE-SM	MOE-CM	NOTEST	0.0422132	0.0382067	-0.143867	0	1	1	no	MOE-SM	MOE-CF	NOTEST	0.0422132	0.0240251	-0.813152
XLOC_000872	NM_213615	A530032D15Rik	chr1:85084713-85106428	MOE-SF	MOE-SM	NOTEST	0.025694	0.0577596	1.16863	0	1	1	no	MOE-CF	MOE-CM	NOTEST	0.0695245	0	#NAME?	0	1	1	no	MOE-SF	MOE-CF	NOTEST	0.025694	0.0695245	1.43609	0	1	1	no	MOE-SM	MOE-CM	NOTEST	0.0577596	0	#NAME?	0	1	1	no	MOE-SM	MOE-CF	NOTEST	0.0577596	0.0695245	0.267459
XLOC_000873	NM_001037909,NM_175219	C130026I21Rik	chr1:85242918-85267141	MOE-SF	MOE-SM	NOTEST	0.287822	0.158781	-0.858138	0	1	1	no	MOE-CF	MOE-CM	NOTEST	0.164285	0.0979959	-0.745412	0	1	1	no	MOE-SF	MOE-CF	NOTEST	0.287822	0.164285	-0.808972	0	1	1	no	MOE-SM	MOE-CM	NOTEST	0.158781	0.0979959	-0.696246	0	1	1	no	MOE-SM	MOE-CF	NOTEST	0.158781	0.164285	0.0491665
XLOC_000874	NM_030194,NM_175397	Sp110	chr1:87473474-87541611	MOE-SF	MOE-SM	NOTEST	0.489969	0.442603	-0.146678	0	1	1	no	MOE-CF	MOE-CM	NOTEST	0.325751	0.346727	0.0900308	0	1	1	no	MOE-SF	MOE-CF	NOTEST	0.489969	0.325751	-0.588922	0	1	1	no	MOE-SM	MOE-CM	NOTEST	0.442603	0.346727	-0.352214	0	1	1	no	MOE-SM	MOE-CF	NOTEST	0.442603	0.325751	-0.442245
XLOC_000875	NM_177055	A630001G21Rik	chr1:87613657-87633181	MOE-SF	MOE-SM	NOTEST	0.434426	0.681029	0.648606	0	1	1	no	MOE-CF	MOE-CM	OK	0.60321	0.864256	0.518798	0.746308	0.2145	0.783023	no	MOE-SF	MOE-CF	NOTEST	0.434426	0.60321	0.473549	0	1	1	no	MOE-SM	MOE-CM	OK	0.681029	0.864256	0.343742	0.533945	0.38995	0.892976	no	MOE-SM	MOE-CF	NOTEST	0.681029	0.60321	-0.175057
XLOC_000876	NM_001033290	Gpr55	chr1:87836111-87857630	MOE-SF	MOE-SM	NOTEST	0.116745	0.0565282	-1.04632	0	1	1	no	MOE-CF	MOE-CM	NOTEST	0.0413155	0.0358372	-0.205225	0	1	1	no	MOE-SF	MOE-CF	NOTEST	0.116745	0.0413155	-1.49861	0	1	1	no	MOE-SM	MOE-CM	NOTEST	0.0565282	0.0358372	-0.65751	0	1	1	no	MOE-SM	MOE-CF	NOTEST	0.0565282	0.0413155	-0.452285
XLOC_000877	NM_008311	Htr2b	chr1:87961193-88035870	MOE-SF	MOE-SM	NOTEST	0.0666725	0.092976	0.479767	0	1	1	no	MOE-CF	MOE-CM	NOTEST	0.0823186	0.16076	0.965622	0	1	1	no	MOE-SF	MOE-CF	NOTEST	0.0666725	0.0823186	0.304127	0	1	1	no	MOE-SM	MOE-CM	NOTEST	0.092976	0.16076	0.789982	0	1	1	no	MOE-SM	MOE-CF	NOTEST	0.092976	0.0823186	-0.17564
XLOC_000878	NM_010880	Ncl	chr1:88241293-88256030	MOE-SF	MOE-SM	OK	26.1143	22.7538	-0.198733	-0.998484	0.0871	0.594319	no	MOE-CF	MOE-CM	OK	24.1935	24.5311	0.0199923	0.100875	0.86415	0.990911	no	MOE-SF	MOE-CF	OK	26.1143	24.1935	-0.110221	-0.55591	0.3424	0.870882	no	MOE-SM	MOE-CM	OK	22.7538	24.5311	0.108505	0.545377	0.35185	0.875208	no	MOE-SM	MOE-CF	OK	22.7538	24.1935	0.0885126
XLOC_000879	NR_028478	Snora75	chr1:88241293-88256030	MOE-SF	MOE-SM	OK	11.6691	23.4488	1.00682	2.29679	0.6406	0.964072	no	MOE-CF	MOE-CM	OK	26.1645	39.3113	0.58733	1.97838	0.7546	0.979364	no	MOE-SF	MOE-CF	OK	11.6691	26.1645	1.16492	2.77957	0.6359	0.963318	no	MOE-SM	MOE-CM	OK	23.4488	39.3113	0.745426	2.3043	0.76775	0.980483	no	MOE-SM	MOE-CF	OK	23.4488	26.1645	0.158097
XLOC_000880	NR_002851	Snord82	chr1:88241293-88256030	MOE-SF	MOE-SM	OK	9098.63	3954.57	-1.20213	-0.244788	0.7103	0.974178	no	MOE-CF	MOE-CM	OK	5629.52	6373.81	0.179144	0.0363439	0.90765	0.99365	no	MOE-SF	MOE-CF	OK	9098.63	5629.52	-0.692638	-0.129963	0.8108	0.985998	no	MOE-SM	MOE-CM	OK	3954.57	6373.81	0.688634	0.153946	0.8003	0.98385	no	MOE-SM	MOE-CF	OK	3954.57	5629.52	0.50949
XLOC_000881	NM_010341	Nmur1	chr1:88282899-88284716	MOE-SF	MOE-SM	NOTEST	0.0465559	0.0402668	-0.209373	0	1	1	no	MOE-CF	MOE-CM	NOTEST	0.0498782	0	#NAME?	0	1	1	no	MOE-SF	MOE-CF	NOTEST	0.0465559	0.0498782	0.0994444	0	1	1	no	MOE-SM	MOE-CM	NOTEST	0.0402668	0	#NAME?	0	1	1	no	MOE-SM	MOE-CF	NOTEST	0.0402668	0.0498782	0.308817
XLOC_000882	NM_008801	Pde6d	chr1:88439589-88479076	MOE-SF	MOE-SM	OK	147.68	141.071	-0.0660528	-0.382153	0.57405	0.948692	no	MOE-CF	MOE-CM	OK	142.58	139.885	-0.0275346	-0.159637	0.80945	0.985778	no	MOE-SF	MOE-CF	OK	147.68	142.58	-0.0507043	-0.294422	0.66485	0.968466	no	MOE-SM	MOE-CM	OK	141.071	139.885	-0.0121861	-0.0703955	0.91505	0.994405	no	MOE-SM	MOE-CF	OK	141.071	142.58	0.0153485
XLOC_000883	NM_010933	Nppc	chr1:88562867-88567148	MOE-SF	MOE-SM	OK	2.70505	3.74485	0.469252	1.10351	0.11155	0.647457	no	MOE-CF	MOE-CM	OK	2.59753	3.14591	0.276337	0.626492	0.354	0.876246	no	MOE-SF	MOE-CF	OK	2.70505	2.59753	-0.0585146	-0.128079	0.8569	0.990198	no	MOE-SM	MOE-CM	OK	3.74485	3.14591	-0.25143	-0.615892	0.3721	0.884564	no	MOE-SM	MOE-CF	OK	3.74485	2.59753	-0.527767
XLOC_000884	NM_007433	Alppl2	chr1:88983265-88986503	MOE-SF	MOE-SM	NOTEST	0	0	0	0	1	1	no	MOE-CF	MOE-CM	NOTEST	0	0	0	0	1	1	no	MOE-SF	MOE-CF	NOTEST	0	0	0	0	1	1	no	MOE-SM	MOE-CM	NOTEST	0	0	0	0	1	1	no	MOE-SM	MOE-CF	NOTEST	0	0	0
XLOC_000885	NM_001081082	Alpi	chr1:88994576-88998181	MOE-SF	MOE-SM	NOTEST	0	0	0	0	1	1	no	MOE-CF	MOE-CM	NOTEST	0	0	0	0	1	1	no	MOE-SF	MOE-CF	NOTEST	0	0	0	0	1	1	no	MOE-SM	MOE-CM	NOTEST	0	0	0	0	1	1	no	MOE-SM	MOE-CF	NOTEST	0	0	0
XLOC_000886	NM_021306	Ecel1	chr1:89044229-89051602	MOE-SF	MOE-SM	NOTEST	0.0372078	0	#NAME?	0	1	1	no	MOE-CF	MOE-CM	NOTEST	0	0.0187516	inf	0	1	1	no	MOE-SF	MOE-CF	NOTEST	0.0372078	0	#NAME?	0	1	1	no	MOE-SM	MOE-CM	NOTEST	0	0.0187516	inf	0	1	1	no	MOE-SM	MOE-CF	NOTEST	0	0	0
XLOC_000887	NM_001110227	Kcnj13	chr1:89223572-89347385	MOE-SF	MOE-SM	OK	25.4462	22.4128	-0.183127	-0.374536	0.516	0.934602	no	MOE-CF	MOE-CM	OK	21.3313	23.4667	0.137642	0.252979	0.6583	0.967328	no	MOE-SF	MOE-CF	OK	25.4462	21.3313	-0.254479	-0.495707	0.37965	0.888422	no	MOE-SM	MOE-CM	OK	22.4128	23.4667	0.0662899	0.12721	0.8252	0.987509	no	MOE-SM	MOE-CF	OK	22.4128	21.3313	-0.0713519
XLOC_000888	NM_001111314,NM_019867	Ngef	chr1:89373403-89470445	MOE-SF	MOE-SM	OK	5.70683	6.03747	0.081255	0.293388	0.60895	0.956749	no	MOE-CF	MOE-CM	OK	5.48661	5.53081	0.0115761	0.0411964	0.9414	0.995774	no	MOE-SF	MOE-CF	OK	5.70683	5.48661	-0.0567731	-0.202619	0.7257	0.975312	no	MOE-SM	MOE-CM	OK	6.03747	5.53081	-0.126452	-0.455246	0.4295	0.908096	no	MOE-SM	MOE-CF	OK	6.03747	5.48661	-0.138028
XLOC_000889	NM_001033291,NM_001198573	Usp40	chr1:89841695-89905126	MOE-SF	MOE-SM	OK	7.91576	8.18258	0.0478282	0.209774	0.72025	0.974915	no	MOE-CF	MOE-CM	OK	7.89274	7.56125	-0.0619012	-0.270097	0.63895	0.963824	no	MOE-SF	MOE-CF	OK	7.91576	7.89274	-0.00420184	-0.0183814	0.97565	0.996021	no	MOE-SM	MOE-CM	OK	8.18258	7.56125	-0.113931	-0.498408	0.3828	0.890276	no	MOE-SM	MOE-CF	OK	8.18258	7.89274	-0.0520301
XLOC_000890	NM_008299	Dnajb3	chr1:89951985-90116577	MOE-SF	MOE-SM	OK	4.50824	5.77865	0.358169	0.396093	0.5681	0.947177	no	MOE-CF	MOE-CM	OK	6.46516	5.8226	-0.151023	-0.21112	0.75635	0.979364	no	MOE-SF	MOE-CF	OK	4.50824	6.46516	0.520121	0.617267	0.3649	0.881066	no	MOE-SM	MOE-CM	OK	5.77865	5.8226	0.0109295	0.0138875	0.9888	0.99673	no	MOE-SM	MOE-CF	OK	5.77865	6.46516	0.161952
XLOC_000891	NM_172505,NM_198652,NR_040291	A730008H23Rik	chr1:90123594-90174154	MOE-SF	MOE-SM	OK	54.2086	59.1744	0.126452	0.556823	0.33645	0.867894	no	MOE-CF	MOE-CM	OK	55.7231	57.5986	0.0477587	0.213324	0.7039	0.973548	no	MOE-SF	MOE-CF	OK	54.2086	55.7231	0.0397547	0.177425	0.75595	0.979364	no	MOE-SM	MOE-CM	OK	59.1744	57.5986	-0.0389389	-0.171603	0.76315	0.979899	no	MOE-SM	MOE-CF	OK	59.1744	55.7231	-0.0866976
XLOC_000892	NM_008132	Glrp1	chr1:90396445-90406641	MOE-SF	MOE-SM	NOTEST	0.0273534	0.0260155	-0.0723475	0	1	1	no	MOE-CF	MOE-CM	NOTEST	0	0.0476666	inf	0	1	1	no	MOE-SF	MOE-CF	NOTEST	0.0273534	0	#NAME?	0	1	1	no	MOE-SM	MOE-CM	NOTEST	0.0260155	0.0476666	0.873607	0	1	1	no	MOE-SM	MOE-CF	NOTEST	0.0260155	0	#NAME?
XLOC_000893	NM_177305	Arl4c	chr1:90594800-90598766	MOE-SF	MOE-SM	OK	6.16058	6.05667	-0.0245407	-0.100044	0.8676	0.991033	no	MOE-CF	MOE-CM	OK	6.29019	6.02782	-0.0614683	-0.251198	0.66865	0.968802	no	MOE-SF	MOE-CF	OK	6.16058	6.29019	0.0300384	0.123063	0.8419	0.988618	no	MOE-SM	MOE-CM	OK	6.05667	6.02782	-0.00688931	-0.0280158	0.9591	0.995774	no	MOE-SM	MOE-CF	OK	6.05667	6.29019	0.054579
XLOC_000894	NR_040482	C030007H22Rik	chr1:91256916-91302708	MOE-SF	MOE-SM	NOTEST	0	0	0	0	1	1	no	MOE-CF	MOE-CM	NOTEST	0	0	0	0	1	1	no	MOE-SF	MOE-CF	NOTEST	0	0	0	0	1	1	no	MOE-SM	MOE-CM	NOTEST	0	0	0	0	1	1	no	MOE-SM	MOE-CF	NOTEST	0	0	0
XLOC_000895	NR_015540	4933400F21Rik	chr1:91351385-91791857	MOE-SF	MOE-SM	NOTEST	0	0	0	0	1	1	no	MOE-CF	MOE-CM	NOTEST	0.026731	0.01378	-0.955933	0	1	1	no	MOE-SF	MOE-CF	NOTEST	0	0.026731	inf	0	1	1	no	MOE-SM	MOE-CM	NOTEST	0	0.01378	inf	0	1	1	no	MOE-SM	MOE-CF	NOTEST	0	0.026731	inf
XLOC_000896	NM_010262	Gbx2	chr1:91824536-91827751	MOE-SF	MOE-SM	NOTEST	0.158774	0.114203	-0.47537	0	1	1	no	MOE-CF	MOE-CM	NOTEST	0.127048	0.021784	-2.54403	0	1	1	no	MOE-SF	MOE-CF	NOTEST	0.158774	0.127048	-0.321598	0	1	1	no	MOE-SM	MOE-CM	NOTEST	0.114203	0.021784	-2.39026	0	1	1	no	MOE-SM	MOE-CF	NOTEST	0.114203	0.127048	0.153772
XLOC_000897	NM_139152	Asb18	chr1:91849252-91911152	MOE-SF	MOE-SM	NOTEST	0	0.037585	inf	0	1	1	no	MOE-CF	MOE-CM	NOTEST	0	0	0	0	1	1	no	MOE-SF	MOE-CF	NOTEST	0	0	0	0	1	1	no	MOE-SM	MOE-CM	NOTEST	0.037585	0	#NAME?	0	1	1	no	MOE-SM	MOE-CF	NOTEST	0.037585	0	#NAME?
XLOC_000898	NM_029122	Iqca	chr1:91938706-92049976	MOE-SF	MOE-SM	OK	7.89303	5.64739	-0.482995	-1.91685	0.0017	0.0894009	no	MOE-CF	MOE-CM	OK	5.9576	6.28248	0.0766022	0.299421	0.62185	0.960212	no	MOE-SF	MOE-CF	OK	7.89303	5.9576	-0.405849	-1.6247	0.0075	0.210079	no	MOE-SM	MOE-CM	OK	5.64739	6.28248	0.153749	0.596023	0.3218	0.86019	no	MOE-SM	MOE-CF	OK	5.64739	5.9576	0.0771465
XLOC_000899	NM_001243008,NM_001243009	Col6a3	chr1:92663434-92740548	MOE-SF	MOE-SM	OK	8.57181	8.56534	-0.0010892	-0.00508395	0.9931	0.997044	no	MOE-CF	MOE-CM	OK	7.72601	7.43221	-0.0559311	-0.260628	0.64865	0.965197	no	MOE-SF	MOE-CF	OK	8.57181	7.72601	-0.149876	-0.69312	0.22165	0.789929	no	MOE-SM	MOE-CM	OK	8.56534	7.43221	-0.204718	-0.962948	0.0942	0.60819	no	MOE-SM	MOE-CF	OK	8.56534	7.72601	-0.148787
XLOC_000900	NM_001159725,NM_008998	Rab17	chr1:92854709-92866197	MOE-SF	MOE-SM	OK	7.88135	7.03807	-0.163265	-0.513247	0.3709	0.884029	no	MOE-CF	MOE-CM	OK	6.56995	7.07633	0.107119	0.337959	0.5545	0.943681	no	MOE-SF	MOE-CF	OK	7.88135	6.56995	-0.262561	-0.839278	0.14225	0.699336	no	MOE-SM	MOE-CM	OK	7.03807	7.07633	0.00782182	0.0242801	0.9654	0.995774	no	MOE-SM	MOE-CF	OK	7.03807	6.56995	-0.099297
XLOC_000901	NM_023343	Ilkap	chr1:93272407-93295360	MOE-SF	MOE-SM	OK	49.1072	44.927	-0.128352	-0.667685	0.31055	0.854095	no	MOE-CF	MOE-CM	OK	43.4139	45.6516	0.0725097	0.374574	0.5665	0.946858	no	MOE-SF	MOE-CF	OK	49.1072	43.4139	-0.177778	-0.924875	0.1627	0.727105	no	MOE-SM	MOE-CM	OK	44.927	45.6516	0.0230842	0.119239	0.8533	0.990059	no	MOE-SM	MOE-CF	OK	44.927	43.4139	-0.0494255
XLOC_000902	NR_026924	1700020N18Rik	chr1:93301456-93302606	MOE-SF	MOE-SM	NOTEST	0.832013	0.689708	-0.270622	0	1	1	no	MOE-CF	MOE-CM	NOTEST	0.807402	0.458488	-0.816403	0	1	1	no	MOE-SF	MOE-CF	NOTEST	0.832013	0.807402	-0.0433188	0	1	1	no	MOE-SM	MOE-CM	NOTEST	0.689708	0.458488	-0.5891	0	1	1	no	MOE-SM	MOE-CF	NOTEST	0.689708	0.807402	0.227303
XLOC_000903	NM_019479	Hes6	chr1:93308059-93309799	MOE-SF	MOE-SM	OK	37.8166	47.6771	0.334276	1.71062	0.0089	0.229763	no	MOE-CF	MOE-CM	OK	39.5462	37.9166	-0.0607125	-0.306961	0.63655	0.963318	no	MOE-SF	MOE-CF	OK	37.8166	39.5462	0.0645205	0.327047	0.6157	0.958922	no	MOE-SM	MOE-CM	OK	47.6771	37.9166	-0.330468	-1.68675	0.00955	0.23735	no	MOE-SM	MOE-CF	OK	47.6771	39.5462	-0.269755
XLOC_000904	NM_011066	Per2	chr1:93312558-93355905	MOE-SF	MOE-SM	OK	6.90165	7.64764	0.148073	0.664567	0.2582	0.817383	no	MOE-CF	MOE-CM	OK	8.07082	7.71238	-0.0655391	-0.297934	0.61155	0.957721	no	MOE-SF	MOE-CF	OK	6.90165	8.07082	0.225773	1.01895	0.0876	0.595192	no	MOE-SM	MOE-CM	OK	7.64764	7.71238	0.0121612	0.054972	0.92775	0.995774	no	MOE-SM	MOE-CF	OK	7.64764	8.07082	0.0777003
XLOC_000905	NM_207225	Hdac4	chr1:93829331-94044970	MOE-SF	MOE-SM	OK	3.42833	3.62351	0.0798805	0.282253	0.6446	0.964592	no	MOE-CF	MOE-CM	OK	3.33709	4.38275	0.393243	1.41673	0.0206	0.340039	no	MOE-SF	MOE-CF	OK	3.42833	3.33709	-0.0389154	-0.135809	0.82095	0.987166	no	MOE-SM	MOE-CM	OK	3.62351	4.38275	0.274447	1.00192	0.09525	0.610935	no	MOE-SM	MOE-CF	OK	3.62351	3.33709	-0.118796
XLOC_000906	NM_024197	Ndufa10	chr1:94336295-94370335	MOE-SF	MOE-SM	OK	84.2682	76.6629	-0.13646	-0.755285	0.2535	0.814603	no	MOE-CF	MOE-CM	OK	74.8815	83.7274	0.161091	0.889603	0.18015	0.748196	no	MOE-SF	MOE-CF	OK	84.2682	74.8815	-0.17038	-0.944416	0.1528	0.714623	no	MOE-SM	MOE-CM	OK	76.6629	83.7274	0.127171	0.70126	0.28405	0.836855	no	MOE-SM	MOE-CF	OK	76.6629	74.8815	-0.03392
XLOC_000907	NM_147038	Olfr1416	chr1:94376257-94377196	MOE-SF	MOE-SM	OK	0.773485	1.04509	0.434189	0.486451	0.45265	0.916431	no	MOE-CF	MOE-CM	OK	0.583718	1.00786	0.787949	0.78644	0.1951	0.765231	no	MOE-SF	MOE-CF	NOTEST	0.773485	0.583718	-0.406102	0	1	1	no	MOE-SM	MOE-CM	OK	1.04509	1.00786	-0.0523416	-0.0614764	0.9374	0.995774	no	MOE-SM	MOE-CF	OK	1.04509	0.583718	-0.840291
XLOC_000908	NM_001011525	Olfr1415	chr1:94387394-94388330	MOE-SF	MOE-SM	OK	1.85376	2.1316	0.20148	0.375197	0.5816	0.951126	no	MOE-CF	MOE-CM	OK	2.23515	1.80136	-0.311282	-0.572855	0.4082	0.899961	no	MOE-SF	MOE-CF	OK	1.85376	2.23515	0.269916	0.504407	0.4683	0.921411	no	MOE-SM	MOE-CM	OK	2.1316	1.80136	-0.242847	-0.445392	0.51765	0.935184	no	MOE-SM	MOE-CF	OK	2.1316	2.23515	0.0684358
XLOC_000909	NM_147039	Olfr1414	chr1:94407624-94415092	MOE-SF	MOE-SM	OK	1.8194	2.74756	0.594686	1.24008	0.06275	0.533463	no	MOE-CF	MOE-CM	OK	2.00856	2.28737	0.187527	0.390638	0.5598	0.944968	no	MOE-SF	MOE-CF	OK	1.8194	2.00856	0.142696	0.28211	0.65945	0.96742	no	MOE-SM	MOE-CM	OK	2.74756	2.28737	-0.264463	-0.58471	0.3789	0.887988	no	MOE-SM	MOE-CF	OK	2.74756	2.00856	-0.45199
XLOC_000910	NM_001163425,NR_028108	Myeov2	chr1:94533721-94538562	MOE-SF	MOE-SM	OK	240.166	200.929	-0.257348	-1.18536	0.03785	0.43765	no	MOE-CF	MOE-CM	OK	229.002	220.013	-0.0577673	-0.269287	0.6336	0.962886	no	MOE-SF	MOE-CF	OK	240.166	229.002	-0.0686744	-0.315926	0.5713	0.947886	no	MOE-SM	MOE-CM	OK	200.929	220.013	0.130907	0.611011	0.29455	0.842566	no	MOE-SM	MOE-CF	OK	200.929	229.002	0.188674
XLOC_000911	NM_153114	Otos	chr1:94540794-94545418	MOE-SF	MOE-SM	NOTEST	0	0	0	0	1	1	no	MOE-CF	MOE-CM	NOTEST	0	0	0	0	1	1	no	MOE-SF	MOE-CF	NOTEST	0	0	0	0	1	1	no	MOE-SM	MOE-CM	NOTEST	0	0	0	0	1	1	no	MOE-SM	MOE-CF	NOTEST	0	0	0
XLOC_000912	NM_172850	Ankmy1	chr1:94766705-94799483	MOE-SF	MOE-SM	OK	1.05236	0.846651	-0.313786	-0.66547	0.2663	0.824396	no	MOE-CF	MOE-CM	OK	0.892773	1.06074	0.248709	0.537615	0.37645	0.886995	no	MOE-SF	MOE-CF	OK	1.05236	0.892773	-0.23726	-0.51096	0.39195	0.89392	no	MOE-SM	MOE-CM	OK	0.846651	1.06074	0.325235	0.692245	0.25265	0.814567	no	MOE-SM	MOE-CF	OK	0.846651	0.892773	0.076526
XLOC_000913	NR_015525	9430060I03Rik	chr1:94830119-94847167	MOE-SF	MOE-SM	OK	1.18327	1.45938	0.302573	0.297104	0.64305	0.964222	no	MOE-CF	MOE-CM	OK	1.17189	0.886051	-0.40337	-0.336922	0.60135	0.955466	no	MOE-SF	MOE-CF	OK	1.18327	1.17189	-0.0139462	-0.0134737	0.97455	0.996002	no	MOE-SM	MOE-CM	OK	1.45938	0.886051	-0.71989	-0.608608	0.3427	0.871041	no	MOE-SM	MOE-CF	OK	1.45938	1.17189	-0.316519
XLOC_000914	NM_001110315,NM_008440	Kif1a	chr1:94912032-94998442	MOE-SF	MOE-SM	OK	21.3198	26.2632	0.300844	1.47845	0.00995	0.24196	no	MOE-CF	MOE-CM	OK	22.9027	24.2435	0.0820813	0.407388	0.48355	0.925879	no	MOE-SF	MOE-CF	OK	21.3198	22.9027	0.10332	0.513604	0.3706	0.883888	no	MOE-SM	MOE-CM	OK	26.2632	24.2435	-0.115443	-0.566459	0.3221	0.860263	no	MOE-SM	MOE-CF	OK	26.2632	22.9027	-0.197525
XLOC_000915	NM_001159940,NM_172411	2310007B03Rik	chr1:95047931-95057525	MOE-SF	MOE-SM	OK	1.03737	0.98749	-0.0710958	-0.125459	0.8161	0.986684	no	MOE-CF	MOE-CM	OK	0.992687	1.01331	0.0296632	0.0518203	0.94215	0.995774	no	MOE-SF	MOE-CF	OK	1.03737	0.992687	-0.0635227	-0.112249	0.8442	0.988962	no	MOE-SM	MOE-CM	OK	0.98749	1.01331	0.0372364	0.064963	0.8902	0.992156	no	MOE-SM	MOE-CF	OK	0.98749	0.992687	0.00757313
XLOC_000916	NM_178051	Mterfd2	chr1:95195787-95202447	MOE-SF	MOE-SM	OK	10.8402	9.55423	-0.182174	-0.801156	0.1836	0.751551	no	MOE-CF	MOE-CM	OK	10.0052	11.0023	0.137045	0.606822	0.30945	0.85299	no	MOE-SF	MOE-CF	OK	10.8402	10.0052	-0.11563	-0.51191	0.3926	0.894133	no	MOE-SM	MOE-CM	OK	9.55423	11.0023	0.203589	0.895488	0.13735	0.691711	no	MOE-SM	MOE-CF	OK	9.55423	10.0052	0.0665439
XLOC_000917	NM_080850	Pask	chr1:95206013-95239365	MOE-SF	MOE-SM	OK	3.14852	3.72643	0.243122	0.903025	0.1319	0.68291	no	MOE-CF	MOE-CM	OK	3.53297	2.94408	-0.263067	-0.968119	0.10645	0.635946	no	MOE-SF	MOE-CF	OK	3.14852	3.53297	0.166212	0.615797	0.30845	0.8524	no	MOE-SM	MOE-CM	OK	3.72643	2.94408	-0.339977	-1.25429	0.0354	0.424496	no	MOE-SM	MOE-CF	OK	3.72643	3.53297	-0.0769102
XLOC_000918	NM_133808	Hdlbp	chr1:95302516-95375385	MOE-SF	MOE-SM	OK	149.145	126.426	-0.238419	-1.02179	0.08215	0.583721	no	MOE-CF	MOE-CM	OK	133.032	139.893	0.0725515	0.312032	0.5942	0.953384	no	MOE-SF	MOE-CF	OK	149.145	133.032	-0.164945	-0.702598	0.2324	0.798375	no	MOE-SM	MOE-CM	OK	126.426	139.893	0.146026	0.631955	0.28085	0.835586	no	MOE-SM	MOE-CF	OK	126.426	133.032	0.0734745
XLOC_000919	NM_021537	Stk25	chr1:95408680-95532304	MOE-SF	MOE-SM	OK	36.6925	36.4966	-0.00772192	-0.0360423	0.9491	0.995774	no	MOE-CF	MOE-CM	OK	34.2472	35.1352	0.0369339	0.17067	0.7632	0.979921	no	MOE-SF	MOE-CF	OK	36.6925	34.2472	-0.0994996	-0.46066	0.42365	0.906671	no	MOE-SM	MOE-CM	OK	36.4966	35.1352	-0.0548438	-0.25549	0.65835	0.967328	no	MOE-SM	MOE-CF	OK	36.4966	34.2472	-0.0917777
XLOC_000920	NM_025920	Thap4	chr1:95601967-95651415	MOE-SF	MOE-SM	OK	14.4084	13.026	-0.145514	-0.638465	0.30575	0.851007	no	MOE-CF	MOE-CM	OK	13.5027	14.1297	0.065486	0.288124	0.6388	0.963824	no	MOE-SF	MOE-CF	OK	14.4084	13.5027	-0.0936627	-0.4132	0.5065	0.931636	no	MOE-SM	MOE-CM	OK	13.026	14.1297	0.117338	0.513473	0.40425	0.898727	no	MOE-SM	MOE-CF	OK	13.026	13.5027	0.0518517
XLOC_000921	NM_001105667,NM_023136	Dtymk	chr1:95689152-95698511	MOE-SF	MOE-SM	OK	25.3237	24.4298	-0.0518457	-0.180828	0.7565	0.979364	no	MOE-CF	MOE-CM	OK	24.8516	25.7045	0.0486793	0.170733	0.7634	0.979948	no	MOE-SF	MOE-CF	OK	25.3237	24.8516	-0.0271495	-0.0947761	0.86715	0.991009	no	MOE-SM	MOE-CM	OK	24.4298	25.7045	0.0733755	0.25712	0.65715	0.967194	no	MOE-SM	MOE-CF	OK	24.4298	24.8516	0.0246962
XLOC_000922	NM_008798	Pdcd1	chr1:95934881-95949130	MOE-SF	MOE-SM	NOTEST	0.332356	0.375914	0.177674	0	1	1	no	MOE-CF	MOE-CM	NOTEST	0.428944	0.42422	-0.0159766	0	1	1	no	MOE-SF	MOE-CF	NOTEST	0.332356	0.428944	0.368063	0	1	1	no	MOE-SM	MOE-CM	NOTEST	0.375914	0.42422	0.174412	0	1	1	no	MOE-SM	MOE-CF	NOTEST	0.375914	0.428944	0.190389
XLOC_000923	NM_001159745,NM_009183	St8sia4	chr1:97484258-97564171	MOE-SF	MOE-SM	OK	3.06078	2.84195	-0.10702	-0.323164	0.5664	0.946858	no	MOE-CF	MOE-CM	OK	3.40972	3.19051	-0.0958654	-0.26523	0.63535	0.96324	no	MOE-SF	MOE-CF	OK	3.06078	3.40972	0.155751	0.435699	0.44025	0.912797	no	MOE-SM	MOE-CM	OK	2.84195	3.19051	0.166906	0.497565	0.3773	0.887191	no	MOE-SM	MOE-CF	OK	2.84195	3.40972	0.262771
XLOC_000924	NR_040479	4930598F16Rik	chr1:97597760-97613095	MOE-SF	MOE-SM	NOTEST	0	0	0	0	1	1	no	MOE-CF	MOE-CM	NOTEST	0	0	0	0	1	1	no	MOE-SF	MOE-CF	NOTEST	0	0	0	0	1	1	no	MOE-SM	MOE-CM	NOTEST	0	0	0	0	1	1	no	MOE-SM	MOE-CF	NOTEST	0	0	0
XLOC_000925	NR_040467	1700063A18Rik	chr1:97887235-97918335	MOE-SF	MOE-SM	NOTEST	0	0	0	0	1	1	no	MOE-CF	MOE-CM	NOTEST	0	0	0	0	1	1	no	MOE-SF	MOE-CF	NOTEST	0	0	0	0	1	1	no	MOE-SM	MOE-CM	NOTEST	0	0	0	0	1	1	no	MOE-SM	MOE-CF	NOTEST	0	0	0
XLOC_000926	NR_040478	4930533P14Rik	chr1:98508633-98559150	MOE-SF	MOE-SM	NOTEST	0	0	0	0	1	1	no	MOE-CF	MOE-CM	NOTEST	0	0	0	0	1	1	no	MOE-SF	MOE-CF	NOTEST	0	0	0	0	1	1	no	MOE-SM	MOE-CM	NOTEST	0	0	0	0	1	1	no	MOE-SM	MOE-CF	NOTEST	0	0	0
XLOC_000927	NM_172658	Slco4c1	chr1:98715360-98768748	MOE-SF	MOE-SM	OK	14.4792	13.4436	-0.10707	-0.477997	0.43175	0.908984	no	MOE-CF	MOE-CM	OK	13.5064	14.4568	0.0980993	0.438075	0.4755	0.923438	no	MOE-SF	MOE-CF	OK	14.4792	13.5064	-0.100338	-0.448415	0.45675	0.917368	no	MOE-SM	MOE-CM	OK	13.4436	14.4568	0.104831	0.467645	0.44155	0.913164	no	MOE-SM	MOE-CF	OK	13.4436	13.5064	0.00673219
XLOC_000928	NM_001039475	Slco6b1	chr1:98802752-98894137	MOE-SF	MOE-SM	NOTEST	0.0195817	0	#NAME?	0	1	1	no	MOE-CF	MOE-CM	NOTEST	0	0	0	0	1	1	no	MOE-SF	MOE-CF	NOTEST	0.0195817	0	#NAME?	0	1	1	no	MOE-SM	MOE-CM	NOTEST	0	0	0	0	1	1	no	MOE-SM	MOE-CF	NOTEST	0	0	0
XLOC_000929	NM_028942	Slco6c1	chr1:98956025-99024880	MOE-SF	MOE-SM	NOTEST	0	0	0	0	1	1	no	MOE-CF	MOE-CM	NOTEST	0	0.0209449	inf	0	1	1	no	MOE-SF	MOE-CF	NOTEST	0	0	0	0	1	1	no	MOE-SM	MOE-CM	NOTEST	0	0.0209449	inf	0	1	1	no	MOE-SM	MOE-CF	NOTEST	0	0	0
XLOC_000930	NM_133825	D1Ertd622e	chr1:99540478-99558595	MOE-SF	MOE-SM	OK	32.3858	29.7421	-0.122857	-0.621969	0.3066	0.851761	no	MOE-CF	MOE-CM	OK	31.2523	32.3477	0.0497	0.252575	0.6749	0.969905	no	MOE-SF	MOE-CF	OK	32.3858	31.2523	-0.0513999	-0.261328	0.66525	0.968466	no	MOE-SM	MOE-CM	OK	29.7421	32.3477	0.121157	0.613097	0.3171	0.85779	no	MOE-SM	MOE-CF	OK	29.7421	31.2523	0.0714569
XLOC_000931	NM_173760	Ppip5k2	chr1:99602622-99666669	MOE-SF	MOE-SM	OK	17.7331	15.9311	-0.154598	-0.767743	0.194	0.763341	no	MOE-CF	MOE-CM	OK	16.7009	17.3522	0.0551969	0.27321	0.64595	0.964737	no	MOE-SF	MOE-CF	OK	17.7331	16.7009	-0.0865198	-0.430479	0.47055	0.921955	no	MOE-SM	MOE-CM	OK	15.9311	17.3522	0.123275	0.609032	0.3066	0.851761	no	MOE-SM	MOE-CF	OK	15.9311	16.7009	0.0680781
XLOC_000932	NM_013626	Pam	chr1:99717670-99992209	MOE-SF	MOE-SM	OK	60.1866	56.3583	-0.0948123	-0.473456	0.4286	0.907589	no	MOE-CF	MOE-CM	OK	57.0601	57.7598	0.0175841	0.0879065	0.8838	0.992156	no	MOE-SF	MOE-CF	OK	60.1866	57.0601	-0.0769605	-0.38389	0.51935	0.935602	no	MOE-SM	MOE-CM	OK	56.3583	57.7598	0.0354358	0.177346	0.7657	0.980134	no	MOE-SM	MOE-CF	OK	56.3583	57.0601	0.0178517
XLOC_000933	NR_037993	B230216N24Rik	chr1:99717670-99992209	MOE-SF	MOE-SM	OK	14.0105	11.698	-0.260249	-0.286946	0.6154	0.958886	no	MOE-CF	MOE-CM	OK	13.098	11.7614	-0.155277	-0.174637	0.7592	0.979364	no	MOE-SF	MOE-CF	OK	14.0105	13.098	-0.0971651	-0.111643	0.84795	0.989211	no	MOE-SM	MOE-CM	OK	11.698	11.7614	0.00780695	0.00843957	0.9865	0.996696	no	MOE-SM	MOE-CF	OK	11.698	13.098	0.163084
XLOC_000934	NM_001160368,NM_178779	Rnf152	chr1:107173493-107253287	MOE-SF	MOE-SM	OK	1.51477	1.88603	0.316256	1.08721	0.0594	0.522607	no	MOE-CF	MOE-CM	OK	1.79829	1.6724	-0.10471	-0.361792	0.52505	0.936792	no	MOE-SF	MOE-CF	OK	1.51477	1.79829	0.247534	0.845284	0.1422	0.699336	no	MOE-SM	MOE-CM	OK	1.88603	1.6724	-0.173433	-0.60336	0.29305	0.841586	no	MOE-SM	MOE-CF	OK	1.88603	1.79829	-0.0687227
XLOC_000935	NM_013784	Pign	chr1:107414998-107560253	MOE-SF	MOE-SM	OK	10.9283	10.3136	-0.0835242	-0.402583	0.49415	0.929228	no	MOE-CF	MOE-CM	OK	11.2535	10.0785	-0.159091	-0.766881	0.19505	0.765231	no	MOE-SF	MOE-CF	OK	10.9283	11.2535	0.0423029	0.204915	0.72735	0.975637	no	MOE-SM	MOE-CM	OK	10.3136	10.0785	-0.0332644	-0.159559	0.78255	0.981174	no	MOE-SM	MOE-CF	OK	10.3136	11.2535	0.125827
XLOC_000936	NR_040630	Gm20753	chr1:108049201-108068101	MOE-SF	MOE-SM	NOTEST	0.357517	0.1188	-1.58948	0	1	1	no	MOE-CF	MOE-CM	NOTEST	0.121827	0.111345	-0.129805	0	1	1	no	MOE-SF	MOE-CF	NOTEST	0.357517	0.121827	-1.55317	0	1	1	no	MOE-SM	MOE-CM	NOTEST	0.1188	0.111345	-0.0934962	0	1	1	no	MOE-SM	MOE-CF	NOTEST	0.1188	0.121827	0.0363092
XLOC_000937	NM_009741,NM_177410	Bcl2	chr1:108434755-108610867	MOE-SF	MOE-SM	OK	9.97648	10.3692	0.0556968	0.225062	0.694	0.972155	no	MOE-CF	MOE-CM	OK	10.2322	9.54385	-0.100476	-0.387346	0.5008	0.930408	no	MOE-SF	MOE-CF	OK	9.97648	10.2322	0.0365162	0.149461	0.7928	0.98262	no	MOE-SM	MOE-CM	OK	10.3692	9.54385	-0.119657	-0.456061	0.4242	0.906809	no	MOE-SM	MOE-CF	OK	10.3692	10.2322	-0.0191806
XLOC_000938	NM_027534	Kdsr	chr1:108616986-108656319	MOE-SF	MOE-SM	OK	8.41703	9.38453	0.156973	0.72455	0.225	0.791956	no	MOE-CF	MOE-CM	OK	9.18752	8.99888	-0.0299296	-0.138621	0.81525	0.986573	no	MOE-SF	MOE-CF	OK	8.41703	9.18752	0.126364	0.583147	0.3246	0.861341	no	MOE-SM	MOE-CM	OK	9.38453	8.99888	-0.0605393	-0.280448	0.6347	0.963091	no	MOE-SM	MOE-CF	OK	9.38453	9.18752	-0.0306097
XLOC_000939	NM_009190	Vps4b	chr1:108667364-108693302	MOE-SF	MOE-SM	OK	34.8558	34.1448	-0.0297363	-0.152571	0.8028	0.984268	no	MOE-CF	MOE-CM	OK	34.5874	31.4947	-0.135138	-0.6915	0.2536	0.814603	no	MOE-SF	MOE-CF	OK	34.8558	34.5874	-0.011154	-0.0573433	0.9233	0.995684	no	MOE-SM	MOE-CM	OK	34.1448	31.4947	-0.116556	-0.595236	0.32055	0.859355	no	MOE-SM	MOE-CF	OK	34.1448	34.5874	0.0185823
XLOC_000940	NM_009126	Serpinb3a	chr1:108942163-108948880	MOE-SF	MOE-SM	NOTEST	0.254324	0.15412	-0.72261	0	1	1	no	MOE-CF	MOE-CM	NOTEST	0.0314875	0.269495	3.09741	0	1	1	no	MOE-SF	MOE-CF	NOTEST	0.254324	0.0314875	-3.01382	0	1	1	no	MOE-SM	MOE-CM	NOTEST	0.15412	0.269495	0.806203	0	1	1	no	MOE-SM	MOE-CF	NOTEST	0.15412	0.0314875	-2.29121
XLOC_000941	NM_201376	Serpinb3d	chr1:108974769-108980057	MOE-SF	MOE-SM	NOTEST	0	0	0	0	1	1	no	MOE-CF	MOE-CM	NOTEST	0	0	0	0	1	1	no	MOE-SF	MOE-CF	NOTEST	0	0	0	0	1	1	no	MOE-SM	MOE-CM	NOTEST	0	0	0	0	1	1	no	MOE-SM	MOE-CF	NOTEST	0	0	0
XLOC_000942	NM_198680	Serpinb3b	chr1:109050537-109057691	MOE-SF	MOE-SM	NOTEST	0.0334146	0	#NAME?	0	1	1	no	MOE-CF	MOE-CM	NOTEST	0	0.113552	inf	0	1	1	no	MOE-SF	MOE-CF	NOTEST	0.0334146	0	#NAME?	0	1	1	no	MOE-SM	MOE-CM	NOTEST	0	0.113552	inf	0	1	1	no	MOE-SM	MOE-CF	NOTEST	0	0	0
XLOC_000943	NM_201363	Serpinb3c	chr1:109167777-109174948	MOE-SF	MOE-SM	NOTEST	0.0577194	0.030464	-0.921949	0	1	1	no	MOE-CF	MOE-CM	NOTEST	0.0390865	0	#NAME?	0	1	1	no	MOE-SF	MOE-CF	NOTEST	0.0577194	0.0390865	-0.562385	0	1	1	no	MOE-SM	MOE-CM	NOTEST	0.030464	0	#NAME?	0	1	1	no	MOE-SM	MOE-CF	NOTEST	0.030464	0.0390865	0.359563
XLOC_000944	NM_001081386	Cdh19	chr1:112785771-112873949	MOE-SF	MOE-SM	OK	14.0571	11.7219	-0.262092	-1.19014	0.04975	0.489002	no	MOE-CF	MOE-CM	OK	13.5056	14.6106	0.11346	0.52317	0.3902	0.8931	no	MOE-SF	MOE-CF	OK	14.0571	13.5056	-0.0577422	-0.265736	0.65935	0.96742	no	MOE-SM	MOE-CM	OK	11.7219	14.6106	0.31781	1.44588	0.0169	0.310154	no	MOE-SM	MOE-CF	OK	11.7219	13.5056	0.20435
XLOC_000945	NM_001081316	Dsel	chr1:113755278-113761495	MOE-SF	MOE-SM	OK	31.6685	28.0488	-0.175107	-0.892416	0.13005	0.679288	no	MOE-CF	MOE-CM	OK	30.5389	29.7221	-0.0391132	-0.199196	0.73015	0.976106	no	MOE-SF	MOE-CF	OK	31.6685	30.5389	-0.0523985	-0.267611	0.64995	0.96533	no	MOE-SM	MOE-CM	OK	28.0488	29.7221	0.0835949	0.424835	0.46805	0.921381	no	MOE-SM	MOE-CF	OK	28.0488	30.5389	0.122708
XLOC_000946	NM_011650	Tsn	chr1:120195094-120207709	MOE-SF	MOE-SM	OK	43.452	45.668	0.0717592	0.373016	0.5463	0.942013	no	MOE-CF	MOE-CM	OK	42.4655	43.3469	0.0296389	0.153941	0.7999	0.983647	no	MOE-SF	MOE-CF	OK	43.452	42.4655	-0.0331329	-0.17209	0.78	0.980997	no	MOE-SM	MOE-CM	OK	45.668	43.3469	-0.0752532	-0.391174	0.51565	0.934602	no	MOE-SM	MOE-CF	OK	45.668	42.4655	-0.104892
XLOC_000947	NR_027901	2900060B14Rik	chr1:120285634-120506039	MOE-SF	MOE-SM	OK	26.8499	24.7173	-0.119397	-0.182806	0.7494	0.978713	no	MOE-CF	MOE-CM	OK	30.0993	34.7903	0.208952	0.366766	0.5225	0.936559	no	MOE-SF	MOE-CF	OK	26.8499	30.0993	0.164817	0.275286	0.62785	0.961797	no	MOE-SM	MOE-CM	OK	24.7173	34.7903	0.493165	0.786978	0.17575	0.743647	no	MOE-SM	MOE-CF	OK	24.7173	30.0993	0.284213
XLOC_000948	NM_001081125	Gli2	chr1:120730637-120950196	MOE-SF	MOE-SM	NOTEST	0.143281	0.222982	0.63808	0	1	1	no	MOE-CF	MOE-CM	NOTEST	0.143948	0.383469	1.41357	0	1	1	no	MOE-SF	MOE-CF	NOTEST	0.143281	0.143948	0.00669359	0	1	1	no	MOE-SM	MOE-CM	NOTEST	0.222982	0.383469	0.782181	0	1	1	no	MOE-SM	MOE-CF	NOTEST	0.222982	0.143948	-0.631386
XLOC_000949	NM_008381	Inhbb	chr1:121312041-121318825	MOE-SF	MOE-SM	OK	2.57678	2.61925	0.0235801	0.0783936	0.89615	0.992685	no	MOE-CF	MOE-CM	OK	2.19582	2.47688	0.173765	0.566217	0.34355	0.871314	no	MOE-SF	MOE-CF	OK	2.57678	2.19582	-0.230809	-0.754098	0.21005	0.779107	no	MOE-SM	MOE-CM	OK	2.61925	2.47688	-0.0806243	-0.267304	0.6557	0.966641	no	MOE-SM	MOE-CF	OK	2.61925	2.19582	-0.254389
XLOC_000950	NM_022327	Ralb	chr1:121366881-121401359	MOE-SF	MOE-SM	OK	19.0987	16.4749	-0.213202	-0.9883	0.11075	0.645839	no	MOE-CF	MOE-CM	OK	18.9988	16.7623	-0.18069	-0.838347	0.1753	0.743066	no	MOE-SF	MOE-CF	OK	19.0987	18.9988	-0.00756262	-0.0355755	0.95445	0.995774	no	MOE-SM	MOE-CM	OK	16.4749	16.7623	0.0249495	0.114114	0.85515	0.990198	no	MOE-SM	MOE-CF	OK	16.4749	18.9988	0.20564
XLOC_000951	NM_001113416,NM_145506	Epb4.1l5	chr1:121441609-121545577	MOE-SF	MOE-SM	OK	18.3315	16.8388	-0.122533	-0.527292	0.3587	0.878439	no	MOE-CF	MOE-CM	OK	17.4407	17.6741	0.0191834	0.0838528	0.8851	0.992156	no	MOE-SF	MOE-CF	OK	18.3315	17.4407	-0.0718677	-0.314032	0.5842	0.951536	no	MOE-SM	MOE-CM	OK	16.8388	17.6741	0.0698482	0.300679	0.60845	0.956613	no	MOE-SM	MOE-CF	OK	16.8388	17.4407	0.0506649
XLOC_000952	NM_019933	Ptpn4	chr1:121554669-121733648	MOE-SF	MOE-SM	OK	11.5954	10.9396	-0.0839964	-0.391944	0.50885	0.932321	no	MOE-CF	MOE-CM	OK	11.5003	12.3311	0.100635	0.474678	0.42265	0.906358	no	MOE-SF	MOE-CF	OK	11.5954	11.5003	-0.0118801	-0.0556537	0.92605	0.995774	no	MOE-SM	MOE-CM	OK	10.9396	12.3311	0.172751	0.811589	0.17195	0.738796	no	MOE-SM	MOE-CF	OK	10.9396	11.5003	0.0721163
XLOC_000953	NM_175106	Tmem177	chr1:121804477-121809745	MOE-SF	MOE-SM	OK	6.23278	5.20636	-0.259601	-1.00187	0.09965	0.621795	no	MOE-CF	MOE-CM	OK	5.63296	5.12704	-0.135765	-0.516614	0.39825	0.896422	no	MOE-SF	MOE-CF	OK	6.23278	5.63296	-0.145983	-0.570596	0.35385	0.876245	no	MOE-SM	MOE-CM	OK	5.20636	5.12704	-0.0221473	-0.0832645	0.89045	0.992156	no	MOE-SM	MOE-CF	OK	5.20636	5.63296	0.113618
XLOC_000954	NM_001115074	Gm101	chr1:121820095-121891787	MOE-SF	MOE-SM	OK	1.67106	1.04076	-0.683128	-1.47498	0.01845	0.322842	no	MOE-CF	MOE-CM	OK	1.26718	0.972258	-0.382211	-0.778823	0.2055	0.77586	no	MOE-SF	MOE-CF	OK	1.67106	1.26718	-0.399139	-0.912623	0.14385	0.701128	no	MOE-SM	MOE-CM	OK	1.04076	0.972258	-0.0982218	-0.191141	0.75215	0.979352	no	MOE-SM	MOE-CF	OK	1.04076	1.26718	0.283989
XLOC_000955	NM_019432	Tmem37	chr1:121963953-121970357	MOE-SF	MOE-SM	OK	4.36581	9.56765	1.13192	3.4185	5e-05	0.00714131	yes	MOE-CF	MOE-CM	OK	6.75216	4.32211	-0.643615	-1.83677	0.00885	0.229347	no	MOE-SF	MOE-CF	OK	4.36581	6.75216	0.629101	1.80573	0.01095	0.253191	no	MOE-SM	MOE-CM	OK	9.56765	4.32211	-1.14643	-3.44032	5e-05	0.00714131	yes	MOE-SM	MOE-CF	OK	9.56765	6.75216	-0.502816
XLOC_000956	NM_001037999,NM_007830	Dbi	chr1:122009856-122017673	MOE-SF	MOE-SM	OK	145.622	113.157	-0.36391	-1.65302	0.0039	0.145269	no	MOE-CF	MOE-CM	OK	125.61	128.06	0.0278596	0.127622	0.8221	0.987227	no	MOE-SF	MOE-CF	OK	145.622	125.61	-0.213275	-0.969118	0.0876	0.595192	no	MOE-SM	MOE-CM	OK	113.157	128.06	0.178495	0.817375	0.15675	0.719582	no	MOE-SM	MOE-CF	OK	113.157	125.61	0.150635
XLOC_000957	NM_001085409,NM_133186	Steap3	chr1:122122992-122167659	MOE-SF	MOE-SM	OK	0.941665	1.39045	0.562266	1.10866	0.0478	0.482226	no	MOE-CF	MOE-CM	OK	1.28172	1.35979	0.0852984	0.181935	0.74795	0.978642	no	MOE-SF	MOE-CF	OK	0.941665	1.28172	0.444801	0.859843	0.12085	0.663702	no	MOE-SM	MOE-CM	OK	1.39045	1.35979	-0.0321665	-0.0702905	0.9008	0.993485	no	MOE-SM	MOE-CF	OK	1.39045	1.28172	-0.117465
XLOC_000958	NM_010766	Marco	chr1:122371114-122401661	MOE-SF	MOE-SM	NOTEST	0	0	0	0	1	1	no	MOE-CF	MOE-CM	NOTEST	0.0288353	0	#NAME?	0	1	1	no	MOE-SF	MOE-CF	NOTEST	0	0.0288353	inf	0	1	1	no	MOE-SM	MOE-CM	NOTEST	0	0	0	0	1	1	no	MOE-SM	MOE-CF	NOTEST	0	0.0288353	inf
XLOC_000959	NM_133748,NM_178082	Insig2	chr1:123200929-123229157	MOE-SF	MOE-SM	OK	17.2578	15.8964	-0.118548	-0.509026	0.36605	0.881737	no	MOE-CF	MOE-CM	OK	18.2822	16.1423	-0.179596	-0.738121	0.20065	0.770756	no	MOE-SF	MOE-CF	OK	17.2578	18.2822	0.0831865	0.343187	0.55035	0.942599	no	MOE-SM	MOE-CM	OK	15.8964	16.1423	0.0221385	0.0946699	0.86885	0.991212	no	MOE-SM	MOE-CF	OK	15.8964	18.2822	0.201734
XLOC_000960	NM_010483	Htr5b	chr1:123406349-123425042	MOE-SF	MOE-SM	NOTEST	0.0222727	0.050114	1.16994	0	1	1	no	MOE-CF	MOE-CM	NOTEST	0	0	0	0	1	1	no	MOE-SF	MOE-CF	NOTEST	0.0222727	0	#NAME?	0	1	1	no	MOE-SM	MOE-CM	NOTEST	0.050114	0	#NAME?	0	1	1	no	MOE-SM	MOE-CF	NOTEST	0.050114	0	#NAME?
XLOC_000961	NM_025860	Ddx18	chr1:123450411-123464557	MOE-SF	MOE-SM	OK	3.188	3.11618	-0.0328747	-0.0975642	0.87445	0.991491	no	MOE-CF	MOE-CM	OK	3.12425	2.75668	-0.180575	-0.520717	0.4063	0.899265	no	MOE-SF	MOE-CF	OK	3.188	3.12425	-0.0291457	-0.0866022	0.8929	0.992208	no	MOE-SM	MOE-CM	OK	3.11618	2.75668	-0.176846	-0.509383	0.42395	0.906671	no	MOE-SM	MOE-CF	OK	3.11618	3.12425	0.00372898
XLOC_000962	NM_199021	Dpp10	chr1:125228714-125942136	MOE-SF	MOE-SM	NOTEST	0.411698	0.48916	0.24872	0	1	1	no	MOE-CF	MOE-CM	NOTEST	0.598037	0.369849	-0.693299	0	1	1	no	MOE-SF	MOE-CF	NOTEST	0.411698	0.598037	0.538649	0	1	1	no	MOE-SM	MOE-CM	NOTEST	0.48916	0.369849	-0.403369	0	1	1	no	MOE-SM	MOE-CF	NOTEST	0.48916	0.598037	0.289929
XLOC_000963	NM_001205385,NM_001205386,NM_023735	Actr3	chr1:127289481-127332304	MOE-SF	MOE-SM	OK	31.7241	33.7057	0.087416	0.418063	0.4634	0.919681	no	MOE-CF	MOE-CM	OK	33.4581	29.2166	-0.195568	-0.928841	0.1075	0.637931	no	MOE-SF	MOE-CF	OK	31.7241	33.4581	0.0767776	0.365807	0.52555	0.936854	no	MOE-SM	MOE-CM	OK	33.7057	29.2166	-0.206206	-0.983034	0.0861	0.592458	no	MOE-SM	MOE-CF	OK	33.7057	33.4581	-0.0106384
XLOC_000964	NM_145100	Lypd1	chr1:127573572-127808791	MOE-SF	MOE-SM	OK	2.23709	1.97423	-0.18033	-0.414695	0.46585	0.920536	no	MOE-CF	MOE-CM	OK	1.84331	1.66516	-0.146632	-0.297484	0.6066	0.956312	no	MOE-SF	MOE-CF	OK	2.23709	1.84331	-0.279326	-0.628795	0.2705	0.828449	no	MOE-SM	MOE-CM	OK	1.97423	1.66516	-0.245628	-0.506995	0.38615	0.892061	no	MOE-SM	MOE-CF	OK	1.97423	1.84331	-0.0989953
XLOC_000965	NM_001081756,NM_172484,NM_176957	Nckap5	chr1:127810212-128727209	MOE-SF	MOE-SM	OK	1.70135	1.84049	0.113408	0.248185	0.6652	0.968466	no	MOE-CF	MOE-CM	OK	1.51353	1.22886	-0.300601	-0.578504	0.30255	0.848863	no	MOE-SF	MOE-CF	OK	1.70135	1.51353	-0.168762	-0.380363	0.50865	0.932246	no	MOE-SM	MOE-CM	OK	1.84049	1.22886	-0.582771	-1.09752	0.0549	0.507583	no	MOE-SM	MOE-CF	OK	1.84049	1.51353	-0.28217
XLOC_000966	NM_028135	Tmem163	chr1:129386918-129574598	MOE-SF	MOE-SM	NOTEST	0.212476	0.310327	0.546493	0	1	1	no	MOE-CF	MOE-CM	NOTEST	0.304698	0.225289	-0.435603	0	1	1	no	MOE-SF	MOE-CF	NOTEST	0.212476	0.304698	0.520083	0	1	1	no	MOE-SM	MOE-CM	NOTEST	0.310327	0.225289	-0.462013	0	1	1	no	MOE-SM	MOE-CF	NOTEST	0.310327	0.304698	-0.0264102
XLOC_000967	NR_045298	2900009J06Rik	chr1:129625989-129670631	MOE-SF	MOE-SM	OK	1.04941	0.72888	-0.525827	-0.290642	0.6189	0.95948	no	MOE-CF	MOE-CM	OK	0.894875	1.03427	0.20886	0.108281	0.83795	0.988104	no	MOE-SF	MOE-CF	OK	1.04941	0.894875	-0.229822	-0.12453	0.7912	0.981924	no	MOE-SM	MOE-CM	OK	0.72888	1.03427	0.504864	0.266542	0.6746	0.969804	no	MOE-SM	MOE-CF	OK	0.72888	0.894875	0.296005
XLOC_000968	NM_011737	Map3k19	chr1:129711847-129736867	MOE-SF	MOE-SM	OK	47.8516	35.7642	-0.42005	-2.16954	0.00015	0.0171614	yes	MOE-CF	MOE-CM	OK	43.2774	46.552	0.10523	0.541351	0.3629	0.880125	no	MOE-SF	MOE-CF	OK	47.8516	43.2774	-0.144954	-0.748921	0.20765	0.777525	no	MOE-SM	MOE-CM	OK	35.7642	46.552	0.380325	1.95596	0.00075	0.0530859	no	MOE-SM	MOE-CF	OK	35.7642	43.2774	0.275095
XLOC_000969	NM_027678	Zranb3	chr1:129850762-129998985	MOE-SF	MOE-SM	OK	2.92519	2.72783	-0.100778	-0.341687	0.57455	0.948965	no	MOE-CF	MOE-CM	OK	2.74599	2.54928	-0.107239	-0.355406	0.55225	0.943172	no	MOE-SF	MOE-CF	OK	2.92519	2.74599	-0.0912035	-0.308108	0.61575	0.958922	no	MOE-SM	MOE-CM	OK	2.72783	2.54928	-0.0976638	-0.324802	0.58945	0.95258	no	MOE-SM	MOE-CF	OK	2.72783	2.74599	0.00957479
XLOC_000970	NM_001081078	Lct	chr1:130181340-130224895	MOE-SF	MOE-SM	NOTEST	0.0285929	0.0615294	1.10562	0	1	1	no	MOE-CF	MOE-CM	NOTEST	0.0415039	0.115914	1.48174	0	1	1	no	MOE-SF	MOE-CF	NOTEST	0.0285929	0.0415039	0.537591	0	1	1	no	MOE-SM	MOE-CM	NOTEST	0.0615294	0.115914	0.91371	0	1	1	no	MOE-SM	MOE-CF	NOTEST	0.0615294	0.0415039	-0.568028
XLOC_000971	NM_008567	Mcm6	chr1:130228167-130256233	MOE-SF	MOE-SM	OK	7.47235	6.66139	-0.16574	-0.658026	0.2771	0.833346	no	MOE-CF	MOE-CM	OK	7.87153	7.99193	0.0218994	0.0894694	0.88705	0.992156	no	MOE-SF	MOE-CF	OK	7.47235	7.87153	0.0750817	0.304196	0.6154	0.958886	no	MOE-SM	MOE-CM	OK	6.66139	7.99193	0.262721	1.05145	0.08305	0.585835	no	MOE-SM	MOE-CF	OK	6.66139	7.87153	0.240822
XLOC_000972	NM_145507,NM_177445	Dars	chr1:130260283-130313993	MOE-SF	MOE-SM	OK	66.7352	52.3884	-0.349201	-1.6932	0.00375	0.142272	no	MOE-CF	MOE-CM	OK	60.7385	62.5044	0.0413477	0.200246	0.7306	0.976106	no	MOE-SF	MOE-CF	OK	66.7352	60.7385	-0.135838	-0.660274	0.252	0.81416	no	MOE-SM	MOE-CM	OK	52.3884	62.5044	0.254711	1.23055	0.02995	0.397081	no	MOE-SM	MOE-CF	OK	52.3884	60.7385	0.213363
XLOC_000973	NM_009911	Cxcr4	chr1:130484775-130488876	MOE-SF	MOE-SM	OK	11.4622	12.2647	0.0976231	0.403194	0.52045	0.936135	no	MOE-CF	MOE-CM	OK	11.9559	12.2999	0.04092	0.16975	0.789	0.981748	no	MOE-SF	MOE-CF	OK	11.4622	11.9559	0.0608362	0.250515	0.68385	0.970588	no	MOE-SM	MOE-CM	OK	12.2647	12.2999	0.00413317	0.0171976	0.97305	0.99589	no	MOE-SM	MOE-CF	OK	12.2647	11.9559	-0.0367869
XLOC_000974	NM_007827	Daf2	chr1:132285104-132319576	MOE-SF	MOE-SM	NOTEST	0.364011	0.230349	-0.660161	0	1	1	no	MOE-CF	MOE-CM	NOTEST	0.159158	0.155654	-0.0321162	0	1	1	no	MOE-SF	MOE-CF	NOTEST	0.364011	0.159158	-1.19352	0	1	1	no	MOE-SM	MOE-CM	NOTEST	0.230349	0.155654	-0.565474	0	1	1	no	MOE-SM	MOE-CF	NOTEST	0.230349	0.159158	-0.533358
XLOC_000975	NM_010016	Cd55	chr1:132335606-132359317	MOE-SF	MOE-SM	OK	34.1615	27.5018	-0.312844	-1.57549	0.0108	0.251907	no	MOE-CF	MOE-CM	OK	31.9619	34.6631	0.11705	0.59463	0.3358	0.867564	no	MOE-SF	MOE-CF	OK	34.1615	31.9619	-0.0960185	-0.487606	0.4288	0.907688	no	MOE-SM	MOE-CM	OK	27.5018	34.6631	0.333875	1.68203	0.00685	0.199493	no	MOE-SM	MOE-CF	OK	27.5018	31.9619	0.216826
XLOC_000976	NM_009581	Zp3r	chr1:132473282-132526183	MOE-SF	MOE-SM	NOTEST	0	0	0	0	1	1	no	MOE-CF	MOE-CM	NOTEST	0	0	0	0	1	1	no	MOE-SF	MOE-CF	NOTEST	0	0	0	0	1	1	no	MOE-SM	MOE-CM	NOTEST	0	0	0	0	1	1	no	MOE-SM	MOE-CF	NOTEST	0	0	0
XLOC_000977	NM_007576	C4bp	chr1:132532497-132558195	MOE-SF	MOE-SM	NOTEST	0.0285318	0	#NAME?	0	1	1	no	MOE-CF	MOE-CM	NOTEST	0	0	0	0	1	1	no	MOE-SF	MOE-CF	NOTEST	0.0285318	0	#NAME?	0	1	1	no	MOE-SM	MOE-CM	NOTEST	0	0	0	0	1	1	no	MOE-SM	MOE-CF	NOTEST	0	0	0
XLOC_000978	NR_028304	C4bp-ps1	chr1:132566778-132578148	MOE-SF	MOE-SM	OK	0.370695	1.12317	1.59928	1.14243	0.12485	0.670273	no	MOE-CF	MOE-CM	NOTEST	0.365379	0.369461	0.0160277	0	1	1	no	MOE-SF	MOE-CF	NOTEST	0.370695	0.365379	-0.0208381	0	1	1	no	MOE-SM	MOE-CM	OK	1.12317	0.369461	-1.60409	-1.14221	0.1271	0.67435	no	MOE-SM	MOE-CF	OK	1.12317	0.365379	-1.62011
XLOC_000979	NM_001162415,NM_001162416,NM_008825,NR_027859	Pfkfb2	chr1:132585619-132625830	MOE-SF	MOE-SM	OK	45.2776	43.7614	-0.0491392	-0.215668	0.7186	0.974915	no	MOE-CF	MOE-CM	OK	42.2532	44.2321	0.0660334	0.276905	0.6396	0.963839	no	MOE-SF	MOE-CF	OK	45.2776	42.2532	-0.0997368	-0.435518	0.46	0.918169	no	MOE-SM	MOE-CM	OK	43.7614	44.2321	0.0154358	0.0650326	0.91465	0.994388	no	MOE-SM	MOE-CF	OK	43.7614	42.2532	-0.0505976
XLOC_000980	NM_053095	Il24	chr1:132778650-132783988	MOE-SF	MOE-SM	NOTEST	0	0	0	0	1	1	no	MOE-CF	MOE-CM	NOTEST	0	0	0	0	1	1	no	MOE-SF	MOE-CF	NOTEST	0	0	0	0	1	1	no	MOE-SM	MOE-CM	NOTEST	0	0	0	0	1	1	no	MOE-SM	MOE-CF	NOTEST	0	0	0
XLOC_000981	NM_021380	Il20	chr1:132803768-132807873	MOE-SF	MOE-SM	NOTEST	0.0686803	0	#NAME?	0	1	1	no	MOE-CF	MOE-CM	NOTEST	0	0	0	0	1	1	no	MOE-SF	MOE-CF	NOTEST	0.0686803	0	#NAME?	0	1	1	no	MOE-SM	MOE-CM	NOTEST	0	0	0	0	1	1	no	MOE-SM	MOE-CF	NOTEST	0	0	0
XLOC_000982	NM_001009940	Il19	chr1:132829232-132835818	MOE-SF	MOE-SM	NOTEST	0.4071	0.566724	0.477264	0	1	1	no	MOE-CF	MOE-CM	NOTEST	0.312168	0.251436	-0.312131	0	1	1	no	MOE-SF	MOE-CF	NOTEST	0.4071	0.312168	-0.383058	0	1	1	no	MOE-SM	MOE-CM	NOTEST	0.566724	0.251436	-1.17245	0	1	1	no	MOE-SM	MOE-CF	NOTEST	0.566724	0.312168	-0.860322
XLOC_000983	NM_008551	Mapkapk2	chr1:132950280-132994120	MOE-SF	MOE-SM	OK	18.327	20.8966	0.189298	0.903509	0.139	0.694771	no	MOE-CF	MOE-CM	OK	18.8489	17.6512	-0.0947091	-0.44686	0.4631	0.919681	no	MOE-SF	MOE-CF	OK	18.327	18.8489	0.040505	0.191989	0.7548	0.979364	no	MOE-SM	MOE-CM	OK	20.8966	17.6512	-0.243502	-1.15684	0.0578	0.516957	no	MOE-SM	MOE-CF	OK	20.8966	18.8489	-0.148793
XLOC_000984	NM_145508	Dyrk3	chr1:133025017-133034811	MOE-SF	MOE-SM	OK	19.8029	19.2428	-0.0413924	-0.193033	0.7521	0.979352	no	MOE-CF	MOE-CM	OK	19.1464	18.9102	-0.0179085	-0.0833428	0.888	0.992156	no	MOE-SF	MOE-CF	OK	19.8029	19.1464	-0.0486364	-0.227451	0.7128	0.974221	no	MOE-SM	MOE-CM	OK	19.2428	18.9102	-0.0251525	-0.116731	0.84375	0.988955	no	MOE-SM	MOE-CF	OK	19.2428	19.1464	-0.007244
XLOC_000985	NM_018750	Rassf5	chr1:133072986-133141755	MOE-SF	MOE-SM	OK	0.749612	0.950912	0.343168	0.715659	0.23965	0.804021	no	MOE-CF	MOE-CM	NOTEST	0.473134	0.696213	0.557279	0	1	1	no	MOE-SF	MOE-CF	NOTEST	0.749612	0.473134	-0.663894	0	1	1	no	MOE-SM	MOE-CM	OK	0.950912	0.696213	-0.449783	-0.914572	0.1287	0.676292	no	MOE-SM	MOE-CF	OK	0.950912	0.473134	-1.00706
XLOC_000986	NM_019777	Ikbke	chr1:133151178-133176140	MOE-SF	MOE-SM	OK	1.55616	1.62032	0.0582888	0.150954	0.80435	0.984605	no	MOE-CF	MOE-CM	OK	1.51329	1.4563	-0.0553747	-0.139735	0.82345	0.987401	no	MOE-SF	MOE-CF	OK	1.55616	1.51329	-0.0403004	-0.102718	0.87005	0.991424	no	MOE-SM	MOE-CM	OK	1.62032	1.4563	-0.153964	-0.394635	0.51805	0.935309	no	MOE-SM	MOE-CF	OK	1.62032	1.51329	-0.0985892
XLOC_000987	NM_001081011	Srgap2	chr1:133181827-133423938	MOE-SF	MOE-SM	OK	5.09195	6.02232	0.242102	1.08971	0.0652	0.541422	no	MOE-CF	MOE-CM	OK	5.98994	6.14156	0.0360632	0.164889	0.77495	0.980887	no	MOE-SF	MOE-CF	OK	5.09195	5.98994	0.234324	1.05547	0.07175	0.557456	no	MOE-SM	MOE-CM	OK	6.02232	6.14156	0.028285	0.129227	0.8217	0.987194	no	MOE-SM	MOE-CF	OK	6.02232	5.98994	-0.00777824
XLOC_000988	NM_001114662,NM_172510	Mfsd4	chr1:133923197-133964639	MOE-SF	MOE-SM	OK	13.1138	12.6352	-0.0536276	-0.228575	0.68905	0.97138	no	MOE-CF	MOE-CM	OK	11.9459	12.5279	0.068623	0.294853	0.61095	0.95731	no	MOE-SF	MOE-CF	OK	13.1138	11.9459	-0.134563	-0.572889	0.3163	0.857287	no	MOE-SM	MOE-CM	OK	12.6352	12.5279	-0.0123123	-0.0529639	0.92835	0.995774	no	MOE-SM	MOE-CF	OK	12.6352	11.9459	-0.0809353
XLOC_000989	NM_008795	Cdk18	chr1:134010123-134036262	MOE-SF	MOE-SM	NOTEST	0.666893	0.656182	-0.0233604	0	1	1	no	MOE-CF	MOE-CM	OK	0.791578	1.08934	0.460654	0.947387	0.12095	0.663837	no	MOE-SF	MOE-CF	OK	0.666893	0.791578	0.247276	0.461175	0.44725	0.914743	no	MOE-SM	MOE-CM	OK	0.656182	1.08934	0.73129	1.42642	0.0252	0.369213	no	MOE-SM	MOE-CF	OK	0.656182	0.791578	0.270636
XLOC_000990	NM_178874	Tmcc2	chr1:134252891-134287858	MOE-SF	MOE-SM	OK	26.4543	31.9226	0.271079	1.37175	0.0234	0.357175	no	MOE-CF	MOE-CM	OK	32.5934	29.5265	-0.142567	-0.726108	0.2283	0.794971	no	MOE-SF	MOE-CF	OK	26.4543	32.5934	0.301078	1.52609	0.01235	0.270021	no	MOE-SM	MOE-CM	OK	31.9226	29.5265	-0.112568	-0.572356	0.34355	0.871314	no	MOE-SM	MOE-CF	OK	31.9226	32.5934	0.0299994
XLOC_000991	NM_177129	Cntn2	chr1:134406001-134439517	MOE-SF	MOE-SM	NOTEST	0.0912588	0.121579	0.413864	0	1	1	no	MOE-CF	MOE-CM	NOTEST	0.121501	0.172256	0.503587	0	1	1	no	MOE-SF	MOE-CF	NOTEST	0.0912588	0.121501	0.412928	0	1	1	no	MOE-SM	MOE-CM	NOTEST	0.121579	0.172256	0.502651	0	1	1	no	MOE-SM	MOE-CF	NOTEST	0.121579	0.121501	-0.00093586
XLOC_000992	NM_001160316,NM_001160317,NM_001160318,NM_182716	Nfasc	chr1:134461266-134638374	MOE-SF	MOE-SM	OK	0.903922	1.10792	0.293578	0.900576	0.11065	0.645735	no	MOE-CF	MOE-CM	OK	1.19787	1.14983	-0.0590497	-0.18822	0.74025	0.977237	no	MOE-SF	MOE-CF	OK	0.903922	1.19787	0.406198	1.258	0.0267	0.377486	no	MOE-SM	MOE-CM	OK	1.10792	1.14983	0.0535704	0.169038	0.765	0.980134	no	MOE-SM	MOE-CF	OK	1.10792	1.19787	0.11262
XLOC_000993	NM_008575	Mdm4	chr1:134886421-134921925	MOE-SF	MOE-SM	OK	18.2066	18.152	-0.00433215	-0.0209527	0.9749	0.996002	no	MOE-CF	MOE-CM	OK	17.4779	16.893	-0.0491049	-0.235925	0.69245	0.972084	no	MOE-SF	MOE-CF	OK	18.2066	17.4779	-0.0589299	-0.28472	0.63825	0.963717	no	MOE-SM	MOE-CM	OK	18.152	16.893	-0.103703	-0.498758	0.4016	0.897713	no	MOE-SM	MOE-CF	OK	18.152	17.4779	-0.0545978
XLOC_000994	NR_037984	Gm19461	chr1:135142673-135200012	MOE-SF	MOE-SM	NOTEST	0.473765	0.487887	0.042376	0	1	1	no	MOE-CF	MOE-CM	NOTEST	0.354934	0.586831	0.725393	0	1	1	no	MOE-SF	MOE-CF	NOTEST	0.473765	0.354934	-0.416619	0	1	1	no	MOE-SM	MOE-CM	NOTEST	0.487887	0.586831	0.266398	0	1	1	no	MOE-SM	MOE-CF	NOTEST	0.487887	0.354934	-0.458995
XLOC_000995	NM_011439	Sox13	chr1:135278876-135320789	MOE-SF	MOE-SM	OK	3.42578	3.94246	0.202665	0.706436	0.24565	0.809761	no	MOE-CF	MOE-CM	OK	3.11787	3.72312	0.255952	0.872074	0.154	0.716541	no	MOE-SF	MOE-CF	OK	3.42578	3.11787	-0.135869	-0.458871	0.44695	0.914618	no	MOE-SM	MOE-CM	OK	3.94246	3.72312	-0.0825822	-0.290575	0.6362	0.963318	no	MOE-SM	MOE-CF	OK	3.94246	3.11787	-0.338534
XLOC_000996	NM_009227	Snrpe	chr1:135500447-135506857	MOE-SF	MOE-SM	OK	35.6268	29.5318	-0.270694	-1.29442	0.1357	0.688962	no	MOE-CF	MOE-CM	OK	32.4693	30.9277	-0.0701782	-0.33484	0.69985	0.972764	no	MOE-SF	MOE-CF	OK	35.6268	32.4693	-0.133884	-0.651108	0.4584	0.917812	no	MOE-SM	MOE-CM	OK	29.5318	30.9277	0.0666314	0.312792	0.71245	0.97421	no	MOE-SM	MOE-CF	OK	29.5318	32.4693	0.13681
XLOC_000997	NM_144530	Zc3h11a	chr1:135516447-135557957	MOE-SF	MOE-SM	OK	24.0128	24.3538	0.0203456	0.0819929	0.8912	0.992176	no	MOE-CF	MOE-CM	OK	24.8966	23.5845	-0.0781131	-0.305682	0.61355	0.958576	no	MOE-SF	MOE-CF	OK	24.0128	24.8966	0.0521484	0.209498	0.7267	0.975523	no	MOE-SM	MOE-CM	OK	24.3538	23.5845	-0.0463103	-0.181769	0.7607	0.979584	no	MOE-SM	MOE-CF	OK	24.3538	24.8966	0.0318028
XLOC_000998	NM_001166552	Zbed6	chr1:135516447-135557957	MOE-SF	MOE-SM	OK	12.3779	12.7303	0.0405004	0.120219	0.8348	0.988022	no	MOE-CF	MOE-CM	OK	13.4316	14.0328	0.0631758	0.189351	0.73625	0.97669	no	MOE-SF	MOE-CF	OK	12.3779	13.4316	0.117856	0.351723	0.54025	0.940571	no	MOE-SM	MOE-CM	OK	12.7303	14.0328	0.140532	0.418924	0.45835	0.917754	no	MOE-SM	MOE-CF	OK	12.7303	13.4316	0.0773557
XLOC_000999	NM_001159649,NM_172842	Lax1	chr1:135575605-135586685	MOE-SF	MOE-SM	NOTEST	0.631344	0.675299	0.0971003	0	1	1	no	MOE-CF	MOE-CM	NOTEST	0.478795	0.514004	0.10237	0	1	1	no	MOE-SF	MOE-CF	NOTEST	0.631344	0.478795	-0.399016	0	1	1	no	MOE-SM	MOE-CM	NOTEST	0.675299	0.514004	-0.393746	0	1	1	no	MOE-SM	MOE-CF	NOTEST	0.675299	0.478795	-0.496116
XLOC_001000	NM_001167949,NM_213616	Atp2b4	chr1:135599250-135650324	MOE-SF	MOE-SM	OK	3.72997	3.81203	0.0313935	0.129465	0.81945	0.98688	no	MOE-CF	MOE-CM	OK	3.64951	3.58617	-0.0252599	-0.103811	0.8545	0.990198	no	MOE-SF	MOE-CF	OK	3.72997	3.64951	-0.0314612	-0.129796	0.8228	0.987401	no	MOE-SM	MOE-CM	OK	3.81203	3.58617	-0.0881146	-0.36198	0.5239	0.936618	no	MOE-SM	MOE-CF	OK	3.81203	3.64951	-0.0628547
XLOC_001001	NM_001160420,NM_001160421,NM_001160422,NM_054076	Optc	chr1:135793770-135804576	MOE-SF	MOE-SM	NOTEST	0.0592213	0.0291886	-1.02071	0	1	1	no	MOE-CF	MOE-CM	NOTEST	0.135078	0.156558	0.212911	0	1	1	no	MOE-SF	MOE-CF	NOTEST	0.0592213	0.135078	1.1896	0	1	1	no	MOE-SM	MOE-CM	NOTEST	0.0291886	0.156558	2.42322	0	1	1	no	MOE-SM	MOE-CF	NOTEST	0.0291886	0.135078	2.21031
XLOC_001002	NM_054077	Prelp	chr1:135806881-135817978	MOE-SF	MOE-SM	OK	3.39538	3.77228	0.151863	0.52671	0.3862	0.892061	no	MOE-CF	MOE-CM	OK	3.76793	4.11887	0.128474	0.454336	0.4545	0.916989	no	MOE-SF	MOE-CF	OK	3.39538	3.76793	0.150199	0.523351	0.38575	0.891926	no	MOE-SM	MOE-CM	OK	3.77228	4.11887	0.12681	0.446321	0.4671	0.921	no	MOE-SM	MOE-CF	OK	3.77228	3.76793	-0.00166425
XLOC_001003	NM_007570	Btg2	chr1:135971441-135975732	MOE-SF	MOE-SM	OK	19.1425	19.1668	0.00182668	0.0087902	0.98775	0.99673	no	MOE-CF	MOE-CM	OK	20.1787	19.0227	-0.0851103	-0.41238	0.4963	0.929588	no	MOE-SF	MOE-CF	OK	19.1425	20.1787	0.0760523	0.367676	0.54965	0.942599	no	MOE-SM	MOE-CM	OK	19.1668	19.0227	-0.0108847	-0.0524938	0.9307	0.995774	no	MOE-SM	MOE-CF	OK	19.1668	20.1787	0.0742256
XLOC_001004	NM_001008533,NM_001039510	Adora1	chr1:136090024-136132008	MOE-SF	MOE-SM	NOTEST	0.317765	0.250833	-0.341235	0	1	1	no	MOE-CF	MOE-CM	NOTEST	0.296293	0.261045	-0.182723	0	1	1	no	MOE-SF	MOE-CF	NOTEST	0.317765	0.296293	-0.100939	0	1	1	no	MOE-SM	MOE-CM	NOTEST	0.250833	0.261045	0.0575728	0	1	1	no	MOE-SM	MOE-CF	NOTEST	0.250833	0.296293	0.240296
XLOC_001005	NM_001144855	Ppfia4	chr1:136193359-136229505	MOE-SF	MOE-SM	NOTEST	0.579536	0.586271	0.0166706	0	1	1	no	MOE-CF	MOE-CM	NOTEST	0.624082	0.456179	-0.452135	0	1	1	no	MOE-SF	MOE-CF	NOTEST	0.579536	0.624082	0.106836	0	1	1	no	MOE-SM	MOE-CM	NOTEST	0.586271	0.456179	-0.361969	0	1	1	no	MOE-SM	MOE-CF	NOTEST	0.586271	0.624082	0.0901659
XLOC_001006	NM_001042485,NM_020588	Tmem183a	chr1:136242673-136258576	MOE-SF	MOE-SM	OK	31.0477	31.0711	0.00108863	0.00529232	0.9926	0.996983	no	MOE-CF	MOE-CM	OK	30.6197	28.675	-0.094669	-0.456349	0.42675	0.907297	no	MOE-SF	MOE-CF	OK	31.0477	30.6197	-0.0200254	-0.0970897	0.8676	0.991033	no	MOE-SM	MOE-CM	OK	31.0711	28.675	-0.115783	-0.559623	0.3335	0.866533	no	MOE-SM	MOE-CF	OK	31.0711	30.6197	-0.0211141
XLOC_001007	NM_001145300,NR_026896	4931440L10Rik	chr1:136437521-136443599	MOE-SF	MOE-SM	NOTEST	0	0.0735691	inf	0	1	1	no	MOE-CF	MOE-CM	NOTEST	0	0.0696055	inf	0	1	1	no	MOE-SF	MOE-CF	NOTEST	0	0	0	0	1	1	no	MOE-SM	MOE-CM	NOTEST	0.0735691	0.0696055	-0.0798979	0	1	1	no	MOE-SM	MOE-CF	NOTEST	0.0735691	0	#NAME?
XLOC_001008	NM_001081307,NR_015606	Ppp1r12b	chr1:136662519-136852517	MOE-SF	MOE-SM	OK	7.82019	6.8007	-0.20152	-0.800186	0.18115	0.749624	no	MOE-CF	MOE-CM	OK	7.73132	8.00449	0.0500936	0.202597	0.73775	0.977103	no	MOE-SF	MOE-CF	OK	7.82019	7.73132	-0.0164882	-0.0665977	0.90975	0.993961	no	MOE-SM	MOE-CM	OK	6.8007	8.00449	0.235126	0.934798	0.1202	0.662365	no	MOE-SM	MOE-CF	OK	6.8007	7.73132	0.185032
XLOC_001009	NM_001033409	Lgr6	chr1:136882929-137001853	MOE-SF	MOE-SM	OK	1.88347	2.37523	0.334678	0.999049	0.0975	0.616955	no	MOE-CF	MOE-CM	OK	1.79092	1.81	0.0152931	0.0430448	0.9369	0.995774	no	MOE-SF	MOE-CF	OK	1.88347	1.79092	-0.0726941	-0.20671	0.73345	0.97645	no	MOE-SM	MOE-CM	OK	2.37523	1.81	-0.392079	-1.1573	0.05485	0.507387	no	MOE-SM	MOE-CF	OK	2.37523	1.79092	-0.407372
XLOC_001010	NM_007955	Ptprv	chr1:137005074-137029152	MOE-SF	MOE-SM	NOTEST	0.533502	0.600535	0.170756	0	1	1	no	MOE-CF	MOE-CM	NOTEST	0.538887	0.582202	0.111537	0	1	1	no	MOE-SF	MOE-CF	NOTEST	0.533502	0.538887	0.0144899	0	1	1	no	MOE-SM	MOE-CM	NOTEST	0.600535	0.582202	-0.0447297	0	1	1	no	MOE-SM	MOE-CF	NOTEST	0.600535	0.538887	-0.156266
XLOC_001011	NM_134438	Gpr37l1	chr1:137056826-137064258	MOE-SF	MOE-SM	OK	4.56433	6.48032	0.505663	1.77282	0.0041	0.149553	no	MOE-CF	MOE-CM	OK	5.26681	4.38745	-0.263547	-0.887037	0.1504	0.711225	no	MOE-SF	MOE-CF	OK	4.56433	5.26681	0.206527	0.705916	0.25275	0.814567	no	MOE-SM	MOE-CM	OK	6.48032	4.38745	-0.562683	-1.94103	0.0022	0.105023	no	MOE-SM	MOE-CF	OK	6.48032	5.26681	-0.299136
XLOC_001012	NM_001163131,NM_007921	Elf3	chr1:137150150-137155049	MOE-SF	MOE-SM	OK	7.1098	7.36464	0.0508057	0.170106	0.76485	0.980134	no	MOE-CF	MOE-CM	OK	7.06771	6.79775	-0.056185	-0.184404	0.74485	0.977691	no	MOE-SF	MOE-CF	OK	7.1098	7.06771	-0.00856559	-0.0284871	0.95875	0.995774	no	MOE-SM	MOE-CM	OK	7.36464	6.79775	-0.115556	-0.381752	0.50345	0.931075	no	MOE-SM	MOE-CF	OK	7.36464	7.06771	-0.0593713
XLOC_001013	NM_001159624,NM_145417	Rnpep	chr1:137159275-137180661	MOE-SF	MOE-SM	OK	17.3579	20.6236	0.248701	1.0827	0.0593	0.522533	no	MOE-CF	MOE-CM	OK	18.6387	17.9521	-0.0541561	-0.233591	0.6869	0.971152	no	MOE-SF	MOE-CF	OK	17.3579	18.6387	0.102712	0.441636	0.4398	0.912681	no	MOE-SM	MOE-CM	OK	20.6236	17.9521	-0.200145	-0.874131	0.13155	0.682343	no	MOE-SM	MOE-CF	OK	20.6236	18.6387	-0.145989
XLOC_001014	NM_011590	Timm17a	chr1:137198111-137210314	MOE-SF	MOE-SM	OK	51.0371	47.7293	-0.0966708	-0.505614	0.4681	0.921381	no	MOE-CF	MOE-CM	OK	47.1123	49.1388	0.0607594	0.31685	0.64895	0.965197	no	MOE-SF	MOE-CF	OK	51.0371	47.1123	-0.115441	-0.604979	0.38785	0.892486	no	MOE-SM	MOE-CM	OK	47.7293	49.1388	0.0419889	0.218539	0.75405	0.979364	no	MOE-SM	MOE-CF	OK	47.7293	47.1123	-0.0187705
XLOC_001015	NM_175259	Shisa4	chr1:137268032-137271640	MOE-SF	MOE-SM	OK	1.90514	1.82452	-0.0623851	-0.122552	0.8633	0.990896	no	MOE-CF	MOE-CM	OK	1.73223	2.57686	0.572982	1.17936	0.08335	0.586235	no	MOE-SF	MOE-CF	OK	1.90514	1.73223	-0.137268	-0.26756	0.69045	0.971828	no	MOE-SM	MOE-CM	OK	1.82452	2.57686	0.498099	1.0342	0.12505	0.670732	no	MOE-SM	MOE-CF	OK	1.82452	1.73223	-0.0748831
XLOC_001016	NM_153774	Ipo9	chr1:137278891-137327068	MOE-SF	MOE-SM	OK	11.3453	11.7067	0.0452332	0.218381	0.7109	0.97421	no	MOE-CF	MOE-CM	OK	10.6681	11.2607	0.0779951	0.374481	0.5255	0.93684	no	MOE-SF	MOE-CF	OK	11.3453	10.6681	-0.0887969	-0.42685	0.4651	0.920336	no	MOE-SM	MOE-CM	OK	11.7067	11.2607	-0.0560351	-0.270208	0.6495	0.965281	no	MOE-SM	MOE-CF	OK	11.7067	10.6681	-0.13403
XLOC_001017	NM_173437	Nav1	chr1:137331156-137481932	MOE-SF	MOE-SM	OK	3.22959	4.00922	0.311969	1.40042	0.0159	0.303185	no	MOE-CF	MOE-CM	OK	4.14318	4.7219	0.188629	0.854022	0.1437	0.701128	no	MOE-SF	MOE-CF	OK	3.22959	4.14318	0.359387	1.61643	0.00625	0.190007	no	MOE-SM	MOE-CM	OK	4.00922	4.7219	0.236047	1.06659	0.0686	0.550231	no	MOE-SM	MOE-CF	OK	4.00922	4.14318	0.0474175
XLOC_001018	NM_019645	Pkp1	chr1:137767971-137815601	MOE-SF	MOE-SM	OK	0.715393	0.88734	0.310752	0.702783	0.24675	0.810563	no	MOE-CF	MOE-CM	OK	0.769754	0.942075	0.291444	0.675993	0.25815	0.817383	no	MOE-SF	MOE-CF	OK	0.715393	0.769754	0.105663	0.233204	0.69525	0.972155	no	MOE-SM	MOE-CM	OK	0.88734	0.942075	0.0863543	0.20578	0.7316	0.976151	no	MOE-SM	MOE-CF	OK	0.88734	0.769754	-0.205089
XLOC_001019	NM_177642	Igfn1	chr1:137850154-137902919	MOE-SF	MOE-SM	NOTEST	0.0212745	0.0252988	0.249945	0	1	1	no	MOE-CF	MOE-CM	NOTEST	0.0118377	0.0555182	2.22957	0	1	1	no	MOE-SF	MOE-CF	NOTEST	0.0212745	0.0118377	-0.845733	0	1	1	no	MOE-SM	MOE-CM	NOTEST	0.0252988	0.0555182	1.13389	0	1	1	no	MOE-SM	MOE-CF	NOTEST	0.0252988	0.0118377	-1.09568
XLOC_001020	NR_046167,NR_046168,NR_046169,NR_046170	Gm15850	chr1:138024295-138027760	MOE-SF	MOE-SM	NOTEST	0	0.257501	inf	0	1	1	no	MOE-CF	MOE-CM	NOTEST	0.290779	0.235681	-0.303086	0	1	1	no	MOE-SF	MOE-CF	NOTEST	0	0.290779	inf	0	1	1	no	MOE-SM	MOE-CM	NOTEST	0.257501	0.235681	-0.127739	0	1	1	no	MOE-SM	MOE-CF	NOTEST	0.257501	0.290779	0.175347
XLOC_001021	NM_028872	5730559C18Rik	chr1:138110098-138130857	MOE-SF	MOE-SM	NOTEST	0.126295	0.31603	1.32327	0	1	1	no	MOE-CF	MOE-CM	NOTEST	0.234403	0.106041	-1.14437	0	1	1	no	MOE-SF	MOE-CF	NOTEST	0.126295	0.234403	0.892201	0	1	1	no	MOE-SM	MOE-CM	NOTEST	0.31603	0.106041	-1.57544	0	1	1	no	MOE-SM	MOE-CF	NOTEST	0.31603	0.234403	-0.431069
XLOC_001022	NM_001101516	Gpr25	chr1:138155490-138157450	MOE-SF	MOE-SM	NOTEST	0	0	0	0	1	1	no	MOE-CF	MOE-CM	NOTEST	0.0325439	0	#NAME?	0	1	1	no	MOE-SF	MOE-CF	NOTEST	0	0.0325439	inf	0	1	1	no	MOE-SM	MOE-CM	NOTEST	0	0	0	0	1	1	no	MOE-SM	MOE-CF	NOTEST	0	0.0325439	inf
XLOC_001023	NM_001081360	Camsap2	chr1:138164699-138242681	MOE-SF	MOE-SM	OK	18.2933	16.0763	-0.186382	-0.937027	0.1078	0.638677	no	MOE-CF	MOE-CM	OK	16.8126	16.6092	-0.0175622	-0.0882057	0.8799	0.991959	no	MOE-SF	MOE-CF	OK	18.2933	16.8126	-0.121774	-0.613656	0.29385	0.842179	no	MOE-SM	MOE-CM	OK	16.0763	16.6092	0.0470458	0.235735	0.68675	0.971152	no	MOE-SM	MOE-CF	OK	16.0763	16.8126	0.064608
XLOC_001024	NR_024328	9230116N13Rik	chr1:138308492-138336797	MOE-SF	MOE-SM	OK	2.05856	2.08499	0.0184011	0.0304205	0.95635	0.995774	no	MOE-CF	MOE-CM	OK	2.44436	1.79546	-0.445099	-0.74294	0.22635	0.793438	no	MOE-SF	MOE-CF	OK	2.05856	2.44436	0.247818	0.427258	0.4879	0.927186	no	MOE-SM	MOE-CM	OK	2.08499	1.79546	-0.215682	-0.346079	0.5679	0.947175	no	MOE-SM	MOE-CF	OK	2.08499	2.44436	0.229417
XLOC_001025	NM_001159769,NM_030676	Nr5a2	chr1:138740160-138857025	MOE-SF	MOE-SM	NOTEST	0.603142	0.283931	-1.08696	0	1	1	no	MOE-CF	MOE-CM	NOTEST	0.389247	0.393583	0.0159801	0	1	1	no	MOE-SF	MOE-CF	NOTEST	0.603142	0.389247	-0.631811	0	1	1	no	MOE-SM	MOE-CM	NOTEST	0.283931	0.393583	0.471129	0	1	1	no	MOE-SM	MOE-CF	NOTEST	0.283931	0.389247	0.455149
XLOC_001026	NM_001111316,NM_011210	Ptprc	chr1:139959437-140071882	MOE-SF	MOE-SM	OK	6.11092	5.78384	-0.0793614	-0.32739	0.56325	0.945782	no	MOE-CF	MOE-CM	OK	6.26834	6.53143	0.0593155	0.249369	0.663	0.968076	no	MOE-SF	MOE-CF	OK	6.11092	6.26834	0.0366937	0.152714	0.79485	0.982869	no	MOE-SM	MOE-CM	OK	5.78384	6.53143	0.175371	0.730675	0.2082	0.778084	no	MOE-SM	MOE-CF	OK	5.78384	6.26834	0.116055
XLOC_001027	NM_021605	Nek7	chr1:140381290-140516273	MOE-SF	MOE-SM	OK	62.9459	55.8369	-0.172894	-0.901374	0.1348	0.687798	no	MOE-CF	MOE-CM	OK	58.1071	60.619	0.0610555	0.318659	0.59675	0.953761	no	MOE-SF	MOE-CF	OK	62.9459	58.1071	-0.115399	-0.601845	0.31685	0.857483	no	MOE-SM	MOE-CM	OK	55.8369	60.619	0.118551	0.618512	0.30225	0.848644	no	MOE-SM	MOE-CF	OK	55.8369	58.1071	0.0574955
XLOC_001028	NR_040304	Gm5833	chr1:140536671-140578652	MOE-SF	MOE-SM	NOTEST	0	0	0	0	1	1	no	MOE-CF	MOE-CM	NOTEST	0	0.026922	inf	0	1	1	no	MOE-SF	MOE-CF	NOTEST	0	0	0	0	1	1	no	MOE-SM	MOE-CM	NOTEST	0	0.026922	inf	0	1	1	no	MOE-SM	MOE-CF	NOTEST	0	0	0
XLOC_001029	NM_001025565,NM_001042577,NM_010714	Lhx9	chr1:140721762-140744156	MOE-SF	MOE-SM	NOTEST	0.00931815	0.0194637	1.06267	0	1	1	no	MOE-CF	MOE-CM	NOTEST	0.0329545	0	#NAME?	0	1	1	no	MOE-SF	MOE-CF	NOTEST	0.00931815	0.0329545	1.82236	0	1	1	no	MOE-SM	MOE-CM	NOTEST	0.0194637	0	#NAME?	0	1	1	no	MOE-SM	MOE-CF	NOTEST	0.0194637	0.0329545	0.759684
XLOC_001030	NM_001081226	2310009B15Rik	chr1:140748555-140753431	MOE-SF	MOE-SM	OK	6.51369	8.66819	0.412255	1.19169	0.14535	0.703258	no	MOE-CF	MOE-CM	OK	9.7507	6.46551	-0.592741	-1.74612	0.0326	0.411622	no	MOE-SF	MOE-CF	OK	6.51369	9.7507	0.58203	1.72194	0.0375	0.436298	no	MOE-SM	MOE-CM	OK	8.66819	6.46551	-0.422966	-1.21765	0.1276	0.675108	no	MOE-SM	MOE-CF	OK	8.66819	9.7507	0.169775
XLOC_001031	NM_133239	Crb1	chr1:141094830-141273653	MOE-SF	MOE-SM	NOTEST	0.156368	0.0385189	-2.02131	0	1	1	no	MOE-CF	MOE-CM	NOTEST	0.135657	0.144281	0.0889204	0	1	1	no	MOE-SF	MOE-CF	NOTEST	0.156368	0.135657	-0.204986	0	1	1	no	MOE-SM	MOE-CM	NOTEST	0.0385189	0.144281	1.90525	0	1	1	no	MOE-SM	MOE-CF	NOTEST	0.0385189	0.135657	1.81632
XLOC_001032	NM_015780	Cfhr1	chr1:141443640-141456799	MOE-SF	MOE-SM	NOTEST	0.0312818	0	#NAME?	0	1	1	no	MOE-CF	MOE-CM	NOTEST	0	0	0	0	1	1	no	MOE-SF	MOE-CF	NOTEST	0.0312818	0	#NAME?	0	1	1	no	MOE-SM	MOE-CM	NOTEST	0	0	0	0	1	1	no	MOE-SM	MOE-CF	NOTEST	0	0	0
XLOC_001033	NM_001029977,NM_001160303,NM_001160304	Gm4788	chr1:141594495-141677816	MOE-SF	MOE-SM	NOTEST	0.0177815	0	#NAME?	0	1	1	no	MOE-CF	MOE-CM	NOTEST	0.368014	0.291519	-0.336171	0	1	1	no	MOE-SF	MOE-CF	NOTEST	0.0177815	0.368014	4.37131	0	1	1	no	MOE-SM	MOE-CM	NOTEST	0	0.291519	inf	0	1	1	no	MOE-SM	MOE-CF	NOTEST	0	0.368014	inf
XLOC_001034	NM_001025575	Cfhr2	chr1:141706868-141755276	MOE-SF	MOE-SM	NOTEST	0.379137	0.251427	-0.59258	0	1	1	no	MOE-CF	MOE-CM	NOTEST	0.518246	0.45661	-0.182676	0	1	1	no	MOE-SF	MOE-CF	NOTEST	0.379137	0.518246	0.450919	0	1	1	no	MOE-SM	MOE-CM	NOTEST	0.251427	0.45661	0.860824	0	1	1	no	MOE-SM	MOE-CF	NOTEST	0.251427	0.518246	1.0435
XLOC_001035	NM_009888	Cfh	chr1:141982431-142079988	MOE-SF	MOE-SM	OK	51.3244	39.8902	-0.363612	-1.87117	0.0017	0.0894009	no	MOE-CF	MOE-CM	OK	47.0495	50.0992	0.0906089	0.466328	0.42905	0.907868	no	MOE-SF	MOE-CF	OK	51.3244	47.0495	-0.125466	-0.646629	0.27505	0.831701	no	MOE-SM	MOE-CM	OK	39.8902	50.0992	0.328755	1.68943	0.00475	0.163246	no	MOE-SM	MOE-CF	OK	39.8902	47.0495	0.238146
XLOC_001036	NR_040604	4930590L20Rik	chr1:142142833-142552979	MOE-SF	MOE-SM	NOTEST	0	0	0	0	1	1	no	MOE-CF	MOE-CM	NOTEST	0	0	0	0	1	1	no	MOE-SF	MOE-CF	NOTEST	0	0	0	0	1	1	no	MOE-SM	MOE-CM	NOTEST	0	0	0	0	1	1	no	MOE-SM	MOE-CF	NOTEST	0	0	0
XLOC_001037	NM_145991	Cdc73	chr1:145454628-145549814	MOE-SF	MOE-SM	OK	10.3396	9.26609	-0.158151	-0.402104	0.51685	0.93485	no	MOE-CF	MOE-CM	OK	10.2066	10.5004	0.040932	0.0888181	0.88145	0.992156	no	MOE-SF	MOE-CF	OK	10.3396	10.2066	-0.0186767	-0.0476874	0.9395	0.995774	no	MOE-SM	MOE-CM	OK	9.26609	10.5004	0.180406	0.390267	0.50465	0.931345	no	MOE-SM	MOE-CF	OK	9.26609	10.2066	0.139474
XLOC_001038	NM_013835	Trove2	chr1:145597920-145624181	MOE-SF	MOE-SM	OK	29.732	27.4766	-0.113812	-0.571441	0.32665	0.862489	no	MOE-CF	MOE-CM	OK	29.2599	29.1277	-0.00653071	-0.0327362	0.956	0.995774	no	MOE-SF	MOE-CF	OK	29.732	29.2599	-0.0230931	-0.115777	0.8394	0.988264	no	MOE-SM	MOE-CM	OK	27.4766	29.1277	0.0841884	0.422631	0.4642	0.920218	no	MOE-SM	MOE-CF	OK	27.4766	29.2599	0.0907191
XLOC_001039	NM_009061	Rgs2	chr1:145846467-145851279	MOE-SF	MOE-SM	OK	21.9195	19.0062	-0.205745	-0.998504	0.0991	0.620696	no	MOE-CF	MOE-CM	OK	18.8608	19.7651	0.0675692	0.325542	0.5891	0.952446	no	MOE-SF	MOE-CF	OK	21.9195	18.8608	-0.216826	-1.05268	0.08535	0.590226	no	MOE-SM	MOE-CM	OK	19.0062	19.7651	0.0564881	0.272051	0.65095	0.965408	no	MOE-SM	MOE-CF	OK	19.0062	18.8608	-0.0110812
XLOC_001040	NM_153171	Rgs13	chr1:145985796-146024502	MOE-SF	MOE-SM	OK	3.13132	2.6668	-0.231659	-0.587835	0.36355	0.880173	no	MOE-CF	MOE-CM	OK	3.11214	3.84978	0.306868	0.840076	0.1979	0.768107	no	MOE-SF	MOE-CF	OK	3.13132	3.11214	-0.00886223	-0.0233327	0.97105	0.99584	no	MOE-SM	MOE-CM	OK	2.6668	3.84978	0.529665	1.39349	0.03435	0.420502	no	MOE-SM	MOE-CF	OK	2.6668	3.11214	0.222797
XLOC_001041	NM_015811	Rgs1	chr1:146091798-146096234	MOE-SF	MOE-SM	OK	1.26103	0.810596	-0.637551	-0.886647	0.16205	0.72642	no	MOE-CF	MOE-CM	OK	0.883613	0.695008	-0.346384	-0.424128	0.5072	0.93173	no	MOE-SF	MOE-CF	OK	1.26103	0.883613	-0.51312	-0.772153	0.21775	0.785996	no	MOE-SM	MOE-CM	NOTEST	0.810596	0.695008	-0.221954	0	1	1	no	MOE-SM	MOE-CF	OK	0.810596	0.883613	0.124431
XLOC_001042	NM_022881	Rgs18	chr1:146599970-146622551	MOE-SF	MOE-SM	NOTEST	0.658341	0.660525	0.00477847	0	1	1	no	MOE-CF	MOE-CM	OK	1.05007	0.809523	-0.375347	-0.628886	0.30855	0.8524	no	MOE-SF	MOE-CF	OK	0.658341	1.05007	0.673583	0.999129	0.12225	0.665476	no	MOE-SM	MOE-CM	NOTEST	0.660525	0.809523	0.293458	0	1	1	no	MOE-SM	MOE-CF	OK	0.660525	1.05007	0.668804
XLOC_001043	NM_008869	Pla2g4a	chr1:151676751-151808414	MOE-SF	MOE-SM	OK	13.5049	9.50758	-0.506328	-2.21706	0.00045	0.0377061	yes	MOE-CF	MOE-CM	OK	11.3748	11.4328	0.00734139	0.0321748	0.95765	0.995774	no	MOE-SF	MOE-CF	OK	13.5049	11.3748	-0.247638	-1.10604	0.0678	0.547308	no	MOE-SM	MOE-CM	OK	9.50758	11.4328	0.266032	1.14387	0.0578	0.516957	no	MOE-SM	MOE-CF	OK	9.50758	11.3748	0.25869
XLOC_001044	NR_015466	7530420F21Rik	chr1:151923790-151946896	MOE-SF	MOE-SM	NOTEST	0.105092	0.199411	0.924098	0	1	1	no	MOE-CF	MOE-CM	NOTEST	0	0.177974	inf	0	1	1	no	MOE-SF	MOE-CF	NOTEST	0.105092	0	#NAME?	0	1	1	no	MOE-SM	MOE-CM	NOTEST	0.199411	0.177974	-0.164082	0	1	1	no	MOE-SM	MOE-CF	NOTEST	0.199411	0	#NAME?
XLOC_001045	NR_040603	2310030A07Rik	chr1:152166546-152193901	MOE-SF	MOE-SM	NOTEST	0	0	0	0	1	1	no	MOE-CF	MOE-CM	NOTEST	0	0	0	0	1	1	no	MOE-SF	MOE-CF	NOTEST	0	0	0	0	1	1	no	MOE-SM	MOE-CM	NOTEST	0	0	0	0	1	1	no	MOE-SM	MOE-CF	NOTEST	0	0	0
XLOC_001046	NM_001077237,NM_145511	BC003331	chr1:152208440-152313295	MOE-SF	MOE-SM	OK	36.5365	24.8468	-0.556281	-1.34779	0.02735	0.381889	no	MOE-CF	MOE-CM	OK	29.4221	32.6042	0.148155	0.373958	0.5349	0.938886	no	MOE-SF	MOE-CF	OK	36.5365	29.4221	-0.312437	-0.771898	0.20405	0.774149	no	MOE-SM	MOE-CM	OK	24.8468	32.6042	0.391999	0.969526	0.11005	0.644327	no	MOE-SM	MOE-CF	OK	24.8468	29.4221	0.243844
XLOC_001047	NM_001110146,NM_021400	Prg4	chr1:152208440-152313295	MOE-SF	MOE-SM	NOTEST	0.29498	0.137206	-1.10427	0	1	1	no	MOE-CF	MOE-CM	NOTEST	0.391873	0.431627	0.139399	0	1	1	no	MOE-SF	MOE-CF	NOTEST	0.29498	0.391873	0.409769	0	1	1	no	MOE-SM	MOE-CM	NOTEST	0.137206	0.431627	1.65344	0	1	1	no	MOE-SM	MOE-CF	NOTEST	0.137206	0.391873	1.51404
XLOC_001048	NM_001024720	Hmcn1	chr1:152409631-152840565	MOE-SF	MOE-SM	OK	3.5432	3.72147	0.0708198	0.333447	0.567	0.946858	no	MOE-CF	MOE-CM	OK	3.5763	3.52427	-0.0211414	-0.0994134	0.8673	0.991009	no	MOE-SF	MOE-CF	OK	3.5432	3.5763	0.0134136	0.0631076	0.9141	0.994348	no	MOE-SM	MOE-CM	OK	3.72147	3.52427	-0.0785476	-0.36964	0.5256	0.936867	no	MOE-SM	MOE-CF	OK	3.72147	3.5763	-0.0574062
XLOC_001049	NM_025819	Swt1	chr1:153214828-153275565	MOE-SF	MOE-SM	OK	17.2541	14.4056	-0.260317	-1.2435	0.03975	0.445963	no	MOE-CF	MOE-CM	OK	16.7162	16.612	-0.00902108	-0.0432879	0.94	0.995774	no	MOE-SF	MOE-CF	OK	17.2541	16.7162	-0.0456969	-0.220695	0.7107	0.974178	no	MOE-SM	MOE-CM	OK	14.4056	16.612	0.205599	0.975953	0.10655	0.636198	no	MOE-SM	MOE-CF	OK	14.4056	16.7162	0.21462
XLOC_001050	NM_011277	Rnf2	chr1:153316535-153347953	MOE-SF	MOE-SM	OK	37.5898	30.3751	-0.307451	-1.57334	0.0091	0.232133	no	MOE-CF	MOE-CM	OK	33.6865	36.2922	0.10749	0.550479	0.35375	0.876245	no	MOE-SF	MOE-CF	OK	37.5898	33.6865	-0.15817	-0.813255	0.17985	0.747656	no	MOE-SM	MOE-CM	OK	30.3751	36.2922	0.256771	1.30882	0.0304	0.399914	no	MOE-SM	MOE-CF	OK	30.3751	33.6865	0.149281
XLOC_001051	NM_197990	1700025G04Rik	chr1:153731653-153937450	MOE-SF	MOE-SM	OK	2.65935	2.56547	-0.0518506	-0.209731	0.71115	0.97421	no	MOE-CF	MOE-CM	OK	2.69766	2.81649	0.0621903	0.253984	0.6584	0.967328	no	MOE-SF	MOE-CF	OK	2.65935	2.69766	0.0206318	0.0839434	0.87955	0.991819	no	MOE-SM	MOE-CM	OK	2.56547	2.81649	0.134673	0.546767	0.3442	0.871632	no	MOE-SM	MOE-CF	OK	2.56547	2.69766	0.0724824
XLOC_001052	NM_025677	Tsen15	chr1:154217865-154233812	MOE-SF	MOE-SM	OK	8.97213	10.1035	0.171337	0.619114	0.3595	0.878687	no	MOE-CF	MOE-CM	OK	9.15362	9.52682	0.057652	0.207297	0.75865	0.979364	no	MOE-SF	MOE-CF	OK	8.97213	9.15362	0.028892	0.102985	0.8813	0.992156	no	MOE-SM	MOE-CM	OK	10.1035	9.52682	-0.0847934	-0.309149	0.64745	0.965064	no	MOE-SM	MOE-CF	OK	10.1035	9.15362	-0.142445
XLOC_001053	NM_016846	Rgl1	chr1:154364659-154472241	MOE-SF	MOE-SM	OK	11.6639	11.7548	0.0111953	0.0515833	0.9325	0.995774	no	MOE-CF	MOE-CM	OK	11.7343	11.4967	-0.029515	-0.135985	0.8184	0.98679	no	MOE-SF	MOE-CF	OK	11.6639	11.7343	0.00868161	0.0400409	0.946	0.995774	no	MOE-SM	MOE-CM	OK	11.7548	11.4967	-0.0320287	-0.147421	0.80615	0.985211	no	MOE-SM	MOE-CF	OK	11.7548	11.7343	-0.00251365
XLOC_001054	NM_001005507,NM_001160256,NM_001160257	Smg7	chr1:154684124-154749776	MOE-SF	MOE-SM	OK	15.4777	16.1131	0.0580397	0.27649	0.6312	0.962852	no	MOE-CF	MOE-CM	OK	15.9286	15.9598	0.00282627	0.0135818	0.9817	0.996155	no	MOE-SF	MOE-CF	OK	15.4777	15.9286	0.0414267	0.198205	0.72675	0.975546	no	MOE-SM	MOE-CM	OK	16.1131	15.9598	-0.0137867	-0.0659645	0.9096	0.993908	no	MOE-SM	MOE-CF	OK	16.1131	15.9286	-0.016613
XLOC_001055	NM_008485	Lamc2	chr1:154969885-155033577	MOE-SF	MOE-SM	OK	5.98281	5.82542	-0.0384621	-0.16352	0.7811	0.981083	no	MOE-CF	MOE-CM	OK	5.67732	5.76996	0.0233525	0.0987257	0.865	0.990911	no	MOE-SF	MOE-CF	OK	5.98281	5.67732	-0.0756135	-0.320882	0.5917	0.953048	no	MOE-SM	MOE-CM	OK	5.82542	5.76996	-0.0137989	-0.0584421	0.92135	0.995376	no	MOE-SM	MOE-CF	OK	5.82542	5.67732	-0.0371513
XLOC_001056	NM_010683	Lamc1	chr1:155066051-155179916	MOE-SF	MOE-SM	OK	6.98977	7.80301	0.158786	0.736614	0.20515	0.77558	no	MOE-CF	MOE-CM	OK	6.62421	6.7085	0.0182403	0.0838747	0.88355	0.992156	no	MOE-SF	MOE-CF	OK	6.98977	6.62421	-0.077496	-0.356685	0.54	0.940502	no	MOE-SM	MOE-CM	OK	7.80301	6.7085	-0.218042	-1.01054	0.0832	0.585977	no	MOE-SM	MOE-CF	OK	7.80301	6.62421	-0.236282
XLOC_001057	NR_033736	E330020D12Rik	chr1:155251315-155261363	MOE-SF	MOE-SM	NOTEST	0.534018	0.53739	0.00908041	0	1	1	no	MOE-CF	MOE-CM	OK	0.588603	1.00622	0.773583	1.37754	0.0266	0.377041	no	MOE-SF	MOE-CF	NOTEST	0.534018	0.588603	0.140407	0	1	1	no	MOE-SM	MOE-CM	OK	0.53739	1.00622	0.90491	1.61153	0.01325	0.279623	no	MOE-SM	MOE-CF	NOTEST	0.53739	0.588603	0.131327
XLOC_001058	NM_007842	Dhx9	chr1:155302887-155334790	MOE-SF	MOE-SM	OK	30.3824	28.3263	-0.101092	-0.513097	0.38525	0.89166	no	MOE-CF	MOE-CM	OK	30.9395	31.29	0.0162545	0.0832071	0.8872	0.992156	no	MOE-SF	MOE-CF	OK	30.3824	30.9395	0.0262109	0.133912	0.8241	0.987401	no	MOE-SM	MOE-CM	OK	28.3263	31.29	0.143558	0.730038	0.21825	0.786368	no	MOE-SM	MOE-CF	OK	28.3263	30.9395	0.127303
XLOC_001059	NM_028749	Npl	chr1:155350145-155396844	MOE-SF	MOE-SM	OK	3.61504	2.91964	-0.308222	-0.798161	0.22065	0.789018	no	MOE-CF	MOE-CM	OK	3.27287	3.49118	0.0931589	0.246364	0.7021	0.973124	no	MOE-SF	MOE-CF	OK	3.61504	3.27287	-0.143454	-0.380959	0.55515	0.943843	no	MOE-SM	MOE-CM	OK	2.91964	3.49118	0.257927	0.665272	0.30685	0.851859	no	MOE-SM	MOE-CF	OK	2.91964	3.27287	0.164768
XLOC_001060	NR_046171	C230024C17Rik	chr1:155568369-155584959	MOE-SF	MOE-SM	NOTEST	0.0142594	0.0290827	1.02825	0	1	1	no	MOE-CF	MOE-CM	NOTEST	0.0513818	0.0263371	-0.964159	0	1	1	no	MOE-SF	MOE-CF	NOTEST	0.0142594	0.0513818	1.84935	0	1	1	no	MOE-SM	MOE-CM	NOTEST	0.0290827	0.0263371	-0.143062	0	1	1	no	MOE-SM	MOE-CF	NOTEST	0.0290827	0.0513818	0.821097
XLOC_001061	NM_001243223	Rgsl1	chr1:155626516-155691271	MOE-SF	MOE-SM	NOTEST	0.0777749	0.101894	0.3897	0	1	1	no	MOE-CF	MOE-CM	NOTEST	0.158567	0.177379	0.161748	0	1	1	no	MOE-SF	MOE-CF	NOTEST	0.0777749	0.158567	1.02771	0	1	1	no	MOE-SM	MOE-CM	NOTEST	0.101894	0.177379	0.799763	0	1	1	no	MOE-SM	MOE-CF	NOTEST	0.101894	0.158567	0.638015
XLOC_001062	NM_178243	5830403L16Rik	chr1:155696671-155698325	MOE-SF	MOE-SM	NOTEST	0.237044	0.3276	0.466781	0	1	1	no	MOE-CF	MOE-CM	NOTEST	0.315956	0.175724	-0.846413	0	1	1	no	MOE-SF	MOE-CF	NOTEST	0.237044	0.315956	0.414567	0	1	1	no	MOE-SM	MOE-CM	NOTEST	0.3276	0.175724	-0.898627	0	1	1	no	MOE-SM	MOE-CF	NOTEST	0.3276	0.315956	-0.0522141
XLOC_001063	NR_040629	4930452N14Rik	chr1:156088650-156104036	MOE-SF	MOE-SM	NOTEST	0	0	0	0	1	1	no	MOE-CF	MOE-CM	NOTEST	0	0	0	0	1	1	no	MOE-SF	MOE-CF	NOTEST	0	0	0	0	1	1	no	MOE-SM	MOE-CM	NOTEST	0	0	0	0	1	1	no	MOE-SM	MOE-CF	NOTEST	0	0	0
XLOC_001064	NM_009782	Cacna1e	chr1:156239648-156573050	MOE-SF	MOE-SM	NOTEST	0.290957	0.371316	0.351841	0	1	1	no	MOE-CF	MOE-CM	NOTEST	0.323044	0.291616	-0.147663	0	1	1	no	MOE-SF	MOE-CF	NOTEST	0.290957	0.323044	0.150923	0	1	1	no	MOE-SM	MOE-CM	NOTEST	0.371316	0.291616	-0.348581	0	1	1	no	MOE-SM	MOE-CF	NOTEST	0.371316	0.323044	-0.200918
XLOC_001065	NM_010500	Ier5	chr1:156943496-156946766	MOE-SF	MOE-SM	OK	22.3384	23.4264	0.0686077	0.339445	0.58165	0.951126	no	MOE-CF	MOE-CM	OK	23.0785	20.56	-0.166711	-0.820535	0.1747	0.742239	no	MOE-SF	MOE-CF	OK	22.3384	23.0785	0.0470231	0.233061	0.70255	0.973258	no	MOE-SM	MOE-CM	OK	23.4264	20.56	-0.188295	-0.92517	0.1236	0.66821	no	MOE-SM	MOE-CF	OK	23.4264	23.0785	-0.0215846
XLOC_001066	NM_008209	Mr1	chr1:156975007-156993910	MOE-SF	MOE-SM	OK	19.5974	14.0215	-0.483021	-2.23295	0.00055	0.0425964	yes	MOE-CF	MOE-CM	OK	17.0918	17.9596	0.0714528	0.333589	0.5914	0.953012	no	MOE-SF	MOE-CF	OK	19.5974	17.0918	-0.197359	-0.929744	0.13735	0.691711	no	MOE-SM	MOE-CM	OK	14.0215	17.9596	0.357114	1.63663	0.00625	0.190007	no	MOE-SM	MOE-CF	OK	14.0215	17.0918	0.285661
XLOC_001067	NM_011273	Xpr1	chr1:157122786-157264574	MOE-SF	MOE-SM	OK	17.9993	18.7263	0.057125	0.288072	0.6264	0.961276	no	MOE-CF	MOE-CM	OK	18.7395	18.2488	-0.0382867	-0.193206	0.74035	0.977237	no	MOE-SF	MOE-CF	OK	17.9993	18.7395	0.0581428	0.293399	0.61955	0.959625	no	MOE-SM	MOE-CM	OK	18.7263	18.2488	-0.0372688	-0.187945	0.74225	0.977589	no	MOE-SM	MOE-CF	OK	18.7263	18.7395	0.00101785
XLOC_001068	NM_010712	Lhx4	chr1:157548823-157589157	MOE-SF	MOE-SM	NOTEST	0	0	0	0	1	1	no	MOE-CF	MOE-CM	NOTEST	0	0	0	0	1	1	no	MOE-SF	MOE-CF	NOTEST	0	0	0	0	1	1	no	MOE-SM	MOE-CM	NOTEST	0	0	0	0	1	1	no	MOE-SM	MOE-CF	NOTEST	0	0	0
XLOC_001069	NM_001024945,NM_023268	Qsox1	chr1:157625284-157660029	MOE-SF	MOE-SM	OK	91.3598	74.986	-0.284939	-1.37311	0.01605	0.30423	no	MOE-CF	MOE-CM	OK	70.5516	67.6653	-0.0602633	-0.296789	0.60615	0.956271	no	MOE-SF	MOE-CF	OK	91.3598	70.5516	-0.372881	-1.79671	0.0016	0.0859924	no	MOE-SM	MOE-CM	OK	74.986	67.6653	-0.148205	-0.72997	0.2089	0.778394	no	MOE-SM	MOE-CF	OK	74.986	70.5516	-0.0879417
XLOC_001070	NM_001039184	Cep350	chr1:157692093-157820385	MOE-SF	MOE-SM	OK	13.5002	13.2786	-0.0238776	-0.119608	0.83485	0.988022	no	MOE-CF	MOE-CM	OK	13.3211	14.5233	0.124651	0.62631	0.2754	0.831845	no	MOE-SF	MOE-CF	OK	13.5002	13.3211	-0.0192685	-0.096802	0.86465	0.990911	no	MOE-SM	MOE-CM	OK	13.2786	14.5233	0.12926	0.647576	0.25655	0.816507	no	MOE-SM	MOE-CF	OK	13.2786	13.3211	0.00460914
XLOC_001071	NM_001160018,NM_001160019,NM_144791	Tor1aip1	chr1:157851728-157915989	MOE-SF	MOE-SM	OK	7.92316	7.86221	-0.0111415	-0.0244741	0.9661	0.995774	no	MOE-CF	MOE-CM	OK	8.79622	8.19723	-0.101748	-0.220046	0.70955	0.974178	no	MOE-SF	MOE-CF	OK	7.92316	8.79622	0.150807	0.342213	0.5613	0.945664	no	MOE-SM	MOE-CM	OK	7.86221	8.19723	0.0602008	0.126397	0.8329	0.987878	no	MOE-SM	MOE-CF	OK	7.86221	8.79622	0.161948
XLOC_001072	NM_177838	Fam163a	chr1:157923095-158135156	MOE-SF	MOE-SM	NOTEST	0.118893	0.132654	0.158007	0	1	1	no	MOE-CF	MOE-CM	NOTEST	0.0844643	0.0710439	-0.249631	0	1	1	no	MOE-SF	MOE-CF	NOTEST	0.118893	0.0844643	-0.493252	0	1	1	no	MOE-SM	MOE-CM	NOTEST	0.132654	0.0710439	-0.90089	0	1	1	no	MOE-SM	MOE-CF	NOTEST	0.132654	0.0844643	-0.651259
XLOC_001073	NM_001134741	Tdrd5	chr1:158185425-158233479	MOE-SF	MOE-SM	NOTEST	0.124794	0.121874	-0.0341632	0	1	1	no	MOE-CF	MOE-CM	NOTEST	0.109794	0.178174	0.698487	0	1	1	no	MOE-SF	MOE-CF	NOTEST	0.124794	0.109794	-0.184753	0	1	1	no	MOE-SM	MOE-CM	NOTEST	0.121874	0.178174	0.547896	0	1	1	no	MOE-SM	MOE-CF	NOTEST	0.121874	0.109794	-0.15059
XLOC_001074	NM_009230	Soat1	chr1:158358238-158404459	MOE-SF	MOE-SM	OK	13.1013	9.48799	-0.465537	-2.10726	0.0003	0.0283505	yes	MOE-CF	MOE-CM	OK	8.95816	8.53859	-0.0692051	-0.312794	0.5921	0.953106	no	MOE-SF	MOE-CF	OK	13.1013	8.95816	-0.548438	-2.48294	5e-05	0.00714131	yes	MOE-SM	MOE-CM	OK	9.48799	8.53859	-0.152106	-0.68737	0.24765	0.811062	no	MOE-SM	MOE-CF	OK	9.48799	8.95816	-0.0829008
XLOC_001075	NM_023141	Tor3a	chr1:158583747-158604470	MOE-SF	MOE-SM	OK	7.3346	7.86106	0.100006	0.41312	0.49825	0.929897	no	MOE-CF	MOE-CM	OK	7.1558	7.34785	0.0382085	0.156143	0.7997	0.983606	no	MOE-SF	MOE-CF	OK	7.3346	7.1558	-0.0356055	-0.145664	0.8073	0.985291	no	MOE-SM	MOE-CM	OK	7.86106	7.34785	-0.0974028	-0.401923	0.5039	0.931344	no	MOE-SM	MOE-CF	OK	7.86106	7.1558	-0.135611
XLOC_001076	NM_145413	Fam20b	chr1:158608701-158649041	MOE-SF	MOE-SM	OK	32.163	30.2618	-0.0879039	-0.45013	0.4558	0.91716	no	MOE-CF	MOE-CM	OK	28.7077	32.9552	0.199068	1.01827	0.0905	0.601018	no	MOE-SF	MOE-CF	OK	32.163	28.7077	-0.163964	-0.83893	0.1577	0.720272	no	MOE-SM	MOE-CM	OK	30.2618	32.9552	0.123008	0.629721	0.2913	0.840428	no	MOE-SM	MOE-CF	OK	30.2618	28.7077	-0.0760596
XLOC_001077	NM_001159965,NM_001159966,NM_001159967,NM_001159968,NM_023884,NR_027640	Ralgps2	chr1:158734296-158869757	MOE-SF	MOE-SM	OK	6.12624	5.82572	-0.0725639	-0.309979	0.596	0.953515	no	MOE-CF	MOE-CM	OK	6.26101	5.92264	-0.080156	-0.347405	0.5441	0.941739	no	MOE-SF	MOE-CF	OK	6.12624	6.26101	0.0313952	0.135158	0.81805	0.98679	no	MOE-SM	MOE-CM	OK	5.82572	5.92264	0.0238031	0.102358	0.85585	0.990198	no	MOE-SM	MOE-CF	OK	5.82572	6.26101	0.103959
XLOC_001078	NM_028540	Tex35	chr1:159029278-159038776	MOE-SF	MOE-SM	NOTEST	0.123071	0.0619146	-0.991144	0	1	1	no	MOE-CF	MOE-CM	NOTEST	0.0629843	0	#NAME?	0	1	1	no	MOE-SF	MOE-CF	NOTEST	0.123071	0.0629843	-0.966432	0	1	1	no	MOE-SM	MOE-CM	NOTEST	0.0619146	0	#NAME?	0	1	1	no	MOE-SM	MOE-CF	NOTEST	0.0619146	0.0629843	0.0247125
XLOC_001079	NM_177644	Rasal2	chr1:159065313-159350367	MOE-SF	MOE-SM	OK	14.0624	14.5033	0.0445455	0.212892	0.71645	0.974657	no	MOE-CF	MOE-CM	OK	14.9771	15.3051	0.0312511	0.150685	0.79605	0.983104	no	MOE-SF	MOE-CF	OK	14.0624	14.9771	0.09092	0.435668	0.45085	0.915572	no	MOE-SM	MOE-CM	OK	14.5033	15.3051	0.0776255	0.373296	0.5167	0.93479	no	MOE-SM	MOE-CF	OK	14.5033	14.9771	0.0463745
XLOC_001080	NM_207583	Fam5b	chr1:160175399-160286391	MOE-SF	MOE-SM	OK	29.179	33.4142	0.195527	0.995743	0.096	0.612975	no	MOE-CF	MOE-CM	OK	30.8497	30.8243	-0.00118524	-0.00605417	0.99065	0.99673	no	MOE-SF	MOE-CF	OK	29.179	30.8497	0.0803234	0.409134	0.4857	0.926412	no	MOE-SM	MOE-CM	OK	33.4142	30.8243	-0.116389	-0.594396	0.3227	0.860545	no	MOE-SM	MOE-CF	OK	33.4142	30.8497	-0.115204
XLOC_001081	NM_001085376	Pappa2	chr1:160641861-160887569	MOE-SF	MOE-SM	NOTEST	0.384816	0.182251	-1.07825	0	1	1	no	MOE-CF	MOE-CM	NOTEST	0.199194	0.308237	0.629866	0	1	1	no	MOE-SF	MOE-CF	NOTEST	0.384816	0.199194	-0.949993	0	1	1	no	MOE-SM	MOE-CM	NOTEST	0.182251	0.308237	0.758119	0	1	1	no	MOE-SM	MOE-CF	NOTEST	0.182251	0.199194	0.128253
XLOC_001082	NR_038030,NR_038031	4930562F07Rik	chr1:161974510-162008717	MOE-SF	MOE-SM	NOTEST	0.0826525	0	#NAME?	0	1	1	no	MOE-CF	MOE-CM	NOTEST	0	0	0	0	1	1	no	MOE-SF	MOE-CF	NOTEST	0.0826525	0	#NAME?	0	1	1	no	MOE-SM	MOE-CM	NOTEST	0	0	0	0	1	1	no	MOE-SM	MOE-CF	NOTEST	0	0	0
XLOC_001083	NM_177839	Tnn	chr1:162015162-162083706	MOE-SF	MOE-SM	OK	6.10758	6.10059	-0.00165147	-0.00714228	0.9942	0.997295	no	MOE-CF	MOE-CM	OK	6.0665	5.33846	-0.184441	-0.793418	0.17405	0.741375	no	MOE-SF	MOE-CF	OK	6.10758	6.0665	-0.00973602	-0.0423489	0.94415	0.995774	no	MOE-SM	MOE-CM	OK	6.10059	5.33846	-0.192525	-0.823556	0.15835	0.721443	no	MOE-SM	MOE-CF	OK	6.10059	6.0665	-0.00808455
XLOC_001084	NM_009786	Cacybp	chr1:162132497-162143023	MOE-SF	MOE-SM	OK	74.3753	56.61	-0.393767	-2.09199	0.0011	0.0682023	no	MOE-CF	MOE-CM	OK	65.4378	66.5855	0.0250827	0.132872	0.83	0.987692	no	MOE-SF	MOE-CF	OK	74.3753	65.4378	-0.184698	-0.98787	0.1108	0.645839	no	MOE-SM	MOE-CM	OK	56.61	66.5855	0.234152	1.23224	0.04735	0.480662	no	MOE-SM	MOE-CF	OK	56.61	65.4378	0.209069
XLOC_001085	NM_001038621,NM_013862	Rabgap1l	chr1:162149304-162723069	MOE-SF	MOE-SM	OK	79.2636	68.9756	-0.200572	-0.947325	0.10635	0.635946	no	MOE-CF	MOE-CM	OK	76.1731	79.0631	0.0537227	0.252146	0.6657	0.968466	no	MOE-SF	MOE-CF	OK	79.2636	76.1731	-0.057377	-0.269869	0.64765	0.965156	no	MOE-SM	MOE-CM	OK	68.9756	79.0631	0.196918	0.928077	0.11245	0.648582	no	MOE-SM	MOE-CF	OK	68.9756	76.1731	0.143195
XLOC_001086	NM_001146330	Gpr52	chr1:162149304-162723069	MOE-SF	MOE-SM	OK	0.734968	1.17991	0.682917	0.13944	0.81795	0.98679	no	MOE-CF	MOE-CM	OK	1.36367	0.528079	-1.36867	-0.247855	0.67565	0.969959	no	MOE-SF	MOE-CF	OK	0.734968	1.36367	0.891739	0.182711	0.77265	0.980805	no	MOE-SM	MOE-CM	OK	1.17991	0.528079	-1.15985	-0.209469	0.71665	0.974741	no	MOE-SM	MOE-CF	OK	1.17991	1.36367	0.208821
XLOC_001087	NM_173424	Zbtb37	chr1:162947886-162964390	MOE-SF	MOE-SM	OK	13.6272	13.2187	-0.0439145	-0.206229	0.73065	0.976106	no	MOE-CF	MOE-CM	OK	13.2579	13.7489	0.0524594	0.246885	0.68015	0.970479	no	MOE-SF	MOE-CF	OK	13.6272	13.2579	-0.0396389	-0.186321	0.7505	0.978944	no	MOE-SM	MOE-CM	OK	13.2187	13.7489	0.0567349	0.266762	0.65495	0.966428	no	MOE-SM	MOE-CF	OK	13.2187	13.2579	0.00427557
XLOC_001088	NM_172644	Dars2	chr1:162970743-163000763	MOE-SF	MOE-SM	OK	7.41229	7.10841	-0.0603933	-0.250974	0.67625	0.970131	no	MOE-CF	MOE-CM	OK	7.85237	7.35775	-0.0938643	-0.394434	0.50345	0.931075	no	MOE-SF	MOE-CF	OK	7.41229	7.85237	0.0832089	0.349962	0.5576	0.944624	no	MOE-SM	MOE-CM	OK	7.10841	7.35775	0.0497379	0.206519	0.7279	0.975817	no	MOE-SM	MOE-CF	OK	7.10841	7.85237	0.143602
XLOC_001089	NM_001039482	Klhl20	chr1:163018508-163061610	MOE-SF	MOE-SM	OK	6.49267	6.28264	-0.0474403	-0.196222	0.73915	0.977126	no	MOE-CF	MOE-CM	OK	6.45359	6.81968	0.0796037	0.331793	0.57665	0.949682	no	MOE-SF	MOE-CF	OK	6.49267	6.45359	-0.00870969	-0.0361495	0.95325	0.995774	no	MOE-SM	MOE-CM	OK	6.28264	6.81968	0.118334	0.491509	0.41005	0.900564	no	MOE-SM	MOE-CF	OK	6.28264	6.45359	0.0387306
XLOC_001090	NM_001195189	4930469G21Rik	chr1:163072842-163100638	MOE-SF	MOE-SM	NOTEST	0	0	0	0	1	1	no	MOE-CF	MOE-CM	NOTEST	0	0	0	0	1	1	no	MOE-SF	MOE-CF	NOTEST	0	0	0	0	1	1	no	MOE-SM	MOE-CM	NOTEST	0	0	0	0	1	1	no	MOE-SM	MOE-CF	NOTEST	0	0	0
XLOC_001091	NM_007453	Prdx6	chr1:163170242-163181297	MOE-SF	MOE-SM	OK	539.983	533.033	-0.0186885	-0.0768203	0.903	0.993566	no	MOE-CF	MOE-CM	OK	529.646	513.247	-0.0453744	-0.188832	0.7627	0.979814	no	MOE-SF	MOE-CF	OK	539.983	529.646	-0.0278853	-0.115167	0.85525	0.990198	no	MOE-SM	MOE-CM	OK	533.033	513.247	-0.0545712	-0.226019	0.71705	0.974765	no	MOE-SM	MOE-CF	OK	533.033	529.646	-0.0091968
XLOC_001092	NM_001205243,NM_010177	Fasl	chr1:163710822-163718626	MOE-SF	MOE-SM	NOTEST	0.180992	0.0270431	-2.74259	0	1	1	no	MOE-CF	MOE-CM	NOTEST	0.162602	0.16266	0.000511686	0	1	1	no	MOE-SF	MOE-CF	NOTEST	0.180992	0.162602	-0.154579	0	1	1	no	MOE-SM	MOE-CM	NOTEST	0.0270431	0.16266	2.58853	0	1	1	no	MOE-SM	MOE-CF	NOTEST	0.0270431	0.162602	2.58801
XLOC_001093	NM_172645	Suco	chr1:163746242-163806792	MOE-SF	MOE-SM	OK	39.813	37.1151	-0.101232	-0.512408	0.3891	0.892844	no	MOE-CF	MOE-CM	OK	40.2881	40.9014	0.0217954	0.110022	0.8475	0.989211	no	MOE-SF	MOE-CF	OK	39.813	40.2881	0.0171143	0.0865302	0.882	0.992156	no	MOE-SM	MOE-CM	OK	37.1151	40.9014	0.140142	0.708219	0.2211	0.789344	no	MOE-SM	MOE-CF	OK	37.1151	40.2881	0.118347
XLOC_001094	NM_001204904,NM_001204905	4930558K02Rik	chr1:163872219-163909767	MOE-SF	MOE-SM	NOTEST	0	0.114062	inf	0	1	1	no	MOE-CF	MOE-CM	NOTEST	0	0	0	0	1	1	no	MOE-SF	MOE-CF	NOTEST	0	0	0	0	1	1	no	MOE-SM	MOE-CM	NOTEST	0.114062	0	#NAME?	0	1	1	no	MOE-SM	MOE-CF	NOTEST	0.114062	0	#NAME?
XLOC_001095	NM_001038619,NM_172646	Dnm3	chr1:163917432-164408165	MOE-SF	MOE-SM	OK	1.02274	1.13719	0.153044	0.271832	0.64605	0.964737	no	MOE-CF	MOE-CM	OK	1.25354	1.20582	-0.0559885	-0.0899653	0.87355	0.991491	no	MOE-SF	MOE-CF	OK	1.02274	1.25354	0.29357	0.537575	0.3661	0.881737	no	MOE-SM	MOE-CM	OK	1.13719	1.20582	0.0845381	0.132667	0.8177	0.98679	no	MOE-SM	MOE-CF	OK	1.13719	1.25354	0.140527
XLOC_001096	NM_144877	Mettl13	chr1:164463802-164478476	MOE-SF	MOE-SM	OK	2.72163	3.41743	0.328441	1.02682	0.0895	0.598852	no	MOE-CF	MOE-CM	OK	2.97476	2.64433	-0.169871	-0.514396	0.3989	0.896761	no	MOE-SF	MOE-CF	OK	2.72163	2.97476	0.128301	0.391408	0.51885	0.935404	no	MOE-SM	MOE-CM	OK	3.41743	2.64433	-0.370011	-1.14781	0.05825	0.518452	no	MOE-SM	MOE-CF	OK	3.41743	2.97476	-0.20014
XLOC_001097	NM_001177581	7420461P10Rik	chr1:164569280-164588350	MOE-SF	MOE-SM	NOTEST	0	0	0	0	1	1	no	MOE-CF	MOE-CM	NOTEST	0	0	0	0	1	1	no	MOE-SF	MOE-CF	NOTEST	0	0	0	0	1	1	no	MOE-SM	MOE-CM	NOTEST	0	0	0	0	1	1	no	MOE-SM	MOE-CF	NOTEST	0	0	0
XLOC_001098	NM_001081290	Prrc2c	chr1:164601915-164670687	MOE-SF	MOE-SM	OK	15.9354	15.2293	-0.0653843	-0.32771	0.57735	0.949957	no	MOE-CF	MOE-CM	OK	16.5979	16.9669	0.0317201	0.159658	0.7837	0.981286	no	MOE-SF	MOE-CF	OK	15.9354	16.5979	0.058762	0.295475	0.6167	0.959172	no	MOE-SM	MOE-CM	OK	15.2293	16.9669	0.155866	0.781988	0.177	0.744853	no	MOE-SM	MOE-CF	OK	15.2293	16.5979	0.124146
XLOC_001099	NM_144878	Fmo4	chr1:164724013-164742680	MOE-SF	MOE-SM	NOTEST	0.21262	0.302182	0.507143	0	1	1	no	MOE-CF	MOE-CM	NOTEST	0.189624	0.160921	-0.236792	0	1	1	no	MOE-SF	MOE-CF	NOTEST	0.21262	0.189624	-0.165133	0	1	1	no	MOE-SM	MOE-CM	NOTEST	0.302182	0.160921	-0.909068	0	1	1	no	MOE-SM	MOE-CF	NOTEST	0.302182	0.189624	-0.672276
XLOC_001100	NM_010231	Fmo1	chr1:164759691-164796679	MOE-SF	MOE-SM	OK	38.3408	31.3561	-0.290136	-1.4729	0.017	0.310822	no	MOE-CF	MOE-CM	OK	42.4166	41.2059	-0.0417808	-0.216118	0.71985	0.974915	no	MOE-SF	MOE-CF	OK	38.3408	42.4166	0.145749	0.751731	0.21905	0.787297	no	MOE-SM	MOE-CM	OK	31.3561	41.2059	0.394105	2.00632	0.0014	0.0791603	no	MOE-SM	MOE-CF	OK	31.3561	42.4166	0.435885
XLOC_001101	NM_018881	Fmo2	chr1:164805177-164828843	MOE-SF	MOE-SM	OK	62.0985	58.2659	-0.091905	-0.479	0.4234	0.906671	no	MOE-CF	MOE-CM	OK	61.5288	67.4308	0.132146	0.68888	0.25185	0.814004	no	MOE-SF	MOE-CF	OK	62.0985	61.5288	-0.0132956	-0.0693763	0.90625	0.993611	no	MOE-SM	MOE-CM	OK	58.2659	67.4308	0.210756	1.09739	0.06735	0.546483	no	MOE-SM	MOE-CF	OK	58.2659	61.5288	0.0786094
XLOC_001102	NM_001178038	Fmo6	chr1:164846681-164867356	MOE-SF	MOE-SM	OK	303.023	256.131	-0.242544	-1.228	0.0472	0.480415	no	MOE-CF	MOE-CM	OK	253.351	305.761	0.271268	1.37628	0.02915	0.391968	no	MOE-SF	MOE-CF	OK	303.023	253.351	-0.258289	-1.31374	0.0369	0.43304	no	MOE-SM	MOE-CM	OK	256.131	305.761	0.255523	1.29048	0.04065	0.449978	no	MOE-SM	MOE-CF	OK	256.131	253.351	-0.0157454
XLOC_001103	NM_008030	Fmo3	chr1:164883930-164914622	MOE-SF	MOE-SM	OK	23.1446	18.2685	-0.341315	-1.59652	0.01145	0.259635	no	MOE-CF	MOE-CM	OK	18.1902	22.7482	0.322593	1.51246	0.01565	0.30116	no	MOE-SF	MOE-CF	OK	23.1446	18.1902	-0.347514	-1.62793	0.0091	0.232133	no	MOE-SM	MOE-CM	OK	18.2685	22.7482	0.316395	1.48119	0.0186	0.323856	no	MOE-SM	MOE-CF	OK	18.2685	18.1902	-0.00619834
XLOC_001104	NM_030071	Mroh9	chr1:164954432-165015801	MOE-SF	MOE-SM	NOTEST	0.0146577	0	#NAME?	0	1	1	no	MOE-CF	MOE-CM	NOTEST	0	0.0299218	inf	0	1	1	no	MOE-SF	MOE-CF	NOTEST	0.0146577	0	#NAME?	0	1	1	no	MOE-SM	MOE-CM	NOTEST	0	0.0299218	inf	0	1	1	no	MOE-SM	MOE-CF	NOTEST	0	0	0
XLOC_001105	NM_001025570,NM_011127,NM_175686	Prrx1	chr1:165175249-165243781	MOE-SF	MOE-SM	OK	11.3633	9.70882	-0.22702	-1.00267	0.07955	0.578115	no	MOE-CF	MOE-CM	OK	11.555	11.2447	-0.0392716	-0.175507	0.7598	0.979414	no	MOE-SF	MOE-CF	OK	11.3633	11.555	0.0241274	0.107754	0.8527	0.989936	no	MOE-SM	MOE-CM	OK	9.70882	11.2447	0.211876	0.936402	0.103	0.628436	no	MOE-SM	MOE-CF	OK	9.70882	11.555	0.251147
XLOC_001106	NM_178883	Gorab	chr1:165315039-165333772	MOE-SF	MOE-SM	OK	8.4791	7.1436	-0.24726	-0.973973	0.11335	0.650701	no	MOE-CF	MOE-CM	OK	7.14515	8.98581	0.330684	1.31222	0.03255	0.411404	no	MOE-SF	MOE-CF	OK	8.4791	7.14515	-0.246946	-0.973921	0.11615	0.655694	no	MOE-SM	MOE-CM	OK	7.1436	8.98581	0.330997	1.31186	0.0346	0.421393	no	MOE-SM	MOE-CF	OK	7.1436	7.14515	0.000313159
XLOC_001107	NM_001143956	Mettl11b	chr1:165633123-165655363	MOE-SF	MOE-SM	NOTEST	0	0	0	0	1	1	no	MOE-CF	MOE-CM	NOTEST	0	0	0	0	1	1	no	MOE-SF	MOE-CF	NOTEST	0	0	0	0	1	1	no	MOE-SM	MOE-CM	NOTEST	0	0	0	0	1	1	no	MOE-SM	MOE-CF	NOTEST	0	0	0
XLOC_001108	NM_201364	BC055324	chr1:165860194-165924912	MOE-SF	MOE-SM	OK	1.49046	1.77445	0.251613	0.382458	0.51385	0.934187	no	MOE-CF	MOE-CM	OK	1.87166	1.81356	-0.045497	-0.0690899	0.90625	0.993611	no	MOE-SF	MOE-CF	OK	1.49046	1.87166	0.328562	0.515298	0.37535	0.88635	no	MOE-SM	MOE-CM	OK	1.77445	1.81356	0.0314521	0.0463783	0.93335	0.995774	no	MOE-SM	MOE-CF	OK	1.77445	1.87166	0.0769491
XLOC_001109	NR_037987	Gm16548	chr1:166045394-166150405	MOE-SF	MOE-SM	NOTEST	0.0837236	0.128763	0.621015	0	1	1	no	MOE-CF	MOE-CM	NOTEST	0.0428651	0	#NAME?	0	1	1	no	MOE-SF	MOE-CF	NOTEST	0.0837236	0.0428651	-0.965829	0	1	1	no	MOE-SM	MOE-CM	NOTEST	0.128763	0	#NAME?	0	1	1	no	MOE-SM	MOE-CF	NOTEST	0.128763	0.0428651	-1.58684
XLOC_001110	NM_001160208,NM_001160209,NM_025505	Blzf1	chr1:166219930-166237615	MOE-SF	MOE-SM	OK	17.3815	12.7072	-0.45191	-2.07482	0.00025	0.0249379	yes	MOE-CF	MOE-CM	OK	15.1821	15.333	0.0142609	0.06542	0.9113	0.994149	no	MOE-SF	MOE-CF	OK	17.3815	15.1821	-0.195177	-0.907164	0.1108	0.645839	no	MOE-SM	MOE-CM	OK	12.7072	15.333	0.270994	1.22838	0.0313	0.405031	no	MOE-SM	MOE-CF	OK	12.7072	15.1821	0.256733
XLOC_001111	NM_009721	Atp1b1	chr1:166237805-166388486	MOE-SF	MOE-SM	OK	298.851	291.064	-0.0380925	-0.160412	0.77945	0.980997	no	MOE-CF	MOE-CM	OK	306.626	323.357	0.0766508	0.32067	0.57645	0.949572	no	MOE-SF	MOE-CF	OK	298.851	306.626	0.0370504	0.155283	0.78415	0.981286	no	MOE-SM	MOE-CM	OK	291.064	323.357	0.151794	0.638047	0.26765	0.825757	no	MOE-SM	MOE-CF	OK	291.064	306.626	0.0751428
[truncated: 23,443 more rows]
[truncated: 14 more columns]
