# Supplementary material for: Sex separation induces differences in the olfactory sensory receptor repertoires of male and female mice
Source: Nat Commun. 2018 Dec 4;9:5081. doi: 10.1038/s41467-018-07120-1 (PMC6279840; doi:10.1038/s41467-018-07120-1)
Supplement: Supplementary file 5 — Supplementary Data 3 [file 41467_2018_7120_MOESM5_ESM.xlsx]

## Sheet: VNO Gene Cuffdiff
gene_id	gene	locus	Symbol	sample_1	sample_2	status	value_1	value_2	log2(fold_change)	test_stat	p_value	q_value	significant	sample_1	sample_2	status	value_1	value_2	log2(fold_change)	test_stat	p_value	q_value	significant	sample_1	sample_2	status	value_1	value_2	log2(fold_change)	test_stat	p_value	q_value	significant	sample_1	sample_2	status	value_1	value_2	log2(fold_change)	test_stat	p_value	q_value	significant	sample_1	sample_2	status	value_1	value_2	log2(fold_change)
XLOC_000001	NM_008866	chr1:4797973-4836816	Lypla1	V-SF	V-SM	OK	22.7618	20.8244	-0.128337	-0.619889	0.31895	0.998462	no	V-CF	V-CM	OK	22.5636	22.5096	-0.00346097	-0.0168172	0.9774	0.998462	no	V-SF	V-CF	OK	22.7618	22.5636	-0.0126166	-0.0612954	0.9198	0.998462	no	V-SM	V-CM	OK	20.8244	22.5096	0.11226	0.542317	0.38235	0.998462	no	V-SM	V-CF	OK	20.8244	22.5636	0.115721
XLOC_000002	NM_001159750,NM_001159751,NM_011541	chr1:4847774-4887990	Tcea1	V-SF	V-SM	OK	8.03035	9.07938	0.177131	0.681835	0.23405	0.998462	no	V-CF	V-CM	OK	9.25902	9.45865	0.0307752	0.120559	0.8301	0.998462	no	V-SF	V-CF	OK	8.03035	9.25902	0.205396	0.790879	0.16955	0.998462	no	V-SM	V-CM	OK	9.07938	9.45865	0.0590401	0.231211	0.68795	0.998462	no	V-SM	V-CF	OK	9.07938	9.25902	0.0282649
XLOC_000003	NM_133826	chr1:5073253-5152630	Atp6v1h	V-SF	V-SM	OK	48.4867	46.8251	-0.0503066	-0.260487	0.66885	0.998462	no	V-CF	V-CM	OK	47.131	46.7334	-0.0122225	-0.0633065	0.9187	0.998462	no	V-SF	V-CF	OK	48.4867	47.131	-0.0409117	-0.211796	0.73055	0.998462	no	V-SM	V-CM	OK	46.8251	46.7334	-0.00282755	-0.0146484	0.9817	0.998462	no	V-SM	V-CF	OK	46.8251	47.131	0.00939495
XLOC_000004	NM_001204371,NM_011011	chr1:5578573-5596214	Oprk1	V-SF	V-SM	NOTEST	0.122505	0.236508	0.949045	0	1	1	no	V-CF	V-CM	NOTEST	0.152145	0.14231	-0.0964123	0	1	1	no	V-SF	V-CF	NOTEST	0.122505	0.152145	0.312606	0	1	1	no	V-SM	V-CM	NOTEST	0.236508	0.14231	-0.732852	0	1	1	no	V-SM	V-CF	NOTEST	0.236508	0.152145	-0.63644
XLOC_000005	NM_009826	chr1:6204742-6266185	Rb1cc1	V-SF	V-SM	OK	17.7431	17.6088	-0.0109649	-0.0537004	0.92615	0.998462	no	V-CF	V-CM	OK	18.6808	18.126	-0.0434933	-0.213484	0.7149	0.998462	no	V-SF	V-CF	OK	17.7431	18.6808	0.0742949	0.364197	0.5335	0.998462	no	V-SM	V-CM	OK	17.6088	18.126	0.0417665	0.204817	0.72655	0.998462	no	V-SM	V-CF	OK	17.6088	18.6808	0.0852598
XLOC_000006	NM_001195732	chr1:6349411-6384812	Fam150a	V-SF	V-SM	NOTEST	0	0	0	0	1	1	no	V-CF	V-CM	NOTEST	0	0	0	0	1	1	no	V-SF	V-CF	NOTEST	0	0	0	0	1	1	no	V-SM	V-CM	NOTEST	0	0	0	0	1	1	no	V-SM	V-CF	NOTEST	0	0	0
XLOC_000007	NM_001244692,NM_001244693,NM_173868,NR_045188,NR_045189	chr1:6477311-6851021	St18	V-SF	V-SM	NOTEST	0.375734	0.285443	-0.396509	0	1	1	no	V-CF	V-CM	NOTEST	0.299209	0.216434	-0.467229	0	1	1	no	V-SF	V-CF	NOTEST	0.375734	0.299209	-0.328557	0	1	1	no	V-SM	V-CM	NOTEST	0.285443	0.216434	-0.399277	0	1	1	no	V-SM	V-CF	NOTEST	0.285443	0.299209	0.0679524
XLOC_000008	NM_183028	chr1:7079000-7163709	Pcmtd1	V-SF	V-SM	OK	26.2287	28.2437	0.106784	0.525064	0.37885	0.998462	no	V-CF	V-CM	OK	27.2859	26.6562	-0.0336842	-0.166469	0.78385	0.998462	no	V-SF	V-CF	OK	26.2287	27.2859	0.0570113	0.281226	0.6319	0.998462	no	V-SM	V-CM	OK	28.2437	26.6562	-0.0834567	-0.411126	0.49175	0.998462	no	V-SM	V-CF	OK	28.2437	27.2859	-0.0497725
XLOC_000009	NM_021511	chr1:9535488-9537536	Rrs1	V-SF	V-SM	OK	7.85185	6.64948	-0.239791	-0.880405	0.15925	0.998462	no	V-CF	V-CM	OK	6.80309	7.7423	0.18657	0.687083	0.27555	0.998462	no	V-SF	V-CF	OK	7.85185	6.80309	-0.206842	-0.759619	0.22775	0.998462	no	V-SM	V-CM	OK	6.64948	7.7423	0.219519	0.808223	0.20095	0.998462	no	V-SM	V-CF	OK	6.64948	6.80309	0.0329489
XLOC_000010	NM_175236,NR_027664	chr1:9538126-9621173	Adhfe1	V-SF	V-SM	OK	1.35749	1.48306	0.127627	0.291219	0.62255	0.998462	no	V-CF	V-CM	OK	1.32882	1.43039	0.106269	0.228928	0.70215	0.998462	no	V-SF	V-CF	OK	1.35749	1.32882	-0.0308052	-0.0684488	0.9046	0.998462	no	V-SM	V-CM	OK	1.48306	1.43039	-0.0521638	-0.115209	0.8485	0.998462	no	V-SM	V-CF	OK	1.48306	1.32882	-0.158432
XLOC_000011	NM_178399	chr1:9538126-9621173	3110035E14Rik	V-SF	V-SM	NOTEST	0.0501721	0	#NAME?	0	1	1	no	V-CF	V-CM	NOTEST	0	0.0143073	inf	0	1	1	no	V-SF	V-CF	NOTEST	0.0501721	0	#NAME?	0	1	1	no	V-SM	V-CM	NOTEST	0	0.0143073	inf	0	1	1	no	V-SM	V-CF	NOTEST	0	0	0
XLOC_000012	NR_040462	chr1:9713277-9761337	1700034P13Rik	V-SF	V-SM	NOTEST	0	0	0	0	1	1	no	V-CF	V-CM	NOTEST	0.0355355	0.0319057	-0.155447	0	1	1	no	V-SF	V-CF	NOTEST	0	0.0355355	inf	0	1	1	no	V-SM	V-CM	NOTEST	0	0.0319057	inf	0	1	1	no	V-SM	V-CF	NOTEST	0	0.0355355	inf
XLOC_000013	NM_001037759,NM_133220,NM_177547	chr1:9788210-9892649	Sgk3	V-SF	V-SM	OK	5.60003	5.64808	0.0123254	0.051054	0.9302	0.998462	no	V-CF	V-CM	OK	5.62061	5.17873	-0.118129	-0.48534	0.403	0.998462	no	V-SF	V-CF	OK	5.60003	5.62061	0.00529233	0.0218674	0.9693	0.998462	no	V-SM	V-CM	OK	5.64808	5.17873	-0.125163	-0.515498	0.3718	0.998462	no	V-SM	V-CF	OK	5.64808	5.62061	-0.00703311
XLOC_000014	NM_177722	chr1:9898718-9931035	Mcmdc2	V-SF	V-SM	NOTEST	0.0587684	0.0405357	-0.535846	0	1	1	no	V-CF	V-CM	NOTEST	0	0.0716008	inf	0	1	1	no	V-SF	V-CF	NOTEST	0.0587684	0	#NAME?	0	1	1	no	V-SM	V-CM	NOTEST	0.0405357	0.0716008	0.820783	0	1	1	no	V-SM	V-CF	NOTEST	0.0405357	0	#NAME?
XLOC_000015	NM_026493	chr1:10028298-10126849	Cspp1	V-SF	V-SM	OK	12.9591	14.3125	0.14331	0.682279	0.2569	0.998462	no	V-CF	V-CM	OK	14.3906	14.3159	-0.00750703	-0.0359168	0.95275	0.998462	no	V-SF	V-CF	OK	12.9591	14.3906	0.151167	0.720411	0.22875	0.998462	no	V-SM	V-CM	OK	14.3125	14.3159	0.000350069	0.00167318	0.996	0.998558	no	V-SM	V-CF	OK	14.3125	14.3906	0.0078571
XLOC_000016	NM_001033636,NM_029525	chr1:10983545-11293763	Prex2	V-SF	V-SM	OK	4.09821	4.09928	0.000376415	0.00166573	0.9979	0.998842	no	V-CF	V-CM	OK	4.57963	4.23186	-0.11394	-0.511242	0.37015	0.998462	no	V-SF	V-CF	OK	4.09821	4.57963	0.160237	0.716374	0.2076	0.998462	no	V-SM	V-CM	OK	4.09928	4.23186	0.045921	0.203935	0.7183	0.998462	no	V-SM	V-CF	OK	4.09928	4.57963	0.159861
XLOC_000017	NM_001160369,NM_001160370,NM_001160371,NM_177173	chr1:11404185-11965983	A830018L16Rik	V-SF	V-SM	OK	9.98165	10.8603	0.121715	0.474743	0.40925	0.998462	no	V-CF	V-CM	OK	11.5209	10.9651	-0.0713338	-0.28345	0.62365	0.998462	no	V-SF	V-CF	OK	9.98165	11.5209	0.2069	0.811701	0.1553	0.998462	no	V-SM	V-CM	OK	10.8603	10.9651	0.0138514	0.0547128	0.9268	0.998462	no	V-SM	V-CF	OK	10.8603	11.5209	0.0851852
XLOC_000018	NR_045297	chr1:12657643-12663171	Gm17644	V-SF	V-SM	NOTEST	0	0	0	0	1	1	no	V-CF	V-CM	NOTEST	0.0312373	0.0283579	-0.139522	0	1	1	no	V-SF	V-CF	NOTEST	0	0.0312373	inf	0	1	1	no	V-SM	V-CM	NOTEST	0	0.0283579	inf	0	1	1	no	V-SM	V-CF	NOTEST	0	0.0312373	inf
XLOC_000019	NM_001198565,NM_001198566,NM_172294	chr1:12682510-12850453	Sulf1	V-SF	V-SM	OK	32.0869	30.8636	-0.0560775	-0.267459	0.64125	0.998462	no	V-CF	V-CM	OK	31.2986	30.0204	-0.0601547	-0.287186	0.61485	0.998462	no	V-SF	V-CF	OK	32.0869	31.2986	-0.035883	-0.171495	0.7623	0.998462	no	V-SM	V-CM	OK	30.8636	30.0204	-0.0399603	-0.190384	0.7397	0.998462	no	V-SM	V-CF	OK	30.8636	31.2986	0.0201945
XLOC_000020	NM_001011873	chr1:13658851-13691804	Xkr9	V-SF	V-SM	NOTEST	0.0526634	0.0274942	-0.937671	0	1	1	no	V-CF	V-CM	NOTEST	0	0.0486411	inf	0	1	1	no	V-SF	V-CF	NOTEST	0.0526634	0	#NAME?	0	1	1	no	V-SM	V-CM	NOTEST	0.0274942	0.0486411	0.823047	0	1	1	no	V-SM	V-CF	NOTEST	0.0274942	0	#NAME?
XLOC_000021	NM_001098528	chr1:15302532-15704295	Kcnb2	V-SF	V-SM	NOTEST	0.411251	0.578619	0.492597	0	1	1	no	V-CF	V-CM	NOTEST	0.308296	0.333113	0.111694	0	1	1	no	V-SF	V-CF	NOTEST	0.411251	0.308296	-0.4157	0	1	1	no	V-SM	V-CM	NOTEST	0.578619	0.333113	-0.796603	0	1	1	no	V-SM	V-CF	NOTEST	0.578619	0.308296	-0.908297
XLOC_000022	NM_009352	chr1:15795738-15833510	Terf1	V-SF	V-SM	OK	6.1589	6.37459	0.0496589	0.166474	0.79165	0.998462	no	V-CF	V-CM	OK	6.12098	6.74499	0.140054	0.474004	0.46115	0.998462	no	V-SF	V-CF	OK	6.1589	6.12098	-0.00890987	-0.0296274	0.95115	0.998462	no	V-SM	V-CM	OK	6.37459	6.74499	0.0814857	0.278113	0.6683	0.998462	no	V-SM	V-CF	OK	6.37459	6.12098	-0.0585687
XLOC_000023	NM_133832	chr1:16095962-16122631	Rdh10	V-SF	V-SM	OK	22.1655	22.9356	0.0492722	0.23703	0.6971	0.998462	no	V-CF	V-CM	OK	22.3913	22.5637	0.0110661	0.0535161	0.9339	0.998462	no	V-SF	V-CF	OK	22.1655	22.3913	0.0146224	0.0704309	0.90865	0.998462	no	V-SM	V-CM	OK	22.9356	22.5637	-0.0235837	-0.113908	0.8573	0.998462	no	V-SM	V-CF	OK	22.9356	22.3913	-0.0346498
XLOC_000024	NR_037998	chr1:16647632-16652359	D030040B21Rik	V-SF	V-SM	NOTEST	0.0181237	0	#NAME?	0	1	1	no	V-CF	V-CM	NOTEST	0.0574565	0.0328149	-0.808121	0	1	1	no	V-SF	V-CF	NOTEST	0.0181237	0.0574565	1.66459	0	1	1	no	V-SM	V-CM	NOTEST	0	0.0328149	inf	0	1	1	no	V-SM	V-CF	NOTEST	0	0.0574565	inf
XLOC_000025	NM_026392,NM_027415	chr1:16655271-16668356	Tmem70	V-SF	V-SM	OK	18.5678	17.8167	-0.0595754	-0.243815	0.6693	0.998462	no	V-CF	V-CM	OK	18.8417	18.3451	-0.0385302	-0.15848	0.7857	0.998462	no	V-SF	V-CF	OK	18.5678	18.8417	0.0211207	0.0870086	0.88075	0.998462	no	V-SM	V-CM	OK	17.8167	18.3451	0.0421659	0.172299	0.7641	0.998462	no	V-SM	V-CF	OK	17.8167	18.8417	0.080696
XLOC_000026	NM_001159711,NM_016923	chr1:16678536-16699686	Ly96	V-SF	V-SM	OK	7.93933	8.97757	0.177309	0.377242	0.4956	0.998462	no	V-CF	V-CM	OK	7.79128	6.93048	-0.168906	-0.337655	0.53135	0.998462	no	V-SF	V-CF	OK	7.93933	7.79128	-0.0271556	-0.0566381	0.915	0.998462	no	V-SM	V-CM	OK	8.97757	6.93048	-0.37337	-0.760141	0.17245	0.998462	no	V-SM	V-CF	OK	8.97757	7.79128	-0.204464
XLOC_000027	NM_010267	chr1:17135453-17154351	Gdap1	V-SF	V-SM	OK	17.5343	19.1259	0.125348	0.611135	0.3073	0.998462	no	V-CF	V-CM	OK	19.6449	19.1583	-0.0361826	-0.176671	0.7647	0.998462	no	V-SF	V-CF	OK	17.5343	19.6449	0.163971	0.798406	0.1863	0.998462	no	V-SM	V-CM	OK	19.1259	19.1583	0.00244074	0.0119331	0.9847	0.998462	no	V-SM	V-CF	OK	19.1259	19.6449	0.0386233
XLOC_000028	NM_053191	chr1:17591981-17621020	Pi15	V-SF	V-SM	OK	0.913734	1.0448	0.193374	0.534104	0.3717	0.998462	no	V-CF	V-CM	OK	0.783101	0.792508	0.0172263	0.0445856	0.9302	0.998462	no	V-SF	V-CF	OK	0.913734	0.783101	-0.222575	-0.588178	0.3163	0.998462	no	V-SM	V-CM	OK	1.0448	0.792508	-0.398723	-1.0766	0.0698	0.998462	no	V-SM	V-CF	OK	1.0448	0.783101	-0.415949
XLOC_000029	NM_031402	chr1:17717497-17756288	Crispld1	V-SF	V-SM	OK	4.38521	3.28715	-0.415807	-1.49171	0.0134	0.724299	no	V-CF	V-CM	OK	3.33931	3.492	0.0645042	0.224697	0.7124	0.998462	no	V-SF	V-CF	OK	4.38521	3.33931	-0.393096	-1.40908	0.0199	0.854739	no	V-SM	V-CM	OK	3.28715	3.492	0.0872146	0.304043	0.6158	0.998462	no	V-SM	V-CF	OK	3.28715	3.33931	0.0227104
XLOC_000030	NM_153154	chr1:19093102-19156413	Tfap2d	V-SF	V-SM	NOTEST	0	0	0	0	1	1	no	V-CF	V-CM	NOTEST	0	0	0	0	1	1	no	V-SF	V-CF	NOTEST	0	0	0	0	1	1	no	V-SM	V-CM	NOTEST	0	0	0	0	1	1	no	V-SM	V-CF	NOTEST	0	0	0
XLOC_000031	NM_001025305,NM_009334	chr1:19198994-19228815	Tfap2b	V-SF	V-SM	NOTEST	0.0402048	0.0647377	0.687238	0	1	1	no	V-CF	V-CM	NOTEST	0.0250178	0	#NAME?	0	1	1	no	V-SF	V-CF	NOTEST	0.0402048	0.0250178	-0.684412	0	1	1	no	V-SM	V-CM	NOTEST	0.0647377	0	#NAME?	0	1	1	no	V-SM	V-CF	NOTEST	0.0647377	0.0250178	-1.37165
XLOC_000032	NR_045734	chr1:20047859-20608138	4930486I03Rik	V-SF	V-SM	NOTEST	0	0	0	0	1	1	no	V-CF	V-CM	NOTEST	0	0	0	0	1	1	no	V-SF	V-CF	NOTEST	0	0	0	0	1	1	no	V-SM	V-CM	NOTEST	0	0	0	0	1	1	no	V-SM	V-CF	NOTEST	0	0	0
XLOC_000033	NR_029593	chr1:20669090-20669163	Mir206	V-SF	V-SM	NOTEST	0	0	0	0	1	1	no	V-CF	V-CM	NOTEST	0	0	0	0	1	1	no	V-SF	V-CF	NOTEST	0	0	0	0	1	1	no	V-SM	V-CM	NOTEST	0	0	0	0	1	1	no	V-SM	V-CF	NOTEST	0	0	0
XLOC_000034	NR_029902	chr1:20672849-20672968	Mir133b	V-SF	V-SM	NOTEST	0	0	0	0	1	1	no	V-CF	V-CM	NOTEST	0	0	0	0	1	1	no	V-SF	V-CF	NOTEST	0	0	0	0	1	1	no	V-SM	V-CM	NOTEST	0	0	0	0	1	1	no	V-SM	V-CF	NOTEST	0	0	0
XLOC_000035	NM_010552	chr1:20720985-20724577	Il17a	V-SF	V-SM	NOTEST	0.0471347	0.116507	1.30556	0	1	1	no	V-CF	V-CM	NOTEST	0.0468457	0.172297	1.87891	0	1	1	no	V-SF	V-CF	NOTEST	0.0471347	0.0468457	-0.00887543	0	1	1	no	V-SM	V-CM	NOTEST	0.116507	0.172297	0.564484	0	1	1	no	V-SM	V-CF	NOTEST	0.116507	0.0468457	-1.31443
XLOC_000036	NM_028829	chr1:20880702-20928837	Paqr8	V-SF	V-SM	OK	6.43778	6.68223	0.0537668	0.227997	0.69865	0.998462	no	V-CF	V-CM	OK	6.80863	7.36499	0.113317	0.488468	0.4051	0.998462	no	V-SF	V-CF	OK	6.43778	6.80863	0.0808021	0.343185	0.5601	0.998462	no	V-SM	V-CM	OK	6.68223	7.36499	0.140353	0.604018	0.30935	0.998462	no	V-SM	V-CF	OK	6.68223	6.80863	0.0270353
XLOC_000037	NM_027974	chr1:20941706-20980922	Efhc1	V-SF	V-SM	OK	15.0222	13.4136	-0.163406	-0.72043	0.24325	0.998462	no	V-CF	V-CM	OK	13.5517	15.5711	0.200405	0.886277	0.1457	0.998462	no	V-SF	V-CF	OK	15.0222	13.5517	-0.148631	-0.6536	0.29095	0.998462	no	V-SM	V-CM	OK	13.4136	15.5711	0.21518	0.954104	0.12005	0.998462	no	V-SM	V-CF	OK	13.4136	13.5517	0.0147754
XLOC_000038	NM_029398	chr1:21208711-21220248	Tmem14a	V-SF	V-SM	OK	6.13024	5.86131	-0.0647217	-0.193687	0.77595	0.998462	no	V-CF	V-CM	OK	6.59861	6.6929	0.0204678	0.0639654	0.93485	0.998462	no	V-SF	V-CF	OK	6.13024	6.59861	0.106219	0.323586	0.6343	0.998462	no	V-SM	V-CM	OK	5.86131	6.6929	0.191409	0.587082	0.38395	0.998462	no	V-SM	V-CF	OK	5.86131	6.59861	0.170941
XLOC_000039	NM_001077353,NM_010356	chr1:21230669-21255640	Gsta3	V-SF	V-SM	OK	76.486	85.8796	0.16712	0.782785	0.17305	0.998462	no	V-CF	V-CM	OK	78.9108	93.1016	0.238584	1.12119	0.04825	0.998462	no	V-SF	V-CF	OK	76.486	78.9108	0.0450266	0.209476	0.7131	0.998462	no	V-SM	V-CM	OK	85.8796	93.1016	0.116491	0.551239	0.33995	0.998462	no	V-SM	V-CF	OK	85.8796	78.9108	-0.122093
XLOC_000040	NM_183322	chr1:21339757-21342280	Khdc1a	V-SF	V-SM	OK	1.05918	0.926824	-0.192585	-0.333181	0.58905	0.998462	no	V-CF	V-CM	OK	0.656704	1.22226	0.896232	1.45774	0.02245	0.902623	no	V-SF	V-CF	OK	1.05918	0.656704	-0.689638	-1.08861	0.08285	0.998462	no	V-SM	V-CM	OK	0.926824	1.22226	0.399178	0.716059	0.24445	0.998462	no	V-SM	V-CF	OK	0.926824	0.656704	-0.497053
XLOC_000041	NM_001033904	chr1:21358411-21359824	Khdc1c	V-SF	V-SM	NOTEST	0.0662869	0.0714653	0.108521	0	1	1	no	V-CF	V-CM	NOTEST	0.126821	0.127842	0.0115668	0	1	1	no	V-SF	V-CF	NOTEST	0.0662869	0.126821	0.936002	0	1	1	no	V-SM	V-CM	NOTEST	0.0714653	0.127842	0.839048	0	1	1	no	V-SM	V-CF	NOTEST	0.0714653	0.126821	0.827482
XLOC_000042	NM_001113187	chr1:21373636-21376465	Khdc1b	V-SF	V-SM	NOTEST	0	0.0232502	inf	0	1	1	no	V-CF	V-CM	NOTEST	0	0.020571	inf	0	1	1	no	V-SF	V-CF	NOTEST	0	0	0	0	1	1	no	V-SM	V-CM	NOTEST	0.0232502	0.020571	-0.176629	0	1	1	no	V-SM	V-CF	NOTEST	0.0232502	0	#NAME?
XLOC_000043	NR_029533	chr1:23279107-23279178	Mir30a	V-SF	V-SM	NOTEST	0	0	0	0	1	1	no	V-CF	V-CM	NOTEST	0	0	0	0	1	1	no	V-SF	V-CF	NOTEST	0	0	0	0	1	1	no	V-SM	V-CM	NOTEST	0	0	0	0	1	1	no	V-SM	V-CF	NOTEST	0	0	0
XLOC_000044	NR_029717	chr1:23298539-23298623	Mir30c-2	V-SF	V-SM	NOTEST	0	0	0	0	1	1	no	V-CF	V-CM	NOTEST	0	0	0	0	1	1	no	V-SF	V-CF	NOTEST	0	0	0	0	1	1	no	V-SM	V-CM	NOTEST	0	0	0	0	1	1	no	V-SM	V-CF	NOTEST	0	0	0
XLOC_000045	NM_172124	chr1:23768764-23929128	B3gat2	V-SF	V-SM	NOTEST	0.0692057	0	#NAME?	0	1	1	no	V-CF	V-CM	NOTEST	0.0329861	0.0409138	0.310729	0	1	1	no	V-SF	V-CF	NOTEST	0.0692057	0.0329861	-1.06903	0	1	1	no	V-SM	V-CM	NOTEST	0	0.0409138	inf	0	1	1	no	V-SM	V-CF	NOTEST	0	0.0329861	inf
XLOC_000046	NM_007740	chr1:24184448-24259577	Col9a1	V-SF	V-SM	OK	2.13487	0.552141	-1.95104	-4.09907	5e-05	0.0116162	yes	V-CF	V-CM	NOTEST	0.628585	0.597153	-0.074006	0	1	1	no	V-SF	V-CF	OK	2.13487	0.628585	-1.76397	-3.6901	5e-05	0.0116162	yes	V-SM	V-CM	NOTEST	0.552141	0.597153	0.113066	0	1	1	no	V-SM	V-CF	NOTEST	0.552141	0.628585	0.187072
XLOC_000047	NM_026719	chr1:24685382-24823146	Lmbrd1	V-SF	V-SM	OK	14.5056	14.3865	-0.0118882	-0.0577795	0.921	0.998462	no	V-CF	V-CM	OK	15.2047	14.7741	-0.0414466	-0.201985	0.7382	0.998462	no	V-SF	V-CF	OK	14.5056	15.2047	0.0679082	0.33068	0.5796	0.998462	no	V-SM	V-CM	OK	14.3865	14.7741	0.0383498	0.186537	0.75755	0.998462	no	V-SM	V-CF	OK	14.3865	15.2047	0.0797964
XLOC_000048	NM_153601	chr1:31197922-31279501	Lgsn	V-SF	V-SM	NOTEST	0	0	0	0	1	1	no	V-CF	V-CM	NOTEST	0	0	0	0	1	1	no	V-SF	V-CF	NOTEST	0	0	0	0	1	1	no	V-SM	V-CM	NOTEST	0	0	0	0	1	1	no	V-SM	V-CF	NOTEST	0	0	0
XLOC_000049	NM_029062	chr1:31279683-31281132	Pih1d3	V-SF	V-SM	NOTEST	0.15275	0.153018	0.00252137	0	1	1	no	V-CF	V-CM	NOTEST	0.241873	0.166437	-0.539273	0	1	1	no	V-SF	V-CF	NOTEST	0.15275	0.241873	0.663074	0	1	1	no	V-SM	V-CM	NOTEST	0.153018	0.166437	0.12128	0	1	1	no	V-SM	V-CF	NOTEST	0.153018	0.241873	0.660553
XLOC_000050	NR_015347	chr1:31321691-31324906	Gm4850	V-SF	V-SM	NOTEST	0	0	0	0	1	1	no	V-CF	V-CM	NOTEST	0	0	0	0	1	1	no	V-SF	V-CF	NOTEST	0	0	0	0	1	1	no	V-SM	V-CM	NOTEST	0	0	0	0	1	1	no	V-SM	V-CF	NOTEST	0	0	0
XLOC_000051	NM_133235	chr1:32229650-32714583	Khdrbs2	V-SF	V-SM	OK	1.66703	1.40356	-0.248189	-0.43441	0.4731	0.998462	no	V-CF	V-CM	OK	1.86192	1.5408	-0.273114	-0.526505	0.42165	0.998462	no	V-SF	V-CF	OK	1.66703	1.86192	0.159514	0.294224	0.6264	0.998462	no	V-SM	V-CM	OK	1.40356	1.5408	0.134589	0.245087	0.7039	0.998462	no	V-SM	V-CF	OK	1.40356	1.86192	0.407703
XLOC_000052	NR_033199	chr1:33726668-33727557	1700001G17Rik	V-SF	V-SM	OK	0.714412	1.04206	0.544617	0.576861	0.406	0.998462	no	V-CF	V-CM	OK	1.16484	1.18119	0.0201077	0.0286697	0.93315	0.998462	no	V-SF	V-CF	OK	0.714412	1.16484	0.705301	0.774584	0.27505	0.998462	no	V-SM	V-CM	OK	1.04206	1.18119	0.180792	0.242871	0.72025	0.998462	no	V-SM	V-CF	OK	1.04206	1.16484	0.160684
XLOC_000053	NM_001159729,NM_008999	chr1:33776740-33799409	Rab23	V-SF	V-SM	OK	5.37236	5.35879	-0.00364693	-0.0141983	0.9801	0.998462	no	V-CF	V-CM	OK	5.71739	5.76938	0.0130594	0.0513936	0.9281	0.998462	no	V-SF	V-CF	OK	5.37236	5.71739	0.0898008	0.351791	0.53775	0.998462	no	V-SM	V-CM	OK	5.35879	5.76938	0.106507	0.41653	0.4718	0.998462	no	V-SM	V-CF	OK	5.35879	5.71739	0.0934477
XLOC_000054	NM_133833,NM_134448	chr1:34068669-34365497	Dst	V-SF	V-SM	OK	46.4314	46.1968	-0.00730837	-0.0226447	0.9671	0.998462	no	V-CF	V-CM	OK	49.2588	47.2147	-0.0611463	-0.187489	0.7429	0.998462	no	V-SF	V-CF	OK	46.4314	49.2588	0.0852828	0.259413	0.64935	0.998462	no	V-SM	V-CM	OK	46.1968	47.2147	0.0314448	0.0982432	0.8639	0.998462	no	V-SM	V-CF	OK	46.1968	49.2588	0.0925911
XLOC_000055	NM_178601	chr1:34496673-34502592	Imp4	V-SF	V-SM	OK	9.55167	9.78885	0.0353852	0.144539	0.81815	0.998462	no	V-CF	V-CM	OK	8.5618	10.4818	0.291895	1.17996	0.058	0.998462	no	V-SF	V-CF	OK	9.55167	8.5618	-0.15784	-0.631093	0.3113	0.998462	no	V-SM	V-CM	OK	9.78885	10.4818	0.0986704	0.407686	0.5139	0.998462	no	V-SM	V-CF	OK	9.78885	8.5618	-0.193225
XLOC_000056	NM_011206	chr1:34516590-34530624	Ptpn18	V-SF	V-SM	OK	15.8824	15.7169	-0.015109	-0.0652965	0.9221	0.998462	no	V-CF	V-CM	OK	14.4203	14.5381	0.0117353	0.0496189	0.9344	0.998462	no	V-SF	V-CF	OK	15.8824	14.4203	-0.13933	-0.594864	0.3506	0.998462	no	V-SM	V-CM	OK	15.7169	14.5381	-0.112485	-0.481313	0.45245	0.998462	no	V-SM	V-CF	OK	15.7169	14.4203	-0.124221
XLOC_000057	NM_009355	chr1:34555274-34559907	Prss39	V-SF	V-SM	NOTEST	0	0	0	0	1	1	no	V-CF	V-CM	NOTEST	0	0	0	0	1	1	no	V-SF	V-CF	NOTEST	0	0	0	0	1	1	no	V-SM	V-CM	NOTEST	0	0	0	0	1	1	no	V-SM	V-CF	NOTEST	0	0	0
XLOC_000058	NM_007685	chr1:34592492-34601156	Cfc1	V-SF	V-SM	NOTEST	0.105933	0.179115	0.757738	0	1	1	no	V-CF	V-CM	NOTEST	0	0	0	0	1	1	no	V-SF	V-CF	NOTEST	0.105933	0	#NAME?	0	1	1	no	V-SM	V-CM	NOTEST	0.179115	0	#NAME?	0	1	1	no	V-SM	V-CF	NOTEST	0.179115	0	#NAME?
XLOC_000059	NM_213727	chr1:34636537-34647789	Amer3	V-SF	V-SM	NOTEST	0.536214	0.61646	0.201198	0	1	1	no	V-CF	V-CM	NOTEST	0.722544	0.592911	-0.285268	0	1	1	no	V-SF	V-CF	NOTEST	0.536214	0.722544	0.430275	0	1	1	no	V-SM	V-CM	NOTEST	0.61646	0.592911	-0.0561912	0	1	1	no	V-SM	V-CF	NOTEST	0.61646	0.722544	0.229077
XLOC_000060	NM_183019	chr1:34858566-34869599	Arhgef4	V-SF	V-SM	OK	1.84307	2.28265	0.308595	0.818897	0.18335	0.998462	no	V-CF	V-CM	OK	2.20213	2.40469	0.126949	0.350814	0.5617	0.998462	no	V-SF	V-CF	OK	1.84307	2.20213	0.256786	0.678545	0.27105	0.998462	no	V-SM	V-CM	OK	2.28265	2.40469	0.0751397	0.208604	0.73205	0.998462	no	V-SM	V-CF	OK	2.28265	2.20213	-0.051809
XLOC_000061	NM_145516,NM_175421	chr1:34906803-34936430	Plekhb2	V-SF	V-SM	OK	27.7086	25.5212	-0.118639	-0.561502	0.32405	0.998462	no	V-CF	V-CM	OK	26.7299	28.3191	0.0833201	0.394536	0.48465	0.998462	no	V-SF	V-CF	OK	27.7086	26.7299	-0.051877	-0.245883	0.66075	0.998462	no	V-SM	V-CM	OK	25.5212	28.3191	0.150082	0.709638	0.2125	0.998462	no	V-SM	V-CF	OK	25.5212	26.7299	0.0667618
XLOC_000062	NM_015818	chr1:36125244-36163291	Hs6st1	V-SF	V-SM	OK	13.133	14.0803	0.100479	0.472881	0.4309	0.998462	no	V-CF	V-CM	OK	13.8307	14.1244	0.0303104	0.143155	0.80795	0.998462	no	V-SF	V-CF	OK	13.133	13.8307	0.0746811	0.350671	0.5611	0.998462	no	V-SM	V-CM	OK	14.0803	14.1244	0.00451283	0.0213631	0.96835	0.998462	no	V-SM	V-CF	OK	14.0803	13.8307	-0.0257975
XLOC_000063	NM_001172205,NM_001172206,NM_145996,NR_033310	chr1:36364577-36380874	Arid5a	V-SF	V-SM	OK	14.313	12.7656	-0.165068	-0.773396	0.1783	0.998462	no	V-CF	V-CM	OK	13.7731	13.7901	0.0017754	0.00834422	0.9895	0.998462	no	V-SF	V-CF	OK	14.313	13.7731	-0.0554712	-0.261473	0.65125	0.998462	no	V-SM	V-CM	OK	12.7656	13.7901	0.111373	0.52031	0.3608	0.998462	no	V-SM	V-CF	OK	12.7656	13.7731	0.109597
XLOC_000064	NM_033570	chr1:36528441-36565621	Cnnm4	V-SF	V-SM	OK	7.52221	6.55558	-0.198433	-0.857485	0.14885	0.998462	no	V-CF	V-CM	OK	6.37156	7.13682	0.163634	0.701166	0.23685	0.998462	no	V-SF	V-CF	OK	7.52221	6.37156	-0.23951	-1.03155	0.0807	0.998462	no	V-SM	V-CM	OK	6.55558	7.13682	0.122557	0.526885	0.3752	0.998462	no	V-SM	V-CF	OK	6.55558	6.37156	-0.0410764
XLOC_000065	NM_001039551,NM_053186	chr1:36568720-36585082	Cnnm3	V-SF	V-SM	OK	3.65163	3.51574	-0.0547136	-0.201161	0.72905	0.998462	no	V-CF	V-CM	OK	3.54406	3.3164	-0.0957814	-0.345806	0.5448	0.998462	no	V-SF	V-CF	OK	3.65163	3.54406	-0.0431404	-0.15845	0.78305	0.998462	no	V-SM	V-CM	OK	3.51574	3.3164	-0.0842082	-0.30432	0.59695	0.998462	no	V-SM	V-CF	OK	3.51574	3.54406	0.0115732
XLOC_000066	NM_009942	chr1:36748331-36750233	Cox5b	V-SF	V-SM	OK	43.5885	38.4598	-0.180597	-0.898076	0.26365	0.998462	no	V-CF	V-CM	OK	40.273	38.8889	-0.0504575	-0.251804	0.75795	0.998462	no	V-SF	V-CF	OK	43.5885	40.273	-0.114133	-0.572725	0.4707	0.998462	no	V-SM	V-CM	OK	38.4598	38.8889	0.0160066	0.0791674	0.9224	0.998462	no	V-SM	V-CF	OK	38.4598	40.273	0.0664641
XLOC_000067	NR_040290	chr1:36771382-36814805	4933424G06Rik	V-SF	V-SM	NOTEST	0.0782524	0.163415	1.06234	0	1	1	no	V-CF	V-CM	NOTEST	0.196712	0.222078	0.174979	0	1	1	no	V-SF	V-CF	NOTEST	0.0782524	0.196712	1.32988	0	1	1	no	V-SM	V-CM	NOTEST	0.163415	0.222078	0.442522	0	1	1	no	V-SM	V-CF	NOTEST	0.163415	0.196712	0.267543
XLOC_000068	NM_009539	chr1:36818705-36839661	Zap70	V-SF	V-SM	OK	0.534411	0.81615	0.610885	0.928967	0.138	0.998462	no	V-CF	V-CM	OK	1.074	0.915493	-0.230367	-0.42423	0.4924	0.998462	no	V-SF	V-CF	OK	0.534411	1.074	1.00697	1.59032	0.01495	0.752207	no	V-SM	V-CM	OK	0.81615	0.915493	0.165715	0.290066	0.636	0.998462	no	V-SM	V-CF	OK	0.81615	1.074	0.396082
XLOC_000069	NM_009918	chr1:37276105-37320229	Cnga3	V-SF	V-SM	NOTEST	0	0.0324197	inf	0	1	1	no	V-CF	V-CM	NOTEST	0.0439588	0.025942	-0.760865	0	1	1	no	V-SF	V-CF	NOTEST	0	0.0439588	inf	0	1	1	no	V-SM	V-CM	NOTEST	0.0324197	0.025942	-0.321583	0	1	1	no	V-SM	V-CF	NOTEST	0.0324197	0.0439588	0.439281
XLOC_000070	NM_030266,NM_172971	chr1:37356737-37467580	Inpp4a	V-SF	V-SM	OK	12.5295	13.035	0.0570587	0.260315	0.65385	0.998462	no	V-CF	V-CM	OK	12.5849	12.9049	0.0362209	0.16296	0.78155	0.998462	no	V-SF	V-CF	OK	12.5295	12.5849	0.00636413	0.0287971	0.95885	0.998462	no	V-SM	V-CM	OK	13.035	12.9049	-0.0144737	-0.0656491	0.90715	0.998462	no	V-SM	V-CF	OK	13.035	12.5849	-0.0506946
XLOC_000071	NM_026123	chr1:37487016-37495969	Unc50	V-SF	V-SM	OK	38.8004	38.2833	-0.0193544	-0.0982072	0.87625	0.998462	no	V-CF	V-CM	OK	36.8462	37.5197	0.0261349	0.132015	0.83765	0.998462	no	V-SF	V-CF	OK	38.8004	36.8462	-0.0745561	-0.377288	0.5565	0.998462	no	V-SM	V-CM	OK	38.2833	37.5197	-0.0290668	-0.147221	0.8195	0.998462	no	V-SM	V-CF	OK	38.2833	36.8462	-0.0552017
XLOC_000072	NM_001037918	chr1:37929050-37933143	Lipt1	V-SF	V-SM	OK	1.80913	1.53312	-0.238819	-0.487993	0.44915	0.998462	no	V-CF	V-CM	OK	1.88513	2.3731	0.332104	0.747684	0.2402	0.998462	no	V-SF	V-CF	OK	1.80913	1.88513	0.0593715	0.126135	0.83025	0.998462	no	V-SM	V-CM	OK	1.53312	2.3731	0.630295	1.35857	0.03885	0.998462	no	V-SM	V-CF	OK	1.53312	1.88513	0.298191
XLOC_000073	NM_027098	chr1:37947397-37955178	Mrpl30	V-SF	V-SM	OK	34.2997	37.4688	0.127495	0.619761	0.4151	0.998462	no	V-CF	V-CM	OK	35.4262	31.56	-0.166721	-0.796492	0.2915	0.998462	no	V-SF	V-CF	OK	34.2997	35.4262	0.0466209	0.224401	0.7673	0.998462	no	V-SM	V-CM	OK	37.4688	31.56	-0.247594	-1.19442	0.1163	0.998462	no	V-SM	V-CF	OK	37.4688	35.4262	-0.0808736
XLOC_000074	NM_198303	chr1:38054854-38186507	Eif5b	V-SF	V-SM	OK	8.76616	7.91109	-0.148068	-0.544742	0.35345	0.998462	no	V-CF	V-CM	OK	7.80986	9.00454	0.205356	0.744032	0.208	0.998462	no	V-SF	V-CF	OK	8.76616	7.80986	-0.166648	-0.609888	0.3055	0.998462	no	V-SM	V-CM	OK	7.91109	9.00454	0.186776	0.680204	0.24905	0.998462	no	V-SM	V-CF	OK	7.91109	7.80986	-0.0185801
XLOC_000075	NM_001011684	chr1:38995993-39007121	Nms	V-SF	V-SM	NOTEST	0	0	0	0	1	1	no	V-CF	V-CM	NOTEST	0	0	0	0	1	1	no	V-SF	V-CF	NOTEST	0	0	0	0	1	1	no	V-SM	V-CM	NOTEST	0	0	0	0	1	1	no	V-SM	V-CF	NOTEST	0	0	0
XLOC_000076	NM_026850	chr1:39044658-39054081	Pdcl3	V-SF	V-SM	OK	22.7414	22.1078	-0.0407645	-0.191834	0.7639	0.998462	no	V-CF	V-CM	OK	24.7059	23.0644	-0.099191	-0.472541	0.4563	0.998462	no	V-SF	V-CF	OK	22.7414	24.7059	0.119533	0.568008	0.3717	0.998462	no	V-SM	V-CM	OK	22.1078	23.0644	0.0611062	0.288275	0.6464	0.998462	no	V-SM	V-CF	OK	22.1078	24.7059	0.160297
XLOC_000077	NM_008719	chr1:39251116-39420085	Npas2	V-SF	V-SM	OK	1.18548	1.33745	0.17401	0.44433	0.4556	0.998462	no	V-CF	V-CM	OK	1.1908	1.59278	0.41961	1.10565	0.06795	0.998462	no	V-SF	V-CF	OK	1.18548	1.1908	0.00646275	0.0161536	0.9741	0.998462	no	V-SM	V-CM	OK	1.33745	1.59278	0.252063	0.680173	0.2601	0.998462	no	V-SM	V-CF	OK	1.33745	1.1908	-0.167547
XLOC_000078	NM_001252218,NM_001252219,NM_053257	chr1:39424695-39535592	Rpl31	V-SF	V-SM	OK	8.63787	6.26859	-0.462535	-0.76231	0.2474	0.998462	no	V-CF	V-CM	OK	8.23076	7.4175	-0.150093	-0.274982	0.6822	0.998462	no	V-SF	V-CF	OK	8.63787	8.23076	-0.0696494	-0.134073	0.83745	0.998462	no	V-SM	V-CM	OK	6.26859	7.4175	0.242792	0.385719	0.5626	0.998462	no	V-SM	V-CF	OK	6.26859	8.23076	0.392885
XLOC_000079	NM_028043	chr1:39592646-39603722	Cnot11	V-SF	V-SM	OK	9.49182	8.94374	-0.085806	-0.367864	0.53995	0.998462	no	V-CF	V-CM	OK	9.34254	9.18341	-0.0247862	-0.106614	0.8582	0.998462	no	V-SF	V-CF	OK	9.49182	9.34254	-0.0228691	-0.0985075	0.86685	0.998462	no	V-SM	V-CM	OK	8.94374	9.18341	0.0381507	0.163329	0.7839	0.998462	no	V-SM	V-CF	OK	8.94374	9.34254	0.0629369
XLOC_000080	NM_001252200,NM_001252201,NM_001252202,NM_008696	chr1:39957757-40083155	Map4k4	V-SF	V-SM	OK	22.7562	23.2054	0.0282045	0.134813	0.8149	0.998462	no	V-CF	V-CM	OK	21.0392	22.0384	0.066935	0.321514	0.57335	0.998462	no	V-SF	V-CF	OK	22.7562	21.0392	-0.113175	-0.537475	0.3498	0.998462	no	V-SM	V-CM	OK	23.2054	22.0384	-0.0744445	-0.359956	0.52635	0.998462	no	V-SM	V-CF	OK	23.2054	21.0392	-0.14138
XLOC_000081	NM_010555	chr1:40133056-40182070	Il1r2	V-SF	V-SM	OK	3.718	2.24119	-0.730259	-1.44052	0.01365	0.727981	no	V-CF	V-CM	OK	3.92871	5.05777	0.364445	0.842217	0.14525	0.998462	no	V-SF	V-CF	OK	3.718	3.92871	0.0795298	0.177381	0.7603	0.998462	no	V-SM	V-CM	OK	2.24119	5.05777	1.17423	2.38101	0.0003	0.0532567	no	V-SM	V-CF	OK	2.24119	3.92871	0.809789
XLOC_000082	NM_001123382,NM_008362	chr1:40281924-40373022	Il1r1	V-SF	V-SM	OK	6.4885	6.50124	0.002831	0.0116994	0.9836	0.998462	no	V-CF	V-CM	OK	5.82543	5.93805	0.0276239	0.112482	0.844	0.998462	no	V-SF	V-CF	OK	6.4885	5.82543	-0.15552	-0.636446	0.27015	0.998462	no	V-SM	V-CM	OK	6.50124	5.93805	-0.130727	-0.537488	0.35115	0.998462	no	V-SM	V-CF	OK	6.50124	5.82543	-0.158351
XLOC_000083	NM_133193	chr1:40381471-40422316	Il1rl2	V-SF	V-SM	OK	3.47116	4.29615	0.307628	0.916374	0.14405	0.998462	no	V-CF	V-CM	OK	3.55101	4.0129	0.176417	0.523991	0.40455	0.998462	no	V-SF	V-CF	OK	3.47116	3.55101	0.0328123	0.0946772	0.8839	0.998462	no	V-SM	V-CM	OK	4.29615	4.0129	-0.0983987	-0.302319	0.62805	0.998462	no	V-SM	V-CF	OK	4.29615	3.55101	-0.274816
XLOC_000084	NM_001025602,NM_010743	chr1:40496493-40522259	Il1rl1	V-SF	V-SM	OK	2.05859	1.56618	-0.394409	-1.09693	0.0536	0.998462	no	V-CF	V-CM	OK	2.07896	1.67707	-0.309921	-0.888991	0.11955	0.998462	no	V-SF	V-CF	OK	2.05859	2.07896	0.0142026	0.0412562	0.9432	0.998462	no	V-SM	V-CM	OK	1.56618	1.67707	0.0986908	0.271322	0.6325	0.998462	no	V-SM	V-CF	OK	1.56618	2.07896	0.408612
XLOC_000085	NM_001161842,NM_001161843,NM_008365	chr1:40522396-40557699	Il18r1	V-SF	V-SM	OK	6.07243	7.46215	0.297319	0.89898	0.11415	0.998462	no	V-CF	V-CM	OK	4.93488	6.41701	0.378887	1.16864	0.0413	0.998462	no	V-SF	V-CF	OK	6.07243	4.93488	-0.299258	-0.914572	0.10845	0.998462	no	V-SM	V-CM	OK	7.46215	6.41701	-0.217689	-0.664171	0.2445	0.998462	no	V-SM	V-CF	OK	7.46215	4.93488	-0.596576
XLOC_000086	NM_010553	chr1:40572206-40606142	Il18rap	V-SF	V-SM	OK	1.22322	1.73564	0.504788	1.14635	0.06565	0.998462	no	V-CF	V-CM	OK	1.39223	1.92532	0.467704	1.10547	0.07305	0.998462	no	V-SF	V-CF	OK	1.22322	1.39223	0.186713	0.405357	0.5089	0.998462	no	V-SM	V-CM	OK	1.73564	1.92532	0.149629	0.373219	0.5495	0.998462	no	V-SM	V-CF	OK	1.73564	1.39223	-0.318074
XLOC_000087	NM_177084	chr1:40637071-40687576	Slc9a4	V-SF	V-SM	OK	1.44493	1.79009	0.309029	0.838243	0.16645	0.998462	no	V-CF	V-CM	OK	1.81183	1.94335	0.101096	0.288416	0.62325	0.998462	no	V-SF	V-CF	OK	1.44493	1.81183	0.326449	0.887359	0.14015	0.998462	no	V-SM	V-CM	OK	1.79009	1.94335	0.118517	0.337334	0.5716	0.998462	no	V-SM	V-CF	OK	1.79009	1.81183	0.0174206
XLOC_000088	NM_001033289	chr1:40738556-40825730	Slc9a2	V-SF	V-SM	OK	4.03419	4.6051	0.190954	0.686786	0.2567	0.998462	no	V-CF	V-CM	OK	4.17589	4.80442	0.202281	0.738887	0.2181	0.998462	no	V-SF	V-CF	OK	4.03419	4.17589	0.0498045	0.176877	0.7692	0.998462	no	V-SM	V-CM	OK	4.6051	4.80442	0.0611309	0.226306	0.7137	0.998462	no	V-SM	V-CF	OK	4.6051	4.17589	-0.14115
XLOC_000089	NM_001081198	chr1:40862445-40912112	Tmem182	V-SF	V-SM	NOTEST	0.180198	0.115013	-0.647789	0	1	1	no	V-CF	V-CM	NOTEST	0.0553	0.0454499	-0.283002	0	1	1	no	V-SF	V-CF	NOTEST	0.180198	0.0553	-1.70423	0	1	1	no	V-SM	V-CM	NOTEST	0.115013	0.0454499	-1.33945	0	1	1	no	V-SM	V-CF	NOTEST	0.115013	0.0553	-1.05644
XLOC_000090	NM_008900	chr1:42753990-42757054	Pou3f3	V-SF	V-SM	OK	1.11241	1.04878	-0.0849811	-0.183136	0.7653	0.998462	no	V-CF	V-CM	OK	0.997868	1.18234	0.244729	0.538217	0.37495	0.998462	no	V-SF	V-CF	OK	1.11241	0.997868	-0.156766	-0.336465	0.5777	0.998462	no	V-SM	V-CM	OK	1.04878	1.18234	0.172944	0.38197	0.523	0.998462	no	V-SM	V-CF	OK	1.04878	0.997868	-0.0717847
XLOC_000091	NR_027891	chr1:42757180-42760021	2900092D14Rik	V-SF	V-SM	NOTEST	0.202605	0.0773013	-1.3901	0	1	1	no	V-CF	V-CM	NOTEST	0.250291	0.175488	-0.512229	0	1	1	no	V-SF	V-CF	NOTEST	0.202605	0.250291	0.304935	0	1	1	no	V-SM	V-CM	NOTEST	0.0773013	0.175488	1.18281	0	1	1	no	V-SM	V-CF	NOTEST	0.0773013	0.250291	1.69504
XLOC_000092	NM_023514	chr1:42908077-42962528	Mrps9	V-SF	V-SM	OK	15.7609	15.4473	-0.029003	-0.122842	0.84825	0.998462	no	V-CF	V-CM	OK	16.858	14.035	-0.264406	-1.1161	0.0842	0.998462	no	V-SF	V-CF	OK	15.7609	16.858	0.0970761	0.415391	0.52005	0.998462	no	V-SM	V-CM	OK	15.4473	14.035	-0.138327	-0.578118	0.3778	0.998462	no	V-SM	V-CF	OK	15.4473	16.858	0.126079
XLOC_000093	NM_053107	chr1:43009716-43092294	Gpr45	V-SF	V-SM	NOTEST	0	0	0	0	1	1	no	V-CF	V-CM	NOTEST	0	0.0116991	inf	0	1	1	no	V-SF	V-CF	NOTEST	0	0	0	0	1	1	no	V-SM	V-CM	NOTEST	0	0.0116991	inf	0	1	1	no	V-SM	V-CF	NOTEST	0	0	0
XLOC_000094	NM_133818	chr1:43155554-43172791	AI597479	V-SF	V-SM	OK	11.0091	10.1962	-0.110666	-0.495554	0.4068	0.998462	no	V-CF	V-CM	OK	10.4292	10.688	0.0353643	0.158402	0.792	0.998462	no	V-SF	V-CF	OK	11.0091	10.4292	-0.07807	-0.35026	0.55775	0.998462	no	V-SM	V-CM	OK	10.1962	10.688	0.0679602	0.303825	0.6083	0.998462	no	V-SM	V-CF	OK	10.1962	10.4292	0.0325959
XLOC_000095	NM_010879	chr1:43502595-43627363	Nck2	V-SF	V-SM	OK	20.7394	21.9289	0.0804578	0.391465	0.51975	0.998462	no	V-CF	V-CM	OK	21.2089	22.1726	0.0641065	0.312045	0.60985	0.998462	no	V-SF	V-CF	OK	20.7394	21.2089	0.0322971	0.156725	0.798	0.998462	no	V-SM	V-CM	OK	21.9289	22.1726	0.0159458	0.0778249	0.89925	0.998462	no	V-SM	V-CF	OK	21.9289	21.2089	-0.0481607
XLOC_000096	NM_024283	chr1:43787446-43799409	1500015O10Rik	V-SF	V-SM	OK	17.5959	9.60098	-0.873986	-3.1783	5e-05	0.0116162	yes	V-CF	V-CM	OK	10.6689	7.45702	-0.516742	-1.68367	0.019	0.836903	no	V-SF	V-CF	OK	17.5959	10.6689	-0.721826	-2.66619	0.00015	0.0309313	yes	V-SM	V-CM	OK	9.60098	7.45702	-0.364581	-1.17353	0.09395	0.998462	no	V-SM	V-CF	OK	9.60098	10.6689	0.152161
XLOC_000097	NM_009418	chr1:43990851-44059816	Tpp2	V-SF	V-SM	OK	15.5334	14.3245	-0.116885	-0.56418	0.34475	0.998462	no	V-CF	V-CM	OK	15.0004	14.8059	-0.0188295	-0.0908857	0.88145	0.998462	no	V-SF	V-CF	OK	15.5334	15.0004	-0.0503699	-0.243689	0.68055	0.998462	no	V-SM	V-CM	OK	14.3245	14.8059	0.0476859	0.229638	0.6968	0.998462	no	V-SM	V-CF	OK	14.3245	15.0004	0.0665154
XLOC_000098	NM_144558	chr1:44176812-44201616	Bivm	V-SF	V-SM	OK	5.19138	6.03456	0.217129	0.847683	0.1575	0.998462	no	V-CF	V-CM	OK	5.84612	5.71486	-0.0327623	-0.129067	0.83215	0.998462	no	V-SF	V-CF	OK	5.19138	5.84612	0.171362	0.666329	0.26735	0.998462	no	V-SM	V-CM	OK	6.03456	5.71486	-0.0785294	-0.310641	0.6029	0.998462	no	V-SM	V-CF	OK	6.03456	5.84612	-0.045767
XLOC_000099	NM_011729	chr1:44204588-44238105	Ercc5	V-SF	V-SM	OK	11.1292	10.4268	-0.0940474	-0.431155	0.4718	0.998462	no	V-CF	V-CM	OK	11.3451	11.1958	-0.0191177	-0.0883256	0.88525	0.998462	no	V-SF	V-CF	OK	11.1292	11.3451	0.0277263	0.127988	0.835	0.998462	no	V-SM	V-CM	OK	10.4268	11.1958	0.102656	0.471019	0.43185	0.998462	no	V-SM	V-CF	OK	10.4268	11.3451	0.121774
XLOC_000100	NM_028450	chr1:44608515-44853681	Gulp1	V-SF	V-SM	OK	15.1673	13.9581	-0.119864	-0.52525	0.35105	0.998462	no	V-CF	V-CM	OK	15.5321	13.0807	-0.247812	-1.0814	0.0601	0.998462	no	V-SF	V-CF	OK	15.1673	15.5321	0.0342876	0.151435	0.78795	0.998462	no	V-SM	V-CM	OK	13.9581	13.0807	-0.0936595	-0.405586	0.4723	0.998462	no	V-SM	V-CF	OK	13.9581	15.5321	0.154152
XLOC_000101	NM_009930	chr1:45368382-45406551	Col3a1	V-SF	V-SM	OK	641.808	716.533	0.158892	0.181103	0.75735	0.998462	no	V-CF	V-CM	OK	685.866	604.817	-0.181427	-0.219568	0.71065	0.998462	no	V-SF	V-CF	OK	641.808	685.866	0.0957853	0.110972	0.84695	0.998462	no	V-SM	V-CM	OK	716.533	604.817	-0.244534	-0.290724	0.619	0.998462	no	V-SM	V-CF	OK	716.533	685.866	-0.0631065
XLOC_000102	NM_028599	chr1:45852345-45880458	Wdr75	V-SF	V-SM	OK	12.2101	11.9602	-0.0298307	-0.131589	0.82615	0.998462	no	V-CF	V-CM	OK	12.1238	12.4596	0.0394203	0.174375	0.772	0.998462	no	V-SF	V-CF	OK	12.2101	12.1238	-0.0102345	-0.0451766	0.9386	0.998462	no	V-SM	V-CM	OK	11.9602	12.4596	0.0590165	0.260885	0.67185	0.998462	no	V-SM	V-CF	OK	11.9602	12.1238	0.0195961
XLOC_000103	NM_001160386	chr1:46123582-46430395	Dnah7b	V-SF	V-SM	OK	2.55082	2.58399	0.0186431	0.0784861	0.893	0.998462	no	V-CF	V-CM	OK	2.84937	2.73666	-0.0582276	-0.249065	0.66205	0.998462	no	V-SF	V-CF	OK	2.55082	2.84937	0.159684	0.675933	0.24005	0.998462	no	V-SM	V-CM	OK	2.58399	2.73666	0.0828133	0.352262	0.53385	0.998462	no	V-SM	V-CF	OK	2.58399	2.84937	0.141041
XLOC_000104	NM_019790	chr1:50984366-51244114	Tmeff2	V-SF	V-SM	NOTEST	0.177654	0.0648576	-1.45372	0	1	1	no	V-CF	V-CM	NOTEST	0.171498	0.121091	-0.502101	0	1	1	no	V-SF	V-CF	NOTEST	0.177654	0.171498	-0.0508756	0	1	1	no	V-SM	V-CM	NOTEST	0.0648576	0.121091	0.900748	0	1	1	no	V-SM	V-CF	NOTEST	0.0648576	0.171498	1.40285
XLOC_000105	NM_138741	chr1:51275229-51390623	Sdpr	V-SF	V-SM	OK	12.3155	12.239	-0.00898679	-0.0383376	0.9468	0.998462	no	V-CF	V-CM	OK	13.1325	13.0034	-0.0142565	-0.0616272	0.91455	0.998462	no	V-SF	V-CF	OK	12.3155	13.1325	0.0926703	0.397845	0.4854	0.998462	no	V-SM	V-CM	OK	12.239	13.0034	0.0874006	0.375391	0.5179	0.998462	no	V-SM	V-CF	OK	12.239	13.1325	0.101657
XLOC_000106	NM_011487	chr1:52065087-52164028	Stat4	V-SF	V-SM	NOTEST	0.744074	0.623539	-0.254966	0	1	1	no	V-CF	V-CM	OK	0.838433	0.775807	-0.111997	-0.212712	0.7225	0.998462	no	V-SF	V-CF	OK	0.744074	0.838433	0.17225	0.325228	0.591	0.998462	no	V-SM	V-CM	OK	0.623539	0.775807	0.315219	0.566731	0.3523	0.998462	no	V-SM	V-CF	OK	0.623539	0.838433	0.427216
XLOC_000107	NM_001205313,NM_001205314,NM_009283	chr1:52176281-52218709	Stat1	V-SF	V-SM	OK	18.9002	18.2439	-0.0509875	-0.242875	0.67	0.998462	no	V-CF	V-CM	OK	19.5868	17.9128	-0.128895	-0.614993	0.28615	0.998462	no	V-SF	V-CF	OK	18.9002	19.5868	0.0514787	0.245834	0.66725	0.998462	no	V-SM	V-CM	OK	18.2439	17.9128	-0.0264293	-0.125784	0.8231	0.998462	no	V-SM	V-CF	OK	18.2439	19.5868	0.102466
XLOC_000108	NM_001142647,NR_024590	chr1:52687548-52708763	Tmem194b	V-SF	V-SM	OK	2.7808	1.94831	-0.513278	-1.44583	0.0128	0.703529	no	V-CF	V-CM	OK	2.61493	2.14498	-0.285811	-0.809563	0.1585	0.998462	no	V-SF	V-CF	OK	2.7808	2.61493	-0.0887281	-0.262905	0.65125	0.998462	no	V-SM	V-CM	OK	1.94831	2.14498	0.138739	0.375151	0.5178	0.998462	no	V-SM	V-CF	OK	1.94831	2.61493	0.42455
XLOC_000109	NM_146108	chr1:52901889-52977704	Hibch	V-SF	V-SM	OK	17.1624	16.02	-0.099371	-0.438132	0.48925	0.998462	no	V-CF	V-CM	OK	16.6321	15.7594	-0.0777604	-0.342137	0.58955	0.998462	no	V-SF	V-CF	OK	17.1624	16.6321	-0.0452751	-0.200248	0.74945	0.998462	no	V-SM	V-CM	OK	16.02	15.7594	-0.0236646	-0.103799	0.87055	0.998462	no	V-SM	V-CF	OK	16.02	16.6321	0.0540958
XLOC_000110	NM_010834	chr1:53118506-53124923	Mstn	V-SF	V-SM	NOTEST	0.0188857	0.105473	2.4815	0	1	1	no	V-CF	V-CM	NOTEST	0.0498783	0.0852811	0.773813	0	1	1	no	V-SF	V-CF	NOTEST	0.0188857	0.0498783	1.40112	0	1	1	no	V-SM	V-CM	NOTEST	0.105473	0.0852811	-0.306575	0	1	1	no	V-SM	V-CF	NOTEST	0.105473	0.0498783	-1.08039
XLOC_000111	NM_145517	chr1:53353938-53367089	Ormdl1	V-SF	V-SM	OK	12.5541	12.3974	-0.018123	-0.0760401	0.8993	0.998462	no	V-CF	V-CM	OK	11.5749	11.5719	-0.000371979	-0.00153297	0.99105	0.998462	no	V-SF	V-CF	OK	12.5541	11.5749	-0.117161	-0.487061	0.42955	0.998462	no	V-SM	V-CM	OK	12.3974	11.5719	-0.0994099	-0.413414	0.5154	0.998462	no	V-SM	V-CF	OK	12.3974	11.5749	-0.0990379
XLOC_000112	NM_028091	chr1:53370506-53380908	Osgepl1	V-SF	V-SM	OK	3.4809	3.62666	0.0591789	0.180911	0.7744	0.998462	no	V-CF	V-CM	OK	3.59838	3.74243	0.0566274	0.174981	0.7782	0.998462	no	V-SF	V-CF	OK	3.4809	3.59838	0.0478864	0.146273	0.81505	0.998462	no	V-SM	V-CM	OK	3.62666	3.74243	0.0453349	0.140201	0.8251	0.998462	no	V-SM	V-CF	OK	3.62666	3.59838	-0.0112925
XLOC_000113	NM_030025	chr1:54307526-54425571	Ccdc150	V-SF	V-SM	NOTEST	0.408565	0.462324	0.178338	0	1	1	no	V-CF	V-CM	NOTEST	0.363049	0.48305	0.41201	0	1	1	no	V-SF	V-CF	NOTEST	0.408565	0.363049	-0.170402	0	1	1	no	V-SM	V-CM	NOTEST	0.462324	0.48305	0.0632702	0	1	1	no	V-SM	V-CF	NOTEST	0.462324	0.363049	-0.34874
XLOC_000114	NM_001039710,NM_026424	chr1:55109613-55129546	Coq10b	V-SF	V-SM	OK	22.4399	19.0366	-0.237295	-0.989876	0.08615	0.998462	no	V-CF	V-CM	OK	19.8528	19.0414	-0.0602044	-0.250367	0.6612	0.998462	no	V-SF	V-CF	OK	22.4399	19.8528	-0.176727	-0.742784	0.19495	0.998462	no	V-SM	V-CM	OK	19.0366	19.0414	0.000363345	0.00149992	0.9964	0.998558	no	V-SM	V-CF	OK	19.0366	19.8528	0.0605678
XLOC_000115	NM_008303	chr1:55144991-55148161	Hspe1	V-SF	V-SM	OK	22.2444	20.5252	-0.116046	-0.48788	0.50525	0.998462	no	V-CF	V-CM	OK	21.295	23.4791	0.140861	0.603595	0.4068	0.998462	no	V-SF	V-CF	OK	22.2444	21.295	-0.0629237	-0.267161	0.71695	0.998462	no	V-SM	V-CM	OK	20.5252	23.4791	0.193983	0.822934	0.2581	0.998462	no	V-SM	V-CF	OK	20.5252	21.295	0.053122
XLOC_000116	NM_025283	chr1:55188088-55211743	Mob4	V-SF	V-SM	OK	25.5606	24.9489	-0.0349468	-0.172616	0.77775	0.998462	no	V-CF	V-CM	OK	25.2085	24.1794	-0.06013	-0.297071	0.62615	0.998462	no	V-SF	V-CF	OK	25.5606	25.2085	-0.0200157	-0.0989375	0.8744	0.998462	no	V-SM	V-CM	OK	24.9489	24.1794	-0.0451989	-0.223142	0.71635	0.998462	no	V-SM	V-CF	OK	24.9489	25.2085	0.0149311
XLOC_000117	NM_175439	chr1:55294020-55296902	Mars2	V-SF	V-SM	OK	4.33685	4.14331	-0.0658629	-0.225336	0.71595	0.998462	no	V-CF	V-CM	OK	4.1734	4.18018	0.0023418	0.0079886	0.9864	0.998462	no	V-SF	V-CF	OK	4.33685	4.1734	-0.0554251	-0.189565	0.75955	0.998462	no	V-SM	V-CM	OK	4.14331	4.18018	0.0127796	0.0436088	0.94205	0.998462	no	V-SM	V-CF	OK	4.14331	4.1734	0.0104378
XLOC_000118	NM_001114663	chr1:55462789-55811129	Plcl1	V-SF	V-SM	OK	3.29418	3.42217	0.0549945	0.215381	0.71405	0.998462	no	V-CF	V-CM	OK	3.86541	3.3951	-0.187166	-0.751216	0.19735	0.998462	no	V-SF	V-CF	OK	3.29418	3.86541	0.230702	0.920449	0.11915	0.998462	no	V-SM	V-CM	OK	3.42217	3.3951	-0.0114585	-0.0451346	0.94045	0.998462	no	V-SM	V-CF	OK	3.42217	3.86541	0.175707
XLOC_000119	NR_045837	chr1:55988084-56028942	9130227L01Rik	V-SF	V-SM	NOTEST	0.0272834	0.0336712	0.303495	0	1	1	no	V-CF	V-CM	NOTEST	0	0.0494546	inf	0	1	1	no	V-SF	V-CF	NOTEST	0.0272834	0	#NAME?	0	1	1	no	V-SM	V-CM	NOTEST	0.0336712	0.0494546	0.554587	0	1	1	no	V-SM	V-CF	NOTEST	0.0336712	0	#NAME?
XLOC_000120	NR_024325,NR_024326	chr1:57028312-57032040	9130024F11Rik	V-SF	V-SM	OK	2.80695	2.00607	-0.484636	-0.89841	0.1217	0.998462	no	V-CF	V-CM	OK	2.84234	3.24979	0.193269	0.396195	0.49355	0.998462	no	V-SF	V-CF	OK	2.80695	2.84234	0.0180716	0.0369063	0.94905	0.998462	no	V-SM	V-CM	OK	2.00607	3.24979	0.695976	1.29422	0.0257	0.954815	no	V-SM	V-CF	OK	2.00607	2.84234	0.502707
XLOC_000121	NM_028546	chr1:57434463-57442266	1700066M21Rik	V-SF	V-SM	OK	4.29429	4.17769	-0.0397157	-0.136441	0.8227	0.998462	no	V-CF	V-CM	OK	4.69412	4.43368	-0.0823506	-0.291987	0.63345	0.998462	no	V-SF	V-CF	OK	4.29429	4.69412	0.128433	0.451193	0.4588	0.998462	no	V-SM	V-CM	OK	4.17769	4.43368	0.0857986	0.29737	0.6272	0.998462	no	V-SM	V-CF	OK	4.17769	4.69412	0.168149
XLOC_000122	NM_001081181	chr1:57445087-57472802	9430016H08Rik	V-SF	V-SM	OK	6.68779	6.29701	-0.0868626	-0.203411	0.7241	0.998462	no	V-CF	V-CM	OK	6.17551	5.91108	-0.0631368	-0.145242	0.8018	0.998462	no	V-SF	V-CF	OK	6.68779	6.17551	-0.114973	-0.271118	0.6369	0.998462	no	V-SM	V-CM	OK	6.29701	5.91108	-0.0912469	-0.208521	0.71275	0.998462	no	V-SM	V-CF	OK	6.29701	6.17551	-0.0281101
XLOC_000123	NM_001164566,NM_144882	chr1:57831704-58005241	Spats2l	V-SF	V-SM	OK	13.1244	12.5424	-0.0654367	-0.29232	0.6065	0.998462	no	V-CF	V-CM	OK	13.6044	13.3314	-0.0292497	-0.13258	0.81595	0.998462	no	V-SF	V-CF	OK	13.1244	13.6044	0.0518221	0.232577	0.68145	0.998462	no	V-SM	V-CM	OK	12.5424	13.3314	0.088009	0.397037	0.48545	0.998462	no	V-SM	V-CF	OK	12.5424	13.6044	0.117259
XLOC_000124	NM_001177867,NM_199007	chr1:58042183-58083121	Sgol2	V-SF	V-SM	OK	0.660148	0.777308	0.235697	0.481111	0.40605	0.998462	no	V-CF	V-CM	NOTEST	0.664054	0.588943	-0.173171	0	1	1	no	V-SF	V-CF	NOTEST	0.660148	0.664054	0.00851002	0	1	1	no	V-SM	V-CM	OK	0.777308	0.588943	-0.400359	-0.78793	0.16295	0.998462	no	V-SM	V-CF	OK	0.777308	0.664054	-0.227187
XLOC_000125	NM_009676	chr1:58086812-58163254	Aox1	V-SF	V-SM	OK	3.04968	3.22566	0.0809353	0.281225	0.6401	0.998462	no	V-CF	V-CM	OK	2.87586	3.14962	0.131189	0.453583	0.4543	0.998462	no	V-SF	V-CF	OK	3.04968	2.87586	-0.0846659	-0.289738	0.6283	0.998462	no	V-SM	V-CM	OK	3.22566	3.14962	-0.0344126	-0.120847	0.83755	0.998462	no	V-SM	V-CF	OK	3.22566	2.87586	-0.165601
XLOC_000126	NM_023617	chr1:58169979-58257296	Aox3	V-SF	V-SM	OK	40.9477	38.5019	-0.0888511	-0.435134	0.44995	0.998462	no	V-CF	V-CM	OK	37.5769	37.2571	-0.012329	-0.0609613	0.9211	0.998462	no	V-SF	V-CF	OK	40.9477	37.5769	-0.123937	-0.606824	0.29875	0.998462	no	V-SM	V-CM	OK	38.5019	37.2571	-0.0474153	-0.234503	0.69085	0.998462	no	V-SM	V-CF	OK	38.5019	37.5769	-0.0350863
XLOC_000127	NM_023631	chr1:58267240-58325440	Aox4	V-SF	V-SM	NOTEST	0.501729	0.366133	-0.454543	0	1	1	no	V-CF	V-CM	NOTEST	0.392209	0.311887	-0.330601	0	1	1	no	V-SF	V-CF	NOTEST	0.501729	0.392209	-0.355285	0	1	1	no	V-SM	V-CM	NOTEST	0.366133	0.311887	-0.231344	0	1	1	no	V-SM	V-CF	NOTEST	0.366133	0.392209	0.0992579
XLOC_000128	NM_001008419	chr1:58335169-58436108	Aox3l1	V-SF	V-SM	OK	6.95199	11.1235	0.678112	3.0522	5e-05	0.0116162	yes	V-CF	V-CM	OK	8.59718	8.45603	-0.0238828	-0.105095	0.8603	0.998462	no	V-SF	V-CF	OK	6.95199	8.59718	0.306437	1.3339	0.02405	0.92797	no	V-SM	V-CM	OK	11.1235	8.45603	-0.395558	-1.80121	0.00245	0.263079	no	V-SM	V-CF	OK	11.1235	8.59718	-0.371675
XLOC_000129	NM_025824	chr1:58449979-58463392	Bzw1	V-SF	V-SM	OK	37.7763	40.9219	0.115392	0.584927	0.336	0.998462	no	V-CF	V-CM	OK	37.3703	34.9058	-0.0984261	-0.499344	0.4123	0.998462	no	V-SF	V-CF	OK	37.7763	37.3703	-0.0155886	-0.0791722	0.89745	0.998462	no	V-SM	V-CM	OK	40.9219	34.9058	-0.229407	-1.1616	0.0573	0.998462	no	V-SM	V-CF	OK	40.9219	37.3703	-0.130981
XLOC_000130	NM_022988	chr1:58504476-58519120	Nif3l1	V-SF	V-SM	OK	8.89517	8.03892	-0.146019	-0.566614	0.37045	0.998462	no	V-CF	V-CM	OK	7.97587	8.96431	0.16855	0.654639	0.2932	0.998462	no	V-SF	V-CF	OK	8.89517	7.97587	-0.157379	-0.608962	0.3341	0.998462	no	V-SM	V-CM	OK	8.03892	8.96431	0.15719	0.612268	0.33115	0.998462	no	V-SM	V-CF	OK	8.03892	7.97587	-0.01136
XLOC_000131	NM_025597	chr1:58643442-58652792	Ndufb3	V-SF	V-SM	OK	66.8118	60.8688	-0.1344	-0.75772	0.35125	0.998462	no	V-CF	V-CM	OK	62.0528	64.8224	0.0629958	0.356004	0.66595	0.998462	no	V-SF	V-CF	OK	66.8118	62.0528	-0.106607	-0.601313	0.46255	0.998462	no	V-SM	V-CM	OK	60.8688	64.8224	0.0907891	0.512825	0.5315	0.998462	no	V-SM	V-CF	OK	60.8688	62.0528	0.0277933
XLOC_000132	NR_045007	chr1:58709484-58712675	Gm20257	V-SF	V-SM	OK	6.62084	7.30347	0.141568	0.434724	0.53635	0.998462	no	V-CF	V-CM	OK	7.6138	5.95031	-0.355653	-1.06999	0.1278	0.998462	no	V-SF	V-CF	OK	6.62084	7.6138	0.201604	0.620847	0.37095	0.998462	no	V-SM	V-CM	OK	7.30347	5.95031	-0.295617	-0.886953	0.20245	0.998462	no	V-SM	V-CF	OK	7.30347	7.6138	0.0600358
XLOC_000133	NM_009805,NM_207653	chr1:58770129-58815726	Cflar	V-SF	V-SM	OK	18.656	19.1914	0.0408209	0.193213	0.73605	0.998462	no	V-CF	V-CM	OK	18.7287	19.5053	0.05861	0.278827	0.62595	0.998462	no	V-SF	V-CF	OK	18.656	18.7287	0.00561345	0.0266179	0.9643	0.998462	no	V-SM	V-CM	OK	19.1914	19.5053	0.0234026	0.11113	0.84375	0.998462	no	V-SM	V-CF	OK	19.1914	18.7287	-0.0352074
XLOC_000134	NM_001080126,NM_009812	chr1:58852217-58904347	Casp8	V-SF	V-SM	OK	9.65139	11.0591	0.196425	0.778046	0.1748	0.998462	no	V-CF	V-CM	OK	9.49964	9.63528	0.0204537	0.0795499	0.89385	0.998462	no	V-SF	V-CF	OK	9.65139	9.49964	-0.0228642	-0.0890896	0.8756	0.998462	no	V-SM	V-CM	OK	11.0591	9.63528	-0.198835	-0.786091	0.17315	0.998462	no	V-SM	V-CF	OK	11.0591	9.49964	-0.219289
XLOC_000135	NM_172656	chr1:59030414-59051965	Stradb	V-SF	V-SM	OK	4.2072	4.58589	0.124341	0.406185	0.5079	0.998462	no	V-CF	V-CM	OK	4.38408	4.69351	0.0983924	0.325278	0.60205	0.998462	no	V-SF	V-CF	OK	4.2072	4.38408	0.0594119	0.192798	0.75255	0.998462	no	V-SM	V-CM	OK	4.58589	4.69351	0.0334635	0.111393	0.86025	0.998462	no	V-SM	V-CF	OK	4.58589	4.38408	-0.0649289
XLOC_000136	NM_001033373	chr1:59313750-59409213	Cdk15	V-SF	V-SM	NOTEST	0.2463	0.0376118	-2.71116	0	1	1	no	V-CF	V-CM	NOTEST	0.0359929	0.162922	2.1784	0	1	1	no	V-SF	V-CF	NOTEST	0.2463	0.0359929	-2.77463	0	1	1	no	V-SM	V-CM	NOTEST	0.0376118	0.162922	2.11493	0	1	1	no	V-SM	V-CF	NOTEST	0.0376118	0.0359929	-0.0634762
XLOC_000137	NM_008057	chr1:59538990-59543799	Fzd7	V-SF	V-SM	OK	9.80997	10.0889	0.0404428	0.187255	0.7502	0.998462	no	V-CF	V-CM	OK	9.48129	9.21812	-0.0406117	-0.186245	0.7578	0.998462	no	V-SF	V-CF	OK	9.80997	9.48129	-0.0491648	-0.226343	0.70465	0.998462	no	V-SM	V-CM	OK	10.0889	9.21812	-0.130219	-0.600578	0.313	0.998462	no	V-SM	V-CF	OK	10.0889	9.48129	-0.0896075
XLOC_000138	NM_001013771	chr1:59573107-59691353	Gm973	V-SF	V-SM	OK	13.1714	11.2376	-0.229073	-1.04434	0.08245	0.998462	no	V-CF	V-CM	OK	12.016	11.7973	-0.0264974	-0.12133	0.8429	0.998462	no	V-SF	V-CF	OK	13.1714	12.016	-0.132458	-0.605784	0.30995	0.998462	no	V-SM	V-CM	OK	11.2376	11.7973	0.0701172	0.320047	0.5969	0.998462	no	V-SM	V-CF	OK	11.2376	12.016	0.0966146
XLOC_000139	NM_018868	chr1:59741849-59768354	Nop58	V-SF	V-SM	OK	20.7498	18.242	-0.185834	-0.793578	0.16515	0.998462	no	V-CF	V-CM	OK	19.8727	20.3943	0.0373821	0.16015	0.7728	0.998462	no	V-SF	V-CF	OK	20.7498	19.8727	-0.062308	-0.267179	0.63965	0.998462	no	V-SM	V-CM	OK	18.242	20.3943	0.160908	0.686514	0.23265	0.998462	no	V-SM	V-CF	OK	18.242	19.8727	0.123526
XLOC_000140	NR_028554	chr1:59741849-59768354	Snord70	V-SF	V-SM	NOTEST	0	0	0	0	1	1	no	V-CF	V-CM	NOTEST	0	0	0	0	1	1	no	V-SF	V-CF	NOTEST	0	0	0	0	1	1	no	V-SM	V-CM	NOTEST	0	0	0	0	1	1	no	V-SM	V-CF	NOTEST	0	0	0
XLOC_000141	NR_028521	chr1:59741849-59768354	Snord11	V-SF	V-SM	NOTEST	0	0	0	0	1	1	no	V-CF	V-CM	NOTEST	0	0	0	0	1	1	no	V-SF	V-CF	NOTEST	0	0	0	0	1	1	no	V-SM	V-CM	NOTEST	0	0	0	0	1	1	no	V-SM	V-CF	NOTEST	0	0	0
XLOC_000142	NM_007561	chr1:59821480-59927703	Bmpr2	V-SF	V-SM	OK	24.411	25.8908	0.08491	0.421287	0.4762	0.998462	no	V-CF	V-CM	OK	26.359	24.6806	-0.0949168	-0.471266	0.43335	0.998462	no	V-SF	V-CF	OK	24.411	26.359	0.110764	0.550957	0.35415	0.998462	no	V-SM	V-CM	OK	25.8908	24.6806	-0.0690632	-0.342036	0.5676	0.998462	no	V-SM	V-CF	OK	25.8908	26.359	0.0258536
XLOC_000143	NM_001037725	chr1:59969849-60042190	Fam117b	V-SF	V-SM	OK	8.58954	8.04547	-0.094405	-0.433019	0.46385	0.998462	no	V-CF	V-CM	OK	8.1341	7.9396	-0.0349158	-0.159252	0.78685	0.998462	no	V-SF	V-CF	OK	8.58954	8.1341	-0.0785997	-0.360656	0.53955	0.998462	no	V-SM	V-CM	OK	8.04547	7.9396	-0.0191105	-0.0871318	0.88415	0.998462	no	V-SM	V-CF	OK	8.04547	8.1341	0.0158053
XLOC_000144	NM_139150	chr1:60133711-60207878	Carf	V-SF	V-SM	OK	4.44758	4.41832	-0.00952297	-0.0261788	0.96085	0.998462	no	V-CF	V-CM	OK	4.31451	4.76105	0.142081	0.388832	0.50485	0.998462	no	V-SF	V-CF	OK	4.44758	4.31451	-0.043824	-0.124653	0.82865	0.998462	no	V-SM	V-CM	OK	4.41832	4.76105	0.10778	0.28577	0.62065	0.998462	no	V-SM	V-CF	OK	4.41832	4.31451	-0.0343011
XLOC_000145	NM_173444	chr1:60237442-60391549	Nbeal1	V-SF	V-SM	OK	17.8057	17.2191	-0.0483332	-0.226658	0.6901	0.998462	no	V-CF	V-CM	OK	18.7028	16.263	-0.201662	-0.949852	0.1002	0.998462	no	V-SF	V-CF	OK	17.8057	18.7028	0.0709108	0.333031	0.558	0.998462	no	V-SM	V-CM	OK	17.2191	16.263	-0.0824181	-0.387618	0.49495	0.998462	no	V-SM	V-CF	OK	17.2191	18.7028	0.119244
XLOC_000146	NM_030013	chr1:60400215-60444231	Cyp20a1	V-SF	V-SM	OK	27.4025	26.4373	-0.0517344	-0.248823	0.7005	0.998462	no	V-CF	V-CM	OK	25.8099	26.4139	0.033376	0.159777	0.7996	0.998462	no	V-SF	V-CF	OK	27.4025	25.8099	-0.0863843	-0.414215	0.5221	0.998462	no	V-SM	V-CM	OK	26.4373	26.4139	-0.00127391	-0.00611698	0.9938	0.998462	no	V-SM	V-CF	OK	26.4373	25.8099	-0.0346499
XLOC_000147	NM_001198570,NM_001198571,NM_198127	chr1:60466462-60538007	Abi2	V-SF	V-SM	OK	10.1561	9.24852	-0.135051	-0.615691	0.28345	0.998462	no	V-CF	V-CM	OK	10.1769	9.20124	-0.145396	-0.661167	0.24085	0.998462	no	V-SF	V-CF	OK	10.1561	10.1769	0.00295038	0.0135076	0.9806	0.998462	no	V-SM	V-CM	OK	9.24852	9.20124	-0.00739376	-0.0334822	0.95335	0.998462	no	V-SM	V-CF	OK	9.24852	10.1769	0.138002
XLOC_000148	NM_007642	chr1:60803231-60830203	Cd28	V-SF	V-SM	NOTEST	0.422564	0.425874	0.0112552	0	1	1	no	V-CF	V-CM	NOTEST	0.434683	0.423034	-0.0391898	0	1	1	no	V-SF	V-CF	NOTEST	0.422564	0.434683	0.0407914	0	1	1	no	V-SM	V-CM	NOTEST	0.425874	0.423034	-0.00965355	0	1	1	no	V-SM	V-CF	NOTEST	0.425874	0.434683	0.0295362
XLOC_000149	NM_009843	chr1:60965868-60972674	Ctla4	V-SF	V-SM	NOTEST	0.206613	0.177143	-0.222014	0	1	1	no	V-CF	V-CM	NOTEST	0.227374	0.315889	0.474347	0	1	1	no	V-SF	V-CF	NOTEST	0.206613	0.227374	0.138139	0	1	1	no	V-SM	V-CM	NOTEST	0.177143	0.315889	0.8345	0	1	1	no	V-SM	V-CF	NOTEST	0.177143	0.227374	0.360153
XLOC_000150	NM_017480	chr1:61034757-61057164	Icos	V-SF	V-SM	NOTEST	0.450027	0.541416	0.266726	0	1	1	no	V-CF	V-CM	NOTEST	0.766235	0.513593	-0.577161	0	1	1	no	V-SF	V-CF	NOTEST	0.450027	0.766235	0.767776	0	1	1	no	V-SM	V-CM	NOTEST	0.541416	0.513593	-0.0761116	0	1	1	no	V-SM	V-CF	NOTEST	0.541416	0.766235	0.50105
XLOC_000151	NR_040483	chr1:61435275-61452748	9530026F06Rik	V-SF	V-SM	NOTEST	0	0	0	0	1	1	no	V-CF	V-CM	NOTEST	0	0	0	0	1	1	no	V-SF	V-CF	NOTEST	0	0	0	0	1	1	no	V-SM	V-CM	NOTEST	0	0	0	0	1	1	no	V-SM	V-CF	NOTEST	0	0	0
XLOC_000152	NM_001081050	chr1:61685397-62688858	Pard3b	V-SF	V-SM	OK	9.0762	9.02412	-0.00830178	-0.0397684	0.9451	0.998462	no	V-CF	V-CM	OK	9.22662	8.94723	-0.0443611	-0.213139	0.71255	0.998462	no	V-SF	V-CF	OK	9.0762	9.22662	0.0237138	0.113752	0.8468	0.998462	no	V-SM	V-CM	OK	9.02412	8.94723	-0.0123455	-0.0592349	0.9191	0.998462	no	V-SM	V-CF	OK	9.02412	9.22662	0.0320156
XLOC_000153	NM_001077403,NM_001077404,NM_001077405,NM_001077406,NM_001077407,NM_010939	chr1:62749890-62865266	Nrp2	V-SF	V-SM	OK	57.3603	52.6963	-0.12235	-0.521555	0.358	0.998462	no	V-CF	V-CM	OK	56.6417	49.9913	-0.180189	-0.77684	0.17275	0.998462	no	V-SF	V-CF	OK	57.3603	56.6417	-0.0181874	-0.0770757	0.8926	0.998462	no	V-SM	V-CM	OK	52.6963	49.9913	-0.0760264	-0.329768	0.5653	0.998462	no	V-SM	V-CF	OK	52.6963	56.6417	0.104163
XLOC_000154	NR_045914,NR_045915	chr1:63161044-63223396	Gm11602	V-SF	V-SM	OK	2.00232	2.50059	0.320594	0.287066	0.65045	0.998462	no	V-CF	V-CM	OK	1.64671	1.80682	0.133866	0.102968	0.87015	0.998462	no	V-SF	V-CF	OK	2.00232	1.64671	-0.282089	-0.222252	0.72095	0.998462	no	V-SM	V-CM	OK	2.50059	1.80682	-0.468817	-0.407053	0.519	0.998462	no	V-SM	V-CF	OK	2.50059	1.64671	-0.602683
XLOC_000155	NM_018796	chr1:63223404-63227060	Eef1b2	V-SF	V-SM	OK	74.9331	70.5739	-0.0864683	-0.450907	0.46785	0.998462	no	V-CF	V-CM	OK	73.5255	69.9598	-0.0717184	-0.375278	0.5481	0.998462	no	V-SF	V-CF	OK	74.9331	73.5255	-0.0273587	-0.142472	0.81885	0.998462	no	V-SM	V-CM	OK	70.5739	69.9598	-0.0126088	-0.0660693	0.91315	0.998462	no	V-SM	V-CF	OK	70.5739	73.5255	0.0591096
XLOC_000156	NR_028558	chr1:63223404-63227060	Snora41	V-SF	V-SM	OK	189.233	205.595	0.11964	0.0318957	0.9464	0.998462	no	V-CF	V-CM	OK	132.915	52.6574	-1.3358	-0.247469	0.62685	0.998462	no	V-SF	V-CF	OK	189.233	132.915	-0.509655	-0.20073	0.8186	0.998462	no	V-SM	V-CM	OK	205.595	52.6574	-1.96509	-0.324113	0.5126	0.998462	no	V-SM	V-CF	OK	205.595	132.915	-0.629295
XLOC_000157	NM_028673	chr1:63319842-63361149	Zdbf2	V-SF	V-SM	NOTEST	0.302222	0.26712	-0.178121	0	1	1	no	V-CF	V-CM	NOTEST	0.356228	0.258387	-0.463269	0	1	1	no	V-SF	V-CF	NOTEST	0.302222	0.356228	0.23719	0	1	1	no	V-SM	V-CM	NOTEST	0.26712	0.258387	-0.0479584	0	1	1	no	V-SM	V-CF	NOTEST	0.26712	0.356228	0.415311
XLOC_000158	NM_001177600,NM_011780	chr1:63492477-63643089	Adam23	V-SF	V-SM	OK	6.99583	7.43089	0.0870399	0.307208	0.58945	0.998462	no	V-CF	V-CM	OK	7.6659	7.49825	-0.0319005	-0.116115	0.83855	0.998462	no	V-SF	V-CF	OK	6.99583	7.6659	0.131959	0.467421	0.40965	0.998462	no	V-SM	V-CM	OK	7.43089	7.49825	0.0130189	0.0472088	0.93005	0.998462	no	V-SM	V-CF	OK	7.43089	7.6659	0.0449194
XLOC_000159	NM_172422	chr1:63777198-63799959	Fastkd2	V-SF	V-SM	OK	5.51904	4.72252	-0.22486	-0.833137	0.17345	0.998462	no	V-CF	V-CM	OK	4.78621	5.14522	0.10435	0.382298	0.5336	0.998462	no	V-SF	V-CF	OK	5.51904	4.78621	-0.205532	-0.761627	0.2113	0.998462	no	V-SM	V-CM	OK	4.72252	5.14522	0.123678	0.453048	0.45515	0.998462	no	V-SM	V-CF	OK	4.72252	4.78621	0.0193277
XLOC_000160	NR_027824	chr1:64011300-64015573	Gm13749	V-SF	V-SM	NOTEST	0.243255	0.0844955	-1.52552	0	1	1	no	V-CF	V-CM	NOTEST	0.071569	0.101063	0.497854	0	1	1	no	V-SF	V-CF	NOTEST	0.243255	0.071569	-1.76506	0	1	1	no	V-SM	V-CM	NOTEST	0.0844955	0.101063	0.258315	0	1	1	no	V-SM	V-CF	NOTEST	0.0844955	0.071569	-0.239539
XLOC_000161	NM_001037726,NM_009952,NM_133828	chr1:64579377-64651122	Creb1	V-SF	V-SM	OK	15.3633	15.4334	0.00656459	0.0314831	0.95645	0.998462	no	V-CF	V-CM	OK	15.5868	14.9938	-0.0559587	-0.267885	0.64185	0.998462	no	V-SF	V-CF	OK	15.3633	15.5868	0.0208384	0.0998932	0.86185	0.998462	no	V-SM	V-CM	OK	15.4334	14.9938	-0.0416849	-0.199645	0.7267	0.998462	no	V-SM	V-CF	OK	15.4334	15.5868	0.0142738
XLOC_000162	NM_001097644	chr1:64737918-64772216	Ccnyl1	V-SF	V-SM	OK	2.54045	2.30817	-0.138335	-0.398201	0.5197	0.998462	no	V-CF	V-CM	OK	2.02188	2.26872	0.166187	0.45751	0.4512	0.998462	no	V-SF	V-CF	OK	2.54045	2.02188	-0.329387	-0.92571	0.132	0.998462	no	V-SM	V-CM	OK	2.30817	2.26872	-0.0248648	-0.070042	0.9014	0.998462	no	V-SM	V-CF	OK	2.30817	2.02188	-0.191052
XLOC_000163	NM_011086	chr1:65233258-65325270	Pikfyve	V-SF	V-SM	OK	8.54359	8.93988	0.0654132	0.316854	0.5811	0.998462	no	V-CF	V-CM	OK	8.98357	8.43794	-0.0903976	-0.439065	0.451	0.998462	no	V-SF	V-CF	OK	8.54359	8.98357	0.0724475	0.351947	0.5396	0.998462	no	V-SM	V-CM	OK	8.93988	8.43794	-0.0833633	-0.403726	0.4858	0.998462	no	V-SM	V-CF	OK	8.93988	8.98357	0.0070343
XLOC_000164	NM_139270	chr1:65357830-65435818	Pth2r	V-SF	V-SM	NOTEST	0	0	0	0	1	1	no	V-CF	V-CM	NOTEST	0	0.0192322	inf	0	1	1	no	V-SF	V-CF	NOTEST	0	0	0	0	1	1	no	V-SM	V-CM	NOTEST	0	0.0192322	inf	0	1	1	no	V-SM	V-CF	NOTEST	0	0	0
XLOC_000165	NM_027010	chr1:65973095-65974878	Crygf	V-SF	V-SM	NOTEST	0	0	0	0	1	1	no	V-CF	V-CM	NOTEST	0	0	0	0	1	1	no	V-SF	V-CF	NOTEST	0	0	0	0	1	1	no	V-SM	V-CM	NOTEST	0	0	0	0	1	1	no	V-SM	V-CF	NOTEST	0	0	0
XLOC_000166	NM_001039934,NM_008632	chr1:66221902-66489157	Map2	V-SF	V-SM	OK	15.9564	15.0926	-0.080288	-0.380498	0.50995	0.998462	no	V-CF	V-CM	OK	17.3831	16.0061	-0.119066	-0.564601	0.3247	0.998462	no	V-SF	V-CF	OK	15.9564	17.3831	0.123553	0.587185	0.30945	0.998462	no	V-SM	V-CM	OK	15.0926	16.0061	0.0847754	0.400877	0.4863	0.998462	no	V-SM	V-CF	OK	15.0926	17.3831	0.203841
XLOC_000167	NM_175510	chr1:66515020-66745722	Unc80	V-SF	V-SM	OK	1.56026	1.57839	0.0166691	0.0643519	0.91375	0.998462	no	V-CF	V-CM	OK	1.70938	1.6264	-0.0717911	-0.281964	0.62605	0.998462	no	V-SF	V-CF	OK	1.56026	1.70938	0.131685	0.513866	0.37605	0.998462	no	V-SM	V-CM	OK	1.57839	1.6264	0.0432249	0.167932	0.77495	0.998462	no	V-SM	V-CF	OK	1.57839	1.70938	0.115016
XLOC_000168	NM_025683	chr1:66747466-66864169	Rpe	V-SF	V-SM	OK	20.769	21.7022	0.0634141	0.216873	0.71985	0.998462	no	V-CF	V-CM	OK	19.6788	19.4237	-0.0188241	-0.0593708	0.923	0.998462	no	V-SF	V-CF	OK	20.769	19.6788	-0.0777885	-0.245871	0.68225	0.998462	no	V-SM	V-CM	OK	21.7022	19.4237	-0.160027	-0.545908	0.3741	0.998462	no	V-SM	V-CF	OK	21.7022	19.6788	-0.141203
XLOC_000169	NM_001080809	chr1:67169639-67277022	Cps1	V-SF	V-SM	NOTEST	0.0481615	0.0795926	0.724756	0	1	1	no	V-CF	V-CM	NOTEST	0.0892554	0.0754138	-0.24311	0	1	1	no	V-SF	V-CF	NOTEST	0.0481615	0.0892554	0.890059	0	1	1	no	V-SM	V-CM	NOTEST	0.0795926	0.0754138	-0.0778057	0	1	1	no	V-SM	V-CF	NOTEST	0.0795926	0.0892554	0.165304
XLOC_000170	NM_025728,NM_029160	chr1:69873561-70771706	Spag16	V-SF	V-SM	OK	7.2004	7.18877	-0.00233125	-0.00785971	0.9902	0.998462	no	V-CF	V-CM	OK	6.60162	7.03693	0.0921262	0.305671	0.59055	0.998462	no	V-SF	V-CF	OK	7.2004	6.60162	-0.125257	-0.415389	0.4622	0.998462	no	V-SM	V-CM	OK	7.18877	7.03693	-0.0307993	-0.103892	0.848	0.998462	no	V-SM	V-CF	OK	7.18877	6.60162	-0.122925
XLOC_000171	NM_177164	chr1:70772288-70931971	Vwc2l	V-SF	V-SM	NOTEST	0.0438999	0.021784	-1.01095	0	1	1	no	V-CF	V-CM	NOTEST	0.0307842	0.0286416	-0.104077	0	1	1	no	V-SF	V-CF	NOTEST	0.0438999	0.0307842	-0.512025	0	1	1	no	V-SM	V-CM	NOTEST	0.021784	0.0286416	0.394848	0	1	1	no	V-SM	V-CF	NOTEST	0.021784	0.0307842	0.498925
XLOC_000172	NM_026195	chr1:71603729-71625977	Atic	V-SF	V-SM	OK	20.5696	18.091	-0.185244	-0.885231	0.15095	0.998462	no	V-CF	V-CM	OK	19.6682	19.5321	-0.0100173	-0.0480208	0.9409	0.998462	no	V-SF	V-CF	OK	20.5696	19.6682	-0.0646495	-0.310625	0.6126	0.998462	no	V-SM	V-CM	OK	18.091	19.5321	0.110577	0.527226	0.3937	0.998462	no	V-SM	V-CF	OK	18.091	19.6682	0.120594
XLOC_000173	NR_040308	chr1:71699908-71709417	Apol7d	V-SF	V-SM	NOTEST	0.316239	0.0951151	-1.73327	0	1	1	no	V-CF	V-CM	NOTEST	0.175626	0.124998	-0.490596	0	1	1	no	V-SF	V-CF	NOTEST	0.316239	0.175626	-0.848511	0	1	1	no	V-SM	V-CM	NOTEST	0.0951151	0.124998	0.39416	0	1	1	no	V-SM	V-CF	NOTEST	0.0951151	0.175626	0.884756
XLOC_000174	NR_027658,NR_027659	chr1:71934685-71937778	Gm8883	V-SF	V-SM	NOTEST	0	0	0	0	1	1	no	V-CF	V-CM	NOTEST	0.0550981	0	#NAME?	0	1	1	no	V-SF	V-CF	NOTEST	0	0.0550981	inf	0	1	1	no	V-SM	V-CM	NOTEST	0	0	0	0	1	1	no	V-SM	V-CF	NOTEST	0	0.0550981	inf
XLOC_000175	NM_175564	chr1:72330946-72349569	Tmem169	V-SF	V-SM	OK	1.01038	0.918136	-0.138119	-0.280493	0.6379	0.998462	no	V-CF	V-CM	OK	1.06158	1.06848	0.00934121	0.0195586	0.96575	0.998462	no	V-SF	V-CF	OK	1.01038	1.06158	0.071317	0.148548	0.81395	0.998462	no	V-SM	V-CM	OK	0.918136	1.06848	0.218777	0.446497	0.46205	0.998462	no	V-SM	V-CF	OK	0.918136	1.06158	0.209436
XLOC_000176	NM_009533	chr1:72353994-72441527	Xrcc5	V-SF	V-SM	OK	16.7705	14.997	-0.161252	-0.745723	0.224	0.998462	no	V-CF	V-CM	OK	15.9646	15.9018	-0.00568663	-0.0263435	0.96555	0.998462	no	V-SF	V-CF	OK	16.7705	15.9646	-0.0710517	-0.330344	0.58865	0.998462	no	V-SM	V-CM	OK	14.997	15.9018	0.0845135	0.389441	0.5209	0.998462	no	V-SM	V-CF	OK	14.997	15.9646	0.0902001
XLOC_000177	NM_018817	chr1:72629824-72683364	Smarcal1	V-SF	V-SM	OK	4.72119	4.7875	0.0201209	0.0859543	0.8843	0.998462	no	V-CF	V-CM	OK	4.92368	4.83158	-0.0272409	-0.117081	0.83795	0.998462	no	V-SF	V-CF	OK	4.72119	4.92368	0.0605847	0.259226	0.6632	0.998462	no	V-SM	V-CM	OK	4.7875	4.83158	0.013223	0.0567404	0.92105	0.998462	no	V-SM	V-CF	OK	4.7875	4.92368	0.0404639
XLOC_000178	NM_009084	chr1:72757833-72760387	Rpl37a	V-SF	V-SM	OK	27.5448	23.9975	-0.198893	-0.870241	0.2726	0.998462	no	V-CF	V-CM	OK	24.4345	24.2448	-0.0112457	-0.0486063	0.9562	0.998462	no	V-SF	V-CF	OK	27.5448	24.4345	-0.172857	-0.756964	0.3435	0.998462	no	V-SM	V-CM	OK	23.9975	24.2448	0.0147903	0.0638743	0.92915	0.998462	no	V-SM	V-CF	OK	23.9975	24.4345	0.026036
XLOC_000179	NM_008342	chr1:72871053-72899045	Igfbp2	V-SF	V-SM	OK	119.631	116.22	-0.0417259	-0.226166	0.72565	0.998462	no	V-CF	V-CM	OK	112.721	120.779	0.0996204	0.541735	0.4187	0.998462	no	V-SF	V-CF	OK	119.631	112.721	-0.0858373	-0.46543	0.4731	0.998462	no	V-SM	V-CM	OK	116.22	120.779	0.055509	0.301747	0.6473	0.998462	no	V-SM	V-CF	OK	116.22	112.721	-0.0441114
XLOC_000180	NR_038001,NR_038002	chr1:73062609-73072082	1700027A15Rik	V-SF	V-SM	NOTEST	0.186146	0	#NAME?	0	1	1	no	V-CF	V-CM	NOTEST	0	0	0	0	1	1	no	V-SF	V-CF	NOTEST	0.186146	0	#NAME?	0	1	1	no	V-SM	V-CM	NOTEST	0	0	0	0	1	1	no	V-SM	V-CF	NOTEST	0	0	0
XLOC_000181	NR_040605	chr1:73437958-73477353	D530049I02Rik	V-SF	V-SM	NOTEST	0	0	0	0	1	1	no	V-CF	V-CM	NOTEST	0	0	0	0	1	1	no	V-SF	V-CF	NOTEST	0	0	0	0	1	1	no	V-SM	V-CM	NOTEST	0	0	0	0	1	1	no	V-SM	V-CF	NOTEST	0	0	0
XLOC_000182	NM_001034060,NM_001170641	chr1:74172114-74194804	Rufy4	V-SF	V-SM	OK	1.11692	0.968951	-0.205027	-0.340098	0.51275	0.998462	no	V-CF	V-CM	OK	0.850202	0.897182	0.0775955	0.11643	0.81785	0.998462	no	V-SF	V-CF	OK	1.11692	0.850202	-0.393646	-0.621	0.22765	0.998462	no	V-SM	V-CM	OK	0.968951	0.897182	-0.111023	-0.17429	0.73295	0.998462	no	V-SM	V-CF	OK	0.968951	0.850202	-0.188619
XLOC_000183	NM_009909	chr1:74200567-74207820	Cxcr2	V-SF	V-SM	OK	2.53965	3.58082	0.49566	1.53695	0.0129	0.708141	no	V-CF	V-CM	OK	3.40533	3.89216	0.192778	0.637368	0.29965	0.998462	no	V-SF	V-CF	OK	2.53965	3.40533	0.423161	1.30265	0.03195	0.998462	no	V-SM	V-CM	OK	3.58082	3.89216	0.120279	0.401018	0.5124	0.998462	no	V-SM	V-CF	OK	3.58082	3.40533	-0.0724992
XLOC_000184	NM_029711	chr1:74283123-74314787	Arpc2	V-SF	V-SM	OK	69.2015	70.6592	0.0300748	0.160301	0.8031	0.998462	no	V-CF	V-CM	OK	70.1162	69.2839	-0.0172265	-0.0917391	0.88415	0.998462	no	V-SF	V-CF	OK	69.2015	70.1162	0.0189437	0.100907	0.87625	0.998462	no	V-SM	V-CM	OK	70.6592	69.2839	-0.0283576	-0.151113	0.8129	0.998462	no	V-SM	V-CF	OK	70.6592	70.1162	-0.0111311
XLOC_000185	NM_174985	chr1:74325173-74326163	Gpbar1	V-SF	V-SM	NOTEST	0.0910915	0.117561	0.368021	0	1	1	no	V-CF	V-CM	NOTEST	0.104479	0.103807	-0.00931359	0	1	1	no	V-SF	V-CF	NOTEST	0.0910915	0.104479	0.197823	0	1	1	no	V-SM	V-CM	NOTEST	0.117561	0.103807	-0.179512	0	1	1	no	V-SM	V-CF	NOTEST	0.117561	0.104479	-0.170199
XLOC_000186	NM_001039509,NM_019999,NM_025580	chr1:74331607-74400266	Pnkd	V-SF	V-SM	OK	11.0779	9.43212	-0.232029	-0.317295	0.66995	0.998462	no	V-CF	V-CM	OK	8.49021	9.54451	0.16887	0.237884	0.74285	0.998462	no	V-SF	V-CF	OK	11.0779	8.49021	-0.383812	-0.516887	0.4744	0.998462	no	V-SM	V-CM	OK	9.43212	9.54451	0.0170878	0.024478	0.97475	0.998462	no	V-SM	V-CF	OK	9.43212	8.49021	-0.151783
XLOC_000187	NM_001033345	chr1:74408681-74415895	Gm216	V-SF	V-SM	OK	8.68958	8.476	-0.0359016	-0.139096	0.8243	0.998462	no	V-CF	V-CM	OK	7.88659	9.03177	0.195607	0.754258	0.2304	0.998462	no	V-SF	V-CF	OK	8.68958	7.88659	-0.139883	-0.532863	0.39615	0.998462	no	V-SM	V-CM	OK	8.476	9.03177	0.0916253	0.359489	0.568	0.998462	no	V-SM	V-CF	OK	8.476	7.88659	-0.103982
XLOC_000188	NM_013612	chr1:74421776-74432625	Slc11a1	V-SF	V-SM	OK	2.4082	2.9053	0.270734	0.748311	0.22665	0.998462	no	V-CF	V-CM	OK	3.07039	2.96415	-0.0508038	-0.146735	0.81785	0.998462	no	V-SF	V-CF	OK	2.4082	3.07039	0.350468	0.97517	0.1148	0.998462	no	V-SM	V-CM	OK	2.9053	2.96415	0.0289304	0.0829616	0.8996	0.998462	no	V-SM	V-CF	OK	2.9053	3.07039	0.0797342
XLOC_000189	NM_153088	chr1:74438182-74443859	Ctdsp1	V-SF	V-SM	OK	13.7152	15.4939	0.175917	0.761758	0.1821	0.998462	no	V-CF	V-CM	OK	13.5093	13.63	0.0128352	0.0548497	0.91815	0.998462	no	V-SF	V-CF	OK	13.7152	13.5093	-0.0218281	-0.0934002	0.8713	0.998462	no	V-SM	V-CM	OK	15.4939	13.63	-0.18491	-0.799642	0.1601	0.998462	no	V-SM	V-CF	OK	15.4939	13.5093	-0.197745
XLOC_000190	NR_029743	chr1:74438182-74443859	Mir26b	V-SF	V-SM	NOTEST	0	0	0	0	1	1	no	V-CF	V-CM	NOTEST	0	0	0	0	1	1	no	V-SF	V-CF	NOTEST	0	0	0	0	1	1	no	V-SM	V-CM	NOTEST	0	0	0	0	1	1	no	V-SM	V-CF	NOTEST	0	0	0
XLOC_000191	NM_009509	chr1:74455957-74634602	Vil1	V-SF	V-SM	OK	37.1659	36.3403	-0.0324086	-0.107476	0.85885	0.998462	no	V-CF	V-CM	OK	41.9135	39.3433	-0.0912966	-0.325945	0.59705	0.998462	no	V-SF	V-CF	OK	37.1659	41.9135	0.173436	0.617611	0.3073	0.998462	no	V-SM	V-CM	OK	36.3403	39.3433	0.114548	0.380718	0.53525	0.998462	no	V-SM	V-CF	OK	36.3403	41.9135	0.205844
XLOC_000192	NM_021383	chr1:74455957-74634602	Rqcd1	V-SF	V-SM	OK	10.6372	10.2725	-0.0503354	-0.096925	0.86985	0.998462	no	V-CF	V-CM	OK	10.5532	10.701	0.0200683	0.0367913	0.94985	0.998462	no	V-SF	V-CF	OK	10.6372	10.5532	-0.01144	-0.0213012	0.97235	0.998462	no	V-SM	V-CM	OK	10.2725	10.701	0.0589637	0.111672	0.8531	0.998462	no	V-SM	V-CF	OK	10.2725	10.5532	0.0388954
XLOC_000193	NM_001081456,NM_148937	chr1:74455957-74634602	Plcd4	V-SF	V-SM	NOTEST	0.484992	0.647713	0.417394	0	1	1	no	V-CF	V-CM	NOTEST	0.648271	0.483409	-0.423352	0	1	1	no	V-SF	V-CF	NOTEST	0.484992	0.648271	0.418636	0	1	1	no	V-SM	V-CM	NOTEST	0.647713	0.483409	-0.42211	0	1	1	no	V-SM	V-CF	NOTEST	0.647713	0.648271	0.00124247
XLOC_000194	NM_025784	chr1:74634934-74639017	Bcs1l	V-SF	V-SM	OK	3.80488	4.01057	0.0759552	0.224373	0.72465	0.998462	no	V-CF	V-CM	OK	3.88142	3.96575	0.0310094	0.0924474	0.8865	0.998462	no	V-SF	V-CF	OK	3.80488	3.88142	0.0287313	0.0845407	0.89775	0.998462	no	V-SM	V-CM	OK	4.01057	3.96575	-0.0162145	-0.0485346	0.9394	0.998462	no	V-SM	V-CF	OK	4.01057	3.88142	-0.0472239
XLOC_000195	NM_175031	chr1:74648028-74683467	Stk36	V-SF	V-SM	OK	2.15968	1.87188	-0.206329	-0.659713	0.26545	0.998462	no	V-CF	V-CM	OK	2.05784	2.00569	-0.0370323	-0.119585	0.8374	0.998462	no	V-SF	V-CF	OK	2.15968	2.05784	-0.0696819	-0.227147	0.6994	0.998462	no	V-SM	V-CM	OK	1.87188	2.00569	0.0996151	0.315631	0.59885	0.998462	no	V-SM	V-CF	OK	1.87188	2.05784	0.136647
XLOC_000196	NM_001014974	chr1:74708327-74744547	Ttll4	V-SF	V-SM	OK	6.32668	6.53514	0.0467697	0.195574	0.74745	0.998462	no	V-CF	V-CM	OK	6.24863	6.5323	0.0640502	0.267823	0.65295	0.998462	no	V-SF	V-CF	OK	6.32668	6.24863	-0.0179073	-0.074661	0.9028	0.998462	no	V-SM	V-CM	OK	6.53514	6.5323	-0.000626786	-0.00262867	0.99295	0.998462	no	V-SM	V-CF	OK	6.53514	6.24863	-0.064677
XLOC_000197	NM_024264	chr1:74760147-74784464	Cyp27a1	V-SF	V-SM	OK	6.5899	6.34581	-0.0544538	-0.190426	0.7622	0.998462	no	V-CF	V-CM	OK	6.47036	5.68353	-0.187059	-0.643252	0.30805	0.998462	no	V-SF	V-CF	OK	6.5899	6.47036	-0.0264111	-0.0929224	0.878	0.998462	no	V-SM	V-CM	OK	6.34581	5.68353	-0.159016	-0.543656	0.38865	0.998462	no	V-SM	V-CF	OK	6.34581	6.47036	0.0280428
XLOC_000198	NM_009526	chr1:74818465-74831893	Wnt6	V-SF	V-SM	NOTEST	0.752152	0.744628	-0.0145038	0	1	1	no	V-CF	V-CM	OK	0.934172	0.921828	-0.0191912	-0.0342109	0.95385	0.998462	no	V-SF	V-CF	OK	0.752152	0.934172	0.312664	0.522643	0.3947	0.998462	no	V-SM	V-CM	OK	0.744628	0.921828	0.307977	0.508939	0.4067	0.998462	no	V-SM	V-CF	OK	0.744628	0.934172	0.327168
XLOC_000199	NM_009518	chr1:74838592-74850749	Wnt10a	V-SF	V-SM	NOTEST	0.587724	0.440992	-0.414385	0	1	1	no	V-CF	V-CM	NOTEST	0.353116	0.595944	0.755034	0	1	1	no	V-SF	V-CF	NOTEST	0.587724	0.353116	-0.734994	0	1	1	no	V-SM	V-CM	NOTEST	0.440992	0.595944	0.434424	0	1	1	no	V-SM	V-CF	NOTEST	0.440992	0.353116	-0.320609
XLOC_000200	NM_009872	chr1:74901602-74904306	Cdk5r2	V-SF	V-SM	NOTEST	0.643471	0.501057	-0.3609	0	1	1	no	V-CF	V-CM	NOTEST	0.576046	0.320937	-0.843896	0	1	1	no	V-SF	V-CF	NOTEST	0.643471	0.576046	-0.159692	0	1	1	no	V-SM	V-CM	NOTEST	0.501057	0.320937	-0.642687	0	1	1	no	V-SM	V-CF	NOTEST	0.501057	0.576046	0.201209
XLOC_000201	NM_170755	chr1:75139359-75144483	Fam134a	V-SF	V-SM	OK	36.4602	37.377	0.0358309	0.181868	0.7675	0.998462	no	V-CF	V-CM	OK	38.8399	38.4628	-0.0140748	-0.0714402	0.9054	0.998462	no	V-SF	V-CF	OK	36.4602	38.8399	0.0912191	0.462526	0.45575	0.998462	no	V-SM	V-CM	OK	37.377	38.4628	0.0413133	0.209913	0.73025	0.998462	no	V-SM	V-CF	OK	37.377	38.8399	0.0553882
XLOC_000202	NM_001159905,NM_001159906,NM_026846	chr1:75165219-75168200	Zfand2b	V-SF	V-SM	OK	15.6048	16.1523	0.0497486	0.177894	0.75245	0.998462	no	V-CF	V-CM	OK	15.3302	16.5332	0.10899	0.392008	0.48885	0.998462	no	V-SF	V-CF	OK	15.6048	15.3302	-0.0256097	-0.0910148	0.87005	0.998462	no	V-SM	V-CM	OK	16.1523	16.5332	0.0336316	0.121729	0.83035	0.998462	no	V-SM	V-CF	OK	16.1523	15.3302	-0.0753583
XLOC_000203	NM_026187	chr1:75188708-75207353	Ankzf1	V-SF	V-SM	OK	8.21715	8.15726	-0.0105528	-0.034012	0.95255	0.998462	no	V-CF	V-CM	OK	7.91663	8.59206	0.118116	0.408834	0.50485	0.998462	no	V-SF	V-CF	OK	8.21715	7.91663	-0.0537504	-0.180978	0.7705	0.998462	no	V-SM	V-CM	OK	8.15726	8.59206	0.0749187	0.247638	0.68225	0.998462	no	V-SM	V-CF	OK	8.15726	7.91663	-0.0431976
XLOC_000204	NM_011494	chr1:75207403-75215828	Stk16	V-SF	V-SM	OK	12.5598	12.5112	-0.00559169	-0.0164046	0.98025	0.998462	no	V-CF	V-CM	OK	13.1102	14.1593	0.111061	0.334836	0.5826	0.998462	no	V-SF	V-CF	OK	12.5598	13.1102	0.0618809	0.19085	0.7577	0.998462	no	V-SM	V-CM	OK	12.5112	14.1593	0.178534	0.513093	0.39975	0.998462	no	V-SM	V-CF	OK	12.5112	13.1102	0.0674726
XLOC_000205	NM_001159883,NM_001159884,NM_001159885,NM_020266,NM_178055	chr1:75232997-75242267	Dnajb2	V-SF	V-SM	OK	25.2505	23.1622	-0.124541	-0.540843	0.3471	0.998462	no	V-CF	V-CM	OK	23.6568	25.6376	0.116004	0.501207	0.3776	0.998462	no	V-SF	V-CF	OK	25.2505	23.6568	-0.0940555	-0.406676	0.4807	0.998462	no	V-SM	V-CM	OK	23.1622	25.6376	0.146489	0.635686	0.2598	0.998462	no	V-SM	V-CF	OK	23.1622	23.6568	0.0304851
XLOC_000206	NM_010043	chr1:75356918-75364290	Des	V-SF	V-SM	OK	0.655391	0.861621	0.394698	0.629063	0.29955	0.998462	no	V-CF	V-CM	NOTEST	0.363292	0.755133	1.0556	0	1	1	no	V-SF	V-CF	NOTEST	0.655391	0.363292	-0.851229	0	1	1	no	V-SM	V-CM	OK	0.861621	0.755133	-0.190323	-0.319355	0.601	0.998462	no	V-SM	V-CF	OK	0.861621	0.363292	-1.24593
XLOC_000207	NM_001085370,NM_001085371,NM_001173477,NM_007463	chr1:75371871-75428881	Speg	V-SF	V-SM	OK	9.89345	9.68339	-0.0309616	-0.0887144	0.87845	0.998462	no	V-CF	V-CM	OK	10.0989	9.70706	-0.0570858	-0.147719	0.79505	0.998462	no	V-SF	V-CF	OK	9.89345	10.0989	0.0296459	0.0787233	0.88865	0.998462	no	V-SM	V-CM	OK	9.68339	9.70706	0.00352179	0.00979292	0.9867	0.998462	no	V-SM	V-CF	OK	9.68339	10.0989	0.0606075
XLOC_000208	NM_133708	chr1:75432517-75439751	Gmppa	V-SF	V-SM	OK	25.4502	24.8323	-0.0354621	-0.168133	0.7891	0.998462	no	V-CF	V-CM	OK	24.96	24.9172	-0.00247455	-0.0117623	0.9813	0.998462	no	V-SF	V-CF	OK	25.4502	24.96	-0.0280578	-0.133324	0.83165	0.998462	no	V-SM	V-CM	OK	24.8323	24.9172	0.00492975	0.0233803	0.96955	0.998462	no	V-SM	V-CF	OK	24.8323	24.96	0.00740431
XLOC_000209	NM_183022	chr1:75447084-75470915	Asic4	V-SF	V-SM	NOTEST	0.258172	0.182237	-0.502513	0	1	1	no	V-CF	V-CM	NOTEST	0.253661	0.172723	-0.554442	0	1	1	no	V-SF	V-CF	NOTEST	0.258172	0.253661	-0.0254279	0	1	1	no	V-SM	V-CM	NOTEST	0.182237	0.172723	-0.077357	0	1	1	no	V-SM	V-CF	NOTEST	0.182237	0.253661	0.477085
XLOC_000210	NM_177056	chr1:75476106-75482268	Tmem198	V-SF	V-SM	OK	0.839902	0.463653	-0.857175	-1.24238	0.05385	0.998462	no	V-CF	V-CM	NOTEST	0.662897	0.742037	0.162707	0	1	1	no	V-SF	V-CF	OK	0.839902	0.662897	-0.341437	-0.550645	0.3694	0.998462	no	V-SM	V-CM	NOTEST	0.463653	0.742037	0.678445	0	1	1	no	V-SM	V-CF	NOTEST	0.463653	0.662897	0.515738
XLOC_000211	NM_010564	chr1:75503651-75506929	Inha	V-SF	V-SM	OK	1.26009	1.0416	-0.274725	-0.464828	0.46755	0.998462	no	V-CF	V-CM	OK	1.12603	1.41961	0.334257	0.586045	0.3605	0.998462	no	V-SF	V-CF	OK	1.26009	1.12603	-0.16228	-0.279118	0.6578	0.998462	no	V-SM	V-CM	OK	1.0416	1.41961	0.446702	0.769956	0.2418	0.998462	no	V-SM	V-CF	OK	1.0416	1.12603	0.112445
XLOC_000212	NM_027886	chr1:75518103-75533910	Stk11ip	V-SF	V-SM	OK	7.20126	6.85813	-0.0704329	-0.303217	0.6093	0.998462	no	V-CF	V-CM	OK	7.50397	7.3642	-0.0271263	-0.118058	0.84015	0.998462	no	V-SF	V-CF	OK	7.20126	7.50397	0.0594057	0.258216	0.663	0.998462	no	V-SM	V-CM	OK	6.85813	7.3642	0.102712	0.442731	0.4521	0.998462	no	V-SM	V-CF	OK	6.85813	7.50397	0.129839
XLOC_000213	NM_009208	chr1:75542840-75556006	Slc4a3	V-SF	V-SM	OK	3.79072	3.84856	0.0218453	0.0804452	0.89205	0.998462	no	V-CF	V-CM	OK	3.6849	4.29839	0.222172	0.83409	0.1693	0.998462	no	V-SF	V-CF	OK	3.79072	3.6849	-0.0408486	-0.149782	0.80425	0.998462	no	V-SM	V-CM	OK	3.84856	4.29839	0.159478	0.601415	0.3202	0.998462	no	V-SM	V-CF	OK	3.84856	3.6849	-0.0626939
XLOC_000214	NR_038012,NR_038013	chr1:76485707-76498603	Gm17751	V-SF	V-SM	NOTEST	0	0	0	0	1	1	no	V-CF	V-CM	NOTEST	0.025725	0	#NAME?	0	1	1	no	V-SF	V-CF	NOTEST	0	0.025725	inf	0	1	1	no	V-SM	V-CM	NOTEST	0	0	0	0	1	1	no	V-SM	V-CF	NOTEST	0	0.025725	inf
XLOC_000215	NM_001004173	chr1:78306920-78416861	Sgpp2	V-SF	V-SM	OK	5.57708	5.84051	0.0665855	0.266996	0.64795	0.998462	no	V-CF	V-CM	OK	7.08611	6.9499	-0.0280032	-0.117006	0.84825	0.998462	no	V-SF	V-CF	OK	5.57708	7.08611	0.345486	1.40747	0.0179	0.820465	no	V-SM	V-CM	OK	5.84051	6.9499	0.250897	1.031	0.0803	0.998462	no	V-SM	V-CF	OK	5.84051	7.08611	0.2789
XLOC_000216	NM_026713	chr1:78507634-78534748	Mogat1	V-SF	V-SM	OK	2.89291	3.13656	0.116663	0.278368	0.6808	0.998462	no	V-CF	V-CM	OK	3.58882	3.86539	0.107106	0.280118	0.67355	0.998462	no	V-SF	V-CF	OK	2.89291	3.58882	0.310989	0.759462	0.25525	0.998462	no	V-SM	V-CM	OK	3.13656	3.86539	0.301431	0.767709	0.2477	0.998462	no	V-SM	V-CF	OK	3.13656	3.58882	0.194325
XLOC_000217	NM_001001981,NM_001033606,NM_001136222,NM_001136226,NM_028817	chr1:78654399-78704318	Utp14b	V-SF	V-SM	OK	36.1499	37.4455	0.0508008	0.245283	0.67215	0.998462	no	V-CF	V-CM	OK	35.8361	36.7459	0.0361703	0.176128	0.7693	0.998462	no	V-SF	V-CF	OK	36.1499	35.8361	-0.0125781	-0.0607042	0.9182	0.998462	no	V-SM	V-CM	OK	37.4455	36.7459	-0.0272086	-0.13255	0.8287	0.998462	no	V-SM	V-CF	OK	37.4455	35.8361	-0.0633789
XLOC_000218	NM_021342	chr1:78813523-78816600	Kcne4	V-SF	V-SM	OK	9.77267	10.9829	0.168441	0.707773	0.24765	0.998462	no	V-CF	V-CM	OK	11.6425	10.3449	-0.170475	-0.727772	0.2337	0.998462	no	V-SF	V-CF	OK	9.77267	11.6425	0.252574	1.0707	0.0818	0.998462	no	V-SM	V-CM	OK	10.9829	10.3449	-0.0863423	-0.365317	0.55625	0.998462	no	V-SM	V-CF	OK	10.9829	11.6425	0.0841329
XLOC_000219	NM_001081210	chr1:79772592-79778020	Mrpl44	V-SF	V-SM	OK	17.2427	18.4872	0.100543	0.440881	0.4978	0.998462	no	V-CF	V-CM	OK	18.8503	19.117	0.0202646	0.0902293	0.887	0.998462	no	V-SF	V-CF	OK	17.2427	18.8503	0.128601	0.564488	0.3758	0.998462	no	V-SM	V-CM	OK	18.4872	19.117	0.0483226	0.214934	0.73775	0.998462	no	V-SM	V-CF	OK	18.4872	18.8503	0.028058
XLOC_000220	NR_040460	chr1:80442506-80472235	1700016L21Rik	V-SF	V-SM	NOTEST	0	0	0	0	1	1	no	V-CF	V-CM	NOTEST	0	0	0	0	1	1	no	V-SF	V-CF	NOTEST	0	0	0	0	1	1	no	V-SM	V-CM	NOTEST	0	0	0	0	1	1	no	V-SM	V-CF	NOTEST	0	0	0
XLOC_000221	NM_172849	chr1:81073891-81268226	Nyap2	V-SF	V-SM	OK	0.835893	0.630294	-0.407292	-0.899847	0.13615	0.998462	no	V-CF	V-CM	OK	0.807802	0.805754	-0.0036635	-0.00844558	0.97105	0.998462	no	V-SF	V-CF	OK	0.835893	0.807802	-0.049315	-0.113607	0.85605	0.998462	no	V-SM	V-CM	OK	0.630294	0.805754	0.354313	0.783307	0.1939	0.998462	no	V-SM	V-CF	OK	0.630294	0.807802	0.357977
XLOC_000222	NM_001122685,NM_029777	chr1:82313153-82441941	Rhbdd1	V-SF	V-SM	OK	11.524	12.3902	0.10455	0.457231	0.4186	0.998462	no	V-CF	V-CM	OK	12.7984	11.8234	-0.114311	-0.502604	0.3845	0.998462	no	V-SF	V-CF	OK	11.524	12.7984	0.151314	0.662449	0.24545	0.998462	no	V-SM	V-CM	OK	12.3902	11.8234	-0.0675467	-0.296672	0.6056	0.998462	no	V-SM	V-CF	OK	12.3902	12.7984	0.0467646
XLOC_000223	NM_007734	chr1:82583495-82718634	Col4a3	V-SF	V-SM	NOTEST	0.684129	0.667819	-0.0348109	0	1	1	no	V-CF	V-CM	OK	0.791438	0.756536	-0.0650674	-0.179751	0.7585	0.998462	no	V-SF	V-CF	OK	0.684129	0.791438	0.210209	0.569428	0.33715	0.998462	no	V-SM	V-CM	OK	0.667819	0.756536	0.179952	0.481617	0.41255	0.998462	no	V-SM	V-CF	OK	0.667819	0.791438	0.24502
XLOC_000224	NM_029409	chr1:82721492-82748964	Mff	V-SF	V-SM	OK	38.7448	36.1797	-0.0988215	-0.502179	0.4286	0.998462	no	V-CF	V-CM	OK	37.7366	39.294	0.0583451	0.297179	0.6373	0.998462	no	V-SF	V-CF	OK	38.7448	37.7366	-0.0380381	-0.193423	0.7624	0.998462	no	V-SM	V-CM	OK	36.1797	39.294	0.119129	0.60638	0.33745	0.998462	no	V-SM	V-CF	OK	36.1797	37.7366	0.0607835
XLOC_000225	NM_010472	chr1:82836057-82892850	Agfg1	V-SF	V-SM	OK	19.1251	19.0557	-0.0052462	-0.0253843	0.9657	0.998462	no	V-CF	V-CM	OK	18.7287	18.0424	-0.0538569	-0.259442	0.6724	0.998462	no	V-SF	V-CF	OK	19.1251	18.7287	-0.0302195	-0.145973	0.80925	0.998462	no	V-SM	V-CM	OK	19.0557	18.0424	-0.0788302	-0.380384	0.5288	0.998462	no	V-SM	V-CF	OK	19.0557	18.7287	-0.0249733
XLOC_000226	NM_001159738,NM_016960	chr1:83113340-83115742	Ccl20	V-SF	V-SM	OK	4.33717	3.83038	-0.179266	-0.325902	0.5521	0.998462	no	V-CF	V-CM	OK	3.68204	6.43086	0.804505	1.51605	0.0072	0.525242	no	V-SF	V-CF	OK	4.33717	3.68204	-0.236246	-0.419725	0.4337	0.998462	no	V-SM	V-CM	OK	3.83038	6.43086	0.747525	1.44572	0.01035	0.636847	no	V-SM	V-CF	OK	3.83038	3.68204	-0.0569806
XLOC_000227	NM_027725,NR_027636	chr1:83156336-83207147	Daw1	V-SF	V-SM	OK	2.37544	2.33106	-0.0272088	-0.0552762	0.92115	0.998462	no	V-CF	V-CM	OK	2.45229	1.8328	-0.420081	-0.796152	0.15125	0.998462	no	V-SF	V-CF	OK	2.37544	2.45229	0.045933	0.0931722	0.87035	0.998462	no	V-SM	V-CM	OK	2.33106	1.8328	-0.346939	-0.658413	0.22655	0.998462	no	V-SM	V-CF	OK	2.33106	2.45229	0.0731418
XLOC_000228	NR_039588	chr1:84366413-84692796	Mir5126	V-SF	V-SM	NOTEST	0	0	0	0	1	1	no	V-CF	V-CM	NOTEST	0	0	0	0	1	1	no	V-SF	V-CF	NOTEST	0	0	0	0	1	1	no	V-SM	V-CM	NOTEST	0	0	0	0	1	1	no	V-SM	V-CF	NOTEST	0	0	0
XLOC_000229	NM_025386	chr1:84836415-84897061	Fbxo36	V-SF	V-SM	OK	10.6355	12.59	0.24339	0.869892	0.20945	0.998462	no	V-CF	V-CM	OK	13.5998	12.766	-0.0912704	-0.341973	0.6282	0.998462	no	V-SF	V-CF	OK	10.6355	13.5998	0.354689	1.27871	0.0688	0.998462	no	V-SM	V-CM	OK	12.59	12.766	0.0200294	0.0743483	0.9217	0.998462	no	V-SM	V-CF	OK	12.59	13.5998	0.1113
XLOC_000230	NM_001081746	chr1:85196185-85210337	Gm7609	V-SF	V-SM	NOTEST	0.692041	0.419214	-0.723171	0	1	1	no	V-CF	V-CM	NOTEST	0.768457	0.796694	0.0520597	0	1	1	no	V-SF	V-CF	NOTEST	0.692041	0.768457	0.151107	0	1	1	no	V-SM	V-CM	NOTEST	0.419214	0.796694	0.926338	0	1	1	no	V-SM	V-CF	NOTEST	0.419214	0.768457	0.874278
XLOC_000231	NM_001013817	chr1:87473474-87541611	Sp140	V-SF	V-SM	OK	3.08991	2.82126	-0.131222	-0.301603	0.589	0.998462	no	V-CF	V-CM	OK	3.44973	2.85347	-0.273765	-0.694417	0.22635	0.998462	no	V-SF	V-CF	OK	3.08991	3.44973	0.158918	0.419219	0.46815	0.998462	no	V-SM	V-CM	OK	2.82126	2.85347	0.0163756	0.0365241	0.94845	0.998462	no	V-SM	V-CF	OK	2.82126	3.44973	0.29014
XLOC_000232	NM_013673	chr1:87546624-87606023	Sp100	V-SF	V-SM	OK	9.9963	9.61357	-0.0563219	-0.228388	0.7137	0.998462	no	V-CF	V-CM	OK	10.8901	10.5377	-0.0474609	-0.196869	0.74185	0.998462	no	V-SF	V-CF	OK	9.9963	10.8901	0.123557	0.509526	0.4148	0.998462	no	V-SM	V-CM	OK	9.61357	10.5377	0.132417	0.540004	0.38755	0.998462	no	V-SM	V-CF	OK	9.61357	10.8901	0.179878
XLOC_000233	NM_133781	chr1:87690021-87748152	Cab39	V-SF	V-SM	OK	74.4034	75.9372	0.0294379	0.138552	0.8199	0.998462	no	V-CF	V-CM	OK	73.2572	69.8227	-0.0692741	-0.328448	0.58045	0.998462	no	V-SF	V-CF	OK	74.4034	73.2572	-0.0223979	-0.10574	0.86245	0.998462	no	V-SM	V-CM	OK	75.9372	69.8227	-0.12111	-0.572451	0.33545	0.998462	no	V-SM	V-CF	OK	75.9372	73.2572	-0.0518357
XLOC_000234	NM_022417	chr1:87791084-87805273	Itm2c	V-SF	V-SM	OK	115.513	108.999	-0.0837362	-0.423206	0.49655	0.998462	no	V-CF	V-CM	OK	109.929	108.631	-0.0171354	-0.0870845	0.8872	0.998462	no	V-SF	V-CF	OK	115.513	109.929	-0.0714805	-0.361187	0.5565	0.998462	no	V-SM	V-CM	OK	108.999	108.631	-0.00487965	-0.0248045	0.96865	0.998462	no	V-SM	V-CF	OK	108.999	109.929	0.0122557
XLOC_000235	NR_037692	chr1:87825057-87828331	4933407L21Rik	V-SF	V-SM	NOTEST	0.091809	0.100317	0.127857	0	1	1	no	V-CF	V-CM	NOTEST	0.140139	0.0871472	-0.685332	0	1	1	no	V-SF	V-CF	NOTEST	0.091809	0.140139	0.610151	0	1	1	no	V-SM	V-CM	NOTEST	0.100317	0.0871472	-0.203038	0	1	1	no	V-SM	V-CF	NOTEST	0.100317	0.140139	0.482294
XLOC_000236	NM_001122732,NM_027029,NM_027300,NM_028647	chr1:87918516-87926533	Spata3	V-SF	V-SM	NOTEST	0	0	0	0	1	1	no	V-CF	V-CM	NOTEST	0	0	0	0	1	1	no	V-SF	V-CF	NOTEST	0	0	0	0	1	1	no	V-SM	V-CM	NOTEST	0	0	0	0	1	1	no	V-SM	V-CF	NOTEST	0	0	0
XLOC_000237	NM_001144992,NM_001144993	chr1:87942437-87952031	2810459M11Rik	V-SF	V-SM	NOTEST	0.266513	0.441025	0.726656	0	1	1	no	V-CF	V-CM	NOTEST	0.282683	0.446462	0.659351	0	1	1	no	V-SF	V-CF	NOTEST	0.266513	0.282683	0.0849811	0	1	1	no	V-SM	V-CM	NOTEST	0.441025	0.446462	0.017676	0	1	1	no	V-SM	V-CF	NOTEST	0.441025	0.282683	-0.641675
XLOC_000238	NM_027357	chr1:87961193-88035870	Psmd1	V-SF	V-SM	OK	46.3152	46.5983	0.00879395	0.0442349	0.9449	0.998462	no	V-CF	V-CM	OK	46.5599	47.6062	0.0320609	0.157063	0.78685	0.998462	no	V-SF	V-CF	OK	46.3152	46.5599	0.00760342	0.037215	0.95035	0.998462	no	V-SM	V-CM	OK	46.5983	47.6062	0.0308704	0.15543	0.79625	0.998462	no	V-SM	V-CF	OK	46.5983	46.5599	-0.00119054
XLOC_000239	NM_027456,NM_030184	chr1:88051354-88174859	Armc9	V-SF	V-SM	OK	7.37066	7.3685	-0.00042208	-0.00136696	0.9975	0.998691	no	V-CF	V-CM	OK	7.26721	6.41214	-0.180597	-0.578311	0.3135	0.998462	no	V-SF	V-CF	OK	7.37066	7.26721	-0.020391	-0.0658299	0.9077	0.998462	no	V-SM	V-CM	OK	7.3685	6.41214	-0.200566	-0.644261	0.2604	0.998462	no	V-SM	V-CF	OK	7.3685	7.26721	-0.0199689
XLOC_000240	NM_145222	chr1:88199795-88203880	B3gnt7	V-SF	V-SM	OK	1.58068	1.86964	0.242216	0.595822	0.3328	0.998462	no	V-CF	V-CM	OK	1.34809	1.462	0.117027	0.266325	0.66955	0.998462	no	V-SF	V-CF	OK	1.58068	1.34809	-0.229631	-0.532806	0.3841	0.998462	no	V-SM	V-CM	OK	1.86964	1.462	-0.35482	-0.854059	0.16715	0.998462	no	V-SM	V-CF	OK	1.86964	1.34809	-0.471848
XLOC_000241	NR_015507	chr1:88256148-88264539	C130036L24Rik	V-SF	V-SM	OK	0.62585	0.843032	0.42977	0.509268	0.4568	0.998462	no	V-CF	V-CM	NOTEST	0.82944	0.776361	-0.0954098	0	1	1	no	V-SF	V-CF	NOTEST	0.62585	0.82944	0.406319	0	1	1	no	V-SM	V-CM	OK	0.843032	0.776361	-0.11886	-0.160167	0.80575	0.998462	no	V-SM	V-CF	OK	0.843032	0.82944	-0.0234504
XLOC_000242	NM_027966	chr1:88322903-88324624	1700019O17Rik	V-SF	V-SM	NOTEST	0.0485703	0	#NAME?	0	1	1	no	V-CF	V-CM	NOTEST	0.0331593	0	#NAME?	0	1	1	no	V-SF	V-CF	NOTEST	0.0485703	0.0331593	-0.55066	0	1	1	no	V-SM	V-CM	NOTEST	0	0	0	0	1	1	no	V-SM	V-CF	NOTEST	0	0.0331593	inf
XLOC_000243	NM_008972	chr1:88423310-88427273	Ptma	V-SF	V-SM	OK	93.5927	84.9451	-0.139865	-0.772056	0.24295	0.998462	no	V-CF	V-CM	OK	87.9555	85.5432	-0.0401195	-0.220217	0.73885	0.998462	no	V-SF	V-CF	OK	93.5927	87.9555	-0.0896228	-0.494839	0.4514	0.998462	no	V-SM	V-CM	OK	84.9451	85.5432	0.0101228	0.0555506	0.9319	0.998462	no	V-SM	V-CF	OK	84.9451	87.9555	0.0502423
XLOC_000244	NM_172974	chr1:88483674-88503075	Cops7b	V-SF	V-SM	OK	5.30008	4.59302	-0.206571	-0.693739	0.2647	0.998462	no	V-CF	V-CM	OK	4.60893	5.35204	0.215658	0.727652	0.2442	0.998462	no	V-SF	V-CF	OK	5.30008	4.60893	-0.201581	-0.678204	0.2781	0.998462	no	V-SM	V-CM	OK	4.59302	5.35204	0.220647	0.74314	0.233	0.998462	no	V-SM	V-CF	OK	4.59302	4.60893	0.00498953
XLOC_000245	NM_001172157,NM_153530	chr1:88600378-88946672	Dis3l2	V-SF	V-SM	OK	13.7351	14.2546	0.0535542	0.23436	0.67635	0.998462	no	V-CF	V-CM	OK	14.5908	14.4593	-0.0130657	-0.057816	0.92295	0.998462	no	V-SF	V-CF	OK	13.7351	14.5908	0.0871894	0.384254	0.5077	0.998462	no	V-SM	V-CM	OK	14.2546	14.4593	0.0205695	0.0903752	0.8757	0.998462	no	V-SM	V-CF	OK	14.2546	14.5908	0.0336351
XLOC_000246	NM_007432	chr1:89021582-89024487	Akp3	V-SF	V-SM	NOTEST	0	0	0	0	1	1	no	V-CF	V-CM	NOTEST	0.031198	0	#NAME?	0	1	1	no	V-SF	V-CF	NOTEST	0	0.031198	inf	0	1	1	no	V-SM	V-CM	NOTEST	0	0	0	0	1	1	no	V-SM	V-CF	NOTEST	0	0.031198	inf
XLOC_000247	NM_027084	chr1:89080067-89084979	Prss56	V-SF	V-SM	NOTEST	0	0	0	0	1	1	no	V-CF	V-CM	NOTEST	0	0	0	0	1	1	no	V-SF	V-CF	NOTEST	0	0	0	0	1	1	no	V-SM	V-CM	NOTEST	0	0	0	0	1	1	no	V-SM	V-CF	NOTEST	0	0	0
XLOC_000248	NM_021600	chr1:89087226-89096645	Chrnd	V-SF	V-SM	NOTEST	0.0173195	0.0176296	0.0256046	0	1	1	no	V-CF	V-CM	NOTEST	0.0848504	0.0157529	-2.42931	0	1	1	no	V-SF	V-CF	NOTEST	0.0173195	0.0848504	2.29253	0	1	1	no	V-SM	V-CM	NOTEST	0.0176296	0.0157529	-0.162384	0	1	1	no	V-SM	V-CF	NOTEST	0.0176296	0.0848504	2.26692
XLOC_000249	NM_009604	chr1:89102385-89108410	Chrng	V-SF	V-SM	NOTEST	0	0	0	0	1	1	no	V-CF	V-CM	NOTEST	0	0	0	0	1	1	no	V-SF	V-CF	NOTEST	0	0	0	0	1	1	no	V-SM	V-CM	NOTEST	0	0	0	0	1	1	no	V-SM	V-CF	NOTEST	0	0	0
XLOC_000250	NM_001039169,NM_001039170,NM_023314	chr1:89110488-89137063	Eif4e2	V-SF	V-SM	OK	16.6604	16.5886	-0.00623007	-0.0255959	0.96475	0.998462	no	V-CF	V-CM	OK	16.1099	18.0497	0.164029	0.667807	0.2453	0.998462	no	V-SF	V-CF	OK	16.6604	16.1099	-0.048478	-0.199357	0.72565	0.998462	no	V-SM	V-CM	OK	16.5886	18.0497	0.121781	0.495347	0.3899	0.998462	no	V-SM	V-CF	OK	16.5886	16.1099	-0.042248
XLOC_000251	NM_028889	chr1:89160938-89207366	Efhd1	V-SF	V-SM	OK	5.65649	4.9137	-0.203099	-0.656838	0.29925	0.998462	no	V-CF	V-CM	OK	5.37211	5.41106	0.0104221	0.0341418	0.9505	0.998462	no	V-SF	V-CF	OK	5.65649	5.37211	-0.0744169	-0.244448	0.7054	0.998462	no	V-SM	V-CM	OK	4.9137	5.41106	0.139104	0.448687	0.4756	0.998462	no	V-SM	V-CF	OK	4.9137	5.37211	0.128682
XLOC_000252	NM_001110212,NM_146112	chr1:89223572-89347385	Gigyf2	V-SF	V-SM	OK	19.1196	19.6445	0.0390785	0.188098	0.74975	0.998462	no	V-CF	V-CM	OK	20.3134	20.323	0.000680619	0.00328498	0.9961	0.998558	no	V-SF	V-CF	OK	19.1196	20.3134	0.0873792	0.419847	0.47705	0.998462	no	V-SM	V-CM	OK	19.6445	20.323	0.0489813	0.236826	0.68625	0.998462	no	V-SM	V-CF	OK	19.6445	20.3134	0.0483007
XLOC_000253	NM_028473	chr1:89366838-89372034	3110079O15Rik	V-SF	V-SM	OK	3.02118	0.688491	-2.1336	-1.85731	0.06925	0.998462	no	V-CF	V-CM	NOTEST	0.132322	0.847865	2.67978	0	1	1	no	V-SF	V-CF	OK	3.02118	0.132322	-4.51299	-1.29814	0.1277	0.998462	no	V-SM	V-CM	NOTEST	0.688491	0.847865	0.300397	0	1	1	no	V-SM	V-CF	NOTEST	0.688491	0.132322	-2.37939
XLOC_000254	NM_001160163,NM_001160164,NM_001160165,NM_015750	chr1:89470601-89494415	Neu2	V-SF	V-SM	OK	4.65494	5.02374	0.109997	0.30576	0.5864	0.998462	no	V-CF	V-CM	OK	3.81723	4.04913	0.0850852	0.218594	0.69345	0.998462	no	V-SF	V-CF	OK	4.65494	3.81723	-0.286236	-0.757474	0.1818	0.998462	no	V-SM	V-CM	OK	5.02374	4.04913	-0.311148	-0.837185	0.13345	0.998462	no	V-SM	V-CF	OK	5.02374	3.81723	-0.396233
XLOC_000255	NM_001110192,NM_001110193,NM_010566	chr1:89516886-89617083	Inpp5d	V-SF	V-SM	OK	5.5319	6.01644	0.121134	0.487501	0.39035	0.998462	no	V-CF	V-CM	OK	5.23315	5.52735	0.0789061	0.311853	0.58985	0.998462	no	V-SF	V-CF	OK	5.5319	5.23315	-0.0800952	-0.317304	0.5799	0.998462	no	V-SM	V-CM	OK	6.01644	5.52735	-0.122323	-0.491083	0.3892	0.998462	no	V-SM	V-CF	OK	6.01644	5.23315	-0.201229
XLOC_000256	NM_001205391,NM_001205392,NM_029846	chr1:89652585-89689003	Atg16l1	V-SF	V-SM	OK	14.9891	15.3727	0.036464	0.115351	0.84935	0.998462	no	V-CF	V-CM	OK	14.4094	16.0009	0.151141	0.40965	0.492	0.998462	no	V-SF	V-CF	OK	14.9891	14.4094	-0.0568942	-0.168025	0.7815	0.998462	no	V-SM	V-CM	OK	15.3727	16.0009	0.057783	0.165841	0.77775	0.998462	no	V-SM	V-CF	OK	15.3727	14.4094	-0.0933582
XLOC_000257	NR_028519	chr1:89652585-89689003	Scarna6	V-SF	V-SM	OK	626.863	544.094	-0.204294	-0.66915	0.234	0.998462	no	V-CF	V-CM	OK	585.024	561.926	-0.0581176	-0.161428	0.77685	0.998462	no	V-SF	V-CF	OK	626.863	585.024	-0.099653	-0.315559	0.5668	0.998462	no	V-SM	V-CM	OK	544.094	561.926	0.0465239	0.132602	0.81605	0.998462	no	V-SM	V-CF	OK	544.094	585.024	0.104641
XLOC_000258	NM_009118	chr1:89700254-89741732	Sag	V-SF	V-SM	NOTEST	0.304068	0.503576	0.727814	0	1	1	no	V-CF	V-CM	NOTEST	0.339291	0.550723	0.698804	0	1	1	no	V-SF	V-CF	NOTEST	0.304068	0.339291	0.158129	0	1	1	no	V-SM	V-CM	NOTEST	0.503576	0.550723	0.129119	0	1	1	no	V-SM	V-CF	NOTEST	0.503576	0.339291	-0.569685
XLOC_000259	NM_177646	chr1:89749861-89841064	Dgkd	V-SF	V-SM	OK	12.6739	13.6842	0.110647	0.533578	0.3676	0.998462	no	V-CF	V-CM	OK	13.2251	13.5767	0.0378544	0.183312	0.7532	0.998462	no	V-SF	V-CF	OK	12.6739	13.2251	0.0614128	0.29536	0.61215	0.998462	no	V-SM	V-CM	OK	13.6842	13.5767	-0.0113801	-0.0552586	0.9246	0.998462	no	V-SM	V-CF	OK	13.6842	13.2251	-0.0492345
XLOC_000260	NM_013701,NM_145079,NM_201410,NM_201641,NM_201642,NM_201643,NM_201644,NM_201645	chr1:89951985-90116577	Ugt1a2	V-SF	V-SM	OK	19.5475	19.1276	-0.0313288	-0.134936	0.81515	0.998462	no	V-CF	V-CM	OK	17.7956	19.4228	0.126226	0.529099	0.34965	0.998462	no	V-SF	V-CF	OK	19.5475	17.7956	-0.135463	-0.568646	0.31645	0.998462	no	V-SM	V-CM	OK	19.1276	19.4228	0.0220919	0.0950058	0.86535	0.998462	no	V-SM	V-CF	OK	19.1276	17.7956	-0.104134
XLOC_000261	NM_001177364	chr1:90123594-90174154	Mroh2a	V-SF	V-SM	NOTEST	0.176517	0.201806	0.193165	0	1	1	no	V-CF	V-CM	NOTEST	0.175578	0.180629	0.0409136	0	1	1	no	V-SF	V-CF	NOTEST	0.176517	0.175578	-0.00769221	0	1	1	no	V-SM	V-CM	NOTEST	0.201806	0.180629	-0.159944	0	1	1	no	V-SM	V-CF	NOTEST	0.201806	0.175578	-0.200858
XLOC_000262	NM_134252	chr1:90203286-90285426	Trpm8	V-SF	V-SM	NOTEST	0	0.0134345	inf	0	1	1	no	V-CF	V-CM	NOTEST	0	0	0	0	1	1	no	V-SF	V-CF	NOTEST	0	0	0	0	1	1	no	V-SM	V-CM	NOTEST	0.0134345	0	#NAME?	0	1	1	no	V-SM	V-CF	NOTEST	0.0134345	0	#NAME?
XLOC_000263	NM_029269	chr1:90303593-90323013	Spp2	V-SF	V-SM	NOTEST	0	0	0	0	1	1	no	V-CF	V-CM	NOTEST	0	0	0	0	1	1	no	V-SF	V-CF	NOTEST	0	0	0	0	1	1	no	V-SM	V-CM	NOTEST	0	0	0	0	1	1	no	V-SM	V-CF	NOTEST	0	0	0
XLOC_000264	NR_037971	chr1:90448091-90458741	Gm19589	V-SF	V-SM	NOTEST	0	0.023862	inf	0	1	1	no	V-CF	V-CM	NOTEST	0.0159078	0	#NAME?	0	1	1	no	V-SF	V-CF	NOTEST	0	0.0159078	inf	0	1	1	no	V-SM	V-CM	NOTEST	0.023862	0	#NAME?	0	1	1	no	V-SM	V-CF	NOTEST	0.023862	0.0159078	-0.58498
XLOC_000265	NR_040493	chr1:90651464-90652308	2410088K16Rik	V-SF	V-SM	NOTEST	0	0	0	0	1	1	no	V-CF	V-CM	NOTEST	0	0.28041	inf	0	1	1	no	V-SF	V-CF	NOTEST	0	0	0	0	1	1	no	V-SM	V-CM	NOTEST	0	0.28041	inf	0	1	1	no	V-SM	V-CF	NOTEST	0	0	0
XLOC_000266	NR_040471	chr1:90912687-90918785	1700067G17Rik	V-SF	V-SM	NOTEST	0	0	0	0	1	1	no	V-CF	V-CM	NOTEST	0	0	0	0	1	1	no	V-SF	V-CF	NOTEST	0	0	0	0	1	1	no	V-SM	V-CM	NOTEST	0	0	0	0	1	1	no	V-SM	V-CF	NOTEST	0	0	0
XLOC_000267	NM_133816	chr1:90967036-91050368	Sh3bp4	V-SF	V-SM	OK	10.346	10.7268	0.0521436	0.234302	0.6978	0.998462	no	V-CF	V-CM	OK	10.276	12.0976	0.235445	1.07331	0.07705	0.998462	no	V-SF	V-CF	OK	10.346	10.276	-0.00980101	-0.0438745	0.9433	0.998462	no	V-SM	V-CM	OK	10.7268	12.0976	0.1735	0.794019	0.18585	0.998462	no	V-SM	V-CF	OK	10.7268	10.276	-0.0619446
XLOC_000268	NM_001037136,NM_178119	chr1:91351385-91791857	Agap1	V-SF	V-SM	OK	22.3448	22.5669	0.0142694	0.0668372	0.90865	0.998462	no	V-CF	V-CM	OK	23.5695	23.6952	0.00767138	0.0352863	0.9551	0.998462	no	V-SF	V-CF	OK	22.3448	23.5695	0.0769852	0.357233	0.53335	0.998462	no	V-SM	V-CM	OK	22.5669	23.6952	0.0703871	0.326754	0.57385	0.998462	no	V-SM	V-CF	OK	22.5669	23.5695	0.0627157
XLOC_000269	NM_007722	chr1:92100577-92112863	Cxcr7	V-SF	V-SM	OK	14.994	14.849	-0.0140284	-0.0640263	0.91485	0.998462	no	V-CF	V-CM	OK	14.3534	13.195	-0.121401	-0.547624	0.36675	0.998462	no	V-SF	V-CF	OK	14.994	14.3534	-0.0630014	-0.287615	0.6339	0.998462	no	V-SM	V-CM	OK	14.849	13.195	-0.170374	-0.768343	0.2128	0.998462	no	V-SM	V-CF	OK	14.849	14.3534	-0.048973
XLOC_000270	NM_133805	chr1:92499999-92509916	Cops8	V-SF	V-SM	OK	23.5473	21.9974	-0.0982286	-0.46731	0.4501	0.998462	no	V-CF	V-CM	OK	21.6487	23.984	0.147791	0.703707	0.2663	0.998462	no	V-SF	V-CF	OK	23.5473	21.6487	-0.12128	-0.575901	0.3626	0.998462	no	V-SM	V-CM	OK	21.9974	23.984	0.124739	0.59506	0.3458	0.998462	no	V-SM	V-CF	OK	21.9974	21.6487	-0.0230513
XLOC_000271	NM_053015	chr1:92811676-92847719	Mlph	V-SF	V-SM	OK	11.2414	13.4839	0.262409	1.23616	0.03995	0.998462	no	V-CF	V-CM	OK	10.6726	11.6947	0.131938	0.61441	0.30745	0.998462	no	V-SF	V-CF	OK	11.2414	10.6726	-0.0749117	-0.347256	0.56175	0.998462	no	V-SM	V-CM	OK	13.4839	11.6947	-0.205383	-0.972107	0.1022	0.998462	no	V-SM	V-CF	OK	13.4839	10.6726	-0.337321
XLOC_000272	NM_001101647	chr1:92849684-92850589	Prlh	V-SF	V-SM	NOTEST	0	0	0	0	1	1	no	V-CF	V-CM	NOTEST	0	0	0	0	1	1	no	V-SF	V-CF	NOTEST	0	0	0	0	1	1	no	V-SM	V-CM	NOTEST	0	0	0	0	1	1	no	V-SM	V-CF	NOTEST	0	0	0
XLOC_000273	NM_001111311,NM_001111312,NM_008515	chr1:92895303-93025521	Lrrfip1	V-SF	V-SM	OK	55.7094	57.378	0.0425766	0.191586	0.7402	0.998462	no	V-CF	V-CM	OK	57.8101	60.782	0.0723229	0.32666	0.5706	0.998462	no	V-SF	V-CF	OK	55.7094	57.8101	0.0534003	0.239851	0.67465	0.998462	no	V-SM	V-CM	OK	57.378	60.782	0.0831466	0.376245	0.5147	0.998462	no	V-SM	V-CF	OK	57.378	57.8101	0.0108237
XLOC_000274	NM_001033408	chr1:93041679-93067372	Rbm44	V-SF	V-SM	NOTEST	0.0411585	0.0396609	-0.0534723	0	1	1	no	V-CF	V-CM	NOTEST	0.0106005	0.0346198	1.70747	0	1	1	no	V-SF	V-CF	NOTEST	0.0411585	0.0106005	-1.95706	0	1	1	no	V-SM	V-CM	NOTEST	0.0396609	0.0346198	-0.19612	0	1	1	no	V-SM	V-CF	NOTEST	0.0396609	0.0106005	-1.90359
XLOC_000275	NM_001168392,NM_016894,NM_178401	chr1:93076398-93121773	Ramp1	V-SF	V-SM	OK	16.1413	14.9157	-0.113929	-0.473889	0.4014	0.998462	no	V-CF	V-CM	OK	16.3859	15.6676	-0.0646689	-0.269842	0.63275	0.998462	no	V-SF	V-CF	OK	16.1413	16.3859	0.021699	0.0906114	0.87025	0.998462	no	V-SM	V-CM	OK	14.9157	15.6676	0.0709591	0.294932	0.60405	0.998462	no	V-SM	V-CF	OK	14.9157	16.3859	0.135628
XLOC_000276	NM_026454	chr1:93146895-93182602	Ube2f	V-SF	V-SM	OK	8.68727	9.31143	0.1001	0.360338	0.58285	0.998462	no	V-CF	V-CM	OK	10.3135	9.16592	-0.170184	-0.623256	0.34305	0.998462	no	V-SF	V-CF	OK	8.68727	10.3135	0.24756	0.899694	0.16975	0.998462	no	V-SM	V-CM	OK	9.31143	9.16592	-0.0227231	-0.0824172	0.9025	0.998462	no	V-SM	V-CF	OK	9.31143	10.3135	0.147461
XLOC_000277	NM_016717	chr1:93194914-93217657	Scly	V-SF	V-SM	OK	3.81009	4.05858	0.091151	0.284198	0.6521	0.998462	no	V-CF	V-CM	OK	4.11928	4.30409	0.0633169	0.20224	0.746	0.998462	no	V-SF	V-CF	OK	3.81009	4.11928	0.112567	0.352585	0.5785	0.998462	no	V-SM	V-CM	OK	4.05858	4.30409	0.0847334	0.269359	0.6652	0.998462	no	V-SM	V-CF	OK	4.05858	4.11928	0.0214164
XLOC_000278	NM_001033292	chr1:93218651-93244880	Espnl	V-SF	V-SM	NOTEST	0.122178	0.0985135	-0.310592	0	1	1	no	V-CF	V-CM	NOTEST	0.119594	0.129971	0.120053	0	1	1	no	V-SF	V-CF	NOTEST	0.122178	0.119594	-0.0308458	0	1	1	no	V-SM	V-CM	NOTEST	0.0985135	0.129971	0.399799	0	1	1	no	V-SM	V-CF	NOTEST	0.0985135	0.119594	0.279746
XLOC_000279	NM_027551	chr1:93247649-93258981	Klhl30	V-SF	V-SM	OK	1.21996	0.993282	-0.296559	-0.64712	0.2864	0.998462	no	V-CF	V-CM	OK	0.635318	0.88547	0.478963	0.883107	0.1454	0.998462	no	V-SF	V-CF	OK	1.21996	0.635318	-0.941282	-1.82646	0.00545	0.444331	no	V-SM	V-CM	OK	0.993282	0.88547	-0.16576	-0.339364	0.5794	0.998462	no	V-SM	V-CF	OK	0.993282	0.635318	-0.644724
XLOC_000280	NM_173395	chr1:93263006-93270794	Fam132b	V-SF	V-SM	NOTEST	0.71913	0.687117	-0.0656965	0	1	1	no	V-CF	V-CM	OK	0.609231	0.842037	0.466893	0.827785	0.1805	0.998462	no	V-SF	V-CF	NOTEST	0.71913	0.609231	-0.239263	0	1	1	no	V-SM	V-CM	OK	0.687117	0.842037	0.293327	0.532824	0.38105	0.998462	no	V-SM	V-CF	NOTEST	0.687117	0.609231	-0.173567
XLOC_000281	NM_028718	chr1:93391244-93425884	Traf3ip1	V-SF	V-SM	OK	20.6003	19.6743	-0.0663564	-0.323107	0.58925	0.998462	no	V-CF	V-CM	OK	19.6914	20.722	0.0736013	0.359086	0.553	0.998462	no	V-SF	V-CF	OK	20.6003	19.6914	-0.0651032	-0.317106	0.5966	0.998462	no	V-SM	V-CM	OK	19.6743	20.722	0.0748545	0.365082	0.5443	0.998462	no	V-SM	V-CF	OK	19.6743	19.6914	0.0012532
XLOC_000282	NM_001039126,NM_023046	chr1:93437141-93456167	Asb1	V-SF	V-SM	OK	5.78022	5.57522	-0.0520933	-0.219575	0.70325	0.998462	no	V-CF	V-CM	OK	6.10476	5.85445	-0.0604009	-0.256087	0.65575	0.998462	no	V-SF	V-CF	OK	5.78022	6.10476	0.0788122	0.333307	0.56305	0.998462	no	V-SM	V-CM	OK	5.57522	5.85445	0.0705046	0.297923	0.60695	0.998462	no	V-SM	V-CF	OK	5.57522	6.10476	0.130905
XLOC_000283	NM_007855	chr1:93698053-93744604	Twist2	V-SF	V-SM	OK	1.21173	1.37763	0.185127	0.309538	0.6306	0.998462	no	V-CF	V-CM	OK	1.21481	0.746102	-0.703289	-1.04316	0.12615	0.998462	no	V-SF	V-CF	OK	1.21173	1.21481	0.00366743	0.00603386	0.94705	0.998462	no	V-SM	V-CM	OK	1.37763	0.746102	-0.884748	-1.32959	0.05105	0.998462	no	V-SM	V-CF	OK	1.37763	1.21481	-0.18146
XLOC_000284	NM_147037	chr1:94469701-94470783	Olfr1413	V-SF	V-SM	NOTEST	0	0	0	0	1	1	no	V-CF	V-CM	NOTEST	0	0	0	0	1	1	no	V-SF	V-CF	NOTEST	0	0	0	0	1	1	no	V-SM	V-CM	NOTEST	0	0	0	0	1	1	no	V-SM	V-CF	NOTEST	0	0	0
XLOC_000285	NM_146277	chr1:94484908-94485874	Olfr1412	V-SF	V-SM	NOTEST	0	0.061509	inf	0	1	1	no	V-CF	V-CM	NOTEST	0	0	0	0	1	1	no	V-SF	V-CF	NOTEST	0	0	0	0	1	1	no	V-SM	V-CM	NOTEST	0.061509	0	#NAME?	0	1	1	no	V-SM	V-CF	NOTEST	0.061509	0	#NAME?
XLOC_000286	NM_146490	chr1:94493097-94494069	Olfr1411	V-SF	V-SM	NOTEST	0	0	0	0	1	1	no	V-CF	V-CM	NOTEST	0	0.0530673	inf	0	1	1	no	V-SF	V-CF	NOTEST	0	0	0	0	1	1	no	V-SM	V-CM	NOTEST	0	0.0530673	inf	0	1	1	no	V-SM	V-CF	NOTEST	0	0	0
XLOC_000287	NM_146491	chr1:94504415-94505384	Olfr1410	V-SF	V-SM	NOTEST	0	0.120641	inf	0	1	1	no	V-CF	V-CM	NOTEST	0.122468	0.0525711	-1.22006	0	1	1	no	V-SF	V-CF	NOTEST	0	0.122468	inf	0	1	1	no	V-SM	V-CM	NOTEST	0.120641	0.0525711	-1.19838	0	1	1	no	V-SM	V-CF	NOTEST	0.120641	0.122468	0.0216867
XLOC_000288	NM_206896	chr1:94516457-94517578	Olfr12	V-SF	V-SM	NOTEST	0	0	0	0	1	1	no	V-CF	V-CM	NOTEST	0	0.0885389	inf	0	1	1	no	V-SF	V-CF	NOTEST	0	0	0	0	1	1	no	V-SM	V-CM	NOTEST	0	0.0885389	inf	0	1	1	no	V-SM	V-CF	NOTEST	0	0	0
XLOC_000289	NM_016696	chr1:94728262-94756773	Gpc1	V-SF	V-SM	OK	39.9763	40.6475	0.0240211	0.114546	0.8406	0.998462	no	V-CF	V-CM	OK	36.5262	34.5388	-0.0807108	-0.386278	0.5053	0.998462	no	V-SF	V-CF	OK	39.9763	36.5262	-0.130216	-0.622573	0.2739	0.998462	no	V-SM	V-CM	OK	40.6475	34.5388	-0.234948	-1.1215	0.049	0.998462	no	V-SM	V-CF	OK	40.6475	36.5262	-0.154237
XLOC_000290	NR_029559	chr1:94728262-94756773	Mir149	V-SF	V-SM	NOTEST	0	0	0	0	1	1	no	V-CF	V-CM	NOTEST	0	0	0	0	1	1	no	V-SF	V-CF	NOTEST	0	0	0	0	1	1	no	V-SM	V-CM	NOTEST	0	0	0	0	1	1	no	V-SM	V-CF	NOTEST	0	0	0
XLOC_000291	NM_175118	chr1:94803565-94805197	Dusp28	V-SF	V-SM	OK	7.27905	6.96714	-0.0631834	-0.216774	0.7407	0.998462	no	V-CF	V-CM	OK	7.56394	6.68572	-0.178055	-0.608034	0.34915	0.998462	no	V-SF	V-CF	OK	7.27905	7.56394	0.0553871	0.191847	0.76565	0.998462	no	V-SM	V-CM	OK	6.96714	6.68572	-0.0594847	-0.201257	0.75445	0.998462	no	V-SM	V-CF	OK	6.96714	7.56394	0.11857
XLOC_000292	NM_181405	chr1:94807401-94817162	Rnpepl1	V-SF	V-SM	OK	9.27275	9.45132	0.0275181	0.117745	0.8478	0.998462	no	V-CF	V-CM	OK	8.9161	10.2141	0.19608	0.841194	0.16315	0.998462	no	V-SF	V-CF	OK	9.27275	8.9161	-0.0565845	-0.240075	0.68965	0.998462	no	V-SM	V-CM	OK	9.45132	10.2141	0.111978	0.484565	0.4224	0.998462	no	V-SM	V-CF	OK	9.45132	8.9161	-0.0841026
XLOC_000293	NM_011796	chr1:94830119-94847167	Capn10	V-SF	V-SM	OK	9.058	9.64219	0.0901693	0.354161	0.5379	0.998462	no	V-CF	V-CM	OK	8.99985	9.06543	0.0104745	0.0406343	0.9447	0.998462	no	V-SF	V-CF	OK	9.058	8.99985	-0.00929182	-0.0361337	0.94865	0.998462	no	V-SM	V-CM	OK	9.64219	9.06543	-0.0889866	-0.348652	0.5366	0.998462	no	V-SM	V-CF	OK	9.64219	8.99985	-0.0994611
XLOC_000294	NM_001104529,NM_022320	chr1:94869695-94882968	Gpr35	V-SF	V-SM	OK	0.796013	0.775631	-0.037422	-0.0738193	0.8935	0.998462	no	V-CF	V-CM	OK	0.59733	0.749767	0.327913	0.595987	0.2719	0.998462	no	V-SF	V-CF	OK	0.796013	0.59733	-0.414264	-0.761763	0.15955	0.998462	no	V-SM	V-CM	OK	0.775631	0.749767	-0.0489286	-0.095233	0.8624	0.998462	no	V-SM	V-CF	OK	0.775631	0.59733	-0.376842
XLOC_000295	NM_001159658,NM_177587	chr1:94902910-94908846	Aqp12	V-SF	V-SM	NOTEST	0	0	0	0	1	1	no	V-CF	V-CM	NOTEST	0	0	0	0	1	1	no	V-SF	V-CF	NOTEST	0	0	0	0	1	1	no	V-SM	V-CM	NOTEST	0	0	0	0	1	1	no	V-SM	V-CF	NOTEST	0	0	0
XLOC_000296	NM_016702	chr1:95031852-95041998	Agxt	V-SF	V-SM	NOTEST	0	0.0730035	inf	0	1	1	no	V-CF	V-CM	NOTEST	0	0	0	0	1	1	no	V-SF	V-CF	NOTEST	0	0	0	0	1	1	no	V-SM	V-CM	NOTEST	0.0730035	0	#NAME?	0	1	1	no	V-SM	V-CF	NOTEST	0.0730035	0	#NAME?
XLOC_000297	NM_172463	chr1:95132473-95193025	Sned1	V-SF	V-SM	OK	12.4207	12.3463	-0.0086644	-0.0408264	0.9458	0.998462	no	V-CF	V-CM	OK	13.0085	12.2912	-0.0818226	-0.385253	0.51685	0.998462	no	V-SF	V-CF	OK	12.4207	13.0085	0.0667103	0.315413	0.59305	0.998462	no	V-SM	V-CM	OK	12.3463	12.2912	-0.00644791	-0.0302567	0.95825	0.998462	no	V-SM	V-CF	OK	12.3463	13.0085	0.0753747
XLOC_000298	NM_023200	chr1:95240221-95264195	Ppp1r7	V-SF	V-SM	OK	8.57046	8.6856	0.0192527	0.0835675	0.8871	0.998462	no	V-CF	V-CM	OK	8.7401	8.76653	0.0043572	0.0189565	0.9791	0.998462	no	V-SF	V-CF	OK	8.57046	8.7401	0.0282764	0.122711	0.83335	0.998462	no	V-SM	V-CM	OK	8.6856	8.76653	0.0133809	0.0582268	0.9267	0.998462	no	V-SM	V-CF	OK	8.6856	8.7401	0.00902371
XLOC_000299	NM_207031	chr1:95270472-95300079	Ano7	V-SF	V-SM	NOTEST	0.220314	0.0640927	-1.78133	0	1	1	no	V-CF	V-CM	NOTEST	0.0923571	0.0699639	-0.400612	0	1	1	no	V-SF	V-CF	NOTEST	0.220314	0.0923571	-1.25426	0	1	1	no	V-SM	V-CM	NOTEST	0.0640927	0.0699639	0.12645	0	1	1	no	V-SM	V-CF	NOTEST	0.0640927	0.0923571	0.527062
XLOC_000300	NM_001159717,NM_001159718,NM_001159719,NM_010891	chr1:95375569-95406309	2013-09-02	V-SF	V-SM	OK	72.9066	71.2335	-0.0334938	-0.154921	0.79115	0.998462	no	V-CF	V-CM	OK	74.36	69.9102	-0.0890229	-0.412889	0.466	0.998462	no	V-SF	V-CF	OK	72.9066	74.36	0.028476	0.131489	0.81925	0.998462	no	V-SM	V-CM	OK	71.2335	69.9102	-0.027053	-0.125688	0.82705	0.998462	no	V-SM	V-CF	OK	71.2335	74.36	0.0619699
XLOC_000301	NM_145519	chr1:95408680-95532304	Farp2	V-SF	V-SM	OK	6.73398	6.23796	-0.110386	-0.236612	0.6887	0.998462	no	V-CF	V-CM	OK	6.94294	5.96116	-0.219953	-0.456248	0.4512	0.998462	no	V-SF	V-CF	OK	6.73398	6.94294	0.0440868	0.0947597	0.8765	0.998462	no	V-SM	V-CM	OK	6.23796	5.96116	-0.0654805	-0.13548	0.81735	0.998462	no	V-SM	V-CF	OK	6.23796	6.94294	0.154472
XLOC_000302	NM_016778	chr1:95582270-95592339	Bok	V-SF	V-SM	OK	21.2964	17.811	-0.257841	-1.14944	0.0756	0.998462	no	V-CF	V-CM	OK	19.0396	18.5019	-0.0413266	-0.181617	0.77435	0.998462	no	V-SF	V-CF	OK	21.2964	19.0396	-0.161607	-0.727757	0.25735	0.998462	no	V-SM	V-CM	OK	17.811	18.5019	0.0549077	0.238987	0.7059	0.998462	no	V-SM	V-CF	OK	17.811	19.0396	0.0962343
XLOC_000303	NM_174874	chr1:95651609-95686106	Atg4b	V-SF	V-SM	OK	11.0049	12.2971	0.160182	0.712589	0.23905	0.998462	no	V-CF	V-CM	OK	13.4484	12.6007	-0.0939343	-0.427902	0.4809	0.998462	no	V-SF	V-CF	OK	11.0049	13.4484	0.289295	1.29835	0.03195	0.998462	no	V-SM	V-CM	OK	12.2971	12.6007	0.0351782	0.158801	0.7901	0.998462	no	V-SM	V-CF	OK	12.2971	13.4484	0.129112
XLOC_000304	NM_025454	chr1:95700541-95718677	Ing5	V-SF	V-SM	OK	11.0542	10.2653	-0.106812	-0.495437	0.3963	0.998462	no	V-CF	V-CM	OK	10.0951	10.1053	0.00146558	0.00675013	0.9944	0.998462	no	V-SF	V-CF	OK	11.0542	10.0951	-0.130943	-0.606592	0.30625	0.998462	no	V-SM	V-CM	OK	10.2653	10.1053	-0.0226649	-0.10452	0.86175	0.998462	no	V-SM	V-CF	OK	10.2653	10.0951	-0.0241305
XLOC_000305	NM_178882	chr1:95721816-95748751	D2hgdh	V-SF	V-SM	OK	3.65984	3.84263	0.0703128	0.236474	0.7017	0.998462	no	V-CF	V-CM	OK	3.76241	3.5387	-0.0884348	-0.29452	0.63035	0.998462	no	V-SF	V-CF	OK	3.65984	3.76241	0.0398755	0.133707	0.82885	0.998462	no	V-SM	V-CM	OK	3.84263	3.5387	-0.118872	-0.397059	0.5156	0.998462	no	V-SM	V-CF	OK	3.84263	3.76241	-0.0304373
XLOC_000306	NM_199366	chr1:95757920-95773071	Gal3st2	V-SF	V-SM	NOTEST	0.171776	0.328226	0.93416	0	1	1	no	V-CF	V-CM	NOTEST	0.116026	0.223944	0.948682	0	1	1	no	V-SF	V-CF	NOTEST	0.171776	0.116026	-0.566077	0	1	1	no	V-SM	V-CM	NOTEST	0.328226	0.223944	-0.551554	0	1	1	no	V-SM	V-CF	NOTEST	0.328226	0.116026	-1.50024
XLOC_000307	NM_001205249	chr1:95815013-95837816	Gm9994	V-SF	V-SM	NOTEST	0.0464904	0.0958608	1.04401	0	1	1	no	V-CF	V-CM	NOTEST	0.0462082	0.0839907	0.862081	0	1	1	no	V-SF	V-CF	NOTEST	0.0464904	0.0462082	-0.00878476	0	1	1	no	V-SM	V-CM	NOTEST	0.0958608	0.0839907	-0.190711	0	1	1	no	V-SM	V-CF	NOTEST	0.0958608	0.0462082	-1.05279
XLOC_000308	NM_001039219	chr1:95887085-95908116	Gm6086	V-SF	V-SM	OK	0.486019	0.896021	0.88252	1.69925	0.008	0.559054	no	V-CF	V-CM	NOTEST	0.584636	0.572539	-0.0301641	0	1	1	no	V-SF	V-CF	NOTEST	0.486019	0.584636	0.266526	0	1	1	no	V-SM	V-CM	OK	0.896021	0.572539	-0.646158	-1.32383	0.03385	0.998462	no	V-SM	V-CF	OK	0.896021	0.584636	-0.615993
XLOC_000309	NM_173772	chr1:95917069-95924907	Neu4	V-SF	V-SM	NOTEST	0.0213941	0	#NAME?	0	1	1	no	V-CF	V-CM	NOTEST	0	0.00979908	inf	0	1	1	no	V-SF	V-CF	NOTEST	0.0213941	0	#NAME?	0	1	1	no	V-SM	V-CM	NOTEST	0	0.00979908	inf	0	1	1	no	V-SM	V-CF	NOTEST	0	0	0
XLOC_000310	NR_040473	chr1:96694018-96699049	4930440C22Rik	V-SF	V-SM	NOTEST	0	0.0418682	inf	0	1	1	no	V-CF	V-CM	NOTEST	0	0	0	0	1	1	no	V-SF	V-CF	NOTEST	0	0	0	0	1	1	no	V-SM	V-CM	NOTEST	0.0418682	0	#NAME?	0	1	1	no	V-SM	V-CF	NOTEST	0.0418682	0	#NAME?
XLOC_000311	NM_026321	chr1:97210204-97231861	Fam174a	V-SF	V-SM	OK	25.7431	22.1183	-0.218948	-1.0604	0.0915	0.998462	no	V-CF	V-CM	OK	24.2568	24.8759	0.0363572	0.1767	0.7724	0.998462	no	V-SF	V-CF	OK	25.7431	24.2568	-0.0857955	-0.417655	0.5045	0.998462	no	V-SM	V-CM	OK	22.1183	24.8759	0.169509	0.819638	0.1906	0.998462	no	V-SM	V-CF	OK	22.1183	24.2568	0.133152
XLOC_000312	NM_026250	chr1:99666755-99689548	Gin1	V-SF	V-SM	OK	4.41723	4.31697	-0.033121	-0.104818	0.86445	0.998462	no	V-CF	V-CM	OK	3.58499	3.42682	-0.0650999	-0.191557	0.7563	0.998462	no	V-SF	V-CF	OK	4.41723	3.58499	-0.301172	-0.92283	0.13975	0.998462	no	V-SM	V-CM	OK	4.31697	3.42682	-0.333151	-1.00985	0.1072	0.998462	no	V-SM	V-CF	OK	4.31697	3.58499	-0.268051
XLOC_000313	NR_040439	chr1:100028043-100041232	1810006J02Rik	V-SF	V-SM	NOTEST	0.0496482	0.0703324	0.502447	0	1	1	no	V-CF	V-CM	NOTEST	0.127388	0.141333	0.14987	0	1	1	no	V-SF	V-CF	NOTEST	0.0496482	0.127388	1.35942	0	1	1	no	V-SM	V-CM	NOTEST	0.0703324	0.141333	1.00684	0	1	1	no	V-SM	V-CF	NOTEST	0.0703324	0.127388	0.856968
XLOC_000314	NM_001164233,NM_027584	chr1:100317700-100405957	Slco6d1	V-SF	V-SM	NOTEST	0	0	0	0	1	1	no	V-CF	V-CM	NOTEST	0	0	0	0	1	1	no	V-SF	V-CF	NOTEST	0	0	0	0	1	1	no	V-SM	V-CM	NOTEST	0	0	0	0	1	1	no	V-SM	V-CF	NOTEST	0	0	0
XLOC_000315	NM_172851	chr1:101669341-102382519	Cntnap5b	V-SF	V-SM	NOTEST	0.0457439	0.18361	2.00499	0	1	1	no	V-CF	V-CM	NOTEST	0.105629	0.0343536	-1.62048	0	1	1	no	V-SF	V-CF	NOTEST	0.0457439	0.105629	1.20736	0	1	1	no	V-SM	V-CM	NOTEST	0.18361	0.0343536	-2.41811	0	1	1	no	V-SM	V-CF	NOTEST	0.18361	0.105629	-0.797632
XLOC_000316	NR_037989	chr1:103052344-103071779	Gm20268	V-SF	V-SM	NOTEST	0	0	0	0	1	1	no	V-CF	V-CM	NOTEST	0	0	0	0	1	1	no	V-SF	V-CF	NOTEST	0	0	0	0	1	1	no	V-SM	V-CM	NOTEST	0	0	0	0	1	1	no	V-SM	V-CF	NOTEST	0	0	0
XLOC_000317	NM_011800	chr1:106665395-106892058	Cdh20	V-SF	V-SM	NOTEST	0.12351	0.0578764	-1.09358	0	1	1	no	V-CF	V-CM	NOTEST	0.0608196	0.108848	0.839701	0	1	1	no	V-SF	V-CF	NOTEST	0.12351	0.0608196	-1.02202	0	1	1	no	V-SM	V-CM	NOTEST	0.0578764	0.108848	0.911263	0	1	1	no	V-SM	V-CF	NOTEST	0.0578764	0.0608196	0.0715613
XLOC_000318	NM_029349,NM_173187	chr1:107560437-107651708	2310035C23Rik	V-SF	V-SM	OK	16.8652	17.1774	0.0264641	0.126897	0.82515	0.998462	no	V-CF	V-CM	OK	16.8011	17.2376	0.0370047	0.176456	0.75665	0.998462	no	V-SF	V-CF	OK	16.8652	16.8011	-0.00548873	-0.026266	0.9646	0.998462	no	V-SM	V-CM	OK	17.1774	17.2376	0.00505184	0.0241377	0.96585	0.998462	no	V-SM	V-CF	OK	17.1774	16.8011	-0.0319528
XLOC_000319	NM_009399	chr1:107677299-107744558	Tnfrsf11a	V-SF	V-SM	OK	4.8838	4.75091	-0.0398017	-0.161153	0.7851	0.998462	no	V-CF	V-CM	OK	5.28198	4.305	-0.295066	-1.1908	0.04205	0.998462	no	V-SF	V-CF	OK	4.8838	5.28198	0.113073	0.46358	0.4346	0.998462	no	V-SM	V-CM	OK	4.75091	4.305	-0.142191	-0.566935	0.33745	0.998462	no	V-SM	V-CF	OK	4.75091	5.28198	0.152875
XLOC_000320	NM_001122675,NM_001122676	chr1:107886982-107930654	Zcchc2	V-SF	V-SM	OK	5.46005	5.64963	0.049243	0.207275	0.71615	0.998462	no	V-CF	V-CM	OK	5.45449	5.57262	0.0309131	0.130496	0.8191	0.998462	no	V-SF	V-CF	OK	5.46005	5.45449	-0.00147156	-0.00620903	0.99085	0.998462	no	V-SM	V-CM	OK	5.64963	5.57262	-0.0198015	-0.0833889	0.8846	0.998462	no	V-SM	V-CF	OK	5.64963	5.45449	-0.0507145
XLOC_000321	NM_133821	chr1:108068445-108290822	Phlpp1	V-SF	V-SM	OK	7.31398	7.95845	0.121831	0.558034	0.34525	0.998462	no	V-CF	V-CM	OK	7.90775	7.02927	-0.169893	-0.776075	0.18345	0.998462	no	V-SF	V-CF	OK	7.31398	7.90775	0.112612	0.515514	0.3838	0.998462	no	V-SM	V-CM	OK	7.95845	7.02927	-0.179112	-0.818649	0.16485	0.998462	no	V-SM	V-CF	OK	7.95845	7.90775	-0.00921942
XLOC_000322	NM_009257	chr1:108757756-108779925	Serpinb5	V-SF	V-SM	OK	2.37955	2.33053	-0.0300319	-0.0819102	0.889	0.998462	no	V-CF	V-CM	OK	1.40623	2.48057	0.818834	2.02157	0.0025	0.266498	no	V-SF	V-CF	OK	2.37955	1.40623	-0.758851	-1.8745	0.0044	0.383969	no	V-SM	V-CM	OK	2.33053	2.48057	0.0900148	0.245347	0.69055	0.998462	no	V-SM	V-CF	OK	2.33053	1.40623	-0.728819
XLOC_000323	NM_001199213,NM_027971	chr1:108831025-108853657	Serpinb12	V-SF	V-SM	NOTEST	0.397471	0.455934	0.197974	0	1	1	no	V-CF	V-CM	NOTEST	0.54945	0.441917	-0.314213	0	1	1	no	V-SF	V-CF	NOTEST	0.397471	0.54945	0.467139	0	1	1	no	V-SM	V-CM	NOTEST	0.455934	0.441917	-0.0450481	0	1	1	no	V-SM	V-CF	NOTEST	0.455934	0.54945	0.269165
XLOC_000324	NM_172852	chr1:108877560-108897772	Serpinb13	V-SF	V-SM	NOTEST	0	0	0	0	1	1	no	V-CF	V-CM	NOTEST	0	0.0294168	inf	0	1	1	no	V-SF	V-CF	NOTEST	0	0	0	0	1	1	no	V-SM	V-CM	NOTEST	0	0.0294168	inf	0	1	1	no	V-SM	V-CF	NOTEST	0	0	0
XLOC_000325	NM_025867	chr1:109258890-109277052	Serpinb11	V-SF	V-SM	OK	110.526	123.13	0.155793	0.796371	0.2067	0.998462	no	V-CF	V-CM	OK	111.548	114.302	0.035191	0.183051	0.7757	0.998462	no	V-SF	V-CF	OK	110.526	111.548	0.0132756	0.0683434	0.9125	0.998462	no	V-SM	V-CM	OK	123.13	114.302	-0.107326	-0.554252	0.3826	0.998462	no	V-SM	V-CF	OK	123.13	111.548	-0.142517
XLOC_000326	NM_027548	chr1:109319265-109349266	Serpinb7	V-SF	V-SM	OK	0.798253	1.05597	0.403644	0.678812	0.2695	0.998462	no	V-CF	V-CM	OK	0.927268	0.943403	0.0248879	0.042382	0.95245	0.998462	no	V-SF	V-CF	OK	0.798253	0.927268	0.21614	0.354794	0.55955	0.998462	no	V-SM	V-CM	OK	1.05597	0.943403	-0.162616	-0.284244	0.64875	0.998462	no	V-SM	V-CF	OK	1.05597	0.927268	-0.187504
XLOC_000327	NM_001174170,NM_011111	chr1:109407999-109422177	Serpinb2	V-SF	V-SM	OK	2.40504	0.820808	-1.55094	-2.44713	0.00015	0.0309313	yes	V-CF	V-CM	OK	1.09452	1.01199	-0.113108	-0.109884	0.83745	0.998462	no	V-SF	V-CF	OK	2.40504	1.09452	-1.13576	-1.15862	0.16785	0.998462	no	V-SM	V-CM	OK	0.820808	1.01199	0.302079	0.427085	0.4137	0.998462	no	V-SM	V-CF	OK	0.820808	1.09452	0.415187
XLOC_000328	NM_001160307,NM_198028	chr1:109425579-109445848	Serpinb10	V-SF	V-SM	NOTEST	0.310696	0.561958	0.854959	0	1	1	no	V-CF	V-CM	NOTEST	0.342494	0.704487	1.04049	0	1	1	no	V-SF	V-CF	NOTEST	0.310696	0.342494	0.140577	0	1	1	no	V-SM	V-CM	NOTEST	0.561958	0.704487	0.326111	0	1	1	no	V-SM	V-CF	NOTEST	0.561958	0.342494	-0.714383
XLOC_000329	NM_001159748,NM_011459	chr1:109486582-109505555	Serpinb8	V-SF	V-SM	OK	6.48717	5.79251	-0.163399	-0.489761	0.38595	0.998462	no	V-CF	V-CM	OK	6.03151	5.5713	-0.114506	-0.342903	0.55215	0.998462	no	V-SF	V-CF	OK	6.48717	6.03151	-0.105069	-0.322572	0.5733	0.998462	no	V-SM	V-CM	OK	5.79251	5.5713	-0.0561757	-0.164425	0.77085	0.998462	no	V-SM	V-CF	OK	5.79251	6.03151	0.0583305
XLOC_000330	NM_172853	chr1:111880313-112035578	Cdh7	V-SF	V-SM	NOTEST	0.0149159	0	#NAME?	0	1	1	no	V-CF	V-CM	NOTEST	0.0148712	0	#NAME?	0	1	1	no	V-SF	V-CF	NOTEST	0.0149159	0.0148712	-0.00433439	0	1	1	no	V-SM	V-CM	NOTEST	0	0	0	0	1	1	no	V-SM	V-CF	NOTEST	0	0.0148712	inf
XLOC_000331	NM_001077425	chr1:117581713-118477251	Cntnap5a	V-SF	V-SM	NOTEST	0.343679	0.23166	-0.569051	0	1	1	no	V-CF	V-CM	NOTEST	0.392449	0.331492	-0.243528	0	1	1	no	V-SF	V-CF	NOTEST	0.343679	0.392449	0.191441	0	1	1	no	V-SM	V-CM	NOTEST	0.23166	0.331492	0.516964	0	1	1	no	V-SM	V-CF	NOTEST	0.23166	0.392449	0.760492
XLOC_000332	NM_026472	chr1:120218419-120230408	Mki67ip	V-SF	V-SM	OK	19.2414	17.4075	-0.144509	-0.661265	0.28765	0.998462	no	V-CF	V-CM	OK	18.7597	18.0858	-0.0527809	-0.241712	0.69715	0.998462	no	V-SF	V-CF	OK	19.2414	18.7597	-0.0365774	-0.168022	0.78785	0.998462	no	V-SM	V-CM	OK	17.4075	18.0858	0.0551509	0.251601	0.6861	0.998462	no	V-SM	V-CF	OK	17.4075	18.7597	0.107932
XLOC_000333	NM_001081276,NM_029709,NM_177548	chr1:120285634-120506039	Clasp1	V-SF	V-SM	OK	13.815	13.2679	-0.0582962	-0.277535	0.63475	0.998462	no	V-CF	V-CM	OK	13.3483	13.7604	0.0438651	0.209481	0.72295	0.998462	no	V-SF	V-CF	OK	13.815	13.3483	-0.0495813	-0.23479	0.69055	0.998462	no	V-SM	V-CM	OK	13.2679	13.7604	0.0525799	0.252466	0.66595	0.998462	no	V-SM	V-CF	OK	13.2679	13.3483	0.00871483
XLOC_000334	NM_023755	chr1:120524521-120581745	Tfcp2l1	V-SF	V-SM	OK	20.4367	21.9027	0.0999417	0.478124	0.41425	0.998462	no	V-CF	V-CM	OK	21.9708	22.3529	0.0248755	0.118555	0.84205	0.998462	no	V-SF	V-CF	OK	20.4367	21.9708	0.104426	0.499476	0.3892	0.998462	no	V-SM	V-CM	OK	21.9027	22.3529	0.0293596	0.139954	0.8082	0.998462	no	V-SM	V-CF	OK	21.9027	21.9708	0.00448408
XLOC_000335	NM_146103	chr1:121422730-121425560	Tmem185b	V-SF	V-SM	OK	5.37326	5.33298	-0.0108553	-0.0393635	0.94335	0.998462	no	V-CF	V-CM	OK	5.24906	4.86947	-0.108296	-0.387745	0.53	0.998462	no	V-SF	V-CF	OK	5.37326	5.24906	-0.0337377	-0.122038	0.84435	0.998462	no	V-SM	V-CM	OK	5.33298	4.86947	-0.131178	-0.470812	0.44465	0.998462	no	V-SM	V-CF	OK	5.33298	5.24906	-0.0228824
XLOC_000336	NM_001012322	chr1:121903556-121960109	Sctr	V-SF	V-SM	NOTEST	0	0.0333648	inf	0	1	1	no	V-CF	V-CM	NOTEST	0.0269225	0.0241625	-0.156044	0	1	1	no	V-SF	V-CF	NOTEST	0	0.0269225	inf	0	1	1	no	V-SM	V-CM	NOTEST	0.0333648	0.0241625	-0.465558	0	1	1	no	V-SM	V-CF	NOTEST	0.0333648	0.0269225	-0.309514
XLOC_000337	NM_001172074,NM_028439	chr1:122017763-122084766	3110009E18Rik	V-SF	V-SM	OK	4.42397	2.18042	-1.02074	-1.21426	0.02055	0.864937	no	V-CF	V-CM	OK	5.35991	3.38361	-0.663645	-1.02086	0.0594	0.998462	no	V-SF	V-CF	OK	4.42397	5.35991	0.276866	0.430336	0.4392	0.998462	no	V-SM	V-CM	OK	2.18042	3.38361	0.633958	0.749558	0.13345	0.998462	no	V-SM	V-CF	OK	2.18042	5.35991	1.2976
XLOC_000338	NM_207233	chr1:122237158-122239751	C1ql2	V-SF	V-SM	NOTEST	0	0.026384	inf	0	1	1	no	V-CF	V-CM	NOTEST	0	0.0464789	inf	0	1	1	no	V-SF	V-CF	NOTEST	0	0	0	0	1	1	no	V-SM	V-CM	NOTEST	0.026384	0.0464789	0.816913	0	1	1	no	V-SM	V-CF	NOTEST	0.026384	0	#NAME?
XLOC_000339	NM_010133	chr1:122499063-122504568	En1	V-SF	V-SM	NOTEST	0.0587438	0.0202594	-1.53585	0	1	1	no	V-CF	V-CM	NOTEST	0.0794308	0.107183	0.432302	0	1	1	no	V-SF	V-CF	NOTEST	0.0587438	0.0794308	0.435261	0	1	1	no	V-SM	V-CM	NOTEST	0.0202594	0.107183	2.40341	0	1	1	no	V-SM	V-CF	NOTEST	0.0202594	0.0794308	1.97111
XLOC_000340	NR_038008	chr1:122983981-123017552	B230209K01Rik	V-SF	V-SM	NOTEST	0	0	0	0	1	1	no	V-CF	V-CM	NOTEST	0	0	0	0	1	1	no	V-SF	V-CF	NOTEST	0	0	0	0	1	1	no	V-SM	V-CM	NOTEST	0	0	0	0	1	1	no	V-SM	V-CF	NOTEST	0	0	0
XLOC_000341	NM_001025156,NM_029955	chr1:123327643-123403037	Ccdc93	V-SF	V-SM	OK	6.46409	6.69391	0.0504017	0.225555	0.69425	0.998462	no	V-CF	V-CM	OK	7.1362	6.7384	-0.082751	-0.370879	0.51345	0.998462	no	V-SF	V-CF	OK	6.46409	7.1362	0.14271	0.639994	0.2641	0.998462	no	V-SM	V-CM	OK	6.69391	6.7384	0.00955706	0.0427435	0.94205	0.998462	no	V-SM	V-CF	OK	6.69391	7.1362	0.0923081
XLOC_000342	NM_028787	chr1:127457592-127492261	Slc35f5	V-SF	V-SM	OK	24.4526	24.2234	-0.0135862	-0.0667907	0.9169	0.998462	no	V-CF	V-CM	OK	24.5635	24.5242	-0.00230685	-0.0113525	0.98675	0.998462	no	V-SF	V-CF	OK	24.4526	24.5635	0.00652654	0.0320757	0.961	0.998462	no	V-SM	V-CM	OK	24.2234	24.5242	0.0178059	0.0876514	0.88575	0.998462	no	V-SM	V-CF	OK	24.2234	24.5635	0.0201127
XLOC_000343	NM_027677	chr1:127573572-127808791	Gpr39	V-SF	V-SM	NOTEST	0.325995	0.184735	-0.819394	0	1	1	no	V-CF	V-CM	NOTEST	0.212209	0.30565	0.526394	0	1	1	no	V-SF	V-CF	NOTEST	0.325995	0.212209	-0.61936	0	1	1	no	V-SM	V-CM	NOTEST	0.184735	0.30565	0.726428	0	1	1	no	V-SM	V-CF	NOTEST	0.184735	0.212209	0.200034
XLOC_000344	NM_145128	chr1:129101562-129379549	Mgat5	V-SF	V-SM	OK	20.3979	19.5967	-0.0578143	-0.280491	0.6363	0.998462	no	V-CF	V-CM	OK	21.1247	21.3289	0.0138777	0.0677908	0.9112	0.998462	no	V-SF	V-CF	OK	20.3979	21.1247	0.0505097	0.245893	0.6836	0.998462	no	V-SM	V-CM	OK	19.5967	21.3289	0.122202	0.594885	0.32545	0.998462	no	V-SM	V-CF	OK	19.5967	21.1247	0.108324
XLOC_000345	NM_001033041	chr1:129625989-129670631	Acmsd	V-SF	V-SM	NOTEST	0	0.0226405	inf	0	1	1	no	V-CF	V-CM	NOTEST	0	0.0200323	inf	0	1	1	no	V-SF	V-CF	NOTEST	0	0	0	0	1	1	no	V-SM	V-CM	NOTEST	0.0226405	0.0200323	-0.176583	0	1	1	no	V-SM	V-CF	NOTEST	0.0226405	0	#NAME?
XLOC_000346	NM_028399	chr1:129670740-129701414	Ccnt2	V-SF	V-SM	OK	19.98	20.9434	0.0679424	0.332245	0.5812	0.998462	no	V-CF	V-CM	OK	21.0021	20.5204	-0.0334749	-0.164198	0.78855	0.998462	no	V-SF	V-CF	OK	19.98	21.0021	0.0719784	0.352335	0.5611	0.998462	no	V-SM	V-CM	OK	20.9434	20.5204	-0.0294388	-0.144255	0.81395	0.998462	no	V-SM	V-CF	OK	20.9434	21.0021	0.00403607
XLOC_000347	NM_178690	chr1:129765349-129840453	Rab3gap1	V-SF	V-SM	OK	39.9404	39.6037	-0.0122127	-0.0604284	0.92075	0.998462	no	V-CF	V-CM	OK	41.1936	41.9573	0.0264999	0.130831	0.82495	0.998462	no	V-SF	V-CF	OK	39.9404	41.1936	0.0445722	0.220241	0.70965	0.998462	no	V-SM	V-CM	OK	39.6037	41.9573	0.0832847	0.411743	0.486	0.998462	no	V-SM	V-CF	OK	39.6037	41.1936	0.0567848
XLOC_000348	NM_181750	chr1:129999882-130134312	R3hdm1	V-SF	V-SM	OK	6.9226	6.73134	-0.0404201	-0.169186	0.76505	0.998462	no	V-CF	V-CM	OK	7.24038	6.5984	-0.133949	-0.562106	0.3249	0.998462	no	V-SF	V-CF	OK	6.9226	7.24038	0.0647513	0.272978	0.62575	0.998462	no	V-SM	V-CM	OK	6.73134	6.5984	-0.0287775	-0.119908	0.83075	0.998462	no	V-SM	V-CF	OK	6.73134	7.24038	0.105171
XLOC_000349	NR_029543	chr1:129999882-130134312	Mir128-1	V-SF	V-SM	NOTEST	0	0	0	0	1	1	no	V-CF	V-CM	NOTEST	0	0	0	0	1	1	no	V-SF	V-CF	NOTEST	0	0	0	0	1	1	no	V-SM	V-CM	NOTEST	0	0	0	0	1	1	no	V-SM	V-CF	NOTEST	0	0	0
XLOC_000350	NM_026390	chr1:130140757-130175954	Ubxn4	V-SF	V-SM	OK	39.073	40.0188	0.034506	0.17144	0.7725	0.998462	no	V-CF	V-CM	OK	38.967	38.8813	-0.00317794	-0.0157924	0.9805	0.998462	no	V-SF	V-CF	OK	39.073	38.967	-0.00391746	-0.0194639	0.9729	0.998462	no	V-SM	V-CM	OK	40.0188	38.8813	-0.0416014	-0.206729	0.73265	0.998462	no	V-SM	V-CF	OK	40.0188	38.967	-0.0384235
XLOC_000351	NM_172485	chr1:131169880-132115855	Thsd7b	V-SF	V-SM	OK	2.75735	2.60072	-0.0843666	-0.309794	0.60305	0.998462	no	V-CF	V-CM	OK	3.04008	2.29309	-0.406821	-1.47525	0.0138	0.72848	no	V-SF	V-CF	OK	2.75735	3.04008	0.140831	0.527186	0.3715	0.998462	no	V-SM	V-CM	OK	2.60072	2.29309	-0.181623	-0.64681	0.2737	0.998462	no	V-SM	V-CF	OK	2.60072	3.04008	0.225198
XLOC_000352	NM_178691	chr1:132585619-132625830	Yod1	V-SF	V-SM	OK	6.25644	7.49581	0.260741	0.439435	0.4466	0.998462	no	V-CF	V-CM	OK	6.54988	6.13507	-0.0943867	-0.149629	0.79705	0.998462	no	V-SF	V-CF	OK	6.25644	6.54988	0.066125	0.107701	0.8469	0.998462	no	V-SM	V-CM	OK	7.49581	6.13507	-0.289003	-0.473182	0.415	0.998462	no	V-SM	V-CF	OK	7.49581	6.54988	-0.194616
XLOC_000353	NM_177604	chr1:132628552-132641199	AA986860	V-SF	V-SM	OK	1.31777	1.59479	0.275267	0.662314	0.2794	0.998462	no	V-CF	V-CM	OK	1.2566	1.81106	0.527316	1.28136	0.0416	0.998462	no	V-SF	V-CF	OK	1.31777	1.2566	-0.0685803	-0.157017	0.79775	0.998462	no	V-SM	V-CM	OK	1.59479	1.81106	0.183469	0.471642	0.442	0.998462	no	V-SM	V-CF	OK	1.59479	1.2566	-0.343847
XLOC_000354	NM_001170632,NM_144960	chr1:132697478-132711317	Fcamr	V-SF	V-SM	OK	4.78372	3.96701	-0.270079	-0.732892	0.19635	0.998462	no	V-CF	V-CM	OK	4.58236	4.37466	-0.0669189	-0.185413	0.75075	0.998462	no	V-SF	V-CF	OK	4.78372	4.58236	-0.0620411	-0.172775	0.75905	0.998462	no	V-SM	V-CM	OK	3.96701	4.37466	0.141119	0.381097	0.5126	0.998462	no	V-SM	V-CF	OK	3.96701	4.58236	0.208038
XLOC_000355	NM_011082	chr1:132723260-132748826	Pigr	V-SF	V-SM	OK	240.565	223.803	-0.104198	-0.359859	0.54155	0.998462	no	V-CF	V-CM	OK	222.202	250.789	0.174603	0.593211	0.3234	0.998462	no	V-SF	V-CF	OK	240.565	222.202	-0.114553	-0.39593	0.5063	0.998462	no	V-SM	V-CM	OK	223.803	250.789	0.164248	0.55761	0.35165	0.998462	no	V-SM	V-CF	OK	223.803	222.202	-0.0103556
XLOC_000356	NM_026976	chr1:132762353-132777367	Faim3	V-SF	V-SM	NOTEST	0.298927	0.473169	0.662563	0	1	1	no	V-CF	V-CM	NOTEST	0.181783	0.35812	0.978228	0	1	1	no	V-SF	V-CF	NOTEST	0.298927	0.181783	-0.717577	0	1	1	no	V-SM	V-CM	NOTEST	0.473169	0.35812	-0.401912	0	1	1	no	V-SM	V-CF	NOTEST	0.473169	0.181783	-1.38014
XLOC_000357	NM_010548	chr1:132916421-132921547	Il10	V-SF	V-SM	NOTEST	0.215322	0.291162	0.435326	0	1	1	no	V-CF	V-CM	NOTEST	0.158919	0.188128	0.243423	0	1	1	no	V-SF	V-CF	NOTEST	0.215322	0.158919	-0.438204	0	1	1	no	V-SM	V-CM	NOTEST	0.291162	0.188128	-0.630107	0	1	1	no	V-SM	V-CF	NOTEST	0.291162	0.158919	-0.87353
XLOC_000358	NM_001136070,NM_010709	chr1:133049783-133070048	Eif2d	V-SF	V-SM	OK	15.6705	16.4903	0.0735617	0.302314	0.60225	0.998462	no	V-CF	V-CM	OK	16.3525	15.6126	-0.0668035	-0.27453	0.6328	0.998462	no	V-SF	V-CF	OK	15.6705	16.3525	0.0614616	0.252544	0.65835	0.998462	no	V-SM	V-CM	OK	16.4903	15.6126	-0.0789035	-0.324311	0.57545	0.998462	no	V-SM	V-CF	OK	16.4903	16.3525	-0.0121
XLOC_000359	NM_175382	chr1:133424565-133436449	Fam72a	V-SF	V-SM	OK	0.941693	0.532682	-0.821984	-1.23584	0.0504	0.998462	no	V-CF	V-CM	NOTEST	0.608327	0.55148	-0.141538	0	1	1	no	V-SF	V-CF	OK	0.941693	0.608327	-0.630411	-0.992525	0.11415	0.998462	no	V-SM	V-CM	NOTEST	0.532682	0.55148	0.0500351	0	1	1	no	V-SM	V-CF	NOTEST	0.532682	0.608327	0.191573
XLOC_000360	NM_011924	chr1:133495690-133508577	Avpr1b	V-SF	V-SM	NOTEST	0	0	0	0	1	1	no	V-CF	V-CM	NOTEST	0	0.0215333	inf	0	1	1	no	V-SF	V-CF	NOTEST	0	0	0	0	1	1	no	V-SM	V-CM	NOTEST	0	0.0215333	inf	0	1	1	no	V-SM	V-CF	NOTEST	0	0	0
XLOC_000361	NM_007799	chr1:133534890-133572084	Ctse	V-SF	V-SM	OK	0.330229	0.824376	1.31984	1.51828	0.03495	0.998462	no	V-CF	V-CM	NOTEST	0.682701	0.744457	0.124936	0	1	1	no	V-SF	V-CF	NOTEST	0.330229	0.682701	1.04779	0	1	1	no	V-SM	V-CM	OK	0.824376	0.744457	-0.147114	-0.241226	0.68305	0.998462	no	V-SM	V-CF	OK	0.824376	0.682701	-0.27205
XLOC_000362	NM_145509	chr1:133585271-133610041	5430435G22Rik	V-SF	V-SM	OK	5.17577	5.59255	0.111733	0.395888	0.52165	0.998462	no	V-CF	V-CM	OK	5.17172	5.3313	0.0438424	0.154302	0.80625	0.998462	no	V-SF	V-CF	OK	5.17577	5.17172	-0.00112831	-0.00395307	0.98785	0.998462	no	V-SM	V-CM	OK	5.59255	5.3313	-0.0690191	-0.245684	0.6902	0.998462	no	V-SM	V-CF	OK	5.59255	5.17172	-0.112861
XLOC_000363	NM_177243	chr1:133640598-133666982	Slc26a9	V-SF	V-SM	NOTEST	0.197439	0.106612	-0.88903	0	1	1	no	V-CF	V-CM	NOTEST	0.118066	0.123455	0.0643872	0	1	1	no	V-SF	V-CF	NOTEST	0.197439	0.118066	-0.741808	0	1	1	no	V-SM	V-CM	NOTEST	0.106612	0.123455	0.21161	0	1	1	no	V-SM	V-CF	NOTEST	0.106612	0.118066	0.147222
XLOC_000364	NM_178079	chr1:133693971-133714692	Pm20d1	V-SF	V-SM	NOTEST	0.106347	0.132985	0.322486	0	1	1	no	V-CF	V-CM	NOTEST	0.126561	0.101196	-0.322679	0	1	1	no	V-SF	V-CF	NOTEST	0.106347	0.126561	0.251056	0	1	1	no	V-SM	V-CM	NOTEST	0.132985	0.101196	-0.394108	0	1	1	no	V-SM	V-CF	NOTEST	0.132985	0.126561	-0.0714298
XLOC_000365	NM_173865	chr1:133724588-133745440	Slc41a1	V-SF	V-SM	OK	10.9077	10.631	-0.0370683	-0.172953	0.768	0.998462	no	V-CF	V-CM	OK	10.4807	10.5575	0.0105412	0.0490199	0.93375	0.998462	no	V-SF	V-CF	OK	10.9077	10.4807	-0.0576145	-0.268347	0.64555	0.998462	no	V-SM	V-CM	OK	10.631	10.5575	-0.010005	-0.0466073	0.93805	0.998462	no	V-SM	V-CF	OK	10.631	10.4807	-0.0205462
XLOC_000366	NM_144875	chr1:133763853-133769464	Rab7l1	V-SF	V-SM	OK	8.16619	7.61202	-0.101383	-0.339461	0.609	0.998462	no	V-CF	V-CM	OK	8.50523	7.94454	-0.0983881	-0.335051	0.6131	0.998462	no	V-SF	V-CF	OK	8.16619	8.50523	0.0586876	0.200394	0.7567	0.998462	no	V-SM	V-CM	OK	7.61202	7.94454	0.061683	0.205999	0.75165	0.998462	no	V-SM	V-CF	OK	7.61202	8.50523	0.160071
XLOC_000367	NM_001145804,NM_175294	chr1:133807034-133832898	Nucks1	V-SF	V-SM	OK	33.8075	32.5668	-0.0539409	-0.254376	0.6549	0.998462	no	V-CF	V-CM	OK	32.9365	31.696	-0.0553864	-0.262948	0.64615	0.998462	no	V-SF	V-CF	OK	33.8075	32.9365	-0.0376538	-0.177886	0.75845	0.998462	no	V-SM	V-CM	OK	32.5668	31.696	-0.0390993	-0.18529	0.7504	0.998462	no	V-SM	V-CF	OK	32.5668	32.9365	0.0162871
XLOC_000368	NM_001177628,NM_145977	chr1:133859543-133879541	Slc45a3	V-SF	V-SM	OK	5.93742	5.19217	-0.193497	-0.692196	0.22775	0.998462	no	V-CF	V-CM	OK	5.34696	5.78748	0.114216	0.407647	0.4697	0.998462	no	V-SF	V-CF	OK	5.93742	5.34696	-0.151117	-0.541638	0.3381	0.998462	no	V-SM	V-CM	OK	5.19217	5.78748	0.156595	0.557833	0.32905	0.998462	no	V-SM	V-CF	OK	5.19217	5.34696	0.0423794
XLOC_000369	NM_007923	chr1:133904181-133922261	Elk4	V-SF	V-SM	OK	17.2828	17.448	0.0137236	0.0663065	0.9124	0.998462	no	V-CF	V-CM	OK	16.1958	15.8373	-0.0322872	-0.15399	0.7918	0.998462	no	V-SF	V-CF	OK	17.2828	16.1958	-0.0937232	-0.448776	0.45335	0.998462	no	V-SM	V-CM	OK	17.448	15.8373	-0.139734	-0.672415	0.2659	0.998462	no	V-SM	V-CF	OK	17.448	16.1958	-0.107447
XLOC_000370	NM_001033250	chr1:134088012-134153959	Lemd1	V-SF	V-SM	NOTEST	0.51995	0.489477	-0.0871321	0	1	1	no	V-CF	V-CM	NOTEST	0.586927	0.57717	-0.0241844	0	1	1	no	V-SF	V-CF	NOTEST	0.51995	0.586927	0.174808	0	1	1	no	V-SM	V-CM	NOTEST	0.489477	0.57717	0.237756	0	1	1	no	V-SM	V-CF	NOTEST	0.489477	0.586927	0.26194
XLOC_000371	NR_029777	chr1:134088012-134153959	Mir135b	V-SF	V-SM	NOTEST	0	0	0	0	1	1	no	V-CF	V-CM	NOTEST	0	0	0	0	1	1	no	V-SF	V-CF	NOTEST	0	0	0	0	1	1	no	V-SM	V-CM	NOTEST	0	0	0	0	1	1	no	V-SM	V-CF	NOTEST	0	0	0
XLOC_000372	NM_144810	chr1:134195202-134203934	Klhdc8a	V-SF	V-SM	OK	3.91398	3.33067	-0.232825	-0.840957	0.1651	0.998462	no	V-CF	V-CM	OK	3.51641	3.87487	0.140045	0.510164	0.3963	0.998462	no	V-SF	V-CF	OK	3.91398	3.51641	-0.154533	-0.563029	0.3478	0.998462	no	V-SM	V-CM	OK	3.33067	3.87487	0.218337	0.788507	0.1879	0.998462	no	V-SM	V-CF	OK	3.33067	3.51641	0.0782919
XLOC_000373	NM_001195025,NM_028778	chr1:134212701-134230065	Nuak2	V-SF	V-SM	OK	2.89596	3.57966	0.305782	0.927052	0.10375	0.998462	no	V-CF	V-CM	OK	3.9043	4.36864	0.16212	0.531296	0.3539	0.998462	no	V-SF	V-CF	OK	2.89596	3.9043	0.431022	1.32114	0.01975	0.850786	no	V-SM	V-CM	OK	3.57966	4.36864	0.28736	0.930026	0.1043	0.998462	no	V-SM	V-CF	OK	3.57966	3.9043	0.12524
XLOC_000374	NM_172516	chr1:134314029-134363536	Dstyk	V-SF	V-SM	OK	13.9087	14.7055	0.0803612	0.39266	0.505	0.998462	no	V-CF	V-CM	OK	14.3243	14.515	0.0190794	0.0932461	0.87035	0.998462	no	V-SF	V-CF	OK	13.9087	14.3243	0.0424722	0.207279	0.72345	0.998462	no	V-SM	V-CM	OK	14.7055	14.515	-0.0188097	-0.0920382	0.8738	0.998462	no	V-SM	V-CF	OK	14.7055	14.3243	-0.0378891
XLOC_000375	NM_172517	chr1:134373943-134402242	Rbbp5	V-SF	V-SM	OK	7.68469	8.11292	0.078234	0.332863	0.5778	0.998462	no	V-CF	V-CM	OK	8.31244	8.07309	-0.0421505	-0.180952	0.7676	0.998462	no	V-SF	V-CF	OK	7.68469	8.31244	0.113284	0.482928	0.41995	0.998462	no	V-SM	V-CM	OK	8.11292	8.07309	-0.00710077	-0.0304235	0.96295	0.998462	no	V-SM	V-CF	OK	8.11292	8.31244	0.0350497
XLOC_000376	NM_029025	chr1:134402806-134405216	Tmem81	V-SF	V-SM	OK	2.18967	2.25696	0.0436697	0.104231	0.8613	0.998462	no	V-CF	V-CM	OK	2.10617	2.33826	0.150811	0.359225	0.5657	0.998462	no	V-SF	V-CF	OK	2.18967	2.10617	-0.0560925	-0.131603	0.84205	0.998462	no	V-SM	V-CM	OK	2.25696	2.33826	0.0510492	0.123768	0.84955	0.998462	no	V-SM	V-CF	OK	2.25696	2.10617	-0.0997622
XLOC_000377	NR_045892	chr1:134461266-134638374	Gm10538	V-SF	V-SM	NOTEST	0	0	0	0	1	1	no	V-CF	V-CM	NOTEST	0	0	0	0	1	1	no	V-SF	V-CF	NOTEST	0	0	0	0	1	1	no	V-SM	V-CM	NOTEST	0	0	0	0	1	1	no	V-SM	V-CF	NOTEST	0	0	0
XLOC_000378	NM_010732	chr1:134776931-134836582	Lrrn2	V-SF	V-SM	OK	1.85705	1.4587	-0.348322	-0.90653	0.13465	0.998462	no	V-CF	V-CM	OK	1.6821	1.98316	0.237535	0.643337	0.29135	0.998462	no	V-SF	V-CF	OK	1.85705	1.6821	-0.142744	-0.380611	0.5321	0.998462	no	V-SM	V-CM	OK	1.4587	1.98316	0.443112	1.17052	0.0574	0.998462	no	V-SM	V-CF	OK	1.4587	1.6821	0.205577
XLOC_000379	NM_001099276	chr1:134942588-135005265	Pik3c2b	V-SF	V-SM	OK	2.88621	3.26115	0.176204	0.707888	0.22805	0.998462	no	V-CF	V-CM	OK	3.13063	3.24822	0.0531994	0.215932	0.7135	0.998462	no	V-SF	V-CF	OK	2.88621	3.13063	0.117275	0.469377	0.42725	0.998462	no	V-SM	V-CM	OK	3.26115	3.24822	-0.00572991	-0.0233472	0.96705	0.998462	no	V-SM	V-CF	OK	3.26115	3.13063	-0.0589293
XLOC_000380	NM_133819	chr1:135027742-135036377	Ppp1r15b	V-SF	V-SM	OK	30.1172	31.2658	0.0540017	0.264416	0.65635	0.998462	no	V-CF	V-CM	OK	32.2445	32.1606	-0.00376041	-0.018334	0.9752	0.998462	no	V-SF	V-CF	OK	30.1172	32.2445	0.0984677	0.480753	0.4138	0.998462	no	V-SM	V-CM	OK	31.2658	32.1606	0.0407056	0.199034	0.7344	0.998462	no	V-SM	V-CF	OK	31.2658	32.2445	0.044466
XLOC_000381	NM_001160268,NM_182930	chr1:135142673-135200012	Plekha6	V-SF	V-SM	OK	10.0564	10.2207	0.0233787	0.110316	0.8462	0.998462	no	V-CF	V-CM	OK	9.29937	9.14737	-0.0237751	-0.111679	0.84895	0.998462	no	V-SF	V-CF	OK	10.0564	9.29937	-0.112907	-0.531485	0.3563	0.998462	no	V-SM	V-CM	OK	10.2207	9.14737	-0.160061	-0.75366	0.2013	0.998462	no	V-SM	V-CF	OK	10.2207	9.29937	-0.136286
XLOC_000382	NM_026680	chr1:135206399-135219603	Golt1a	V-SF	V-SM	NOTEST	0.20076	0.274866	0.453253	0	1	1	no	V-CF	V-CM	NOTEST	0.222193	0.205413	-0.113282	0	1	1	no	V-SF	V-CF	NOTEST	0.20076	0.222193	0.146339	0	1	1	no	V-SM	V-CM	NOTEST	0.274866	0.205413	-0.420196	0	1	1	no	V-SM	V-CF	NOTEST	0.274866	0.222193	-0.306914
XLOC_000383	NM_178260	chr1:135223788-135226299	Kiss1	V-SF	V-SM	NOTEST	0	0	0	0	1	1	no	V-CF	V-CM	NOTEST	0	0	0	0	1	1	no	V-SF	V-CF	NOTEST	0	0	0	0	1	1	no	V-SM	V-CM	NOTEST	0	0	0	0	1	1	no	V-SM	V-CF	NOTEST	0	0	0
XLOC_000384	NM_031192,NM_031193	chr1:135247142-135256900	Ren1	V-SF	V-SM	NOTEST	0.0377489	0	#NAME?	0	1	1	no	V-CF	V-CM	NOTEST	0	0	0	0	1	1	no	V-SF	V-CF	NOTEST	0.0377489	0	#NAME?	0	1	1	no	V-SM	V-CM	NOTEST	0	0	0	0	1	1	no	V-SM	V-CF	NOTEST	0	0	0
XLOC_000385	NM_175443	chr1:135260148-135276895	Etnk2	V-SF	V-SM	OK	2.64141	2.78874	0.078301	0.217401	0.7204	0.998462	no	V-CF	V-CM	OK	2.67518	3.28504	0.296271	0.850986	0.16855	0.998462	no	V-SF	V-CF	OK	2.64141	2.67518	0.0183273	0.0507137	0.9311	0.998462	no	V-SM	V-CM	OK	2.78874	3.28504	0.236297	0.6812	0.2683	0.998462	no	V-SM	V-CF	OK	2.78874	2.67518	-0.0599736
XLOC_000386	NM_021355	chr1:135934091-135944854	Fmod	V-SF	V-SM	OK	46.1542	43.7312	-0.0777981	-0.387116	0.52895	0.998462	no	V-CF	V-CM	OK	46.1061	36.9197	-0.320566	-1.61853	0.0082	0.563636	no	V-SF	V-CF	OK	46.1542	46.1061	-0.0015043	-0.00744417	0.99065	0.998462	no	V-SM	V-CM	OK	43.7312	36.9197	-0.244272	-1.24041	0.0424	0.998462	no	V-SM	V-CF	OK	43.7312	46.1061	0.0762938
XLOC_000387	NM_027979	chr1:136007818-136048013	Chit1	V-SF	V-SM	OK	0.79729	0.883803	0.148621	0.220597	0.7214	0.998462	no	V-CF	V-CM	OK	0.815099	0.388498	-1.06907	-1.21262	0.04695	0.998462	no	V-SF	V-CF	OK	0.79729	0.815099	0.0318712	0.0465558	0.9458	0.998462	no	V-SM	V-CM	OK	0.883803	0.388498	-1.18582	-1.358	0.0298	0.998462	no	V-SM	V-CF	OK	0.883803	0.815099	-0.11675
XLOC_000388	NM_007695	chr1:136078980-136086608	Chi3l1	V-SF	V-SM	OK	44.2181	52.3218	0.242775	1.19076	0.06295	0.998462	no	V-CF	V-CM	OK	43.0532	59.5401	0.467741	2.27651	0.00035	0.0603089	no	V-SF	V-CF	OK	44.2181	43.0532	-0.0385188	-0.194902	0.7565	0.998462	no	V-SM	V-CM	OK	52.3218	59.5401	0.186447	0.881622	0.1675	0.998462	no	V-SM	V-CF	OK	52.3218	43.0532	-0.281293
XLOC_000389	NM_016749	chr1:136090024-136132008	Mybph	V-SF	V-SM	NOTEST	0.114171	0.158899	0.476913	0	1	1	no	V-CF	V-CM	NOTEST	0.0930409	0.10326	0.150344	0	1	1	no	V-SF	V-CF	NOTEST	0.114171	0.0930409	-0.295258	0	1	1	no	V-SM	V-CM	NOTEST	0.158899	0.10326	-0.621827	0	1	1	no	V-SM	V-CF	NOTEST	0.158899	0.0930409	-0.772171
XLOC_000390	NM_031189	chr1:136186580-136189125	Myog	V-SF	V-SM	NOTEST	0	0	0	0	1	1	no	V-CF	V-CM	NOTEST	0	0.0322437	inf	0	1	1	no	V-SF	V-CF	NOTEST	0	0	0	0	1	1	no	V-SM	V-CM	NOTEST	0	0.0322437	inf	0	1	1	no	V-SM	V-CF	NOTEST	0	0	0
XLOC_000391	NM_173771	chr1:136282516-136287560	4933406M09Rik	V-SF	V-SM	NOTEST	0	0.0609302	inf	0	1	1	no	V-CF	V-CM	NOTEST	0	0	0	0	1	1	no	V-SF	V-CF	NOTEST	0	0	0	0	1	1	no	V-SM	V-CM	NOTEST	0.0609302	0	#NAME?	0	1	1	no	V-SM	V-CF	NOTEST	0.0609302	0	#NAME?
XLOC_000392	NM_028057	chr1:136302566-136308315	Cyb5r1	V-SF	V-SM	OK	6.8982	5.87491	-0.231653	-0.780594	0.22135	0.998462	no	V-CF	V-CM	OK	6.3083	6.0977	-0.0489858	-0.163478	0.79685	0.998462	no	V-SF	V-CF	OK	6.8982	6.3083	-0.128968	-0.43709	0.49225	0.998462	no	V-SM	V-CM	OK	5.87491	6.0977	0.0536989	0.178209	0.78045	0.998462	no	V-SM	V-CF	OK	5.87491	6.3083	0.102685
XLOC_000393	NM_028320	chr1:136312043-136328918	Adipor1	V-SF	V-SM	OK	77.2063	75.8166	-0.0262036	-0.136143	0.8249	0.998462	no	V-CF	V-CM	OK	78.2835	76.7544	-0.02846	-0.148013	0.8092	0.998462	no	V-SF	V-CF	OK	77.2063	78.2835	0.0199911	0.103828	0.86625	0.998462	no	V-SM	V-CM	OK	75.8166	76.7544	0.0177347	0.0922675	0.88065	0.998462	no	V-SM	V-CF	OK	75.8166	78.2835	0.0461948
XLOC_000394	NM_153128	chr1:136352131-136387450	Klhl12	V-SF	V-SM	OK	10.3443	10.2173	-0.0178275	-0.07851	0.89495	0.998462	no	V-CF	V-CM	OK	10.4195	9.88242	-0.0763484	-0.335523	0.582	0.998462	no	V-SF	V-CF	OK	10.3443	10.4195	0.0104454	0.0460848	0.93915	0.998462	no	V-SM	V-CM	OK	10.2173	9.88242	-0.0480755	-0.21089	0.7286	0.998462	no	V-SM	V-CF	OK	10.2173	10.4195	0.0282729
XLOC_000395	NM_145510	chr1:136391236-136404461	Rabif	V-SF	V-SM	OK	10.4708	10.5256	0.00752454	0.0303639	0.9615	0.998462	no	V-CF	V-CM	OK	9.45363	10.1383	0.100876	0.400916	0.52865	0.998462	no	V-SF	V-CF	OK	10.4708	9.45363	-0.147434	-0.586904	0.3515	0.998462	no	V-SM	V-CM	OK	10.5256	10.1383	-0.0540828	-0.217879	0.731	0.998462	no	V-SM	V-CF	OK	10.5256	9.45363	-0.154959
XLOC_000396	NM_152895	chr1:136456754-136529455	Kdm5b	V-SF	V-SM	OK	15.7424	18.3144	0.218322	1.07435	0.0693	0.998462	no	V-CF	V-CM	OK	17.8595	16.5646	-0.108593	-0.534385	0.3628	0.998462	no	V-SF	V-CF	OK	15.7424	17.8595	0.182042	0.89522	0.1255	0.998462	no	V-SM	V-CM	OK	18.3144	16.5646	-0.144874	-0.713399	0.2269	0.998462	no	V-SM	V-CF	OK	18.3144	17.8595	-0.0362802
XLOC_000397	NM_009307	chr1:136543257-136645994	Syt2	V-SF	V-SM	NOTEST	0.0435919	0	#NAME?	0	1	1	no	V-CF	V-CM	NOTEST	0.0121319	0.026405	1.12201	0	1	1	no	V-SF	V-CF	NOTEST	0.0435919	0.0121319	-1.84525	0	1	1	no	V-SM	V-CM	NOTEST	0	0.026405	inf	0	1	1	no	V-SM	V-CF	NOTEST	0	0.0121319	inf
XLOC_000398	NM_026024	chr1:136859153-136870714	Ube2t	V-SF	V-SM	OK	1.06817	1.40225	0.3926	0.599021	0.36395	0.998462	no	V-CF	V-CM	OK	0.941449	1.26343	0.424386	0.589545	0.3663	0.998462	no	V-SF	V-CF	OK	1.06817	0.941449	-0.182191	-0.248574	0.7043	0.998462	no	V-SM	V-CM	OK	1.40225	1.26343	-0.150405	-0.23474	0.7221	0.998462	no	V-SM	V-CF	OK	1.40225	0.941449	-0.574791
XLOC_000399	NM_177081	chr1:137029301-137041897	Ptpn7	V-SF	V-SM	OK	1.07983	0.981101	-0.138336	-0.302512	0.6183	0.998462	no	V-CF	V-CM	OK	0.648898	0.830458	0.355915	0.67227	0.25725	0.998462	no	V-SF	V-CF	OK	1.07983	0.648898	-0.734746	-1.44255	0.02055	0.864937	no	V-SM	V-CM	OK	0.981101	0.830458	-0.240495	-0.501493	0.4094	0.998462	no	V-SM	V-CF	OK	0.981101	0.648898	-0.59641
XLOC_000400	NM_026823	chr1:137043410-137052845	Arl8a	V-SF	V-SM	OK	11.9436	12.0495	0.0127392	0.0520216	0.93245	0.998462	no	V-CF	V-CM	OK	13.2335	13.2515	0.0019609	0.0081986	0.9916	0.998462	no	V-SF	V-CF	OK	11.9436	13.2335	0.147964	0.610304	0.3395	0.998462	no	V-SM	V-CM	OK	12.0495	13.2515	0.137186	0.567714	0.37455	0.998462	no	V-SM	V-CF	OK	12.0495	13.2335	0.135225
XLOC_000401	NM_053106	chr1:137221389-137264642	Lmod1	V-SF	V-SM	OK	20.8787	21.8705	0.0669574	0.328991	0.57845	0.998462	no	V-CF	V-CM	OK	23.486	24.0502	0.0342491	0.169375	0.77035	0.998462	no	V-SF	V-CF	OK	20.8787	23.486	0.169769	0.837608	0.16365	0.998462	no	V-SM	V-CM	OK	21.8705	24.0502	0.13706	0.675002	0.25655	0.998462	no	V-SM	V-CF	OK	21.8705	23.486	0.102811
XLOC_000402	NM_007791	chr1:137625773-137648806	Csrp1	V-SF	V-SM	OK	189.203	180.67	-0.0665815	-0.324179	0.6047	0.998462	no	V-CF	V-CM	OK	184.003	187.375	0.0261939	0.128137	0.83755	0.998462	no	V-SF	V-CF	OK	189.203	184.003	-0.0402027	-0.195451	0.75595	0.998462	no	V-SM	V-CM	OK	180.67	187.375	0.0525727	0.257569	0.68305	0.998462	no	V-SM	V-CF	OK	180.67	184.003	0.0263788
XLOC_000403	NM_013750	chr1:137662661-137665711	Phlda3	V-SF	V-SM	OK	18.9024	17.2224	-0.134282	-0.590977	0.35815	0.998462	no	V-CF	V-CM	OK	15.9818	17.5749	0.137088	0.590765	0.3538	0.998462	no	V-SF	V-CF	OK	18.9024	15.9818	-0.242136	-1.05568	0.1013	0.998462	no	V-SM	V-CM	OK	17.2224	17.5749	0.0292339	0.127141	0.8399	0.998462	no	V-SM	V-CF	OK	17.2224	15.9818	-0.107855
XLOC_000404	NM_001112702,NM_021467	chr1:137695997-137707566	Tnni1	V-SF	V-SM	NOTEST	0.315149	0.0671102	-2.23143	0	1	1	no	V-CF	V-CM	NOTEST	0.0539002	0.0484364	-0.1542	0	1	1	no	V-SF	V-CF	NOTEST	0.315149	0.0539002	-2.54767	0	1	1	no	V-SM	V-CM	NOTEST	0.0671102	0.0484364	-0.47044	0	1	1	no	V-SM	V-CF	NOTEST	0.0671102	0.0539002	-0.316241
XLOC_000405	NM_133664	chr1:137715174-137729918	Lad1	V-SF	V-SM	OK	7.94474	8.52101	0.101025	0.418083	0.48855	0.998462	no	V-CF	V-CM	OK	7.69802	8.18871	0.0891485	0.366711	0.5386	0.998462	no	V-SF	V-CF	OK	7.94474	7.69802	-0.0455109	-0.186339	0.76245	0.998462	no	V-SM	V-CM	OK	8.52101	8.18871	-0.0573875	-0.238626	0.69465	0.998462	no	V-SM	V-CF	OK	8.52101	7.69802	-0.146536
XLOC_000406	NM_001130174,NM_001130175,NM_001130176,NM_001130177,NM_001130178,NM_001130179,NM_001130180,NM_001130181,NM_011619	chr1:137732962-137748838	Tnnt2	V-SF	V-SM	NOTEST	0.592754	0.710761	0.261931	0	1	1	no	V-CF	V-CM	OK	0.428223	0.757868	0.823585	0.379177	0.1055	0.998462	no	V-SF	V-CF	NOTEST	0.592754	0.428223	-0.46907	0	1	1	no	V-SM	V-CM	OK	0.710761	0.757868	0.0925836	0.0556647	0.83905	0.998462	no	V-SM	V-CF	NOTEST	0.710761	0.428223	-0.731001
XLOC_000407	NM_001160145,NM_001160146,NM_025439	chr1:137904795-137931607	Tmem9	V-SF	V-SM	OK	21.2266	22.2333	0.0668431	0.273365	0.6307	0.998462	no	V-CF	V-CM	OK	20.0195	20.8695	0.0599918	0.241227	0.6684	0.998462	no	V-SF	V-CF	OK	21.2266	20.0195	-0.0844715	-0.341271	0.54375	0.998462	no	V-SM	V-CM	OK	22.2333	20.8695	-0.0913228	-0.371673	0.5086	0.998462	no	V-SM	V-CF	OK	22.2333	20.0195	-0.151315
XLOC_000408	NM_001081023,NM_014193	chr1:137949477-138016399	Cacna1s	V-SF	V-SM	NOTEST	0.00789133	0.0631899	3.00135	0	1	1	no	V-CF	V-CM	NOTEST	0.0989861	0.0924456	-0.0986219	0	1	1	no	V-SF	V-CF	NOTEST	0.00789133	0.0989861	3.64889	0	1	1	no	V-SM	V-CM	NOTEST	0.0631899	0.0924456	0.548911	0	1	1	no	V-SM	V-CF	NOTEST	0.0631899	0.0989861	0.647533
XLOC_000409	NM_001039472	chr1:138027977-138074591	Kif21b	V-SF	V-SM	OK	2.08891	1.99155	-0.0688605	-0.258012	0.66	0.998462	no	V-CF	V-CM	OK	2.12337	2.09686	-0.01813	-0.0686213	0.9088	0.998462	no	V-SF	V-CF	OK	2.08891	2.12337	0.0236075	0.0892794	0.8748	0.998462	no	V-SM	V-CM	OK	1.99155	2.09686	0.074338	0.278763	0.6397	0.998462	no	V-SM	V-CF	OK	1.99155	2.12337	0.092468
XLOC_000410	NM_026500	chr1:138308492-138336797	Ddx59	V-SF	V-SM	OK	5.81164	5.57785	-0.0592355	-0.186195	0.7452	0.998462	no	V-CF	V-CM	OK	5.30597	5.4615	0.0416806	0.125506	0.82515	0.998462	no	V-SF	V-CF	OK	5.81164	5.30597	-0.131328	-0.407568	0.4819	0.998462	no	V-SM	V-CM	OK	5.57785	5.4615	-0.0304115	-0.0926786	0.8756	0.998462	no	V-SM	V-CF	OK	5.57785	5.30597	-0.0720921
XLOC_000411	NM_001081258	chr1:138364534-138428088	Kif14	V-SF	V-SM	NOTEST	0.0899686	0.14332	0.671748	0	1	1	no	V-CF	V-CM	NOTEST	0.16782	0.139483	-0.266831	0	1	1	no	V-SF	V-CF	NOTEST	0.0899686	0.16782	0.899424	0	1	1	no	V-SM	V-CM	NOTEST	0.14332	0.139483	-0.0391547	0	1	1	no	V-SM	V-CF	NOTEST	0.14332	0.16782	0.227676
XLOC_000412	NM_001160251,NM_177643	chr1:138521477-138526968	Zfp281	V-SF	V-SM	OK	9.55971	9.62591	0.00995651	0.0448534	0.9387	0.998462	no	V-CF	V-CM	OK	9.88448	10.0596	0.0253326	0.115272	0.8386	0.998462	no	V-SF	V-CF	OK	9.55971	9.88448	0.0481988	0.218111	0.7105	0.998462	no	V-SM	V-CM	OK	9.62591	10.0596	0.0635748	0.287975	0.6119	0.998462	no	V-SM	V-CF	OK	9.62591	9.88448	0.0382423
XLOC_000413	NR_045324,NR_045325	chr1:138579972-138587382	Gm19705	V-SF	V-SM	OK	2.47695	1.76468	-0.489159	-0.371447	0.4286	0.998462	no	V-CF	V-CM	OK	1.83371	1.19661	-0.615814	-0.362671	0.396	0.998462	no	V-SF	V-CF	OK	2.47695	1.83371	-0.433798	-0.333615	0.48985	0.998462	no	V-SM	V-CM	OK	1.76468	1.19661	-0.560453	-0.327607	0.43715	0.998462	no	V-SM	V-CF	OK	1.76468	1.83371	0.0553616
XLOC_000414	NR_037986	chr1:138592787-138622305	Gm16880	V-SF	V-SM	NOTEST	0	0.0566772	inf	0	1	1	no	V-CF	V-CM	NOTEST	0	0	0	0	1	1	no	V-SF	V-CF	NOTEST	0	0	0	0	1	1	no	V-SM	V-CM	NOTEST	0.0566772	0	#NAME?	0	1	1	no	V-SM	V-CF	NOTEST	0.0566772	0	#NAME?
XLOC_000415	NR_029795	chr1:139863031-139863118	Mir181a-1	V-SF	V-SM	NOTEST	0	0	0	0	1	1	no	V-CF	V-CM	NOTEST	0	0	0	0	1	1	no	V-SF	V-CF	NOTEST	0	0	0	0	1	1	no	V-SM	V-CM	NOTEST	0	0	0	0	1	1	no	V-SM	V-CF	NOTEST	0	0	0
XLOC_000416	NR_029820	chr1:139863215-139863295	Mir181b-1	V-SF	V-SM	NOTEST	0	0	0	0	1	1	no	V-CF	V-CM	NOTEST	0	0	0	0	1	1	no	V-SF	V-CF	NOTEST	0	0	0	0	1	1	no	V-SM	V-CM	NOTEST	0	0	0	0	1	1	no	V-SM	V-CF	NOTEST	0	0	0
XLOC_000417	NM_177397	chr1:140170314-140186039	Atp6v1g3	V-SF	V-SM	NOTEST	0	0.096203	inf	0	1	1	no	V-CF	V-CM	NOTEST	0.0980926	0.0251294	-1.96477	0	1	1	no	V-SF	V-CF	NOTEST	0	0.0980926	inf	0	1	1	no	V-SM	V-CM	NOTEST	0.096203	0.0251294	-1.9367	0	1	1	no	V-SM	V-CF	NOTEST	0.096203	0.0980926	0.028063
XLOC_000418	NM_001166501,NM_181347	chr1:140860285-141072619	Dennd1b	V-SF	V-SM	OK	7.70541	8.37452	0.120133	0.55898	0.32955	0.998462	no	V-CF	V-CM	OK	8.1374	8.33721	0.034997	0.162842	0.7793	0.998462	no	V-SF	V-CF	OK	7.70541	8.1374	0.0786955	0.365728	0.52005	0.998462	no	V-SM	V-CM	OK	8.37452	8.33721	-0.00644094	-0.0300062	0.95685	0.998462	no	V-SM	V-CF	OK	8.37452	8.1374	-0.0414379
XLOC_000419	NR_040455	chr1:141276028-141299429	4933436E23Rik	V-SF	V-SM	NOTEST	0	0	0	0	1	1	no	V-CF	V-CM	NOTEST	0	0	0	0	1	1	no	V-SF	V-CF	NOTEST	0	0	0	0	1	1	no	V-SM	V-CM	NOTEST	0	0	0	0	1	1	no	V-SM	V-CF	NOTEST	0	0	0
XLOC_000420	NM_172643	chr1:141318959-141349584	Zbtb41	V-SF	V-SM	OK	10.4632	9.54364	-0.132714	-0.639381	0.2707	0.998462	no	V-CF	V-CM	OK	10.3146	9.80956	-0.0724212	-0.349891	0.5476	0.998462	no	V-SF	V-CF	OK	10.4632	10.3146	-0.0206437	-0.0998895	0.8631	0.998462	no	V-SM	V-CM	OK	9.54364	9.80956	0.0396487	0.190728	0.74675	0.998462	no	V-SM	V-CF	OK	9.54364	10.3146	0.11207
XLOC_000421	NM_009791	chr1:141351349-141390665	Aspm	V-SF	V-SM	NOTEST	0.633767	0.60445	-0.0683276	0	1	1	no	V-CF	V-CM	NOTEST	0.589798	0.517492	-0.188686	0	1	1	no	V-SF	V-CF	NOTEST	0.633767	0.589798	-0.10373	0	1	1	no	V-SM	V-CM	NOTEST	0.60445	0.517492	-0.224089	0	1	1	no	V-SM	V-CF	NOTEST	0.60445	0.589798	-0.0354024
XLOC_000422	NM_031164	chr1:141398283-141420333	F13b	V-SF	V-SM	NOTEST	0	0	0	0	1	1	no	V-CF	V-CM	NOTEST	0.0233373	0	#NAME?	0	1	1	no	V-SF	V-CF	NOTEST	0	0.0233373	inf	0	1	1	no	V-SM	V-CM	NOTEST	0	0	0	0	1	1	no	V-SM	V-CF	NOTEST	0	0.0233373	inf
XLOC_000423	NM_001081027	chr1:142142833-142552979	Kcnt2	V-SF	V-SM	OK	1.12328	1.65352	0.557817	1.3888	0.0169	0.798316	no	V-CF	V-CM	OK	1.63434	1.76061	0.107371	0.287524	0.62065	0.998462	no	V-SF	V-CF	OK	1.12328	1.63434	0.540988	1.3462	0.021	0.871792	no	V-SM	V-CM	OK	1.65352	1.76061	0.0905415	0.242604	0.6735	0.998462	no	V-SM	V-CF	OK	1.65352	1.63434	-0.016829
XLOC_000424	NM_020025	chr1:145454628-145549814	B3galt2	V-SF	V-SM	OK	19.2393	19.6937	0.0336813	0.128015	0.822	0.998462	no	V-CF	V-CM	OK	17.2835	18.0951	0.0662019	0.252298	0.658	0.998462	no	V-SF	V-CF	OK	19.2393	17.2835	-0.154658	-0.576123	0.324	0.998462	no	V-SM	V-CM	OK	19.6937	18.0951	-0.122137	-0.475374	0.4048	0.998462	no	V-SM	V-CF	OK	19.6937	17.2835	-0.188339
XLOC_000425	NM_001038592,NM_001038593,NM_001038594,NM_023505	chr1:145586478-145596808	Glrx2	V-SF	V-SM	OK	5.45945	5.75844	0.0769213	0.285533	0.6137	0.998462	no	V-CF	V-CM	OK	5.57816	6.12512	0.134949	0.505728	0.3786	0.998462	no	V-SF	V-CF	OK	5.45945	5.57816	0.0310329	0.114517	0.8412	0.998462	no	V-SM	V-CM	OK	5.75844	6.12512	0.089061	0.335795	0.55745	0.998462	no	V-SM	V-CF	OK	5.75844	5.57816	-0.0458885
XLOC_000426	NM_001159866,NM_019562	chr1:145624407-145654596	Uchl5	V-SF	V-SM	OK	9.39295	9.42296	0.00460271	0.0163949	0.9753	0.998462	no	V-CF	V-CM	OK	7.88256	9.61929	0.287267	0.99419	0.0842	0.998462	no	V-SF	V-CF	OK	9.39295	7.88256	-0.252914	-0.872025	0.12965	0.998462	no	V-SM	V-CM	OK	9.42296	9.61929	0.02975	0.106395	0.85185	0.998462	no	V-SM	V-CF	OK	9.42296	7.88256	-0.257517
XLOC_000427	NM_001145807,NM_153539	chr1:148342795-148749602	Fam5c	V-SF	V-SM	NOTEST	0.0357673	0.18509	2.37152	0	1	1	no	V-CF	V-CM	NOTEST	0.0634385	0.140714	1.14933	0	1	1	no	V-SF	V-CF	NOTEST	0.0357673	0.0634385	0.82672	0	1	1	no	V-SM	V-CM	NOTEST	0.18509	0.140714	-0.395468	0	1	1	no	V-SM	V-CF	NOTEST	0.18509	0.0634385	-1.5448
XLOC_000428	NM_011198	chr1:151947253-151955142	Ptgs2	V-SF	V-SM	OK	2.06257	2.3856	0.209911	0.651044	0.2756	0.998462	no	V-CF	V-CM	OK	2.07363	1.55371	-0.416442	-1.19118	0.04655	0.998462	no	V-SF	V-CF	OK	2.06257	2.07363	0.00772177	0.0233703	0.9814	0.998462	no	V-SM	V-CM	OK	2.3856	1.55371	-0.618631	-1.80852	0.0028	0.286345	no	V-SM	V-CF	OK	2.3856	2.07363	-0.202189
XLOC_000429	NM_001159730,NM_024458	chr1:152166546-152193901	Pdc	V-SF	V-SM	NOTEST	0	0	0	0	1	1	no	V-CF	V-CM	NOTEST	0	0	0	0	1	1	no	V-SF	V-CF	NOTEST	0	0	0	0	1	1	no	V-SM	V-CM	NOTEST	0	0	0	0	1	1	no	V-SM	V-CF	NOTEST	0	0	0
XLOC_000430	NM_133780	chr1:152208440-152313295	Tpr	V-SF	V-SM	OK	33.1697	33.2057	0.00156895	0.00603214	0.99215	0.998462	no	V-CF	V-CM	OK	34.3085	34.0513	-0.0108572	-0.0419312	0.9441	0.998462	no	V-SF	V-CF	OK	33.1697	34.3085	0.0487022	0.18717	0.7449	0.998462	no	V-SM	V-CM	OK	33.2057	34.0513	0.0362761	0.140157	0.80815	0.998462	no	V-SM	V-CF	OK	33.2057	34.3085	0.0471333
XLOC_000431	NR_038011	chr1:152985163-152991225	C730036E19Rik	V-SF	V-SM	NOTEST	0.107431	0.0868932	-0.306091	0	1	1	no	V-CF	V-CM	NOTEST	0.101448	0.0864616	-0.230612	0	1	1	no	V-SF	V-CF	NOTEST	0.107431	0.101448	-0.0826633	0	1	1	no	V-SM	V-CM	NOTEST	0.0868932	0.0864616	-0.00718344	0	1	1	no	V-SM	V-CF	NOTEST	0.0868932	0.101448	0.223428
XLOC_000432	NM_001039511,NM_001039512,NM_054102	chr1:153191627-153211575	Ivns1abp	V-SF	V-SM	OK	105.964	114.94	0.117304	0.50226	0.3768	0.998462	no	V-CF	V-CM	OK	112.223	109.156	-0.0399814	-0.171508	0.76585	0.998462	no	V-SF	V-CF	OK	105.964	112.223	0.0827934	0.355681	0.52945	0.998462	no	V-SM	V-CM	OK	114.94	109.156	-0.0744922	-0.318486	0.5802	0.998462	no	V-SM	V-CF	OK	114.94	112.223	-0.0345108
XLOC_000433	NM_026876	chr1:153275777-153305313	Trmt1l	V-SF	V-SM	OK	10.5902	11.2892	0.0922087	0.398906	0.5137	0.998462	no	V-CF	V-CM	OK	10.9572	10.7613	-0.0260299	-0.112335	0.85575	0.998462	no	V-SF	V-CF	OK	10.5902	10.9572	0.0491408	0.211562	0.7301	0.998462	no	V-SM	V-CM	OK	11.2892	10.7613	-0.0690977	-0.299654	0.61995	0.998462	no	V-SM	V-CF	OK	11.2892	10.9572	-0.0430678
XLOC_000434	NM_022018	chr1:153418502-153566477	Fam129a	V-SF	V-SM	OK	36.8885	35.2359	-0.0661256	-0.330164	0.5814	0.998462	no	V-CF	V-CM	OK	37.1695	34.1543	-0.122055	-0.609962	0.3097	0.998462	no	V-SF	V-CF	OK	36.8885	37.1695	0.0109499	0.0546111	0.92765	0.998462	no	V-SM	V-CM	OK	35.2359	34.1543	-0.0449792	-0.225035	0.705	0.998462	no	V-SM	V-CF	OK	35.2359	37.1695	0.0770755
XLOC_000435	NM_001039644	chr1:153602503-153669458	Edem3	V-SF	V-SM	OK	37.6658	40.4745	0.103761	0.484247	0.40695	0.998462	no	V-CF	V-CM	OK	37.8561	39.671	0.0675587	0.315772	0.58725	0.998462	no	V-SF	V-CF	OK	37.6658	37.8561	0.00727333	0.0341032	0.9528	0.998462	no	V-SM	V-CM	OK	40.4745	39.671	-0.0289289	-0.134589	0.82005	0.998462	no	V-SM	V-CF	OK	40.4745	37.8561	-0.0964876
XLOC_000436	NM_177756	chr1:154246996-154357825	Colgalt2	V-SF	V-SM	OK	2.71848	1.64726	-0.722738	-2.12935	0.00045	0.0737858	no	V-CF	V-CM	OK	1.97574	1.86298	-0.0847843	-0.248774	0.67845	0.998462	no	V-SF	V-CF	OK	2.71848	1.97574	-0.460409	-1.39734	0.02065	0.867487	no	V-SM	V-CM	OK	1.64726	1.86298	0.177544	0.506668	0.4003	0.998462	no	V-SM	V-CF	OK	1.64726	1.97574	0.262329
XLOC_000437	NM_001081197	chr1:154597680-154604674	Apobec4	V-SF	V-SM	NOTEST	0.550902	0.572066	0.0543877	0	1	1	no	V-CF	V-CM	NOTEST	0.73302	0.336927	-1.12142	0	1	1	no	V-SF	V-CF	NOTEST	0.550902	0.73302	0.412057	0	1	1	no	V-SM	V-CM	NOTEST	0.572066	0.336927	-0.763747	0	1	1	no	V-SM	V-CF	NOTEST	0.572066	0.73302	0.35767
XLOC_000438	NM_026369	chr1:154613671-154622710	Arpc5	V-SF	V-SM	OK	71.0425	71.2038	0.00327111	0.017136	0.9772	0.998462	no	V-CF	V-CM	OK	72.5366	72.1915	-0.00688088	-0.0360873	0.9566	0.998462	no	V-SF	V-CF	OK	71.0425	72.5366	0.0300279	0.157269	0.80215	0.998462	no	V-SM	V-CM	OK	71.2038	72.1915	0.0198759	0.104264	0.8687	0.998462	no	V-SM	V-CF	OK	71.2038	72.5366	0.0267568
XLOC_000439	NM_010877	chr1:154655019-154684120	Ncf2	V-SF	V-SM	OK	5.99721	6.2746	0.0652331	0.241228	0.69415	0.998462	no	V-CF	V-CM	OK	6.0335	6.00896	-0.00588008	-0.0218089	0.96585	0.998462	no	V-SF	V-CF	OK	5.99721	6.0335	0.00870381	0.032129	0.9611	0.998462	no	V-SM	V-CM	OK	6.2746	6.00896	-0.0624094	-0.231889	0.7016	0.998462	no	V-SM	V-CF	OK	6.2746	6.0335	-0.0565293
XLOC_000440	NM_175460	chr1:154802230-154966391	Nmnat2	V-SF	V-SM	OK	10.7803	9.58738	-0.169183	-0.779581	0.1874	0.998462	no	V-CF	V-CM	OK	11.355	10.1404	-0.163208	-0.757493	0.2119	0.998462	no	V-SF	V-CF	OK	10.7803	11.355	0.0749375	0.349415	0.5565	0.998462	no	V-SM	V-CM	OK	9.58738	10.1404	0.0809125	0.371162	0.54325	0.998462	no	V-SM	V-CF	OK	9.58738	11.355	0.24412
XLOC_000441	NM_001033162	chr1:155272338-155299704	Shcbp1l	V-SF	V-SM	NOTEST	0.141326	0.082686	-0.773316	0	1	1	no	V-CF	V-CM	NOTEST	0.121681	0.068382	-0.831419	0	1	1	no	V-SF	V-CF	NOTEST	0.141326	0.121681	-0.215921	0	1	1	no	V-SM	V-CM	NOTEST	0.082686	0.068382	-0.274025	0	1	1	no	V-SM	V-CF	NOTEST	0.082686	0.121681	0.557394
XLOC_000442	NM_026380	chr1:155500166-155544795	Rgs8	V-SF	V-SM	NOTEST	0.247974	0.201727	-0.297784	0	1	1	no	V-CF	V-CM	NOTEST	0.217668	0.296352	0.445181	0	1	1	no	V-SF	V-CF	NOTEST	0.247974	0.217668	-0.188063	0	1	1	no	V-SM	V-CM	NOTEST	0.201727	0.296352	0.554903	0	1	1	no	V-SM	V-CF	NOTEST	0.201727	0.217668	0.109721
XLOC_000443	NM_011267	chr1:155587482-155592598	Rgs16	V-SF	V-SM	OK	2.70098	2.26305	-0.255213	-0.691693	0.2646	0.998462	no	V-CF	V-CM	OK	2.49474	1.95669	-0.350472	-0.910169	0.14765	0.998462	no	V-SF	V-CF	OK	2.70098	2.49474	-0.114596	-0.31407	0.61405	0.998462	no	V-SM	V-CM	OK	2.26305	1.95669	-0.209854	-0.539547	0.38905	0.998462	no	V-SM	V-CF	OK	2.26305	2.49474	0.140618
XLOC_000444	NM_011882	chr1:155596555-155611351	Rnasel	V-SF	V-SM	OK	5.85658	5.7214	-0.0336911	-0.140709	0.8117	0.998462	no	V-CF	V-CM	OK	6.63648	6.01157	-0.142676	-0.60856	0.3073	0.998462	no	V-SF	V-CF	OK	5.85658	6.63648	0.180359	0.765222	0.1976	0.998462	no	V-SM	V-CM	OK	5.7214	6.01157	0.0713743	0.299627	0.60695	0.998462	no	V-SM	V-CF	OK	5.7214	6.63648	0.21405
XLOC_000445	NM_001008426	chr1:155721474-155724001	Gm5531	V-SF	V-SM	NOTEST	0.0320662	0	#NAME?	0	1	1	no	V-CF	V-CM	NOTEST	0	0	0	0	1	1	no	V-SF	V-CF	NOTEST	0.0320662	0	#NAME?	0	1	1	no	V-SM	V-CM	NOTEST	0	0	0	0	1	1	no	V-SM	V-CF	NOTEST	0	0	0
XLOC_000446	NM_178244	chr1:155738775-155740190	Teddm1	V-SF	V-SM	NOTEST	0	0	0	0	1	1	no	V-CF	V-CM	NOTEST	0	0	0	0	1	1	no	V-SF	V-CF	NOTEST	0	0	0	0	1	1	no	V-SM	V-CM	NOTEST	0	0	0	0	1	1	no	V-SM	V-CF	NOTEST	0	0	0
XLOC_000447	NM_008131	chr1:155747074-155756844	Glul	V-SF	V-SM	OK	109.997	119.875	0.124067	0.570427	0.33895	0.998462	no	V-CF	V-CM	OK	121.56	137.902	0.181974	0.839361	0.17005	0.998462	no	V-SF	V-CF	OK	109.997	121.56	0.144209	0.671577	0.26175	0.998462	no	V-SM	V-CM	OK	119.875	137.902	0.202116	0.920628	0.12525	0.998462	no	V-SM	V-CF	OK	119.875	121.56	0.0201419
XLOC_000448	NM_001204908	chr1:156048316-156052804	Zfp648	V-SF	V-SM	NOTEST	0.210637	0	#NAME?	0	1	1	no	V-CF	V-CM	NOTEST	0.103452	0.0750882	-0.462309	0	1	1	no	V-SF	V-CF	NOTEST	0.210637	0.103452	-1.02579	0	1	1	no	V-SM	V-CM	NOTEST	0	0.0750882	inf	0	1	1	no	V-SM	V-CF	NOTEST	0	0.103452	inf
XLOC_000449	NM_021433	chr1:157005832-157050647	Stx6	V-SF	V-SM	OK	16.4805	15.9042	-0.0513516	-0.237301	0.69435	0.998462	no	V-CF	V-CM	OK	15.2372	16.1209	0.0813395	0.374216	0.53445	0.998462	no	V-SF	V-CF	OK	16.4805	15.2372	-0.113164	-0.520954	0.39275	0.998462	no	V-SM	V-CM	OK	15.9042	16.1209	0.0195272	0.0901804	0.8866	0.998462	no	V-SM	V-CF	OK	15.9042	15.2372	-0.0618123
XLOC_000450	NM_001145781,NM_026683,NM_028250	chr1:157405249-157534363	Acbd6	V-SF	V-SM	OK	15.633	14.2913	-0.129459	-0.445164	0.4459	0.998462	no	V-CF	V-CM	OK	14.1166	14.5166	0.0403089	0.134671	0.8135	0.998462	no	V-SF	V-CF	OK	15.633	14.1166	-0.147199	-0.495534	0.3865	0.998462	no	V-SM	V-CM	OK	14.2913	14.5166	0.0225691	0.076995	0.89405	0.998462	no	V-SM	V-CF	OK	14.2913	14.1166	-0.0177399
XLOC_000451	NM_001160180,NM_001160181,NM_001160182,NM_022329,NM_172843	chr1:157851728-157915989	Tor1aip2	V-SF	V-SM	OK	40.5874	42.2423	0.0576584	0.20646	0.71655	0.998462	no	V-CF	V-CM	OK	40.5432	39.3453	-0.0432696	-0.156256	0.7843	0.998462	no	V-SF	V-CF	OK	40.5874	40.5432	-0.00157145	-0.00572977	0.9922	0.998462	no	V-SM	V-CM	OK	42.2423	39.3453	-0.102499	-0.363629	0.5222	0.998462	no	V-SM	V-CF	OK	42.2423	40.5432	-0.0592298
XLOC_000452	NM_130456	chr1:158240865-158258166	Nphs2	V-SF	V-SM	NOTEST	0.422627	0.188872	-1.16198	0	1	1	no	V-CF	V-CM	NOTEST	0.325693	0.306087	-0.0895704	0	1	1	no	V-SF	V-CF	NOTEST	0.422627	0.325693	-0.375873	0	1	1	no	V-SM	V-CM	NOTEST	0.188872	0.306087	0.696534	0	1	1	no	V-SM	V-CF	NOTEST	0.188872	0.325693	0.786105
XLOC_000453	NM_001136104,NM_009595	chr1:158488917-158579750	Abl2	V-SF	V-SM	OK	8.44604	7.95423	-0.0865537	-0.410767	0.47005	0.998462	no	V-CF	V-CM	OK	8.40221	8.36388	-0.00659696	-0.0313115	0.9589	0.998462	no	V-SF	V-CF	OK	8.44604	8.40221	-0.0075068	-0.0357082	0.94865	0.998462	no	V-SM	V-CM	OK	7.95423	8.36388	0.07245	0.343083	0.55315	0.998462	no	V-SM	V-CF	OK	7.95423	8.40221	0.0790469
XLOC_000454	NM_028333	chr1:158734296-158869757	Angptl1	V-SF	V-SM	OK	18.4466	19.5876	0.0865832	0.242734	0.6682	0.998462	no	V-CF	V-CM	OK	21.5072	19.041	-0.175708	-0.554651	0.3324	0.998462	no	V-SF	V-CF	OK	18.4466	21.5072	0.221464	0.616347	0.2818	0.998462	no	V-SM	V-CM	OK	19.5876	19.041	-0.0408276	-0.130099	0.8251	0.998462	no	V-SM	V-CF	OK	19.5876	21.5072	0.13488
XLOC_000455	NR_027984	chr1:159065313-159350367	2810025M15Rik	V-SF	V-SM	OK	13.3707	13.6964	0.0347256	0.0510054	0.9304	0.998462	no	V-CF	V-CM	OK	13.3458	11.7862	-0.179276	-0.240646	0.66945	0.998462	no	V-SF	V-CF	OK	13.3707	13.3458	-0.00269365	-0.00374789	0.99495	0.998462	no	V-SM	V-CM	OK	13.6964	11.7862	-0.216696	-0.305854	0.59315	0.998462	no	V-SM	V-CF	OK	13.6964	13.3458	-0.0374193
XLOC_000456	NM_001033284	chr1:159388712-159418864	BC026585	V-SF	V-SM	OK	5.39052	5.56445	0.0458154	0.137819	0.83405	0.998462	no	V-CF	V-CM	OK	4.77633	5.21057	0.125537	0.366232	0.57875	0.998462	no	V-SF	V-CF	OK	5.39052	4.77633	-0.17452	-0.51137	0.4386	0.998462	no	V-SM	V-CM	OK	5.56445	5.21057	-0.0947985	-0.283851	0.66315	0.998462	no	V-SM	V-CF	OK	5.56445	4.77633	-0.220335
XLOC_000457	NM_001159986,NM_033354,NR_027641	chr1:159436926-159498555	Sec16b	V-SF	V-SM	OK	2.87933	2.71114	-0.086832	-0.286314	0.6162	0.998462	no	V-CF	V-CM	OK	2.78437	2.5237	-0.14181	-0.45663	0.4158	0.998462	no	V-SF	V-CF	OK	2.87933	2.78437	-0.0483795	-0.159434	0.7723	0.998462	no	V-SM	V-CM	OK	2.71114	2.5237	-0.103357	-0.33299	0.5604	0.998462	no	V-SM	V-CF	OK	2.71114	2.78437	0.0384525
XLOC_000458	NM_001205204,NM_007495	chr1:160292434-160621917	Astn1	V-SF	V-SM	OK	1.89073	1.89079	4.53e-05	0.000152709	0.99375	0.998462	no	V-CF	V-CM	OK	2.15439	1.98741	-0.116387	-0.40153	0.4851	0.998462	no	V-SF	V-CF	OK	1.89073	2.15439	0.18833	0.646648	0.258	0.998462	no	V-SM	V-CM	OK	1.89079	1.98741	0.0718974	0.243344	0.6655	0.998462	no	V-SM	V-CF	OK	1.89079	2.15439	0.188285
XLOC_000459	NR_030441	chr1:160292434-160621917	Mir488	V-SF	V-SM	NOTEST	0	0	0	0	1	1	no	V-CF	V-CM	NOTEST	0	0	0	0	1	1	no	V-SF	V-CF	NOTEST	0	0	0	0	1	1	no	V-SM	V-CM	NOTEST	0	0	0	0	1	1	no	V-SM	V-CF	NOTEST	0	0	0
XLOC_000460	NM_011931	chr1:161162456-161277711	Rfwd2	V-SF	V-SM	OK	3.68917	3.84745	0.0606036	0.223386	0.7043	0.998462	no	V-CF	V-CM	OK	4.21316	3.61952	-0.219106	-0.81215	0.17155	0.998462	no	V-SF	V-CF	OK	3.68917	4.21316	0.191606	0.7104	0.22715	0.998462	no	V-SM	V-CM	OK	3.84745	3.61952	-0.0881038	-0.32467	0.58415	0.998462	no	V-SM	V-CF	OK	3.84745	4.21316	0.131002
XLOC_000461	NR_028518	chr1:161162456-161277711	Scarna3a	V-SF	V-SM	OK	390.995	454.732	0.217865	0.184	0.72515	0.998462	no	V-CF	V-CM	OK	453.172	328.067	-0.466068	-0.304425	0.5283	0.998462	no	V-SF	V-CF	OK	390.995	453.172	0.212906	0.174648	0.7307	0.998462	no	V-SM	V-CM	OK	454.732	328.067	-0.471028	-0.313339	0.52155	0.998462	no	V-SM	V-CF	OK	454.732	453.172	-0.00495951
XLOC_000462	NM_022312	chr1:161453899-161855053	Tnr	V-SF	V-SM	NOTEST	0.0236122	0.00924908	-1.35215	0	1	1	no	V-CF	V-CM	NOTEST	0.0149393	0.0327793	1.13368	0	1	1	no	V-SF	V-CF	NOTEST	0.0236122	0.0149393	-0.660425	0	1	1	no	V-SM	V-CM	NOTEST	0.00924908	0.0327793	1.8254	0	1	1	no	V-SM	V-CF	NOTEST	0.00924908	0.0149393	0.691726
XLOC_000463	NM_001162896,NR_028111	chr1:161974510-162008717	4930523C07Rik	V-SF	V-SM	OK	7.05178	6.51596	-0.114011	-0.42011	0.46115	0.998462	no	V-CF	V-CM	OK	7.62702	6.92801	-0.138678	-0.515692	0.3696	0.998462	no	V-SF	V-CF	OK	7.05178	7.62702	0.11313	0.41906	0.4664	0.998462	no	V-SM	V-CM	OK	6.51596	6.92801	0.0884626	0.327224	0.56715	0.998462	no	V-SM	V-CF	OK	6.51596	7.62702	0.227141
XLOC_000464	NM_025474	chr1:162125390-162131317	Mrps14	V-SF	V-SM	OK	14.8059	14.2422	-0.0560011	-0.245875	0.69425	0.998462	no	V-CF	V-CM	OK	15.546	13.2301	-0.232713	-1.01429	0.1054	0.998462	no	V-SF	V-CF	OK	14.8059	15.546	0.0703636	0.311406	0.61925	0.998462	no	V-SM	V-CM	OK	14.2422	13.2301	-0.106348	-0.459952	0.46695	0.998462	no	V-SM	V-CF	OK	14.2422	15.546	0.126365
XLOC_000465	NM_001024952	chr1:162836541-162905107	Rc3h1	V-SF	V-SM	OK	11.6528	12.4137	0.0912596	0.443388	0.45	0.998462	no	V-CF	V-CM	OK	12.4001	12.2158	-0.0215998	-0.105011	0.85865	0.998462	no	V-SF	V-CF	OK	11.6528	12.4001	0.0896709	0.436083	0.45395	0.998462	no	V-SM	V-CM	OK	12.4137	12.2158	-0.0231885	-0.112628	0.8494	0.998462	no	V-SM	V-CF	OK	12.4137	12.4001	-0.00158872
XLOC_000466	NM_080844	chr1:162908736-162933145	Serpinc1	V-SF	V-SM	NOTEST	0.0379168	0.0788589	1.05644	0	1	1	no	V-CF	V-CM	NOTEST	0.116593	0.193447	0.730454	0	1	1	no	V-SF	V-CF	NOTEST	0.0379168	0.116593	1.62058	0	1	1	no	V-SM	V-CM	NOTEST	0.0788589	0.193447	1.29459	0	1	1	no	V-SM	V-CF	NOTEST	0.0788589	0.116593	0.564138
XLOC_000467	NR_002840,NR_039577	chr1:162965296-162968668	Gas5	V-SF	V-SM	OK	24.4083	25.4549	0.0605744	0.249235	0.652	0.998462	no	V-CF	V-CM	OK	24.5775	25.1359	0.0324117	0.133216	0.8162	0.998462	no	V-SF	V-CF	OK	24.4083	24.5775	0.00996915	0.04071	0.94245	0.998462	no	V-SM	V-CM	OK	25.4549	25.1359	-0.0181935	-0.0753514	0.89725	0.998462	no	V-SM	V-CF	OK	25.4549	24.5775	-0.0506052
XLOC_000468	NR_028543	chr1:162965296-162968668	Snord47	V-SF	V-SM	OK	33974.5	13403.1	-1.34189	-0.438072	0.37935	0.998462	no	V-CF	V-CM	OK	26600.8	15419.3	-0.786735	-0.237828	0.59485	0.998462	no	V-SF	V-CF	OK	33974.5	26600.8	-0.352985	-0.122295	0.75565	0.998462	no	V-SM	V-CM	OK	13403.1	15419.3	0.202167	0.058373	0.90995	0.998462	no	V-SM	V-CF	OK	13403.1	26600.8	0.988902
XLOC_000469	NM_001159930,NM_027429	chr1:163001022-163016474	Cenpl	V-SF	V-SM	OK	1.72941	1.63918	-0.0773051	-0.141252	0.8048	0.998462	no	V-CF	V-CM	OK	2.10753	2.27661	0.111329	0.24356	0.6727	0.998462	no	V-SF	V-CF	OK	1.72941	2.10753	0.285278	0.539183	0.3445	0.998462	no	V-SM	V-CM	OK	1.63918	2.27661	0.473912	0.991381	0.0887	0.998462	no	V-SM	V-CF	OK	1.63918	2.10753	0.362583
XLOC_000470	NM_028664	chr1:163072842-163100638	Ankrd45	V-SF	V-SM	OK	2.80875	2.60114	-0.110785	-0.338353	0.5587	0.998462	no	V-CF	V-CM	OK	3.07721	2.86786	-0.101651	-0.320044	0.5741	0.998462	no	V-SF	V-CF	OK	2.80875	3.07721	0.131696	0.412343	0.47095	0.998462	no	V-SM	V-CM	OK	2.60114	2.86786	0.14083	0.432398	0.45465	0.998462	no	V-SM	V-CF	OK	2.60114	3.07721	0.242481
XLOC_000471	NM_009452	chr1:163325568-163348337	Tnfsf4	V-SF	V-SM	NOTEST	0	0	0	0	1	1	no	V-CF	V-CM	NOTEST	0.0357223	0	#NAME?	0	1	1	no	V-SF	V-CF	NOTEST	0	0.0357223	inf	0	1	1	no	V-SM	V-CM	NOTEST	0	0	0	0	1	1	no	V-SM	V-CF	NOTEST	0	0.0357223	inf
XLOC_000472	NM_183391	chr1:163424787-163435421	Tnfsf18	V-SF	V-SM	NOTEST	0.0648617	0.0260056	-1.31854	0	1	1	no	V-CF	V-CM	NOTEST	0.0249186	0	#NAME?	0	1	1	no	V-SF	V-CF	NOTEST	0.0648617	0.0249186	-1.38014	0	1	1	no	V-SM	V-CM	NOTEST	0.0260056	0	#NAME?	0	1	1	no	V-SM	V-CF	NOTEST	0.0260056	0.0249186	-0.0615974
XLOC_000473	NM_001039045,NM_026078	chr1:163872219-163909767	Pigc	V-SF	V-SM	OK	8.63135	9.02281	0.0639908	0.258642	0.65185	0.998462	no	V-CF	V-CM	OK	9.25705	8.81827	-0.0700569	-0.285815	0.6234	0.998462	no	V-SF	V-CF	OK	8.63135	9.25705	0.100966	0.40985	0.47375	0.998462	no	V-SM	V-CM	OK	9.02281	8.81827	-0.0330815	-0.134379	0.8095	0.998462	no	V-SM	V-CF	OK	9.02281	9.25705	0.0369754
XLOC_000474	NR_040562	chr1:163917432-164408165	2810442N19Rik	V-SF	V-SM	OK	0.318599	0.905172	1.50645	0.557149	0.44785	0.998462	no	V-CF	V-CM	NOTEST	0.636415	0.455787	-0.481608	0	1	1	no	V-SF	V-CF	NOTEST	0.318599	0.636415	0.998227	0	1	1	no	V-SM	V-CM	OK	0.905172	0.455787	-0.989833	-0.434156	0.5987	0.998462	no	V-SM	V-CF	OK	0.905172	0.636415	-0.508224
XLOC_000475	NR_002870,NR_029810	chr1:163917432-164408165	Dnm3os	V-SF	V-SM	OK	13.3643	8.42433	-0.665749	-0.0855868	0.3345	0.998462	no	V-CF	V-CM	OK	9.10856	7.8895	-0.207289	-0.522909	0.25325	0.998462	no	V-SF	V-CF	OK	13.3643	9.10856	-0.553089	-0.0711081	0.3361	0.998462	no	V-SM	V-CM	OK	8.42433	7.8895	-0.094629	-0.232996	0.6075	0.998462	no	V-SM	V-CF	OK	8.42433	9.10856	0.11266
XLOC_000476	NM_016796	chr1:164500958-164529209	Vamp4	V-SF	V-SM	OK	10.6529	10.1084	-0.0757	-0.320651	0.60055	0.998462	no	V-CF	V-CM	OK	10.1884	9.174	-0.151299	-0.630677	0.29635	0.998462	no	V-SF	V-CF	OK	10.6529	10.1884	-0.0643281	-0.272741	0.65765	0.998462	no	V-SM	V-CM	OK	10.1084	9.174	-0.139927	-0.582739	0.3392	0.998462	no	V-SM	V-CF	OK	10.1084	10.1884	0.0113719
XLOC_000477	NM_010865	chr1:164569280-164588350	Myoc	V-SF	V-SM	OK	1.08507	0.84261	-0.364856	-0.591571	0.2993	0.998462	no	V-CF	V-CM	OK	0.854397	0.67239	-0.345607	-0.52206	0.36945	0.998462	no	V-SF	V-CF	OK	1.08507	0.854397	-0.344814	-0.587976	0.3281	0.998462	no	V-SM	V-CM	OK	0.84261	0.67239	-0.325565	-0.472515	0.39485	0.998462	no	V-SM	V-CF	OK	0.84261	0.854397	0.020042
XLOC_000478	NM_010629	chr1:165709809-165847231	Kifap3	V-SF	V-SM	OK	24.3562	23.8115	-0.0326339	-0.161385	0.7863	0.998462	no	V-CF	V-CM	OK	26.4185	24.4584	-0.111213	-0.553557	0.3571	0.998462	no	V-SF	V-CF	OK	24.3562	26.4185	0.117256	0.581098	0.336	0.998462	no	V-SM	V-CM	OK	23.8115	24.4584	0.0386765	0.192099	0.7489	0.998462	no	V-SM	V-CF	OK	23.8115	26.4185	0.14989
XLOC_000479	NM_028776	chr1:165860194-165924912	Scyl3	V-SF	V-SM	OK	6.11539	6.63181	0.116958	0.469365	0.4305	0.998462	no	V-CF	V-CM	OK	7.02388	6.53694	-0.103653	-0.413856	0.48565	0.998462	no	V-SF	V-CF	OK	6.11539	7.02388	0.199823	0.80401	0.18325	0.998462	no	V-SM	V-CM	OK	6.63181	6.53694	-0.0207876	-0.0827857	0.88825	0.998462	no	V-SM	V-CF	OK	6.63181	7.02388	0.082865
XLOC_000480	NM_027279	chr1:165925075-165927374	Mettl18	V-SF	V-SM	OK	4.09725	4.15257	0.01935	0.0549868	0.92855	0.998462	no	V-CF	V-CM	OK	4.61825	3.68247	-0.326671	-0.926228	0.1578	0.998462	no	V-SF	V-CF	OK	4.09725	4.61825	0.172691	0.497693	0.44685	0.998462	no	V-SM	V-CM	OK	4.15257	3.68247	-0.17333	-0.484799	0.4636	0.998462	no	V-SM	V-CF	OK	4.15257	4.61825	0.153341
XLOC_000481	NM_011345	chr1:165978364-165987808	Sele	V-SF	V-SM	OK	1.17214	0.908639	-0.367371	-0.771428	0.19575	0.998462	no	V-CF	V-CM	OK	1.53511	1.17105	-0.390549	-0.914935	0.13845	0.998462	no	V-SF	V-CF	OK	1.17214	1.53511	0.389196	0.912232	0.1343	0.998462	no	V-SM	V-CM	OK	0.908639	1.17105	0.366018	0.76827	0.20835	0.998462	no	V-SM	V-CF	OK	0.908639	1.53511	0.756567
XLOC_000482	NM_001164059,NM_011346	chr1:165992206-166010916	Sell	V-SF	V-SM	OK	1.27505	1.87013	0.552587	1.07388	0.04535	0.998462	no	V-CF	V-CM	OK	1.25257	1.43482	0.195977	0.384257	0.49165	0.998462	no	V-SF	V-CF	OK	1.27505	1.25257	-0.0256514	-0.046358	0.9327	0.998462	no	V-SM	V-CM	OK	1.87013	1.43482	-0.382261	-0.817364	0.1438	0.998462	no	V-SM	V-CF	OK	1.87013	1.25257	-0.578238
XLOC_000483	NM_011347	chr1:166045394-166150405	Selp	V-SF	V-SM	OK	1.0032	1.17317	0.225803	0.265171	0.66435	0.998462	no	V-CF	V-CM	OK	1.01519	1.62571	0.679323	0.809881	0.1942	0.998462	no	V-SF	V-CF	OK	1.0032	1.01519	0.0171355	0.021023	0.9792	0.998462	no	V-SM	V-CM	OK	1.17317	1.62571	0.470655	0.538346	0.3891	0.998462	no	V-SM	V-CF	OK	1.17317	1.01519	-0.208668
XLOC_000484	NM_007976	chr1:166045394-166150405	F5	V-SF	V-SM	OK	5.57022	5.76075	0.0485212	0.204147	0.7184	0.998462	no	V-CF	V-CM	OK	6.51135	6.00301	-0.11727	-0.490598	0.39365	0.998462	no	V-SF	V-CF	OK	5.57022	6.51135	0.225222	0.965916	0.0924	0.998462	no	V-SM	V-CM	OK	5.76075	6.00301	0.0594301	0.24413	0.66825	0.998462	no	V-SM	V-CF	OK	5.76075	6.51135	0.1767
XLOC_000485	NM_054087	chr1:166179185-166195499	Slc19a2	V-SF	V-SM	OK	2.12992	1.91696	-0.151981	-0.437668	0.46875	0.998462	no	V-CF	V-CM	OK	1.89367	1.90173	0.00612778	0.0172451	0.979	0.998462	no	V-SF	V-CF	OK	2.12992	1.89367	-0.169617	-0.487212	0.4244	0.998462	no	V-SM	V-CM	OK	1.91696	1.90173	-0.0115083	-0.0324666	0.94825	0.998462	no	V-SM	V-CF	OK	1.91696	1.89367	-0.0176361
XLOC_000486	NM_029115	chr1:166205728-166217978	Ccdc181	V-SF	V-SM	OK	51.7202	49.6681	-0.0584082	-0.301437	0.62565	0.998462	no	V-CF	V-CM	OK	50.5257	54.8139	0.117522	0.611168	0.32795	0.998462	no	V-SF	V-CF	OK	51.7202	50.5257	-0.0337108	-0.173966	0.77915	0.998462	no	V-SM	V-CM	OK	49.6681	54.8139	0.14222	0.739652	0.23785	0.998462	no	V-SM	V-CF	OK	49.6681	50.5257	0.0246975
XLOC_000487	NM_138314,NM_178071	chr1:166237805-166388486	Nme7	V-SF	V-SM	OK	13.8709	13.299	-0.0607436	-0.0777307	0.9027	0.998462	no	V-CF	V-CM	OK	13.5493	14.2872	0.0765084	0.0960856	0.8796	0.998462	no	V-SF	V-CF	OK	13.8709	13.5493	-0.0338442	-0.0442886	0.94495	0.998462	no	V-SM	V-CM	OK	13.299	14.2872	0.103408	0.127215	0.84535	0.998462	no	V-SM	V-CF	OK	13.299	13.5493	0.0268994
XLOC_000488	NM_019759	chr1:166726862-166754397	Dpt	V-SF	V-SM	OK	49.8317	49.0957	-0.0214691	-0.111987	0.86075	0.998462	no	V-CF	V-CM	OK	50.462	47.2824	-0.0938961	-0.489524	0.44445	0.998462	no	V-SF	V-CF	OK	49.8317	50.462	0.0181335	0.0946405	0.8803	0.998462	no	V-SM	V-CM	OK	49.0957	47.2824	-0.0542936	-0.282901	0.6596	0.998462	no	V-SM	V-CF	OK	49.0957	50.462	0.0396026
XLOC_000489	NR_040303	chr1:166793251-166801569	Gm20743	V-SF	V-SM	NOTEST	0	0	0	0	1	1	no	V-CF	V-CM	NOTEST	0	0.0298077	inf	0	1	1	no	V-SF	V-CF	NOTEST	0	0	0	0	1	1	no	V-SM	V-CM	NOTEST	0	0.0298077	inf	0	1	1	no	V-SM	V-CF	NOTEST	0	0	0
XLOC_000490	NM_001081126	chr1:167225896-167251982	Gpr161	V-SF	V-SM	OK	2.57363	2.27569	-0.177501	-0.445736	0.48295	0.998462	no	V-CF	V-CM	OK	2.52213	2.14616	-0.232887	-0.591599	0.3433	0.998462	no	V-SF	V-CF	OK	2.57363	2.52213	-0.0291622	-0.0751751	0.9124	0.998462	no	V-SM	V-CM	OK	2.27569	2.14616	-0.0845482	-0.209378	0.7392	0.998462	no	V-SM	V-CF	OK	2.27569	2.52213	0.148339
XLOC_000491	NM_027430	chr1:167391338-167411345	Mpc2	V-SF	V-SM	OK	57.1038	55.5565	-0.0396329	-0.21186	0.7573	0.998462	no	V-CF	V-CM	OK	51.642	52.2037	0.0156075	0.0826275	0.9102	0.998462	no	V-SF	V-CF	OK	57.1038	51.642	-0.145043	-0.772526	0.2737	0.998462	no	V-SM	V-CM	OK	55.5565	52.2037	-0.0898029	-0.477135	0.4991	0.998462	no	V-SM	V-CF	OK	55.5565	51.642	-0.10541
XLOC_000492	NM_173029	chr1:167415313-167506904	Adcy10	V-SF	V-SM	NOTEST	0.00943196	0.0426423	2.17666	0	1	1	no	V-CF	V-CM	NOTEST	0.0179972	0.0254197	0.498172	0	1	1	no	V-SF	V-CF	NOTEST	0.00943196	0.0179972	0.932147	0	1	1	no	V-SM	V-CM	NOTEST	0.0426423	0.0254197	-0.746337	0	1	1	no	V-SM	V-CF	NOTEST	0.0426423	0.0179972	-1.24451
XLOC_000493	NM_011804	chr1:167693910-167705435	Creg1	V-SF	V-SM	OK	51.6346	52.5882	0.0264013	0.136723	0.82355	0.998462	no	V-CF	V-CM	OK	51.3754	52.4593	0.0301203	0.156272	0.8005	0.998462	no	V-SF	V-CF	OK	51.6346	51.3754	-0.00725931	-0.0375728	0.95145	0.998462	no	V-SM	V-CM	OK	52.5882	52.4593	-0.00354031	-0.0183783	0.97535	0.998462	no	V-SM	V-CF	OK	52.5882	51.3754	-0.0336606
XLOC_000494	NM_001113391,NM_001113392,NM_001113393,NM_001113394,NM_031162	chr1:167718811-167932765	Cd247	V-SF	V-SM	OK	6.78031	7.35989	0.118333	0.178197	0.77745	0.998462	no	V-CF	V-CM	OK	6.83368	6.6312	-0.043393	-0.066661	0.9158	0.998462	no	V-SF	V-CF	OK	6.78031	6.83368	0.0113106	0.0169103	0.9788	0.998462	no	V-SM	V-CM	OK	7.35989	6.6312	-0.150415	-0.232835	0.7146	0.998462	no	V-SM	V-CF	OK	7.35989	6.83368	-0.107022
XLOC_000495	NM_021610	chr1:168060590-168096641	Gpa33	V-SF	V-SM	NOTEST	0	0.0687054	inf	0	1	1	no	V-CF	V-CM	NOTEST	0	0.0805807	inf	0	1	1	no	V-SF	V-CF	NOTEST	0	0	0	0	1	1	no	V-SM	V-CM	NOTEST	0.0687054	0.0805807	0.230009	0	1	1	no	V-SM	V-CF	NOTEST	0.0687054	0	#NAME?
XLOC_000496	NM_001164528	chr1:168184269-168246963	Ildr2	V-SF	V-SM	OK	6.91426	6.20462	-0.156231	-0.723719	0.22055	0.998462	no	V-CF	V-CM	OK	7.31214	6.90063	-0.0835652	-0.391292	0.5062	0.998462	no	V-SF	V-CF	OK	6.91426	7.31214	0.0807186	0.377263	0.5167	0.998462	no	V-SM	V-CM	OK	6.20462	6.90063	0.153385	0.711828	0.2228	0.998462	no	V-SM	V-CF	OK	6.20462	7.31214	0.23695
XLOC_000497	NM_030245	chr1:168309297-168339959	Tada1	V-SF	V-SM	OK	9.91949	9.69152	-0.0335428	-0.0672517	0.9143	0.998462	no	V-CF	V-CM	OK	9.49089	10.3684	0.127572	0.238114	0.69935	0.998462	no	V-SF	V-CF	OK	9.91949	9.49089	-0.0637218	-0.123736	0.8396	0.998462	no	V-SM	V-CM	OK	9.69152	10.3684	0.0973926	0.187226	0.7589	0.998462	no	V-SM	V-CF	OK	9.69152	9.49089	-0.030179
XLOC_000498	NM_001160261,NM_001160262,NM_175461	chr1:168931547-169021433	Fam78b	V-SF	V-SM	OK	1.78835	1.41337	-0.33949	-0.958984	0.0913	0.998462	no	V-CF	V-CM	OK	1.89587	1.61842	-0.228271	-0.664854	0.24845	0.998462	no	V-SF	V-CF	OK	1.78835	1.89587	0.0842329	0.249993	0.6563	0.998462	no	V-SM	V-CM	OK	1.41337	1.61842	0.195452	0.542762	0.3449	0.998462	no	V-SM	V-CF	OK	1.41337	1.89587	0.423723
XLOC_000499	NM_001039483	chr1:169238800-169264109	Tmco1	V-SF	V-SM	OK	14.3018	13.6441	-0.0679204	-0.32412	0.5816	0.998462	no	V-CF	V-CM	OK	13.2069	14.1128	0.0957107	0.457155	0.44245	0.998462	no	V-SF	V-CF	OK	14.3018	13.2069	-0.114908	-0.547669	0.35245	0.998462	no	V-SM	V-CM	OK	13.6441	14.1128	0.0487232	0.233012	0.6887	0.998462	no	V-SM	V-CF	OK	13.6441	13.2069	-0.0469875
XLOC_000500	NM_019993	chr1:169280121-169298661	Aldh9a1	V-SF	V-SM	OK	9.71069	8.51004	-0.190409	-0.799106	0.1898	0.998462	no	V-CF	V-CM	OK	8.50782	8.96278	0.0751562	0.312225	0.6021	0.998462	no	V-SF	V-CF	OK	9.71069	8.50782	-0.190785	-0.798958	0.18855	0.998462	no	V-SM	V-CM	OK	8.51004	8.96278	0.0747805	0.311324	0.6067	0.998462	no	V-SM	V-CF	OK	8.51004	8.50782	-0.00037574
XLOC_000501	NM_001159731,NM_009107	chr1:169528492-169569754	Rxrg	V-SF	V-SM	OK	1.28192	1.26203	-0.0225592	-0.0369559	0.94605	0.998462	no	V-CF	V-CM	OK	1.16638	1.19635	0.0366108	0.0645223	0.906	0.998462	no	V-SF	V-CF	OK	1.28192	1.16638	-0.136276	-0.222959	0.6869	0.998462	no	V-SM	V-CM	OK	1.26203	1.19635	-0.0771061	-0.136092	0.80695	0.998462	no	V-SM	V-CF	OK	1.26203	1.16638	-0.113717
XLOC_000502	NM_033652	chr1:169619688-169778864	Lmx1a	V-SF	V-SM	NOTEST	0.0571108	0.0801277	0.488538	0	1	1	no	V-CF	V-CM	NOTEST	0.0435445	0.0809239	0.894074	0	1	1	no	V-SF	V-CF	NOTEST	0.0571108	0.0435445	-0.391272	0	1	1	no	V-SM	V-CM	NOTEST	0.0801277	0.0809239	0.0142646	0	1	1	no	V-SM	V-CF	NOTEST	0.0801277	0.0435445	-0.879809
XLOC_000503	NM_009063	chr1:171585631-171623657	Rgs5	V-SF	V-SM	OK	58.2324	56.8876	-0.0337077	-0.176674	0.77465	0.998462	no	V-CF	V-CM	OK	60.7714	54.6616	-0.152866	-0.801874	0.197	0.998462	no	V-SF	V-CF	OK	58.2324	60.7714	0.0615719	0.323122	0.6119	0.998462	no	V-SM	V-CM	OK	56.8876	54.6616	-0.0575868	-0.301701	0.62325	0.998462	no	V-SM	V-CF	OK	56.8876	60.7714	0.0952796
XLOC_000504	NM_001033185	chr1:171859069-171864784	1700084C01Rik	V-SF	V-SM	OK	5.33429	6.74099	0.337663	1.07706	0.0954	0.998462	no	V-CF	V-CM	OK	4.42666	6.21358	0.489207	1.49843	0.0217	0.886228	no	V-SF	V-CF	OK	5.33429	4.42666	-0.269079	-0.803508	0.2161	0.998462	no	V-SM	V-CM	OK	6.74099	6.21358	-0.117535	-0.385973	0.5518	0.998462	no	V-SM	V-CF	OK	6.74099	4.42666	-0.606742
XLOC_000505	NR_040438	chr1:171899539-172019075	3110045C21Rik	V-SF	V-SM	OK	1.01402	1.27841	0.334263	0.139762	0.84465	0.998462	no	V-CF	V-CM	NOTEST	0.636005	0.752182	0.242043	0	1	1	no	V-SF	V-CF	OK	1.01402	0.636005	-0.672978	-0.232932	0.7586	0.998462	no	V-SM	V-CM	OK	1.27841	0.752182	-0.765198	-0.29892	0.67765	0.998462	no	V-SM	V-CF	OK	1.27841	0.636005	-1.00724
XLOC_000506	NM_001033499	chr1:172163001-172181718	Sh2d1b2	V-SF	V-SM	NOTEST	0	0	0	0	1	1	no	V-CF	V-CM	NOTEST	0	0	0	0	1	1	no	V-SF	V-CF	NOTEST	0	0	0	0	1	1	no	V-SM	V-CM	NOTEST	0	0	0	0	1	1	no	V-SM	V-CF	NOTEST	0	0	0
XLOC_000507	NM_012009	chr1:172207454-172215793	Sh2d1b1	V-SF	V-SM	OK	1.13008	0.632751	-0.836713	-1.1691	0.07465	0.998462	no	V-CF	V-CM	OK	0.873288	0.74332	-0.232474	-0.327886	0.62	0.998462	no	V-SF	V-CF	OK	1.13008	0.873288	-0.371893	-0.57752	0.3754	0.998462	no	V-SM	V-CM	NOTEST	0.632751	0.74332	0.232346	0	1	1	no	V-SM	V-CF	OK	0.632751	0.873288	0.46482
XLOC_000508	NM_001039593	chr1:172238991-172242256	1700015E13Rik	V-SF	V-SM	NOTEST	0	0	0	0	1	1	no	V-CF	V-CM	NOTEST	0	0	0	0	1	1	no	V-SF	V-CF	NOTEST	0	0	0	0	1	1	no	V-SM	V-CM	NOTEST	0	0	0	0	1	1	no	V-SM	V-CF	NOTEST	0	0	0
XLOC_000509	NM_177068	chr1:172574662-172612920	Olfml2b	V-SF	V-SM	OK	22.7919	22.4144	-0.0240926	-0.118132	0.84555	0.998462	no	V-CF	V-CM	OK	23.5571	19.1814	-0.296453	-1.44782	0.01785	0.81988	no	V-SF	V-CF	OK	22.7919	23.5571	0.0476427	0.23385	0.6984	0.998462	no	V-SM	V-CM	OK	22.4144	19.1814	-0.224718	-1.09633	0.0717	0.998462	no	V-SM	V-CF	OK	22.4144	23.5571	0.0717353
XLOC_000510	NM_144559	chr1:172949056-172959892	Fcgr4	V-SF	V-SM	OK	6.2304	5.10997	-0.286009	-0.864964	0.19135	0.998462	no	V-CF	V-CM	OK	5.46299	4.73484	-0.206375	-0.601174	0.3617	0.998462	no	V-SF	V-CF	OK	6.2304	5.46299	-0.189634	-0.576474	0.3874	0.998462	no	V-SM	V-CM	OK	5.10997	4.73484	-0.11	-0.318915	0.63175	0.998462	no	V-SM	V-CF	OK	5.10997	5.46299	0.0963748
XLOC_000511	NM_001081275	chr1:173051791-173057098	1700009P17Rik	V-SF	V-SM	OK	8.41719	8.43479	0.0030131	0.00992362	0.9807	0.998462	no	V-CF	V-CM	OK	7.91673	8.149	0.0417191	0.136306	0.841	0.998462	no	V-SF	V-CF	OK	8.41719	7.91673	-0.0884349	-0.287096	0.67155	0.998462	no	V-SM	V-CM	OK	8.43479	8.149	-0.0497289	-0.164863	0.81115	0.998462	no	V-SM	V-CF	OK	8.43479	7.91673	-0.091448
XLOC_000512	NM_008623	chr1:173080843-173091254	Mpz	V-SF	V-SM	OK	1.65902	2.38852	0.525787	1.24404	0.0497	0.998462	no	V-CF	V-CM	OK	1.68153	1.49935	-0.165435	-0.361809	0.5545	0.998462	no	V-SF	V-CF	OK	1.65902	1.68153	0.0194486	0.0433603	0.9647	0.998462	no	V-SM	V-CM	OK	2.38852	1.49935	-0.671773	-1.55548	0.0153	0.758121	no	V-SM	V-CF	OK	2.38852	1.68153	-0.506338
XLOC_000513	NM_001243062,NM_001243063,NM_009803	chr1:173144100-173152645	Nr1i3	V-SF	V-SM	NOTEST	0	0	0	0	1	1	no	V-CF	V-CM	NOTEST	0	0	0	0	1	1	no	V-SF	V-CF	NOTEST	0	0	0	0	1	1	no	V-SM	V-CM	NOTEST	0	0	0	0	1	1	no	V-SM	V-CF	NOTEST	0	0	0
XLOC_000514	NM_013474	chr1:173155184-173156510	Apoa2	V-SF	V-SM	NOTEST	0.604097	0.411882	-0.552548	0	1	1	no	V-CF	V-CM	NOTEST	0.898022	0.35787	-1.32731	0	1	1	no	V-SF	V-CF	NOTEST	0.604097	0.898022	0.57197	0	1	1	no	V-SM	V-CM	NOTEST	0.411882	0.35787	-0.202797	0	1	1	no	V-SM	V-CF	NOTEST	0.411882	0.898022	1.12452
XLOC_000515	NM_172845	chr1:173180552-173190053	Adamts4	V-SF	V-SM	OK	1.7776	1.79994	0.0180189	0.048929	0.94095	0.998462	no	V-CF	V-CM	OK	1.14537	1.30698	0.190416	0.462857	0.4447	0.998462	no	V-SF	V-CF	OK	1.7776	1.14537	-0.63411	-1.59277	0.0089	0.589213	no	V-SM	V-CM	OK	1.79994	1.30698	-0.461712	-1.20684	0.0448	0.998462	no	V-SM	V-CF	OK	1.79994	1.14537	-0.652128
XLOC_000516	NM_020579	chr1:173200458-173207026	B4galt3	V-SF	V-SM	OK	14.2631	14.0738	-0.0192711	-0.0842845	0.8973	0.998462	no	V-CF	V-CM	OK	12.8538	14.1206	0.135598	0.586146	0.34785	0.998462	no	V-SF	V-CF	OK	14.2631	12.8538	-0.150085	-0.648927	0.29815	0.998462	no	V-SM	V-CM	OK	14.0738	14.1206	0.00478386	0.0209176	0.9751	0.998462	no	V-SM	V-CF	OK	14.0738	12.8538	-0.130814
XLOC_000517	NM_001128609,NM_011615	chr1:173259275-173275776	Dedd	V-SF	V-SM	OK	10.0823	8.81205	-0.194272	-0.603837	0.32215	0.998462	no	V-CF	V-CM	OK	9.24983	9.4571	0.0319716	0.104432	0.8598	0.998462	no	V-SF	V-CF	OK	10.0823	9.24983	-0.124323	-0.386917	0.52725	0.998462	no	V-SM	V-CM	OK	8.81205	9.4571	0.10192	0.332445	0.5895	0.998462	no	V-SM	V-CF	OK	8.81205	9.24983	0.0699487
XLOC_000518	NM_011070	chr1:173275829-173288301	Pfdn2	V-SF	V-SM	OK	15.6588	18.5287	0.242789	0.941884	0.2262	0.998462	no	V-CF	V-CM	OK	16.0138	19.5124	0.285075	1.11946	0.1505	0.998462	no	V-SF	V-CF	OK	15.6588	16.0138	0.0323448	0.122402	0.878	0.998462	no	V-SM	V-CM	OK	18.5287	19.5124	0.0746316	0.301029	0.69655	0.998462	no	V-SM	V-CF	OK	18.5287	16.0138	-0.210444
XLOC_000519	NM_001122680,NM_027893	chr1:173300303-173318418	Pvrl4	V-SF	V-SM	OK	6.81804	7.84564	0.202536	0.806298	0.1591	0.998462	no	V-CF	V-CM	OK	7.4128	7.72885	0.0602346	0.239561	0.6822	0.998462	no	V-SF	V-CF	OK	6.81804	7.4128	0.120663	0.474106	0.4062	0.998462	no	V-SM	V-CM	OK	7.84564	7.72885	-0.021638	-0.087221	0.88325	0.998462	no	V-SM	V-CF	OK	7.84564	7.4128	-0.0818727
XLOC_000520	NM_001005508	chr1:173319090-173340370	Arhgap30	V-SF	V-SM	OK	4.3956	4.2948	-0.0334673	-0.129109	0.8256	0.998462	no	V-CF	V-CM	OK	4.33659	4.92803	0.184452	0.720248	0.2234	0.998462	no	V-SF	V-CF	OK	4.3956	4.33659	-0.0194996	-0.0750996	0.9005	0.998462	no	V-SM	V-CM	OK	4.2948	4.92803	0.198419	0.776117	0.1923	0.998462	no	V-SM	V-CF	OK	4.2948	4.33659	0.0139677
XLOC_000521	NM_009480	chr1:173341811-173348873	Usf1	V-SF	V-SM	OK	15.0769	17.5462	0.218816	0.972203	0.1196	0.998462	no	V-CF	V-CM	OK	15.3993	16.5568	0.104563	0.462985	0.45845	0.998462	no	V-SF	V-CF	OK	15.0769	15.3993	0.0305207	0.133643	0.8273	0.998462	no	V-SM	V-CM	OK	17.5462	16.5568	-0.0837321	-0.376317	0.5465	0.998462	no	V-SM	V-CF	OK	17.5462	15.3993	-0.188295
XLOC_000522	NM_001164525	chr1:173349163-173350483	Tstd1	V-SF	V-SM	OK	33.1792	36.6866	0.144976	0.691498	0.3986	0.998462	no	V-CF	V-CM	OK	38.4092	38.0882	-0.012111	-0.0597013	0.9435	0.998462	no	V-SF	V-CF	OK	33.1792	38.4092	0.211175	1.01193	0.21605	0.998462	no	V-SM	V-CM	OK	36.6866	38.0882	0.0540885	0.265327	0.7454	0.998462	no	V-SM	V-CF	OK	36.6866	38.4092	0.0661995
XLOC_000523	NM_172647	chr1:173367691-173394724	F11r	V-SF	V-SM	OK	25.635	25.3147	-0.0181365	-0.0894223	0.8842	0.998462	no	V-CF	V-CM	OK	23.6201	27.2113	0.204187	1.00586	0.1045	0.998462	no	V-SF	V-CF	OK	25.635	23.6201	-0.118097	-0.579496	0.3477	0.998462	no	V-SM	V-CM	OK	25.3147	27.2113	0.104227	0.51592	0.39955	0.998462	no	V-SM	V-CF	OK	25.3147	23.6201	-0.0999602
XLOC_000524	NM_019484	chr1:173433608-173434881	Alyref2	V-SF	V-SM	OK	5.67439	4.64337	-0.289294	-0.852926	0.18935	0.998462	no	V-CF	V-CM	OK	6.09826	6.69347	0.134358	0.428539	0.5137	0.998462	no	V-SF	V-CF	OK	5.67439	6.09826	0.103931	0.320978	0.62335	0.998462	no	V-SM	V-CM	OK	4.64337	6.69347	0.527583	1.6017	0.01495	0.752207	no	V-SM	V-CF	OK	4.64337	6.09826	0.393225
XLOC_000525	NM_018729	chr1:173489323-173515447	Cd244	V-SF	V-SM	OK	1.1725	1.37926	0.23431	0.58501	0.3321	0.998462	no	V-CF	V-CM	OK	1.36088	1.80124	0.404455	1.07478	0.07165	0.998462	no	V-SF	V-CF	OK	1.1725	1.36088	0.214953	0.531882	0.37955	0.998462	no	V-SM	V-CM	OK	1.37926	1.80124	0.385097	1.034	0.08725	0.998462	no	V-SM	V-CF	OK	1.37926	1.36088	-0.0193576
XLOC_000526	NM_007649	chr1:173612185-173635388	Cd48	V-SF	V-SM	OK	5.938	4.86937	-0.28624	-0.831779	0.22005	0.998462	no	V-CF	V-CM	OK	5.49655	5.22197	-0.0739297	-0.217145	0.74855	0.998462	no	V-SF	V-CF	OK	5.938	5.49655	-0.111451	-0.331551	0.62415	0.998462	no	V-SM	V-CM	OK	4.86937	5.22197	0.100859	0.28954	0.6695	0.998462	no	V-SM	V-CF	OK	4.86937	5.49655	0.174789
XLOC_000527	NM_013730	chr1:173697262-173731315	Slamf1	V-SF	V-SM	NOTEST	0.112152	0.194119	0.79148	0	1	1	no	V-CF	V-CM	NOTEST	0.126678	0.305571	1.27034	0	1	1	no	V-SF	V-CF	NOTEST	0.112152	0.126678	0.175705	0	1	1	no	V-SM	V-CM	NOTEST	0.194119	0.305571	0.654569	0	1	1	no	V-SM	V-CF	NOTEST	0.194119	0.126678	-0.615776
XLOC_000528	NM_001252472,NM_013489	chr1:173769827-173820849	Cd84	V-SF	V-SM	OK	4.91456	4.92282	0.00242348	0.00850955	0.9891	0.998462	no	V-CF	V-CM	OK	5.73707	4.63221	-0.308613	-1.10082	0.0565	0.998462	no	V-SF	V-CF	OK	4.91456	5.73707	0.223251	0.801383	0.16345	0.998462	no	V-SM	V-CM	OK	4.92282	4.63221	-0.0877852	-0.306382	0.58985	0.998462	no	V-SM	V-CF	OK	4.92282	5.73707	0.220828
XLOC_000529	NM_030710	chr1:173847667-173873999	Slamf6	V-SF	V-SM	NOTEST	0.199161	0.201081	0.0138397	0	1	1	no	V-CF	V-CM	NOTEST	0.229572	0.207258	-0.147515	0	1	1	no	V-SF	V-CF	NOTEST	0.199161	0.229572	0.205006	0	1	1	no	V-SM	V-CM	NOTEST	0.201081	0.207258	0.043651	0	1	1	no	V-SM	V-CF	NOTEST	0.201081	0.229572	0.191166
XLOC_000530	NM_009938	chr1:173996143-174052463	Copa	V-SF	V-SM	OK	129.642	131.7	0.0227219	0.0775211	0.8931	0.998462	no	V-CF	V-CM	OK	130.678	135.329	0.0504461	0.170266	0.76995	0.998462	no	V-SF	V-CF	OK	129.642	130.678	0.0114815	0.0390475	0.9454	0.998462	no	V-SM	V-CM	OK	131.7	135.329	0.0392056	0.132741	0.81525	0.998462	no	V-SM	V-CF	OK	131.7	130.678	-0.0112405
XLOC_000531	NM_001159525,NM_023041	chr1:174056885-174066628	Pex19	V-SF	V-SM	OK	21.9843	21.5719	-0.0273164	-0.126861	0.8243	0.998462	no	V-CF	V-CM	OK	22.4947	21.5469	-0.0621028	-0.288569	0.6104	0.998462	no	V-SF	V-CF	OK	21.9843	22.4947	0.0331155	0.154007	0.7831	0.998462	no	V-SM	V-CM	OK	21.5719	21.5469	-0.00167085	-0.0077531	0.99005	0.998462	no	V-SM	V-CF	OK	21.5719	22.4947	0.0604319
XLOC_000532	NM_153555	chr1:174078145-174126524	Dcaf8	V-SF	V-SM	OK	53.1357	56.5804	0.0906201	0.444636	0.4557	0.998462	no	V-CF	V-CM	OK	54.2065	54.7171	0.0135255	0.0664065	0.9109	0.998462	no	V-SF	V-CF	OK	53.1357	54.2065	0.0287843	0.141375	0.8161	0.998462	no	V-SM	V-CM	OK	56.5804	54.7171	-0.0483103	-0.236952	0.6885	0.998462	no	V-SM	V-CF	OK	56.5804	54.2065	-0.0618358
XLOC_000533	NM_080419	chr1:174242537-174249966	Igsf8	V-SF	V-SM	OK	95.3887	90.6099	-0.0741496	-0.372825	0.54045	0.998462	no	V-CF	V-CM	OK	98.5484	100.052	0.0218434	0.10916	0.86125	0.998462	no	V-SF	V-CF	OK	95.3887	98.5484	0.0470131	0.235781	0.69865	0.998462	no	V-SM	V-CM	OK	90.6099	100.052	0.143006	0.716464	0.24675	0.998462	no	V-SM	V-CF	OK	90.6099	98.5484	0.121163
XLOC_000534	NM_001039484	chr1:174271340-174304216	Kcnj10	V-SF	V-SM	OK	0.87219	0.802725	-0.119737	-0.292483	0.62205	0.998462	no	V-CF	V-CM	OK	0.746799	0.851031	0.188491	0.448724	0.44575	0.998462	no	V-SF	V-CF	OK	0.87219	0.746799	-0.223921	-0.533178	0.3639	0.998462	no	V-SM	V-CM	OK	0.802725	0.851031	0.0843069	0.205894	0.7343	0.998462	no	V-SM	V-CF	OK	0.802725	0.746799	-0.104185
XLOC_000535	NM_026234	chr1:174306661-174314230	Pigm	V-SF	V-SM	OK	4.48084	4.4293	-0.0166915	-0.0719761	0.9038	0.998462	no	V-CF	V-CM	OK	4.72616	4.26779	-0.147181	-0.636454	0.27245	0.998462	no	V-SF	V-CF	OK	4.48084	4.72616	0.076901	0.334033	0.5643	0.998462	no	V-SM	V-CM	OK	4.4293	4.26779	-0.0535884	-0.230064	0.6852	0.998462	no	V-SM	V-CF	OK	4.4293	4.72616	0.0935925
XLOC_000536	NM_029612	chr1:174405490-174408540	Slamf9	V-SF	V-SM	OK	8.12758	7.61662	-0.0936751	-0.312305	0.63805	0.998462	no	V-CF	V-CM	OK	7.12397	7.29195	0.0336239	0.10878	0.8691	0.998462	no	V-SF	V-CF	OK	8.12758	7.12397	-0.190145	-0.625228	0.3519	0.998462	no	V-SM	V-CM	OK	7.61662	7.29195	-0.062846	-0.206057	0.75945	0.998462	no	V-SM	V-CF	OK	7.61662	7.12397	-0.0964699
XLOC_000537	NM_001145800,NM_033608	chr1:174412343-174429008	Igsf9	V-SF	V-SM	OK	1.85641	1.9666	0.0831854	0.234463	0.67655	0.998462	no	V-CF	V-CM	OK	2.01165	1.78232	-0.174622	-0.490342	0.38575	0.998462	no	V-SF	V-CF	OK	1.85641	2.01165	0.115861	0.328258	0.5633	0.998462	no	V-SM	V-CM	OK	1.9666	1.78232	-0.141946	-0.396563	0.48285	0.998462	no	V-SM	V-CF	OK	1.9666	2.01165	0.0326758
XLOC_000538	NM_178598	chr1:174430376-174437506	Tagln2	V-SF	V-SM	OK	51.931	51.0788	-0.0238721	-0.125326	0.8493	0.998462	no	V-CF	V-CM	OK	48.0259	49.6125	0.0468924	0.244704	0.7063	0.998462	no	V-SF	V-CF	OK	51.931	48.0259	-0.112785	-0.589363	0.36685	0.998462	no	V-SM	V-CM	OK	51.0788	49.6125	-0.0420204	-0.220298	0.73475	0.998462	no	V-SM	V-CF	OK	51.0788	48.0259	-0.0889128
XLOC_000539	NM_027972	chr1:174451260-174480937	Ccdc19	V-SF	V-SM	OK	19.2234	18.874	-0.0264589	-0.120187	0.8454	0.998462	no	V-CF	V-CM	OK	18.728	20.1621	0.10645	0.484064	0.43705	0.998462	no	V-SF	V-CF	OK	19.2234	18.728	-0.0376655	-0.170296	0.7848	0.998462	no	V-SM	V-CM	OK	18.874	20.1621	0.0952436	0.435155	0.48395	0.998462	no	V-SM	V-CF	OK	18.874	18.728	-0.0112066
XLOC_000540	NM_177723,NR_027644	chr1:174486068-174493848	Vsig8	V-SF	V-SM	NOTEST	0.297585	0.180081	-0.724659	0	1	1	no	V-CF	V-CM	NOTEST	0.150324	0.325949	1.11657	0	1	1	no	V-SF	V-CF	NOTEST	0.297585	0.150324	-0.985224	0	1	1	no	V-SM	V-CM	NOTEST	0.180081	0.325949	0.856005	0	1	1	no	V-SM	V-CF	NOTEST	0.180081	0.150324	-0.260565
XLOC_000541	NM_007768	chr1:174628186-174630097	Crp	V-SF	V-SM	NOTEST	0	0	0	0	1	1	no	V-CF	V-CM	NOTEST	0	0	0	0	1	1	no	V-SF	V-CF	NOTEST	0	0	0	0	1	1	no	V-SM	V-CM	NOTEST	0	0	0	0	1	1	no	V-SM	V-CF	NOTEST	0	0	0
XLOC_000542	NM_008763	chr1:174886898-174887948	Olfr16	V-SF	V-SM	NOTEST	0	0	0	0	1	1	no	V-CF	V-CM	NOTEST	0	0	0	0	1	1	no	V-SF	V-CF	NOTEST	0	0	0	0	1	1	no	V-SM	V-CM	NOTEST	0	0	0	0	1	1	no	V-SM	V-CF	NOTEST	0	0	0
XLOC_000543	NM_001001809	chr1:175133488-175134430	Olfr218	V-SF	V-SM	NOTEST	0	0.0634009	inf	0	1	1	no	V-CF	V-CM	NOTEST	0	0	0	0	1	1	no	V-SF	V-CF	NOTEST	0	0	0	0	1	1	no	V-SM	V-CM	NOTEST	0.0634009	0	#NAME?	0	1	1	no	V-SM	V-CF	NOTEST	0.0634009	0	#NAME?
XLOC_000544	NM_146881	chr1:175145737-175146771	Olfr1404	V-SF	V-SM	NOTEST	0	0	0	0	1	1	no	V-CF	V-CM	NOTEST	0	0	0	0	1	1	no	V-SF	V-CF	NOTEST	0	0	0	0	1	1	no	V-SM	V-CM	NOTEST	0	0	0	0	1	1	no	V-SM	V-CF	NOTEST	0	0	0
XLOC_000545	NM_146651	chr1:175200277-175201268	Olfr418-ps1	V-SF	V-SM	NOTEST	0	0	0	0	1	1	no	V-CF	V-CM	NOTEST	0	0.0518468	inf	0	1	1	no	V-SF	V-CF	NOTEST	0	0	0	0	1	1	no	V-SM	V-CM	NOTEST	0	0.0518468	inf	0	1	1	no	V-SM	V-CF	NOTEST	0	0	0
XLOC_000546	NM_001013779	chr1:175350734-175396167	Aim2	V-SF	V-SM	OK	2.15164	2.67224	0.312611	0.861435	0.1651	0.998462	no	V-CF	V-CM	OK	2.72898	2.34981	-0.215816	-0.607644	0.32505	0.998462	no	V-SF	V-CF	OK	2.15164	2.72898	0.342923	0.9507	0.12575	0.998462	no	V-SM	V-CM	OK	2.67224	2.34981	-0.185503	-0.519048	0.40155	0.998462	no	V-SM	V-CF	OK	2.67224	2.72898	0.0303125
XLOC_000547	NM_175026	chr1:175560989-175578059	Pyhin1	V-SF	V-SM	OK	2.80627	2.85529	0.0249841	0.0795277	0.8917	0.998462	no	V-CF	V-CM	OK	3.1021	2.72869	-0.185033	-0.596777	0.3275	0.998462	no	V-SF	V-CF	OK	2.80627	3.1021	0.144589	0.467328	0.436	0.998462	no	V-SM	V-CM	OK	2.85529	2.72869	-0.0654284	-0.207838	0.7348	0.998462	no	V-SM	V-CF	OK	2.85529	3.1021	0.119605
XLOC_000548	NM_001162938	chr1:175603810-175628523	Pydc3	V-SF	V-SM	OK	1.98466	1.6223	-0.290851	-0.75661	0.2164	0.998462	no	V-CF	V-CM	OK	3.00776	1.93307	-0.637796	-1.81628	0.0036	0.339383	no	V-SF	V-CF	OK	1.98466	3.00776	0.599795	1.72471	0.005	0.418892	no	V-SM	V-CM	OK	1.6223	1.93307	0.25285	0.652549	0.28465	0.998462	no	V-SM	V-CF	OK	1.6223	3.00776	0.890646
XLOC_000549	NM_146717	chr1:175972063-175973067	Olfr433	V-SF	V-SM	NOTEST	0.0537304	0	#NAME?	0	1	1	no	V-CF	V-CM	NOTEST	0.0560729	0	#NAME?	0	1	1	no	V-SF	V-CF	NOTEST	0.0537304	0.0560729	0.061565	0	1	1	no	V-SM	V-CM	NOTEST	0	0	0	0	1	1	no	V-SM	V-CF	NOTEST	0	0.0560729	inf
XLOC_000550	NM_146716	chr1:175980505-175981444	Olfr432	V-SF	V-SM	NOTEST	0	0	0	0	1	1	no	V-CF	V-CM	NOTEST	0	0	0	0	1	1	no	V-SF	V-CF	NOTEST	0	0	0	0	1	1	no	V-SM	V-CM	NOTEST	0	0	0	0	1	1	no	V-SM	V-CF	NOTEST	0	0	0
XLOC_000551	NM_146718	chr1:175999430-176000384	Olfr430	V-SF	V-SM	NOTEST	0.0600301	0	#NAME?	0	1	1	no	V-CF	V-CM	NOTEST	0	0	0	0	1	1	no	V-SF	V-CF	NOTEST	0.0600301	0	#NAME?	0	1	1	no	V-SM	V-CM	NOTEST	0	0	0	0	1	1	no	V-SM	V-CF	NOTEST	0	0	0
XLOC_000552	NM_146722	chr1:176019168-176020111	Olfr429	V-SF	V-SM	NOTEST	0	0	0	0	1	1	no	V-CF	V-CM	NOTEST	0	0	0	0	1	1	no	V-SF	V-CF	NOTEST	0	0	0	0	1	1	no	V-SM	V-CM	NOTEST	0	0	0	0	1	1	no	V-SM	V-CF	NOTEST	0	0	0
XLOC_000553	NM_001206926	chr1:176029590-176030541	Olfr426	V-SF	V-SM	NOTEST	0	0	0	0	1	1	no	V-CF	V-CM	NOTEST	0	0	0	0	1	1	no	V-SF	V-CF	NOTEST	0	0	0	0	1	1	no	V-SM	V-CM	NOTEST	0	0	0	0	1	1	no	V-SM	V-CF	NOTEST	0	0	0
XLOC_000554	NM_146721	chr1:176066876-176067824	Olfr424	V-SF	V-SM	NOTEST	0.0575457	0	#NAME?	0	1	1	no	V-CF	V-CM	NOTEST	0	0	0	0	1	1	no	V-SF	V-CF	NOTEST	0.0575457	0	#NAME?	0	1	1	no	V-SM	V-CM	NOTEST	0	0	0	0	1	1	no	V-SM	V-CF	NOTEST	0	0	0
XLOC_000555	NM_146720	chr1:176081611-176082661	Olfr421-ps1	V-SF	V-SM	NOTEST	0	0.0662114	inf	0	1	1	no	V-CF	V-CM	NOTEST	0	0	0	0	1	1	no	V-SF	V-CF	NOTEST	0	0	0	0	1	1	no	V-SM	V-CM	NOTEST	0.0662114	0	#NAME?	0	1	1	no	V-SM	V-CF	NOTEST	0.0662114	0	#NAME?
XLOC_000556	NM_146305	chr1:176088852-176089898	Olfr420	V-SF	V-SM	NOTEST	0	0	0	0	1	1	no	V-CF	V-CM	NOTEST	0	0	0	0	1	1	no	V-SF	V-CF	NOTEST	0	0	0	0	1	1	no	V-SM	V-CM	NOTEST	0	0	0	0	1	1	no	V-SM	V-CF	NOTEST	0	0	0
XLOC_000557	NM_011465	chr1:176102906-176178580	Spta1	V-SF	V-SM	NOTEST	0.214885	0.533671	1.31239	0	1	1	no	V-CF	V-CM	NOTEST	0.493447	0.494782	0.00389705	0	1	1	no	V-SF	V-CF	NOTEST	0.214885	0.493447	1.19933	0	1	1	no	V-SM	V-CM	NOTEST	0.533671	0.494782	-0.109158	0	1	1	no	V-SM	V-CF	NOTEST	0.533671	0.493447	-0.113055
XLOC_000558	NM_025470	chr1:176260648-176263008	Mptx1	V-SF	V-SM	NOTEST	0	0	0	0	1	1	no	V-CF	V-CM	NOTEST	0	0	0	0	1	1	no	V-SF	V-CF	NOTEST	0	0	0	0	1	1	no	V-SM	V-CM	NOTEST	0	0	0	0	1	1	no	V-SM	V-CF	NOTEST	0	0	0
XLOC_000559	NM_207137	chr1:176299049-176299979	Olfr417	V-SF	V-SM	NOTEST	0	0.0643912	inf	0	1	1	no	V-CF	V-CM	NOTEST	0	0	0	0	1	1	no	V-SF	V-CF	NOTEST	0	0	0	0	1	1	no	V-SM	V-CM	NOTEST	0.0643912	0	#NAME?	0	1	1	no	V-SM	V-CF	NOTEST	0.0643912	0	#NAME?
XLOC_000560	NM_146714	chr1:176321176-176322186	Olfr248	V-SF	V-SM	NOTEST	0	0	0	0	1	1	no	V-CF	V-CM	NOTEST	0	0	0	0	1	1	no	V-SF	V-CF	NOTEST	0	0	0	0	1	1	no	V-SM	V-CM	NOTEST	0	0	0	0	1	1	no	V-SM	V-CF	NOTEST	0	0	0
XLOC_000561	NM_146761	chr1:176360560-176361515	Olfr414	V-SF	V-SM	NOTEST	0.0570394	0.0613928	0.106111	0	1	1	no	V-CF	V-CM	NOTEST	0	0	0	0	1	1	no	V-SF	V-CF	NOTEST	0.0570394	0	#NAME?	0	1	1	no	V-SM	V-CM	NOTEST	0.0613928	0	#NAME?	0	1	1	no	V-SM	V-CF	NOTEST	0.0613928	0	#NAME?
XLOC_000562	NM_207694	chr1:176378755-176379733	Olfr220	V-SF	V-SM	NOTEST	0	0.119301	inf	0	1	1	no	V-CF	V-CM	NOTEST	0	0	0	0	1	1	no	V-SF	V-CF	NOTEST	0	0	0	0	1	1	no	V-SM	V-CM	NOTEST	0.119301	0	#NAME?	0	1	1	no	V-SM	V-CF	NOTEST	0.119301	0	#NAME?
XLOC_000563	NM_019445	chr1:176431955-176752860	Fmn2	V-SF	V-SM	OK	3.62496	3.3129	-0.129871	-0.513413	0.3837	0.998462	no	V-CF	V-CM	OK	3.81965	3.40874	-0.164205	-0.655308	0.26445	0.998462	no	V-SF	V-CF	OK	3.62496	3.81965	0.0754759	0.303299	0.6047	0.998462	no	V-SM	V-CM	OK	3.3129	3.40874	0.0411422	0.161561	0.7839	0.998462	no	V-SM	V-CF	OK	3.3129	3.81965	0.205347
XLOC_000564	NM_133809	chr1:177562323-177590984	Kmo	V-SF	V-SM	OK	1.47125	1.39449	-0.0773112	-0.175136	0.7777	0.998462	no	V-CF	V-CM	OK	1.06964	1.56369	0.547826	1.19169	0.05845	0.998462	no	V-SF	V-CF	OK	1.47125	1.06964	-0.459917	-0.993486	0.10775	0.998462	no	V-SM	V-CM	OK	1.39449	1.56369	0.165221	0.377174	0.534	0.998462	no	V-SM	V-CF	OK	1.39449	1.06964	-0.382606
XLOC_000565	NM_029453	chr1:177628723-177745864	Wdr64	V-SF	V-SM	NOTEST	0	0	0	0	1	1	no	V-CF	V-CM	NOTEST	0	0	0	0	1	1	no	V-SF	V-CF	NOTEST	0	0	0	0	1	1	no	V-SM	V-CM	NOTEST	0	0	0	0	1	1	no	V-SM	V-CF	NOTEST	0	0	0
XLOC_000566	NM_012012	chr1:177810908-177841527	Exo1	V-SF	V-SM	NOTEST	0.304679	0.194467	-0.647767	0	1	1	no	V-CF	V-CM	NOTEST	0.198369	0.184541	-0.104247	0	1	1	no	V-SF	V-CF	NOTEST	0.304679	0.198369	-0.619107	0	1	1	no	V-SM	V-CM	NOTEST	0.194467	0.184541	-0.0755863	0	1	1	no	V-SM	V-CF	NOTEST	0.194467	0.198369	0.0286605
XLOC_000567	NM_029756	chr1:178744942-178950563	Sdccag8	V-SF	V-SM	OK	15.4953	15.1992	-0.0278393	-0.127506	0.83375	0.998462	no	V-CF	V-CM	OK	15.4411	15.301	-0.0131546	-0.0601363	0.92465	0.998462	no	V-SF	V-CF	OK	15.4953	15.4411	-0.00505554	-0.0231305	0.97435	0.998462	no	V-SM	V-CM	OK	15.1992	15.301	0.00962916	0.0440658	0.94045	0.998462	no	V-SM	V-CF	OK	15.1992	15.4411	0.0227837
XLOC_000568	NM_001012330,NM_013915	chr1:179374791-179380897	Zbtb18	V-SF	V-SM	OK	25.4649	23.5439	-0.113158	-0.536638	0.3546	0.998462	no	V-CF	V-CM	OK	24.2849	24.2725	-0.000738478	-0.00350586	0.995	0.998462	no	V-SF	V-CF	OK	25.4649	24.2849	-0.0684485	-0.324209	0.57615	0.998462	no	V-SM	V-CM	OK	23.5439	24.2725	0.0439706	0.209006	0.7186	0.998462	no	V-SM	V-CF	OK	23.5439	24.2849	0.0447091
XLOC_000569	NM_027077	chr1:179659944-179683436	1700016C15Rik	V-SF	V-SM	OK	3.50996	2.94437	-0.253495	-0.537034	0.4655	0.998462	no	V-CF	V-CM	OK	2.74427	2.35498	-0.22071	-0.424878	0.564	0.998462	no	V-SF	V-CF	OK	3.50996	2.74427	-0.355032	-0.739862	0.3136	0.998462	no	V-SM	V-CM	OK	2.94437	2.35498	-0.322247	-0.629097	0.38685	0.998462	no	V-SM	V-CF	OK	2.94437	2.74427	-0.101537
XLOC_000570	NM_001034899	chr1:179921565-179978422	Gm16432	V-SF	V-SM	OK	0.836662	0.763833	-0.131386	-0.189872	0.74745	0.998462	no	V-CF	V-CM	NOTEST	0.681667	0.741651	0.121674	0	1	1	no	V-SF	V-CF	OK	0.836662	0.681667	-0.295577	-0.414832	0.49515	0.998462	no	V-SM	V-CM	NOTEST	0.763833	0.741651	-0.0425172	0	1	1	no	V-SM	V-CF	NOTEST	0.763833	0.681667	-0.164191
XLOC_000571	NM_024282	chr1:180117547-180182728	Desi2	V-SF	V-SM	OK	12.3163	12.3161	-1.46e-05	-6.84e-05	0.99575	0.998494	no	V-CF	V-CM	OK	12.918	12.2417	-0.0775764	-0.365902	0.5422	0.998462	no	V-SF	V-CF	OK	12.3163	12.918	0.0688134	0.32442	0.58665	0.998462	no	V-SM	V-CM	OK	12.3161	12.2417	-0.00874842	-0.0411262	0.9465	0.998462	no	V-SM	V-CF	OK	12.3161	12.918	0.068828
XLOC_000572	NM_025511	chr1:180249283-180252824	Cox20	V-SF	V-SM	OK	16.8995	19.9011	0.235868	0.922864	0.30125	0.998462	no	V-CF	V-CM	OK	18.8256	15.5255	-0.278055	-1.07158	0.2367	0.998462	no	V-SF	V-CF	OK	16.8995	18.8256	0.155715	0.600181	0.4992	0.998462	no	V-SM	V-CM	OK	19.9011	15.5255	-0.358208	-1.40134	0.12605	0.998462	no	V-SM	V-CF	OK	19.9011	18.8256	-0.080153
XLOC_000573	NM_026626	chr1:180336011-180413380	Efcab2	V-SF	V-SM	OK	4.26492	3.62364	-0.23508	-0.76139	0.2101	0.998462	no	V-CF	V-CM	OK	4.1501	4.4445	0.0988767	0.330077	0.5959	0.998462	no	V-SF	V-CF	OK	4.26492	4.1501	-0.0393751	-0.130481	0.8344	0.998462	no	V-SM	V-CM	OK	3.62364	4.4445	0.294581	0.960838	0.1159	0.998462	no	V-SM	V-CF	OK	3.62364	4.1501	0.195705
XLOC_000574	NM_001161665	chr1:180459255-180862988	Kif26b	V-SF	V-SM	OK	5.25977	4.78479	-0.136544	-0.598705	0.30715	0.998462	no	V-CF	V-CM	OK	4.21556	4.74351	0.170232	0.72939	0.20815	0.998462	no	V-SF	V-CF	OK	5.25977	4.21556	-0.319276	-1.38226	0.01715	0.805373	no	V-SM	V-CM	OK	4.78479	4.74351	-0.0125008	-0.0542325	0.9238	0.998462	no	V-SM	V-CF	OK	4.78479	4.21556	-0.182732
XLOC_000575	NM_146105	chr1:181476659-181557604	Cnst	V-SF	V-SM	OK	20.2154	21.0065	0.0553815	0.273839	0.6411	0.998462	no	V-CF	V-CM	OK	20.0894	20.9987	0.0638599	0.315584	0.5935	0.998462	no	V-SF	V-CF	OK	20.2154	20.0894	-0.00901809	-0.0445152	0.9433	0.998462	no	V-SM	V-CM	OK	21.0065	20.9987	-0.000539746	-0.00267186	0.9975	0.998691	no	V-SM	V-CF	OK	21.0065	20.0894	-0.0643996
XLOC_000576	NM_178653	chr1:181598361-181617315	Sccpdh	V-SF	V-SM	OK	25.8799	24.561	-0.0754591	-0.366389	0.56165	0.998462	no	V-CF	V-CM	OK	22.7891	25.6932	0.17304	0.834887	0.1831	0.998462	no	V-SF	V-CF	OK	25.8799	22.7891	-0.183483	-0.885241	0.1549	0.998462	no	V-SM	V-CM	OK	24.561	25.6932	0.0650155	0.315692	0.61615	0.998462	no	V-SM	V-CF	OK	24.561	22.7891	-0.108024
XLOC_000577	NM_001033285	chr1:181891219-182126151	Cdc42bpa	V-SF	V-SM	OK	25.658	25.7523	0.00529249	0.0232994	0.9655	0.998462	no	V-CF	V-CM	OK	27.5617	24.5885	-0.164681	-0.722324	0.2162	0.998462	no	V-SF	V-CF	OK	25.658	27.5617	0.103256	0.453857	0.44375	0.998462	no	V-SM	V-CM	OK	25.7523	24.5885	-0.0667172	-0.293093	0.614	0.998462	no	V-SM	V-CF	OK	25.7523	27.5617	0.0979637
XLOC_000578	NM_001081175	chr1:182257099-182353790	Itpkb	V-SF	V-SM	OK	17.5735	17.4322	-0.0116491	-0.054177	0.9255	0.998462	no	V-CF	V-CM	OK	16.6189	17.7045	0.0912892	0.424317	0.4626	0.998462	no	V-SF	V-CF	OK	17.5735	16.6189	-0.0805798	-0.374968	0.5105	0.998462	no	V-SM	V-CM	OK	17.4322	17.7045	0.0223585	0.103865	0.85395	0.998462	no	V-SM	V-CF	OK	17.4322	16.6189	-0.0689307
XLOC_000579	NM_007415	chr1:182499105-182531385	Parp1	V-SF	V-SM	OK	25.6534	26.2747	0.0345222	0.172472	0.76875	0.998462	no	V-CF	V-CM	OK	26.6036	25.1983	-0.078295	-0.391164	0.5061	0.998462	no	V-SF	V-CF	OK	25.6534	26.6036	0.0524678	0.262158	0.65815	0.998462	no	V-SM	V-CM	OK	26.2747	25.1983	-0.0603494	-0.301472	0.6105	0.998462	no	V-SM	V-CF	OK	26.2747	26.6036	0.0179456
XLOC_000580	NM_001103182,NM_175186	chr1:182571464-182620818	Lin9	V-SF	V-SM	OK	1.97243	2.5813	0.388121	0.999487	0.0741	0.998462	no	V-CF	V-CM	OK	2.96904	2.55831	-0.214803	-0.580711	0.3017	0.998462	no	V-SF	V-CF	OK	1.97243	2.96904	0.590019	1.53064	0.00665	0.498331	no	V-SM	V-CM	OK	2.5813	2.55831	-0.0129055	-0.0346118	0.9523	0.998462	no	V-SM	V-CF	OK	2.5813	2.96904	0.201898
XLOC_000581	NM_133225	chr1:182656173-182684335	Acbd3	V-SF	V-SM	OK	23.1467	21.2852	-0.120959	-0.596713	0.32575	0.998462	no	V-CF	V-CM	OK	21.0301	21.8567	0.0556204	0.273108	0.6524	0.998462	no	V-SF	V-CF	OK	23.1467	21.0301	-0.138356	-0.68175	0.2571	0.998462	no	V-SM	V-CM	OK	21.2852	21.8567	0.0382237	0.187901	0.74925	0.998462	no	V-SM	V-CF	OK	21.2852	21.0301	-0.0173967
XLOC_000582	NM_145943	chr1:182781281-182798245	Sde2	V-SF	V-SM	OK	8.03571	8.62195	0.101587	0.426456	0.4793	0.998462	no	V-CF	V-CM	OK	7.64906	8.46446	0.146135	0.609215	0.3097	0.998462	no	V-SF	V-CF	OK	8.03571	7.64906	-0.0711431	-0.294952	0.6302	0.998462	no	V-SM	V-CM	OK	8.62195	8.46446	-0.0265954	-0.112279	0.84825	0.998462	no	V-SM	V-CF	OK	8.62195	7.64906	-0.17273
XLOC_000583	NM_177099	chr1:182823249-182829233	Lefty2	V-SF	V-SM	NOTEST	0	0	0	0	1	1	no	V-CF	V-CM	NOTEST	0	0	0	0	1	1	no	V-SF	V-CF	NOTEST	0	0	0	0	1	1	no	V-SM	V-CM	NOTEST	0	0	0	0	1	1	no	V-SM	V-CF	NOTEST	0	0	0
XLOC_000584	NM_133705	chr1:182834404-182838219	Pycr2	V-SF	V-SM	OK	30.7152	30.9313	0.0101134	0.0497761	0.9343	0.998462	no	V-CF	V-CM	OK	28.409	31.9302	0.168571	0.827154	0.19125	0.998462	no	V-SF	V-CF	OK	30.7152	28.409	-0.112603	-0.552084	0.38475	0.998462	no	V-SM	V-CM	OK	30.9313	31.9302	0.0458551	0.22587	0.72365	0.998462	no	V-SM	V-CF	OK	30.9313	28.409	-0.122716
XLOC_000585	NM_010094	chr1:182865169-182868532	Lefty1	V-SF	V-SM	OK	3.55487	2.81008	-0.339185	-0.89118	0.16525	0.998462	no	V-CF	V-CM	OK	2.62919	3.06344	0.220534	0.559495	0.37715	0.998462	no	V-SF	V-CF	OK	3.55487	2.62919	-0.435178	-1.12672	0.0776	0.998462	no	V-SM	V-CM	OK	2.81008	3.06344	0.124541	0.320445	0.61035	0.998462	no	V-SM	V-CF	OK	2.81008	2.62919	-0.0959928
XLOC_000586	NM_144794	chr1:182872648-182905235	Tmem63a	V-SF	V-SM	OK	18.7948	20.1833	0.102824	0.497523	0.4132	0.998462	no	V-CF	V-CM	OK	18.5219	19.796	0.0959747	0.465224	0.43835	0.998462	no	V-SF	V-CF	OK	18.7948	18.5219	-0.0211026	-0.101907	0.86405	0.998462	no	V-SM	V-CM	OK	20.1833	19.796	-0.0279521	-0.135761	0.82485	0.998462	no	V-SM	V-CF	OK	20.1833	18.5219	-0.123927
XLOC_000587	NM_001033819	chr1:182981367-182990798	9130409I23Rik	V-SF	V-SM	NOTEST	0.0697408	0.118197	0.761114	0	1	1	no	V-CF	V-CM	NOTEST	0.102201	0.198553	0.958118	0	1	1	no	V-SF	V-CF	NOTEST	0.0697408	0.102201	0.551332	0	1	1	no	V-SM	V-CM	NOTEST	0.118197	0.198553	0.748336	0	1	1	no	V-SM	V-CF	NOTEST	0.118197	0.102201	-0.209782
XLOC_000588	NM_030131	chr1:183081061-183099125	Cnih4	V-SF	V-SM	OK	9.17309	9.43387	0.0404422	0.174822	0.7641	0.998462	no	V-CF	V-CM	OK	9.55864	9.80768	0.0371066	0.161981	0.78535	0.998462	no	V-SF	V-CF	OK	9.17309	9.55864	0.0593978	0.257215	0.66705	0.998462	no	V-SM	V-CM	OK	9.43387	9.80768	0.0560623	0.24429	0.6803	0.998462	no	V-SM	V-CF	OK	9.43387	9.55864	0.0189556
XLOC_000589	NM_001160211,NM_001160212,NM_028408	chr1:183282758-183390772	Cnih3	V-SF	V-SM	NOTEST	0.103458	0.105502	0.0282227	0	1	1	no	V-CF	V-CM	NOTEST	0.0938918	0.159908	0.768176	0	1	1	no	V-SF	V-CF	NOTEST	0.103458	0.0938918	-0.139979	0	1	1	no	V-SM	V-CM	NOTEST	0.105502	0.159908	0.599975	0	1	1	no	V-SM	V-CF	NOTEST	0.105502	0.0938918	-0.168201
XLOC_000590	NM_012058	chr1:184054867-184062546	Srp9	V-SF	V-SM	OK	37.5575	41.1085	0.130334	0.65995	0.304	0.998462	no	V-CF	V-CM	OK	36.3846	36.5972	0.00840592	0.0423929	0.94435	0.998462	no	V-SF	V-CF	OK	37.5575	36.3846	-0.045773	-0.229708	0.7209	0.998462	no	V-SM	V-CM	OK	41.1085	36.5972	-0.167701	-0.853434	0.18885	0.998462	no	V-SM	V-CF	OK	41.1085	36.3846	-0.176107
XLOC_000591	NR_015458	chr1:184230964-184233420	1700047M11Rik	V-SF	V-SM	OK	1.08449	0.374076	-1.53561	-1.0722	0.14415	0.998462	no	V-CF	V-CM	NOTEST	0.390851	0.742014	0.924828	0	1	1	no	V-SF	V-CF	OK	1.08449	0.390851	-1.47232	-1.04981	0.1608	0.998462	no	V-SM	V-CM	NOTEST	0.374076	0.742014	0.988115	0	1	1	no	V-SM	V-CF	NOTEST	0.374076	0.390851	0.0632873
XLOC_000592	NM_173378	chr1:184339297-184392567	Trp53bp2	V-SF	V-SM	OK	9.91022	11.8779	0.261289	1.20654	0.04515	0.998462	no	V-CF	V-CM	OK	10.5847	10.2671	-0.0439504	-0.202559	0.73135	0.998462	no	V-SF	V-CF	OK	9.91022	10.5847	0.0949939	0.43618	0.46395	0.998462	no	V-SM	V-CM	OK	11.8779	10.2671	-0.210245	-0.974509	0.102	0.998462	no	V-SM	V-CF	OK	11.8779	10.5847	-0.166295
XLOC_000593	NM_001145806,NM_130890	chr1:184495137-184562483	Capn8	V-SF	V-SM	NOTEST	0.0793924	0.0435315	-0.866943	0	1	1	no	V-CF	V-CM	NOTEST	0.034801	0.0373178	0.100734	0	1	1	no	V-SF	V-CF	NOTEST	0.0793924	0.034801	-1.18987	0	1	1	no	V-SM	V-CM	NOTEST	0.0435315	0.0373178	-0.222195	0	1	1	no	V-SM	V-CF	NOTEST	0.0435315	0.034801	-0.32293
XLOC_000594	NM_144796	chr1:184695036-184825785	Susd4	V-SF	V-SM	OK	0.879635	1.12281	0.352139	0.639194	0.3063	0.998462	no	V-CF	V-CM	OK	0.983044	1.12271	0.191653	0.354347	0.5834	0.998462	no	V-SF	V-CF	OK	0.879635	0.983044	0.16035	0.282216	0.65875	0.998462	no	V-SM	V-CM	OK	1.12281	1.12271	-0.000135832	-0.000259871	0.96055	0.998462	no	V-SM	V-CF	OK	1.12281	0.983044	-0.191789
XLOC_000595	NM_016928	chr1:184884918-184906175	Tlr5	V-SF	V-SM	NOTEST	0.339154	0.57899	0.771597	0	1	1	no	V-CF	V-CM	NOTEST	0.583175	0.733731	0.331322	0	1	1	no	V-SF	V-CF	NOTEST	0.339154	0.583175	0.78199	0	1	1	no	V-SM	V-CM	NOTEST	0.57899	0.733731	0.341714	0	1	1	no	V-SM	V-CF	NOTEST	0.57899	0.583175	0.0103921
XLOC_000596	NM_022019	chr1:185858339-185899515	Dusp10	V-SF	V-SM	OK	6.09048	5.72095	-0.0903014	-0.333182	0.5852	0.998462	no	V-CF	V-CM	OK	5.91458	5.39114	-0.133686	-0.487512	0.42805	0.998462	no	V-SF	V-CF	OK	6.09048	5.91458	-0.0422799	-0.157031	0.79985	0.998462	no	V-SM	V-CM	OK	5.72095	5.39114	-0.0856647	-0.310412	0.61755	0.998462	no	V-SM	V-CF	OK	5.72095	5.91458	0.0480215
XLOC_000597	NR_040627	chr1:186536375-186542868	4930488B22Rik	V-SF	V-SM	NOTEST	0	0	0	0	1	1	no	V-CF	V-CM	NOTEST	0	0	0	0	1	1	no	V-SF	V-CF	NOTEST	0	0	0	0	1	1	no	V-SM	V-CM	NOTEST	0	0	0	0	1	1	no	V-SM	V-CF	NOTEST	0	0	0
XLOC_000598	NM_001163754	chr1:187028046-187153280	Rab3gap2	V-SF	V-SM	OK	12.8126	12.7993	-0.00150124	-0.00534438	0.9933	0.998462	no	V-CF	V-CM	OK	12.7878	12.4045	-0.0439015	-0.157754	0.7908	0.998462	no	V-SF	V-CF	OK	12.8126	12.7878	-0.00279757	-0.00990407	0.9866	0.998462	no	V-SM	V-CM	OK	12.7993	12.4045	-0.0451978	-0.163346	0.78005	0.998462	no	V-SM	V-CF	OK	12.7993	12.7878	-0.00129633
XLOC_000599	NR_034044,NR_035529	chr1:187028046-187153280	Snora36b	V-SF	V-SM	NOTEST	16.9078	0	#NAME?	0	1	1	no	V-CF	V-CM	NOTEST	0	0	0	0	1	1	no	V-SF	V-CF	NOTEST	16.9078	0	#NAME?	0	1	1	no	V-SM	V-CM	NOTEST	0	0	0	0	1	1	no	V-SM	V-CF	NOTEST	0	0	0
XLOC_000600	NR_029580	chr1:187028046-187153280	Mir194-1	V-SF	V-SM	NOTEST	0	0	0	0	1	1	no	V-CF	V-CM	NOTEST	0	0	0	0	1	1	no	V-SF	V-CF	NOTEST	0	0	0	0	1	1	no	V-SM	V-CM	NOTEST	0	0	0	0	1	1	no	V-SM	V-CF	NOTEST	0	0	0
XLOC_000601	NR_029908	chr1:187028046-187153280	Mir215	V-SF	V-SM	NOTEST	0	0	0	0	1	1	no	V-CF	V-CM	NOTEST	0	0	0	0	1	1	no	V-SF	V-CF	NOTEST	0	0	0	0	1	1	no	V-SM	V-CM	NOTEST	0	0	0	0	1	1	no	V-SM	V-CF	NOTEST	0	0	0
XLOC_000602	NM_011794	chr1:187156037-187181648	Bpnt1	V-SF	V-SM	OK	33.833	34.9777	0.0480026	0.242235	0.6954	0.998462	no	V-CF	V-CM	OK	34.4195	36.0661	0.0674176	0.341458	0.58655	0.998462	no	V-SF	V-CF	OK	33.833	34.4195	0.0247929	0.125002	0.83885	0.998462	no	V-SM	V-CM	OK	34.9777	36.0661	0.044208	0.224104	0.7228	0.998462	no	V-SM	V-CF	OK	34.9777	34.4195	-0.0232097
XLOC_000603	NM_029735	chr1:187186973-187252234	Eprs	V-SF	V-SM	OK	50.141	49.3669	-0.0224446	-0.106671	0.85245	0.998462	no	V-CF	V-CM	OK	49.8203	49.0062	-0.0237697	-0.113071	0.84405	0.998462	no	V-SF	V-CF	OK	50.141	49.8203	-0.00925658	-0.0439784	0.9358	0.998462	no	V-SM	V-CM	OK	49.3669	49.0062	-0.0105816	-0.0503531	0.93195	0.998462	no	V-SM	V-CF	OK	49.3669	49.8203	0.013188
XLOC_000604	NM_001033286	chr1:187270994-187292640	Slc30a10	V-SF	V-SM	NOTEST	0.0817347	0.0657164	-0.314696	0	1	1	no	V-CF	V-CM	NOTEST	0.0305226	0.0377631	0.3071	0	1	1	no	V-SF	V-CF	NOTEST	0.0817347	0.0305226	-1.42107	0	1	1	no	V-SM	V-CM	NOTEST	0.0657164	0.0377631	-0.799276	0	1	1	no	V-SM	V-CF	NOTEST	0.0657164	0.0305226	-1.10638
XLOC_000605	NR_033600	chr1:187321184-187321893	5033404E19Rik	V-SF	V-SM	NOTEST	0	0.0903938	inf	0	1	1	no	V-CF	V-CM	NOTEST	0	0.0787173	inf	0	1	1	no	V-SF	V-CF	NOTEST	0	0	0	0	1	1	no	V-SM	V-CM	NOTEST	0.0903938	0.0787173	-0.199544	0	1	1	no	V-SM	V-CF	NOTEST	0.0903938	0	#NAME?
XLOC_000606	NM_033077	chr1:188791294-188794506	D1Pas1	V-SF	V-SM	NOTEST	0.0156052	0.0162181	0.0555794	0	1	1	no	V-CF	V-CM	NOTEST	0.0256505	0.0140563	-0.867764	0	1	1	no	V-SF	V-CF	NOTEST	0.0156052	0.0256505	0.716957	0	1	1	no	V-SM	V-CM	NOTEST	0.0162181	0.0140563	-0.206386	0	1	1	no	V-SM	V-CF	NOTEST	0.0162181	0.0256505	0.661378
XLOC_000607	NR_040554	chr1:188872285-189039325	1700007P06Rik	V-SF	V-SM	NOTEST	0	0	0	0	1	1	no	V-CF	V-CM	NOTEST	0	0	0	0	1	1	no	V-SF	V-CF	NOTEST	0	0	0	0	1	1	no	V-SM	V-CM	NOTEST	0	0	0	0	1	1	no	V-SM	V-CF	NOTEST	0	0	0
XLOC_000608	NM_026367	chr1:189039389-189175308	Gpatch2	V-SF	V-SM	OK	8.27267	8.32291	0.00873472	0.0389342	0.9487	0.998462	no	V-CF	V-CM	OK	8.47835	8.70125	0.0374383	0.167912	0.7762	0.998462	no	V-SF	V-CF	OK	8.27267	8.47835	0.0354314	0.158146	0.7885	0.998462	no	V-SM	V-CM	OK	8.32291	8.70125	0.064135	0.287254	0.62745	0.998462	no	V-SM	V-CF	OK	8.32291	8.47835	0.0266967
XLOC_000609	NM_001243792,NM_011935	chr1:189432884-190038763	Esrrg	V-SF	V-SM	OK	1.86662	1.53379	-0.283326	-0.835276	0.14315	0.998462	no	V-CF	V-CM	OK	1.75918	1.61669	-0.121857	-0.362513	0.53165	0.998462	no	V-SF	V-CF	OK	1.86662	1.75918	-0.0855298	-0.258656	0.6502	0.998462	no	V-SM	V-CM	OK	1.53379	1.61669	0.0759392	0.220408	0.69685	0.998462	no	V-SM	V-CF	OK	1.53379	1.75918	0.197796
XLOC_000610	NM_021408	chr1:190086716-190788918	Ush2a	V-SF	V-SM	NOTEST	0.0154388	0.0161013	0.0606106	0	1	1	no	V-CF	V-CM	NOTEST	0.00631267	0.00814163	0.367069	0	1	1	no	V-SF	V-CF	NOTEST	0.0154388	0.00631267	-1.29024	0	1	1	no	V-SM	V-CM	NOTEST	0.0161013	0.00814163	-0.983783	0	1	1	no	V-SM	V-CF	NOTEST	0.0161013	0.00631267	-1.35085
XLOC_000611	NM_008976	chr1:191552146-191700572	Ptpn14	V-SF	V-SM	OK	9.47767	9.02907	-0.0699548	-0.339964	0.55095	0.998462	no	V-CF	V-CM	OK	9.14117	8.56573	-0.093803	-0.454312	0.4314	0.998462	no	V-SF	V-CF	OK	9.47767	9.14117	-0.0521535	-0.253147	0.66095	0.998462	no	V-SM	V-CM	OK	9.02907	8.56573	-0.0760016	-0.368539	0.52195	0.998462	no	V-SM	V-CF	OK	9.02907	9.14117	0.0178013
XLOC_000612	NM_001199020,NM_021421,NR_037578,NR_037579	chr1:192748986-192770370	Angel2	V-SF	V-SM	OK	15.9909	15.1116	-0.0815947	-0.363953	0.5228	0.998462	no	V-CF	V-CM	OK	15.5841	16.1021	0.0471696	0.211111	0.7157	0.998462	no	V-SF	V-CF	OK	15.9909	15.5841	-0.0371753	-0.165551	0.7721	0.998462	no	V-SM	V-CM	OK	15.1116	16.1021	0.091589	0.410587	0.46825	0.998462	no	V-SM	V-CF	OK	15.1116	15.5841	0.0444194
XLOC_000613	NR_027298	chr1:192829710-192853660	A230020J21Rik	V-SF	V-SM	NOTEST	0.030466	0.0727616	1.25598	0	1	1	no	V-CF	V-CM	NOTEST	0	0.0285879	inf	0	1	1	no	V-SF	V-CF	NOTEST	0.030466	0	#NAME?	0	1	1	no	V-SM	V-CM	NOTEST	0.0727616	0.0285879	-1.34777	0	1	1	no	V-SM	V-CF	NOTEST	0.0727616	0	#NAME?
XLOC_000614	NM_029336	chr1:192860700-192866820	1700022P22Rik	V-SF	V-SM	NOTEST	0	0	0	0	1	1	no	V-CF	V-CM	NOTEST	0.192761	0	#NAME?	0	1	1	no	V-SF	V-CF	NOTEST	0	0.192761	inf	0	1	1	no	V-SM	V-CM	NOTEST	0	0	0	0	1	1	no	V-SM	V-CF	NOTEST	0	0.192761	inf
XLOC_000615	NM_198654	chr1:192886899-192908437	Nsl1	V-SF	V-SM	NOTEST	0.673195	0.521187	-0.369223	0	1	1	no	V-CF	V-CM	NOTEST	0.450208	0.564671	0.326818	0	1	1	no	V-SF	V-CF	NOTEST	0.673195	0.450208	-0.580431	0	1	1	no	V-SM	V-CM	NOTEST	0.521187	0.564671	0.115611	0	1	1	no	V-SM	V-CF	NOTEST	0.521187	0.450208	-0.211208
XLOC_000616	NM_030060	chr1:192922292-192932822	Batf3	V-SF	V-SM	OK	2.12575	2.46325	0.212591	0.375809	0.61055	0.998462	no	V-CF	V-CM	OK	2.15686	3.12945	0.536973	1.00269	0.1693	0.998462	no	V-SF	V-CF	OK	2.12575	2.15686	0.020962	0.035678	0.9456	0.998462	no	V-SM	V-CM	OK	2.46325	3.12945	0.345344	0.675197	0.3629	0.998462	no	V-SM	V-CF	OK	2.46325	2.15686	-0.191629
XLOC_000617	NM_025864	chr1:193149843-193220920	Tmem206	V-SF	V-SM	OK	2.47056	2.63799	0.0945971	0.139378	0.81795	0.998462	no	V-CF	V-CM	OK	2.84166	2.70313	-0.0721041	-0.111834	0.8501	0.998462	no	V-SF	V-CF	OK	2.47056	2.84166	0.201896	0.306086	0.61455	0.998462	no	V-SM	V-CM	OK	2.63799	2.70313	0.0351942	0.0529811	0.9298	0.998462	no	V-SM	V-CF	OK	2.63799	2.84166	0.107298
XLOC_000618	NM_178632	chr1:193399612-193445570	Ints7	V-SF	V-SM	OK	8.2049	8.01931	-0.0330077	-0.138416	0.8158	0.998462	no	V-CF	V-CM	OK	8.04411	8.66282	0.106903	0.451304	0.45075	0.998462	no	V-SF	V-CF	OK	8.2049	8.04411	-0.0285521	-0.119643	0.83925	0.998462	no	V-SM	V-CM	OK	8.01931	8.66282	0.111359	0.47047	0.4316	0.998462	no	V-SM	V-CF	OK	8.01931	8.04411	0.00445558
XLOC_000619	NM_001134829,NM_172266	chr1:193541902-193608134	Lpgat1	V-SF	V-SM	OK	22.9753	24.2246	0.0763847	0.363329	0.5303	0.998462	no	V-CF	V-CM	OK	24.1843	24.1936	0.000553723	0.00261107	0.99645	0.998558	no	V-SF	V-CF	OK	22.9753	24.1843	0.0739854	0.350084	0.54255	0.998462	no	V-SM	V-CM	OK	24.2246	24.1936	-0.00184561	-0.00874817	0.98785	0.998462	no	V-SM	V-CF	OK	24.2246	24.1843	-0.00239933
XLOC_000620	NM_010892	chr1:193645351-193656928	Nek2	V-SF	V-SM	OK	8.709	8.09647	-0.105213	-0.441076	0.46045	0.998462	no	V-CF	V-CM	OK	7.19013	10.0083	0.477103	1.99749	0.00125	0.163542	no	V-SF	V-CF	OK	8.709	7.19013	-0.276489	-1.14139	0.05895	0.998462	no	V-SM	V-CM	OK	8.09647	10.0083	0.305827	1.30085	0.0294	0.998462	no	V-SM	V-CF	OK	8.09647	7.19013	-0.171276
XLOC_000621	NM_009579	chr1:193717950-193737126	Slc30a1	V-SF	V-SM	OK	19.5499	17.9168	-0.125851	-0.591099	0.30085	0.998462	no	V-CF	V-CM	OK	19.5695	18.1241	-0.110692	-0.522164	0.3614	0.998462	no	V-SF	V-CF	OK	19.5499	19.5695	0.00144321	0.00681271	0.9907	0.998462	no	V-SM	V-CM	OK	17.9168	18.1241	0.0166017	0.0779221	0.8885	0.998462	no	V-SM	V-CF	OK	17.9168	19.5695	0.127294
XLOC_000622	NM_001177900,NM_023727	chr1:193801253-193812163	Rd3	V-SF	V-SM	OK	44.68	44.0856	-0.019323	-0.0918726	0.87355	0.998462	no	V-CF	V-CM	OK	46.2978	47.6007	0.0400378	0.190104	0.73515	0.998462	no	V-SF	V-CF	OK	44.68	46.2978	0.0513159	0.244162	0.66445	0.998462	no	V-SM	V-CM	OK	44.0856	47.6007	0.110677	0.525127	0.35835	0.998462	no	V-SM	V-CF	OK	44.0856	46.2978	0.0706389
XLOC_000623	NR_033536	chr1:193924342-193974907	Gm10516	V-SF	V-SM	OK	1.00808	1.36603	0.438383	0.656393	0.25495	0.998462	no	V-CF	V-CM	OK	1.23601	1.27934	0.0497124	0.0747396	0.8985	0.998462	no	V-SF	V-CF	OK	1.00808	1.23601	0.294085	0.43314	0.4603	0.998462	no	V-SM	V-CM	OK	1.36603	1.27934	-0.0945856	-0.144668	0.7985	0.998462	no	V-SM	V-CF	OK	1.36603	1.23601	-0.144298
XLOC_000624	NM_001038607,NM_010600	chr1:194014753-194334040	Kcnh1	V-SF	V-SM	OK	2.43932	3.02601	0.310934	1.14673	0.04755	0.998462	no	V-CF	V-CM	OK	2.64959	3.02719	0.192209	0.722796	0.2036	0.998462	no	V-SF	V-CF	OK	2.43932	2.64959	0.11929	0.434464	0.45095	0.998462	no	V-SM	V-CM	OK	3.02601	3.02719	0.000564801	0.00215249	0.9955	0.998462	no	V-SM	V-CF	OK	3.02601	2.64959	-0.191645
XLOC_000625	NR_040468	chr1:194667898-194668933	1700065J18Rik	V-SF	V-SM	NOTEST	0	0	0	0	1	1	no	V-CF	V-CM	NOTEST	0	0	0	0	1	1	no	V-SF	V-CF	NOTEST	0	0	0	0	1	1	no	V-SM	V-CM	NOTEST	0	0	0	0	1	1	no	V-SM	V-CF	NOTEST	0	0	0
XLOC_000626	NM_016851	chr1:194979305-194998229	Irf6	V-SF	V-SM	OK	42.17	42.2147	0.00152793	0.00755573	0.991	0.998462	no	V-CF	V-CM	OK	42.3888	44.2365	0.0615537	0.303863	0.6146	0.998462	no	V-SF	V-CF	OK	42.17	42.3888	0.00746592	0.0368917	0.9507	0.998462	no	V-SM	V-CM	OK	42.2147	44.2365	0.0674917	0.333427	0.57515	0.998462	no	V-SM	V-CF	OK	42.2147	42.3888	0.00593799
XLOC_000627	NM_001160359,NM_001160360,NM_181048	chr1:194999662-195027740	A130010J15Rik	V-SF	V-SM	OK	7.71549	7.21406	-0.0969467	-0.357273	0.551	0.998462	no	V-CF	V-CM	OK	6.67554	6.9209	0.0520766	0.197787	0.74315	0.998462	no	V-SF	V-CF	OK	7.71549	6.67554	-0.208874	-0.789166	0.1884	0.998462	no	V-SM	V-CM	OK	7.21406	6.9209	-0.0598506	-0.221665	0.70875	0.998462	no	V-SM	V-CF	OK	7.21406	6.67554	-0.111927
XLOC_000628	NM_008484	chr1:195128187-195170072	Lamb3	V-SF	V-SM	OK	10.0269	8.92436	-0.168051	-0.754534	0.20235	0.998462	no	V-CF	V-CM	OK	8.47873	10.3983	0.29443	1.31351	0.02895	0.998462	no	V-SF	V-CF	OK	10.0269	8.47873	-0.241951	-1.07803	0.07145	0.998462	no	V-SM	V-CM	OK	8.92436	10.3983	0.22053	0.991429	0.0986	0.998462	no	V-SM	V-CF	OK	8.92436	8.47873	-0.0738998
XLOC_000629	NM_008882	chr1:196446022-196643062	Plxna2	V-SF	V-SM	OK	5.72441	5.51973	-0.0525287	-0.245873	0.67305	0.998462	no	V-CF	V-CM	OK	5.66791	4.84071	-0.227596	-1.05929	0.07005	0.998462	no	V-SF	V-CF	OK	5.72441	5.66791	-0.0143112	-0.0671631	0.9104	0.998462	no	V-SM	V-CM	OK	5.51973	4.84071	-0.189379	-0.879144	0.1336	0.998462	no	V-SM	V-CF	OK	5.51973	5.66791	0.0382175
XLOC_000630	NM_001111059,NM_133654	chr1:196765014-196803153	Cd34	V-SF	V-SM	OK	19.166	18.6515	-0.0392606	-0.179923	0.7633	0.998462	no	V-CF	V-CM	OK	18.8467	18.153	-0.054101	-0.256532	0.67665	0.998462	no	V-SF	V-CF	OK	19.166	18.8467	-0.0242405	-0.11445	0.854	0.998462	no	V-SM	V-CM	OK	18.6515	18.153	-0.0390809	-0.179824	0.76165	0.998462	no	V-SM	V-CF	OK	18.6515	18.8467	0.0150201
XLOC_000631	NR_015566,NR_029745,NR_029809	chr1:196843592-196864102	A330023F24Rik	V-SF	V-SM	OK	8.57007	9.3193	0.120914	0.196401	0.64025	0.998462	no	V-CF	V-CM	OK	9.25926	9.33273	0.0114021	0.0192061	0.9639	0.998462	no	V-SF	V-CF	OK	8.57007	9.25926	0.111589	0.180756	0.66415	0.998462	no	V-SM	V-CM	OK	9.3193	9.33273	0.00207709	0.00350917	0.9938	0.998462	no	V-SM	V-CF	OK	9.3193	9.25926	-0.00932497
XLOC_000632	NM_001011874	chr1:3204562-3661579	Xkr4	V-SF	V-SM	OK	6.64002	6.12772	-0.115838	-0.469198	0.43145	0.998462	no	V-CF	V-CM	OK	6.809	6.39484	-0.0905357	-0.36933	0.53905	0.998462	no	V-SF	V-CF	OK	6.64002	6.809	0.0362549	0.148745	0.80475	0.998462	no	V-SM	V-CM	OK	6.12772	6.39484	0.0615576	0.247952	0.6774	0.998462	no	V-SM	V-CF	OK	6.12772	6.809	0.152093
XLOC_000633	NM_001195662,NM_011283	chr1:4280926-4399322	Rp1	V-SF	V-SM	OK	3.6666	3.24572	-0.175905	-0.492145	0.3893	0.998462	no	V-CF	V-CM	OK	3.24569	3.16936	-0.0343369	-0.0962658	0.86565	0.998462	no	V-SF	V-CF	OK	3.6666	3.24569	-0.175917	-0.490863	0.39025	0.998462	no	V-SM	V-CM	OK	3.24572	3.16936	-0.0343496	-0.0965621	0.8678	0.998462	no	V-SM	V-CF	OK	3.24572	3.24569	-1.27e-05
XLOC_000634	NM_011441	chr1:4481008-4486494	Sox17	V-SF	V-SM	OK	2.02408	1.66945	-0.277893	-0.740367	0.22135	0.998462	no	V-CF	V-CM	OK	2.10979	1.7776	-0.247175	-0.673967	0.26785	0.998462	no	V-SF	V-CF	OK	2.02408	2.10979	0.059839	0.165902	0.7845	0.998462	no	V-SM	V-CM	OK	1.66945	1.7776	0.0905573	0.237577	0.69845	0.998462	no	V-SM	V-CF	OK	1.66945	2.10979	0.337732
XLOC_000635	NM_001177658,NM_025300,NR_033530	chr1:4763278-4775807	Mrpl15	V-SF	V-SM	OK	7.57412	6.55796	-0.20783	-0.699846	0.2162	0.998462	no	V-CF	V-CM	OK	7.65346	7.20066	-0.0879817	-0.286013	0.6131	0.998462	no	V-SF	V-CF	OK	7.57412	7.65346	0.0150343	0.0492074	0.92925	0.998462	no	V-SM	V-CM	OK	6.55796	7.20066	0.134883	0.450948	0.42855	0.998462	no	V-SM	V-CF	OK	6.55796	7.65346	0.222865
XLOC_000636	NM_001177795,NM_021374	chr1:4899656-5060366	Rgs20	V-SF	V-SM	OK	9.77884	10.8409	0.148748	0.5246	0.36095	0.998462	no	V-CF	V-CM	OK	9.18396	11.8544	0.368229	1.30414	0.0227	0.905531	no	V-SF	V-CF	OK	9.77884	9.18396	-0.0905461	-0.311851	0.58615	0.998462	no	V-SM	V-CM	OK	10.8409	11.8544	0.128935	0.468256	0.41315	0.998462	no	V-SM	V-CF	OK	10.8409	9.18396	-0.239294
XLOC_000637	NM_010342	chr1:5903787-5907479	Npbwr1	V-SF	V-SM	NOTEST	0.168204	0.117032	-0.52331	0	1	1	no	V-CF	V-CM	NOTEST	0.0684368	0.0975461	0.511311	0	1	1	no	V-SF	V-CF	NOTEST	0.168204	0.0684368	-1.29737	0	1	1	no	V-SM	V-CM	NOTEST	0.117032	0.0975461	-0.262747	0	1	1	no	V-SM	V-CF	NOTEST	0.117032	0.0684368	-0.774058
XLOC_000638	NM_027671	chr1:8352741-9289811	Sntg1	V-SF	V-SM	NOTEST	0.154086	0.114493	-0.428478	0	1	1	no	V-CF	V-CM	NOTEST	0.372253	0.223552	-0.735669	0	1	1	no	V-SF	V-CF	NOTEST	0.154086	0.372253	1.27254	0	1	1	no	V-SM	V-CM	NOTEST	0.114493	0.223552	0.965352	0	1	1	no	V-SM	V-CF	NOTEST	0.114493	0.372253	1.70102
XLOC_000639	NR_015470	chr1:9538126-9621173	2610203C22Rik	V-SF	V-SM	OK	0.945369	1.00661	0.090557	0.0878008	0.8707	0.998462	no	V-CF	V-CM	OK	0.415654	1.26822	1.60935	1.20972	0.06735	0.998462	no	V-SF	V-CF	OK	0.945369	0.415654	-1.18549	-0.876814	0.1679	0.998462	no	V-SM	V-CM	OK	1.00661	1.26822	0.333303	0.332379	0.5665	0.998462	no	V-SM	V-CF	OK	1.00661	0.415654	-1.27605
XLOC_000640	NM_008651	chr1:9658915-9690290	Mybl1	V-SF	V-SM	OK	0.901819	0.805749	-0.162507	-0.340878	0.56795	0.998462	no	V-CF	V-CM	OK	1.11439	0.999387	-0.157144	-0.35665	0.55065	0.998462	no	V-SF	V-CF	OK	0.901819	1.11439	0.30535	0.682557	0.2553	0.998462	no	V-SM	V-CM	OK	0.805749	0.999387	0.310713	0.660524	0.27425	0.998462	no	V-SM	V-CF	OK	0.805749	1.11439	0.467858
XLOC_000641	NM_173443	chr1:9713277-9761337	Vcpip1	V-SF	V-SM	OK	13.7644	13.5771	-0.0197767	-0.092273	0.8724	0.998462	no	V-CF	V-CM	OK	13.8069	13.9132	0.0110618	0.0516456	0.92885	0.998462	no	V-SF	V-CF	OK	13.7644	13.8069	0.00444673	0.0207722	0.9685	0.998462	no	V-SM	V-CM	OK	13.5771	13.9132	0.0352852	0.164544	0.7737	0.998462	no	V-SM	V-CF	OK	13.5771	13.8069	0.0242234
XLOC_000642	NR_024067	chr1:9932105-9934199	Snhg6	V-SF	V-SM	OK	18.7638	19.9438	0.0879895	0.350574	0.71685	0.998462	no	V-CF	V-CM	OK	19.884	16.3007	-0.286674	-0.666591	0.2388	0.998462	no	V-SF	V-CF	OK	18.7638	19.884	0.0836583	0.241339	0.7294	0.998462	no	V-SM	V-CM	OK	19.9438	16.3007	-0.291005	-0.814069	0.22815	0.998462	no	V-SM	V-CF	OK	19.9438	19.884	-0.00433118
XLOC_000643	NR_004410	chr1:9932105-9934199	Snord87	V-SF	V-SM	OK	924.433	1387.01	0.585342	0.144231	0.69975	0.998462	no	V-CF	V-CM	NOTEST	0	0	0	0	1	1	no	V-SF	V-CF	OK	924.433	0	#NAME?	#NAME?	0.19785	0.998462	no	V-SM	V-CM	OK	1387.01	0	#NAME?	#NAME?	0.18435	0.998462	no	V-SM	V-CF	OK	1387.01	0	#NAME?
XLOC_000644	NM_027033,NM_145692	chr1:9958706-9999211	Ppp1r42	V-SF	V-SM	OK	4.27403	4.62446	0.113689	0.232115	0.68585	0.998462	no	V-CF	V-CM	OK	3.88225	4.64675	0.259327	0.513138	0.3601	0.998462	no	V-SF	V-CF	OK	4.27403	3.88225	-0.138701	-0.267771	0.633	0.998462	no	V-SM	V-CM	OK	4.62446	4.64675	0.00693705	0.0145601	0.9814	0.998462	no	V-SM	V-CF	OK	4.62446	3.88225	-0.25239
XLOC_000645	NM_013715	chr1:10014911-10027979	Cops5	V-SF	V-SM	OK	51.4138	50.7084	-0.0199287	-0.104712	0.87485	0.998462	no	V-CF	V-CM	OK	50.6697	54.2419	0.0982857	0.51897	0.435	0.998462	no	V-SF	V-CF	OK	51.4138	50.6697	-0.0210323	-0.110418	0.86985	0.998462	no	V-SM	V-CM	OK	50.7084	54.2419	0.0971821	0.513583	0.4392	0.998462	no	V-SM	V-CF	OK	50.7084	50.6697	-0.00110366
XLOC_000646	NM_001102430	chr1:10127587-10222751	Arfgef1	V-SF	V-SM	OK	26.0355	25.6699	-0.0203984	-0.0985708	0.867	0.998462	no	V-CF	V-CM	OK	25.364	25.8599	0.027936	0.135376	0.81335	0.998462	no	V-SF	V-CF	OK	26.0355	25.364	-0.0376973	-0.182767	0.7584	0.998462	no	V-SM	V-CM	OK	25.6699	25.8599	0.010637	0.0513764	0.9295	0.998462	no	V-SM	V-CF	OK	25.6699	25.364	-0.017299
XLOC_000647	NM_177834	chr1:10314807-10710024	Cpa6	V-SF	V-SM	OK	1.0041	0.693262	-0.534433	-0.855543	0.16695	0.998462	no	V-CF	V-CM	NOTEST	0.576154	0.485405	-0.247266	0	1	1	no	V-SF	V-CF	OK	1.0041	0.576154	-0.801379	-1.18868	0.05875	0.998462	no	V-SM	V-CM	NOTEST	0.693262	0.485405	-0.514212	0	1	1	no	V-SM	V-CF	NOTEST	0.693262	0.576154	-0.266946
XLOC_000648	NM_172841	chr1:12856630-12981216	Slco5a1	V-SF	V-SM	OK	3.21799	3.33387	0.0510418	0.211178	0.7142	0.998462	no	V-CF	V-CM	OK	3.38361	3.12639	-0.114066	-0.470594	0.4181	0.998462	no	V-SF	V-CF	OK	3.21799	3.38361	0.072406	0.299811	0.60655	0.998462	no	V-SM	V-CM	OK	3.33387	3.12639	-0.0927018	-0.382147	0.5132	0.998462	no	V-SM	V-CF	OK	3.33387	3.38361	0.0213642
XLOC_000649	NM_001081209	chr1:13103508-13117244	Prdm14	V-SF	V-SM	NOTEST	0	0	0	0	1	1	no	V-CF	V-CM	NOTEST	0	0	0	0	1	1	no	V-SF	V-CF	NOTEST	0	0	0	0	1	1	no	V-SM	V-CM	NOTEST	0	0	0	0	1	1	no	V-SM	V-CF	NOTEST	0	0	0
XLOC_000650	NM_001077695,NM_008678	chr1:13129239-13364164	Ncoa2	V-SF	V-SM	OK	11.9331	12.2856	0.0420063	0.199167	0.72915	0.998462	no	V-CF	V-CM	OK	11.4868	11.5124	0.00320162	0.0152804	0.98095	0.998462	no	V-SF	V-CF	OK	11.9331	11.4868	-0.0549825	-0.260458	0.64795	0.998462	no	V-SM	V-CM	OK	12.2856	11.5124	-0.0937872	-0.448029	0.4374	0.998462	no	V-SM	V-CF	OK	12.2856	11.4868	-0.0969888
XLOC_000651	NM_028173	chr1:13554782-13579945	Tram1	V-SF	V-SM	OK	150.014	161.563	0.107005	0.470028	0.4366	0.998462	no	V-CF	V-CM	OK	157.296	153.752	-0.0328777	-0.144662	0.8052	0.998462	no	V-SF	V-CF	OK	150.014	157.296	0.068389	0.30113	0.62245	0.998462	no	V-SM	V-CM	OK	161.563	153.752	-0.0714939	-0.313817	0.6049	0.998462	no	V-SM	V-CF	OK	161.563	157.296	-0.0386162
XLOC_000652	NM_145381	chr1:13615979-13650590	Lactb2	V-SF	V-SM	OK	10.8647	11.1823	0.0415769	0.169199	0.78535	0.998462	no	V-CF	V-CM	OK	11.0662	11.1665	0.0130262	0.0531789	0.93035	0.998462	no	V-SF	V-CF	OK	10.8647	11.0662	0.0265143	0.107727	0.86025	0.998462	no	V-SM	V-CM	OK	11.1823	11.1665	-0.00203635	-0.00832685	0.99005	0.998462	no	V-SM	V-CF	OK	11.1823	11.0662	-0.0150626
XLOC_000653	NR_004447	chr1:13775765-13777010	Gm5523	V-SF	V-SM	NOTEST	0	0.0913341	inf	0	1	1	no	V-CF	V-CM	NOTEST	0.0477061	0	#NAME?	0	1	1	no	V-SF	V-CF	NOTEST	0	0.0477061	inf	0	1	1	no	V-SM	V-CM	NOTEST	0.0913341	0	#NAME?	0	1	1	no	V-SM	V-CF	NOTEST	0.0913341	0.0477061	-0.936981
XLOC_000654	NM_001252192,NM_010164	chr1:14159038-14300280	Eya1	V-SF	V-SM	OK	10.6717	12.4295	0.219978	0.98337	0.0867	0.998462	no	V-CF	V-CM	OK	11.8422	11.0047	-0.105815	-0.473933	0.4138	0.998462	no	V-SF	V-CF	OK	10.6717	11.8422	0.150148	0.670614	0.24455	0.998462	no	V-SM	V-CM	OK	12.4295	11.0047	-0.175646	-0.787393	0.1706	0.998462	no	V-SM	V-CF	OK	12.4295	11.8422	-0.0698307
XLOC_000655	NM_010827	chr1:14743428-14746047	Msc	V-SF	V-SM	NOTEST	0.25736	0.158032	-0.70357	0	1	1	no	V-CF	V-CM	NOTEST	0.261778	0.443637	0.761035	0	1	1	no	V-SF	V-CF	NOTEST	0.25736	0.261778	0.0245571	0	1	1	no	V-SM	V-CM	NOTEST	0.158032	0.443637	1.48916	0	1	1	no	V-SM	V-CF	NOTEST	0.158032	0.261778	0.728127
XLOC_000656	NM_177781	chr1:14862728-14908943	Trpa1	V-SF	V-SM	NOTEST	0.123545	0.164766	0.41538	0	1	1	no	V-CF	V-CM	NOTEST	0.190779	0.125287	-0.60667	0	1	1	no	V-SF	V-CF	NOTEST	0.123545	0.190779	0.626866	0	1	1	no	V-SM	V-CM	NOTEST	0.164766	0.125287	-0.395185	0	1	1	no	V-SM	V-CF	NOTEST	0.164766	0.190779	0.211485
XLOC_000657	NM_001033288	chr1:15843942-15882803	Sbspon	V-SF	V-SM	OK	1.21658	0.959118	-0.343045	-0.706162	0.24975	0.998462	no	V-CF	V-CM	OK	1.18494	0.92943	-0.350391	-0.722948	0.23845	0.998462	no	V-SF	V-CF	OK	1.21658	1.18494	-0.0380164	-0.0824189	0.9004	0.998462	no	V-SM	V-CM	OK	0.959118	0.92943	-0.0453629	-0.0892846	0.88605	0.998462	no	V-SM	V-CF	OK	0.959118	1.18494	0.305028
XLOC_000658	NM_001243238	chr1:16056059-16083122	4930444P10Rik	V-SF	V-SM	OK	2.62271	2.14115	-0.292672	-0.526643	0.47255	0.998462	no	V-CF	V-CM	OK	2.7002	2.17141	-0.314431	-0.577658	0.4377	0.998462	no	V-SF	V-CF	OK	2.62271	2.7002	0.0420048	0.0809222	0.93425	0.998462	no	V-SM	V-CM	OK	2.14115	2.17141	0.0202461	0.0349444	0.94535	0.998462	no	V-SM	V-CF	OK	2.14115	2.7002	0.334677
XLOC_000659	NM_011291	chr1:16091375-16094514	Rpl7	V-SF	V-SM	OK	177.139	177.605	0.00378482	0.0218654	0.9761	0.998462	no	V-CF	V-CM	OK	170.763	171.627	0.00728477	0.0421948	0.9537	0.998462	no	V-SF	V-CF	OK	177.139	170.763	-0.0528897	-0.305084	0.66375	0.998462	no	V-SM	V-CM	OK	177.605	171.627	-0.0493898	-0.286517	0.68445	0.998462	no	V-SM	V-CF	OK	177.605	170.763	-0.0566745
XLOC_000660	NM_001111272,NM_025303	chr1:16218890-16509383	Stau2	V-SF	V-SM	OK	11.6852	12.8033	0.131837	0.5551	0.3281	0.998462	no	V-CF	V-CM	OK	12.3475	12.2965	-0.00596585	-0.0251767	0.9658	0.998462	no	V-SF	V-CF	OK	11.6852	12.3475	0.0795321	0.33474	0.55825	0.998462	no	V-SM	V-CM	OK	12.8033	12.2965	-0.0582713	-0.246007	0.67715	0.998462	no	V-SM	V-CF	OK	12.8033	12.3475	-0.0523054
XLOC_000661	NM_025773	chr1:16559486-16609367	Ube2w	V-SF	V-SM	OK	25.7143	24.2511	-0.0845218	-0.414985	0.4955	0.998462	no	V-CF	V-CM	OK	26.1623	24.7683	-0.0789919	-0.388838	0.52435	0.998462	no	V-SF	V-CF	OK	25.7143	26.1623	0.0249142	0.12275	0.84125	0.998462	no	V-SM	V-CM	OK	24.2511	24.7683	0.0304441	0.149341	0.80895	0.998462	no	V-SM	V-CF	OK	24.2511	26.1623	0.109436
XLOC_000662	NM_026456	chr1:16632845-16646946	Tceb1	V-SF	V-SM	OK	30.1062	31.5255	0.066457	0.3168	0.64045	0.998462	no	V-CF	V-CM	OK	34.4698	30.0941	-0.195855	-0.945349	0.1699	0.998462	no	V-SF	V-CF	OK	30.1062	34.4698	0.195272	0.939784	0.1672	0.998462	no	V-SM	V-CM	OK	31.5255	30.0941	-0.0670398	-0.320496	0.64445	0.998462	no	V-SM	V-CF	OK	31.5255	34.4698	0.128815
XLOC_000663	NM_020604	chr1:16985020-17087970	Jph1	V-SF	V-SM	OK	8.09252	8.10387	0.00202179	0.0090551	0.98445	0.998462	no	V-CF	V-CM	OK	9.18702	9.0431	-0.0227806	-0.103923	0.86025	0.998462	no	V-SF	V-CF	OK	8.09252	9.18702	0.183008	0.826848	0.1651	0.998462	no	V-SM	V-CM	OK	8.10387	9.0431	0.158205	0.715307	0.22645	0.998462	no	V-SM	V-CF	OK	8.10387	9.18702	0.180986
XLOC_000664	NM_030033	chr1:18105271-18127132	Crisp4	V-SF	V-SM	NOTEST	0	0	0	0	1	1	no	V-CF	V-CM	NOTEST	0	0	0	0	1	1	no	V-SF	V-CF	NOTEST	0	0	0	0	1	1	no	V-SM	V-CM	NOTEST	0	0	0	0	1	1	no	V-SM	V-CF	NOTEST	0	0	0
XLOC_000665	NR_002879	chr1:18200133-18213645	Defb44-ps	V-SF	V-SM	NOTEST	0	0	0	0	1	1	no	V-CF	V-CM	NOTEST	0	0	0	0	1	1	no	V-SF	V-CF	NOTEST	0	0	0	0	1	1	no	V-SM	V-CM	NOTEST	0	0	0	0	1	1	no	V-SM	V-CF	NOTEST	0	0	0
XLOC_000666	NM_001039123	chr1:18226553-18227524	Defb18	V-SF	V-SM	NOTEST	0	0	0	0	1	1	no	V-CF	V-CM	NOTEST	0	0	0	0	1	1	no	V-SF	V-CF	NOTEST	0	0	0	0	1	1	no	V-SM	V-CM	NOTEST	0	0	0	0	1	1	no	V-SM	V-CF	NOTEST	0	0	0
XLOC_000667	NM_001040027,NM_183124	chr1:18241058-18255219	Gm15386	V-SF	V-SM	NOTEST	0	0	0	0	1	1	no	V-CF	V-CM	NOTEST	0	0	0	0	1	1	no	V-SF	V-CF	NOTEST	0	0	0	0	1	1	no	V-SM	V-CM	NOTEST	0	0	0	0	1	1	no	V-SM	V-CF	NOTEST	0	0	0
XLOC_000668	NM_153179	chr1:20047859-20608138	Pkhd1	V-SF	V-SM	NOTEST	0.0227477	0.00838384	-1.44004	0	1	1	no	V-CF	V-CM	NOTEST	0.0145588	0.00669285	-1.1212	0	1	1	no	V-SF	V-CF	NOTEST	0.0227477	0.0145588	-0.643827	0	1	1	no	V-SM	V-CM	NOTEST	0.00838384	0.00669285	-0.324991	0	1	1	no	V-SM	V-CF	NOTEST	0.00838384	0.0145588	0.79621
XLOC_000669	NM_145856	chr1:20767229-20774351	Il17f	V-SF	V-SM	NOTEST	0	0	0	0	1	1	no	V-CF	V-CM	NOTEST	0	0	0	0	1	1	no	V-SF	V-CF	NOTEST	0	0	0	0	1	1	no	V-SM	V-CM	NOTEST	0	0	0	0	1	1	no	V-SM	V-CF	NOTEST	0	0	0
XLOC_000670	NM_008563	chr1:20793094-20810294	Mcm3	V-SF	V-SM	OK	4.16081	3.61566	-0.202603	-0.675125	0.27385	0.998462	no	V-CF	V-CM	OK	4.15695	4.06366	-0.0327447	-0.110995	0.85875	0.998462	no	V-SF	V-CF	OK	4.16081	4.15695	-0.00133752	-0.00453453	0.98525	0.998462	no	V-SM	V-CM	OK	3.61566	4.06366	0.168521	0.561468	0.3572	0.998462	no	V-SM	V-CF	OK	3.61566	4.15695	0.201266
XLOC_000671	NR_040492	chr1:20878730-20880554	6720483E21Rik	V-SF	V-SM	NOTEST	0.0968834	0.0507584	-0.932603	0	1	1	no	V-CF	V-CM	NOTEST	0.148823	0	#NAME?	0	1	1	no	V-SF	V-CF	NOTEST	0.0968834	0.148823	0.619274	0	1	1	no	V-SM	V-CM	NOTEST	0.0507584	0	#NAME?	0	1	1	no	V-SM	V-CF	NOTEST	0.0507584	0.148823	1.55188
XLOC_000672	NM_133252,NM_177409	chr1:20991458-21069306		V-SF	V-SM	OK	2.44222	2.90945	0.252557	0.517125	0.34575	0.998462	no	V-CF	V-CM	OK	3.13883	3.00862	-0.0611257	-0.137663	0.8009	0.998462	no	V-SF	V-CF	OK	2.44222	3.13883	0.362038	0.749149	0.1749	0.998462	no	V-SM	V-CM	OK	2.90945	3.00862	0.0483556	0.107555	0.8478	0.998462	no	V-SM	V-CF	OK	2.90945	3.13883	0.109481
XLOC_000673	NR_002858	chr1:21275326-21288393	Gm4956	V-SF	V-SM	NOTEST	0.247332	0.158233	-0.644396	0	1	1	no	V-CF	V-CM	NOTEST	0.179956	0.218885	0.282528	0	1	1	no	V-SF	V-CF	NOTEST	0.247332	0.179956	-0.458803	0	1	1	no	V-SM	V-CM	NOTEST	0.158233	0.218885	0.468122	0	1	1	no	V-SM	V-CF	NOTEST	0.158233	0.179956	0.185593
XLOC_000674	NM_001160139,NM_023872	chr1:21388483-21952023	Kcnq5	V-SF	V-SM	OK	1.01736	0.905681	-0.167749	-0.446749	0.42705	0.998462	no	V-CF	V-CM	OK	1.12793	0.989232	-0.189301	-0.523324	0.3542	0.998462	no	V-SF	V-CF	OK	1.01736	1.12793	0.148859	0.413268	0.46385	0.998462	no	V-SM	V-CM	OK	0.905681	0.989232	0.127307	0.337724	0.5508	0.998462	no	V-SM	V-CF	OK	0.905681	1.12793	0.316608
XLOC_000675	NM_001012623,NM_001012624,NM_001012625,NM_053270,NM_183018	chr1:22278502-22812563	Rims1	V-SF	V-SM	NOTEST	0.161085	0.328052	1.0261	0	1	1	no	V-CF	V-CM	NOTEST	0.230536	0.276866	0.264194	0	1	1	no	V-SF	V-CF	NOTEST	0.161085	0.230536	0.51717	0	1	1	no	V-SM	V-CM	NOTEST	0.328052	0.276866	-0.244737	0	1	1	no	V-SM	V-CF	NOTEST	0.328052	0.230536	-0.508931
XLOC_000676	NM_025746	chr1:23107312-23109092	4933415F23Rik	V-SF	V-SM	NOTEST	0	0	0	0	1	1	no	V-CF	V-CM	NOTEST	0	0	0	0	1	1	no	V-SF	V-CF	NOTEST	0	0	0	0	1	1	no	V-SM	V-CM	NOTEST	0	0	0	0	1	1	no	V-SM	V-CF	NOTEST	0	0	0
XLOC_000677	NM_001081079	chr1:23373262-23390014	Ogfrl1	V-SF	V-SM	OK	4.91324	5.16496	0.0720823	0.29266	0.61245	0.998462	no	V-CF	V-CM	OK	5.90961	5.16819	-0.193404	-0.803156	0.17185	0.998462	no	V-SF	V-CF	OK	4.91324	5.90961	0.266387	1.0985	0.06385	0.998462	no	V-SM	V-CM	OK	5.16496	5.16819	0.000900509	0.00368109	0.99265	0.998462	no	V-SM	V-CF	OK	5.16496	5.90961	0.194305
XLOC_000678	NM_028534	chr1:23768764-23929128	Smap1	V-SF	V-SM	OK	18.6065	18.4068	-0.0155678	-0.0674077	0.90485	0.998462	no	V-CF	V-CM	OK	17.5331	18.2447	0.0573941	0.246203	0.66525	0.998462	no	V-SF	V-CF	OK	18.6065	17.5331	-0.0857301	-0.368703	0.5216	0.998462	no	V-SM	V-CM	OK	18.4068	18.2447	-0.0127681	-0.0551412	0.92615	0.998462	no	V-SM	V-CF	OK	18.4068	17.5331	-0.0701623
XLOC_000679	NM_026503	chr1:24002777-24012479	1110058L19Rik	V-SF	V-SM	OK	26.2952	26.6436	0.0189907	0.084111	0.9111	0.998462	no	V-CF	V-CM	OK	25.2108	26.3741	0.0650778	0.287382	0.70495	0.998462	no	V-SF	V-CF	OK	26.2952	25.2108	-0.0607558	-0.268112	0.72925	0.998462	no	V-SM	V-CM	OK	26.6436	26.3741	-0.0146687	-0.0650139	0.9383	0.998462	no	V-SM	V-CF	OK	26.6436	25.2108	-0.0797465
XLOC_000680	NM_026604	chr1:24017596-24107180	Fam135a	V-SF	V-SM	OK	9.84154	10.3412	0.0714526	0.340037	0.56625	0.998462	no	V-CF	V-CM	OK	10.4408	9.2986	-0.167148	-0.793633	0.1786	0.998462	no	V-SF	V-CF	OK	9.84154	10.4408	0.0852777	0.40577	0.49885	0.998462	no	V-SM	V-CM	OK	10.3412	9.2986	-0.153323	-0.728097	0.2131	0.998462	no	V-SM	V-CF	OK	10.3412	10.4408	0.0138252
XLOC_000681	NM_007733	chr1:24264521-24594276	Col19a1	V-SF	V-SM	OK	2.41252	2.13787	-0.174365	-0.694563	0.22795	0.998462	no	V-CF	V-CM	OK	2.64829	2.30631	-0.199472	-0.81064	0.16065	0.998462	no	V-SF	V-CF	OK	2.41252	2.64829	0.134518	0.548863	0.34135	0.998462	no	V-SM	V-CM	OK	2.13787	2.30631	0.109411	0.434164	0.45265	0.998462	no	V-SM	V-CF	OK	2.13787	2.64829	0.308883
XLOC_000682	NM_175642	chr1:25124320-25886552	Bai3	V-SF	V-SM	NOTEST	0.376267	0.432522	0.20102	0	1	1	no	V-CF	V-CM	NOTEST	0.434982	0.392541	-0.148113	0	1	1	no	V-SF	V-CF	NOTEST	0.376267	0.434982	0.209199	0	1	1	no	V-SM	V-CM	NOTEST	0.432522	0.392541	-0.139933	0	1	1	no	V-SM	V-CF	NOTEST	0.432522	0.434982	0.00817939
XLOC_000683	NM_001204913	chr1:25124320-25886552	Gm20172	V-SF	V-SM	NOTEST	0	0.0349463	inf	0	1	1	no	V-CF	V-CM	NOTEST	0.0712951	0.0933725	0.389196	0	1	1	no	V-SF	V-CF	NOTEST	0	0.0712951	inf	0	1	1	no	V-SM	V-CM	NOTEST	0.0349463	0.0933725	1.41786	0	1	1	no	V-SM	V-CF	NOTEST	0.0349463	0.0712951	1.02866
XLOC_000684	NM_001033764	chr1:26738645-26744305	4931408C20Rik	V-SF	V-SM	NOTEST	0	0	0	0	1	1	no	V-CF	V-CM	NOTEST	0	0	0	0	1	1	no	V-SF	V-CF	NOTEST	0	0	0	0	1	1	no	V-SM	V-CM	NOTEST	0	0	0	0	1	1	no	V-SM	V-CF	NOTEST	0	0	0
XLOC_000685	NM_001013750	chr1:28832966-28837097	Gm597	V-SF	V-SM	NOTEST	0	0	0	0	1	1	no	V-CF	V-CM	NOTEST	0.0174408	0	#NAME?	0	1	1	no	V-SF	V-CF	NOTEST	0	0.0174408	inf	0	1	1	no	V-SM	V-CM	NOTEST	0	0	0	0	1	1	no	V-SM	V-CF	NOTEST	0	0.0174408	inf
XLOC_000686	NM_001081080	chr1:30859186-30920101	Phf3	V-SF	V-SM	OK	20.1449	20.8086	0.0467662	0.227874	0.69925	0.998462	no	V-CF	V-CM	OK	22.3735	21.8019	-0.0373353	-0.18143	0.7562	0.998462	no	V-SF	V-CF	OK	20.1449	22.3735	0.15138	0.737836	0.21	0.998462	no	V-SM	V-CM	OK	20.8086	21.8019	0.0672784	0.326841	0.5797	0.998462	no	V-SM	V-CF	OK	20.8086	22.3735	0.104614
XLOC_000687	NM_011200,NR_002688	chr1:30997147-31006600	Ptp4a1	V-SF	V-SM	OK	12.1771	11.0314	-0.142566	-0.634998	0.2637	0.998462	no	V-CF	V-CM	OK	12.2869	11.4117	-0.106607	-0.477074	0.4032	0.998462	no	V-SF	V-CF	OK	12.1771	12.2869	0.0129394	0.0581256	0.9186	0.998462	no	V-SM	V-CM	OK	11.0314	11.4117	0.0488985	0.216986	0.7058	0.998462	no	V-SM	V-CF	OK	11.0314	12.2869	0.155505
XLOC_000688	NR_033445	chr1:31197922-31279501	4931428L18Rik	V-SF	V-SM	OK	4.17894	3.23419	-0.369732	-0.787395	0.1611	0.998462	no	V-CF	V-CM	OK	4.0018	4.10132	0.0354414	0.0795108	0.90005	0.998462	no	V-SF	V-CF	OK	4.17894	4.0018	-0.0624909	-0.140839	0.8008	0.998462	no	V-SM	V-CM	OK	3.23419	4.10132	0.342683	0.726807	0.20295	0.998462	no	V-SM	V-CF	OK	3.23419	4.0018	0.307241
XLOC_000689	NM_001199956	chr1:32229650-32714583	Gm9839	V-SF	V-SM	NOTEST	0	0	0	0	1	1	no	V-CF	V-CM	NOTEST	0.0371169	0	#NAME?	0	1	1	no	V-SF	V-CF	NOTEST	0	0.0371169	inf	0	1	1	no	V-SM	V-CM	NOTEST	0	0	0	0	1	1	no	V-SM	V-CF	NOTEST	0	0.0371169	inf
XLOC_000690	NM_001164286	chr1:32229650-32714583	Gm5415	V-SF	V-SM	NOTEST	0.0132734	0.0135035	0.0247915	0	1	1	no	V-CF	V-CM	NOTEST	0.0373769	0	#NAME?	0	1	1	no	V-SF	V-CF	NOTEST	0.0132734	0.0373769	1.4936	0	1	1	no	V-SM	V-CM	NOTEST	0.0135035	0	#NAME?	0	1	1	no	V-SM	V-CF	NOTEST	0.0135035	0.0373769	1.46881
XLOC_000691	NM_008922	chr1:33510655-33726603	Prim2	V-SF	V-SM	OK	4.88802	4.7924	-0.0284993	-0.0915693	0.88305	0.998462	no	V-CF	V-CM	OK	4.88497	4.71461	-0.0512101	-0.164918	0.7933	0.998462	no	V-SF	V-CF	OK	4.88802	4.88497	-0.000898927	-0.00290858	0.98425	0.998462	no	V-SM	V-CM	OK	4.7924	4.71461	-0.0236097	-0.0755077	0.90795	0.998462	no	V-SM	V-CF	OK	4.7924	4.88497	0.0276004
XLOC_000692	NM_145392	chr1:33802328-33814595	Bag2	V-SF	V-SM	OK	19.1211	18.1319	-0.0766308	-0.350339	0.574	0.998462	no	V-CF	V-CM	OK	18.3933	19.1525	0.0583522	0.267352	0.6651	0.998462	no	V-SF	V-CF	OK	19.1211	18.3933	-0.0559806	-0.256476	0.68385	0.998462	no	V-SM	V-CM	OK	18.1319	19.1525	0.0790023	0.361196	0.5669	0.998462	no	V-SM	V-CF	OK	18.1319	18.3933	0.0206502
XLOC_000693	NM_133817	chr1:33818597-33871272	Zfp451	V-SF	V-SM	OK	8.29349	8.05622	-0.041877	-0.179273	0.76595	0.998462	no	V-CF	V-CM	OK	8.81707	8.84488	0.00454253	0.0197673	0.97485	0.998462	no	V-SF	V-CF	OK	8.29349	8.81707	0.0883198	0.381482	0.52275	0.998462	no	V-SM	V-CM	OK	8.05622	8.84488	0.134739	0.581046	0.32915	0.998462	no	V-SM	V-CF	OK	8.05622	8.81707	0.130197
XLOC_000694	NM_001161816	chr1:33892743-33895759	Gm15455	V-SF	V-SM	OK	2.54024	1.774	-0.51796	-1.4317	0.0197	0.84988	no	V-CF	V-CM	OK	2.33569	1.95568	-0.25618	-0.714702	0.24205	0.998462	no	V-SF	V-CF	OK	2.54024	2.33569	-0.121117	-0.352756	0.55505	0.998462	no	V-SM	V-CM	OK	1.774	1.95568	0.140663	0.373965	0.53595	0.998462	no	V-SM	V-CF	OK	1.774	2.33569	0.396843
XLOC_000695	NM_177235	chr1:33908896-33964466	Bend6	V-SF	V-SM	OK	1.63391	1.3137	-0.314694	-0.70312	0.25865	0.998462	no	V-CF	V-CM	OK	1.65139	1.49107	-0.147335	-0.3363	0.5863	0.998462	no	V-SF	V-CF	OK	1.63391	1.65139	0.0153531	0.0357069	0.96925	0.998462	no	V-SM	V-CM	OK	1.3137	1.49107	0.182712	0.401229	0.51445	0.998462	no	V-SM	V-CF	OK	1.3137	1.65139	0.330047
XLOC_000696	NR_039562	chr1:34489965-34490044	Mir5103	V-SF	V-SM	NOTEST	0	0	0	0	1	1	no	V-CF	V-CM	NOTEST	0	0	0	0	1	1	no	V-SF	V-CF	NOTEST	0	0	0	0	1	1	no	V-SM	V-CM	NOTEST	0	0	0	0	1	1	no	V-SM	V-CF	NOTEST	0	0	0
XLOC_000697	NM_027159	chr1:34493514-34496517	Ccdc115	V-SF	V-SM	OK	10.4534	10.3767	-0.0106258	-0.0418093	0.9433	0.998462	no	V-CF	V-CM	OK	9.73752	11.1878	0.200303	0.788934	0.2157	0.998462	no	V-SF	V-CF	OK	10.4534	9.73752	-0.102349	-0.399176	0.53085	0.998462	no	V-SM	V-CM	OK	10.3767	11.1878	0.10858	0.431528	0.5019	0.998462	no	V-SM	V-CF	OK	10.3767	9.73752	-0.091723
XLOC_000698	NM_009356	chr1:34609176-34617788	Prss40	V-SF	V-SM	NOTEST	0	0	0	0	1	1	no	V-CF	V-CM	NOTEST	0	0	0	0	1	1	no	V-SF	V-CF	NOTEST	0	0	0	0	1	1	no	V-SM	V-CM	NOTEST	0	0	0	0	1	1	no	V-SM	V-CF	NOTEST	0	0	0
XLOC_000699	NR_033627	chr1:34690379-34693055	AA619741	V-SF	V-SM	NOTEST	0.0378615	0.0393511	0.0556706	0	1	1	no	V-CF	V-CM	NOTEST	0.0705706	0.0341487	-1.04724	0	1	1	no	V-SF	V-CF	NOTEST	0.0378615	0.0705706	0.898334	0	1	1	no	V-SM	V-CM	NOTEST	0.0393511	0.0341487	-0.204574	0	1	1	no	V-SM	V-CF	NOTEST	0.0393511	0.0705706	0.842664
XLOC_000700	NM_001160235,NM_001160236,NM_174997	chr1:34870062-34899895	Fam168b	V-SF	V-SM	OK	33.4012	31.4158	-0.0884121	-0.420093	0.4665	0.998462	no	V-CF	V-CM	OK	32.3479	31.6797	-0.0301137	-0.143418	0.80005	0.998462	no	V-SF	V-CF	OK	33.4012	32.3479	-0.046228	-0.219251	0.70025	0.998462	no	V-SM	V-CM	OK	31.4158	31.6797	0.0120704	0.0575923	0.9233	0.998462	no	V-SM	V-CF	OK	31.4158	32.3479	0.0421841
XLOC_000701	NM_198899	chr1:36196872-36301147	Uggt1	V-SF	V-SM	OK	35.94	36.6013	0.0263017	0.117536	0.83815	0.998462	no	V-CF	V-CM	OK	36.152	36.1866	0.0013825	0.00618733	0.9909	0.998462	no	V-SF	V-CF	OK	35.94	36.152	0.00848168	0.0379736	0.9459	0.998462	no	V-SM	V-CM	OK	36.6013	36.1866	-0.0164375	-0.0734278	0.90045	0.998462	no	V-SM	V-CF	OK	36.6013	36.152	-0.01782
XLOC_000702	NM_153408	chr1:36321446-36330270	Neurl3	V-SF	V-SM	OK	6.61921	5.96646	-0.149784	-0.557295	0.36	0.998462	no	V-CF	V-CM	OK	5.54173	6.43189	0.214907	0.785173	0.20225	0.998462	no	V-SF	V-CF	OK	6.61921	5.54173	-0.256323	-0.940407	0.12365	0.998462	no	V-SM	V-CM	OK	5.96646	6.43189	0.108368	0.401471	0.518	0.998462	no	V-SM	V-CF	OK	5.96646	5.54173	-0.106539
XLOC_000703	NM_172652	chr1:36392574-36426026	Kansl3	V-SF	V-SM	OK	15.7433	14.5949	-0.109272	-0.527579	0.3726	0.998462	no	V-CF	V-CM	OK	15.2775	16.1638	0.0813642	0.394409	0.51155	0.998462	no	V-SF	V-CF	OK	15.7433	15.2775	-0.0433274	-0.20926	0.72295	0.998462	no	V-SM	V-CM	OK	14.5949	16.1638	0.147309	0.713832	0.23165	0.998462	no	V-SM	V-CF	OK	14.5949	15.2775	0.0659443
XLOC_000704	NM_001013374	chr1:36480030-36502084	Lman2l	V-SF	V-SM	OK	30.0119	28.4097	-0.0791502	-0.393308	0.5179	0.998462	no	V-CF	V-CM	OK	30.0259	29.8253	-0.00966842	-0.0481733	0.93905	0.998462	no	V-SF	V-CF	OK	30.0119	30.0259	0.000670144	0.00333608	0.99635	0.998558	no	V-SM	V-CM	OK	28.4097	29.8253	0.0701519	0.348901	0.5717	0.998462	no	V-SM	V-CF	OK	28.4097	30.0259	0.0798203
XLOC_000705	NM_153502	chr1:36587378-36592574	Ankrd23	V-SF	V-SM	OK	1.74815	1.97835	0.178467	0.410743	0.5014	0.998462	no	V-CF	V-CM	OK	1.8007	2.01004	0.158666	0.373264	0.55545	0.998462	no	V-SF	V-CF	OK	1.74815	1.8007	0.0427311	0.0972886	0.88105	0.998462	no	V-SM	V-CM	OK	1.97835	2.01004	0.02293	0.0545695	0.9149	0.998462	no	V-SM	V-CF	OK	1.97835	1.8007	-0.135736
XLOC_000706	NM_026241	chr1:36595017-36604046	Ankrd39	V-SF	V-SM	OK	5.93002	6.12068	0.0456551	0.153978	0.8083	0.998462	no	V-CF	V-CM	OK	6.0347	6.20628	0.0404464	0.137195	0.83515	0.998462	no	V-SF	V-CF	OK	5.93002	6.0347	0.0252467	0.085182	0.89195	0.998462	no	V-SM	V-CM	OK	6.12068	6.20628	0.020038	0.0679419	0.91935	0.998462	no	V-SM	V-CF	OK	6.12068	6.0347	-0.0204084
XLOC_000707	NM_001126047	chr1:36605486-36615226	Sema4c	V-SF	V-SM	OK	11.9617	11.7142	-0.0301697	-0.139028	0.8176	0.998462	no	V-CF	V-CM	OK	11.862	12.0167	0.0186939	0.0865154	0.88345	0.998462	no	V-SF	V-CF	OK	11.9617	11.862	-0.0120734	-0.0557095	0.92375	0.998462	no	V-SM	V-CM	OK	11.7142	12.0167	0.0367901	0.170042	0.77525	0.998462	no	V-SM	V-CF	OK	11.7142	11.862	0.0180962
XLOC_000708	NM_001126046,NM_027957,NM_201365	chr1:36619540-36740028	Fam178b	V-SF	V-SM	NOTEST	0.698969	0.568279	-0.29863	0	1	1	no	V-CF	V-CM	OK	0.998573	1.3308	0.414355	0.485139	0.3738	0.998462	no	V-SF	V-CF	OK	0.698969	0.998573	0.51464	0.552168	0.36935	0.998462	no	V-SM	V-CM	OK	0.568279	1.3308	1.22762	1.15688	0.08045	0.998462	no	V-SM	V-CF	OK	0.568279	0.998573	0.81327
XLOC_000709	NM_146107	chr1:36756046-36766770	Actr1b	V-SF	V-SM	OK	65.3299	66.0858	0.016598	0.0860562	0.8919	0.998462	no	V-CF	V-CM	OK	63.1277	69.2994	0.134569	0.699335	0.25485	0.998462	no	V-SF	V-CF	OK	65.3299	63.1277	-0.0494691	-0.256962	0.67925	0.998462	no	V-SM	V-CM	OK	66.0858	69.2994	0.0685021	0.355332	0.56955	0.998462	no	V-SM	V-CF	OK	66.0858	63.1277	-0.0660671
XLOC_000710	NM_018872	chr1:36849033-36996372	Tmem131	V-SF	V-SM	OK	9.36299	10.2251	0.127078	0.602645	0.3059	0.998462	no	V-CF	V-CM	OK	10.2189	9.47438	-0.109139	-0.518297	0.3875	0.998462	no	V-SF	V-CF	OK	9.36299	10.2189	0.126201	0.599312	0.3099	0.998462	no	V-SM	V-CM	OK	10.2251	9.47438	-0.110016	-0.521742	0.38415	0.998462	no	V-SM	V-CF	OK	10.2251	10.2189	-0.000877061
XLOC_000711	NM_198006	chr1:37473929-37486948	Coa5	V-SF	V-SM	OK	20.6644	22.132	0.098989	0.488476	0.41345	0.998462	no	V-CF	V-CM	OK	21.7602	20.0835	-0.115686	-0.569953	0.34565	0.998462	no	V-SF	V-CF	OK	20.6644	21.7602	0.0745486	0.367635	0.53755	0.998462	no	V-SM	V-CM	OK	22.132	20.0835	-0.140127	-0.690807	0.24935	0.998462	no	V-SM	V-CF	OK	22.132	21.7602	-0.0244405
XLOC_000712	NM_173870	chr1:37496184-37593104	Mgat4a	V-SF	V-SM	OK	52.0517	61.3905	0.23807	0.998073	0.08845	0.998462	no	V-CF	V-CM	OK	54.1456	61.4323	0.182154	0.767009	0.18985	0.998462	no	V-SF	V-CF	OK	52.0517	54.1456	0.0568984	0.241997	0.6794	0.998462	no	V-SM	V-CM	OK	61.3905	61.4323	0.000982634	0.00407966	0.99445	0.998462	no	V-SM	V-CF	OK	61.3905	54.1456	-0.181171
XLOC_000713	NR_024017	chr1:37496184-37593104	4930594C11Rik	V-SF	V-SM	OK	4.24872	4.88811	0.202248	0.136927	0.8092	0.998462	no	V-CF	V-CM	OK	4.34456	4.83111	0.153145	0.105491	0.85155	0.998462	no	V-SF	V-CF	OK	4.24872	4.34456	0.0321797	0.0221101	0.96865	0.998462	no	V-SM	V-CM	OK	4.88811	4.83111	-0.0169236	-0.0114861	0.98355	0.998462	no	V-SM	V-CF	OK	4.88811	4.34456	-0.170068
XLOC_000714	NM_028096	chr1:37668520-37776656	2010300C02Rik	V-SF	V-SM	OK	25.5835	28.6379	0.16271	0.808987	0.1779	0.998462	no	V-CF	V-CM	OK	30.0358	32.3	0.10485	0.521385	0.38845	0.998462	no	V-SF	V-CF	OK	25.5835	30.0358	0.23147	1.15159	0.0541	0.998462	no	V-SM	V-CM	OK	28.6379	32.3	0.17361	0.862756	0.1484	0.998462	no	V-SM	V-CF	OK	28.6379	30.0358	0.0687596
XLOC_000715	NM_207228	chr1:37811620-37921924	Tsga10	V-SF	V-SM	OK	7.15201	7.67066	0.101002	0.416578	0.48475	0.998462	no	V-CF	V-CM	OK	6.51948	7.08806	0.120633	0.487118	0.42195	0.998462	no	V-SF	V-CF	OK	7.15201	6.51948	-0.133591	-0.538138	0.37455	0.998462	no	V-SM	V-CM	OK	7.67066	7.08806	-0.11396	-0.471217	0.43265	0.998462	no	V-SM	V-CF	OK	7.67066	6.51948	-0.234593
XLOC_000716	NM_026913	chr1:37935734-37947256	Mitd1	V-SF	V-SM	OK	11.2639	14.3293	0.347263	1.35217	0.0438	0.998462	no	V-CF	V-CM	OK	12.1098	12.2058	0.0113934	0.0439044	0.94305	0.998462	no	V-SF	V-CF	OK	11.2639	12.1098	0.104472	0.397183	0.54725	0.998462	no	V-SM	V-CM	OK	14.3293	12.2058	-0.231397	-0.913881	0.17125	0.998462	no	V-SM	V-CF	OK	14.3293	12.1098	-0.24279
XLOC_000717	NM_001033427	chr1:37962767-37973338	Lyg2	V-SF	V-SM	NOTEST	0.0631473	0.0446136	-0.501238	0	1	1	no	V-CF	V-CM	NOTEST	0.14082	0.0535949	-1.39369	0	1	1	no	V-SF	V-CF	NOTEST	0.0631473	0.14082	1.15706	0	1	1	no	V-SM	V-CM	NOTEST	0.0446136	0.0535949	0.264611	0	1	1	no	V-SM	V-CF	NOTEST	0.0446136	0.14082	1.6583
XLOC_000718	NM_027111	chr1:38003582-38014604	Lyg1	V-SF	V-SM	NOTEST	0	0	0	0	1	1	no	V-CF	V-CM	NOTEST	0	0	0	0	1	1	no	V-SF	V-CF	NOTEST	0	0	0	0	1	1	no	V-SM	V-CM	NOTEST	0	0	0	0	1	1	no	V-SM	V-CF	NOTEST	0	0	0
XLOC_000719	NM_172054	chr1:38040711-38054053	Txndc9	V-SF	V-SM	OK	8.32673	8.13722	-0.0332138	-0.147836	0.8009	0.998462	no	V-CF	V-CM	OK	8.07211	7.85483	-0.0393654	-0.174592	0.77395	0.998462	no	V-SF	V-CF	OK	8.32673	8.07211	-0.0448038	-0.199698	0.7387	0.998462	no	V-SM	V-CM	OK	8.13722	7.85483	-0.0509554	-0.225688	0.70305	0.998462	no	V-SM	V-CF	OK	8.13722	8.07211	-0.01159
XLOC_000720	NM_019570	chr1:38054854-38186507	Rev1	V-SF	V-SM	OK	11.4047	10.6947	-0.0927227	-0.277623	0.6245	0.998462	no	V-CF	V-CM	OK	10.3793	10.8206	0.0600639	0.172352	0.75885	0.998462	no	V-SF	V-CF	OK	11.4047	10.3793	-0.135908	-0.40463	0.4745	0.998462	no	V-SM	V-CM	OK	10.6947	10.8206	0.0168785	0.0486874	0.93435	0.998462	no	V-SM	V-CF	OK	10.6947	10.3793	-0.0431854
XLOC_000721	NM_010678	chr1:38234171-38721800	Aff3	V-SF	V-SM	OK	5.59265	4.27629	-0.387174	-1.62707	0.00585	0.462802	no	V-CF	V-CM	OK	4.61906	4.6367	0.00549694	0.0228896	0.96625	0.998462	no	V-SF	V-CF	OK	5.59265	4.61906	-0.275932	-1.16829	0.0486	0.998462	no	V-SM	V-CM	OK	4.27629	4.6367	0.116739	0.482604	0.40425	0.998462	no	V-SM	V-CF	OK	4.27629	4.61906	0.111242
XLOC_000722	NM_001029878	chr1:38851353-38878060	Lonrf2	V-SF	V-SM	OK	1.31151	1.08101	-0.278839	-0.747852	0.2069	0.998462	no	V-CF	V-CM	OK	1.30937	1.02899	-0.347644	-0.922815	0.1184	0.998462	no	V-SF	V-CF	OK	1.31151	1.30937	-0.00235357	-0.0065226	0.9788	0.998462	no	V-SM	V-CM	OK	1.08101	1.02899	-0.0711583	-0.18328	0.7561	0.998462	no	V-SM	V-CF	OK	1.08101	1.30937	0.276485
XLOC_000723	NM_145142	chr1:38920717-38955005	Chst10	V-SF	V-SM	OK	1.32282	1.61517	0.288071	0.711786	0.244	0.998462	no	V-CF	V-CM	OK	1.56844	1.16113	-0.433802	-1.03575	0.093	0.998462	no	V-SF	V-CF	OK	1.32282	1.56844	0.245716	0.604604	0.32055	0.998462	no	V-SM	V-CM	OK	1.61517	1.16113	-0.476157	-1.14136	0.06295	0.998462	no	V-SM	V-CF	OK	1.61517	1.56844	-0.0423548
XLOC_000724	NM_018775	chr1:39424695-39535592	Tbc1d8	V-SF	V-SM	OK	12.1597	12.3598	0.0235404	0.0998664	0.86415	0.998462	no	V-CF	V-CM	OK	11.5661	12.9462	0.162631	0.694302	0.22745	0.998462	no	V-SF	V-CF	OK	12.1597	11.5661	-0.0722136	-0.304484	0.59625	0.998462	no	V-SM	V-CM	OK	12.3598	12.9462	0.0668773	0.28731	0.6185	0.998462	no	V-SM	V-CF	OK	12.3598	11.5661	-0.095754
XLOC_000725	NR_028555	chr1:39605591-39605685	Snord89	V-SF	V-SM	OK	4030.88	3664.41	-0.137515	-37.5722	0.6519	0.998462	no	V-CF	V-CM	OK	3052.68	4165.11	0.44828	115.835	0.16025	0.998462	no	V-SF	V-CF	OK	4030.88	3052.68	-0.401021	-95.8509	0.18335	0.998462	no	V-SM	V-CM	OK	3664.41	4165.11	0.184774	56.048	0.57695	0.998462	no	V-SM	V-CF	OK	3664.41	3052.68	-0.263506
XLOC_000726	NM_001033135	chr1:39608143-39634192	Rnf149	V-SF	V-SM	OK	24.6272	25.4175	0.0455684	0.223928	0.71255	0.998462	no	V-CF	V-CM	OK	23.6148	23.0209	-0.0367492	-0.179357	0.76395	0.998462	no	V-SF	V-CF	OK	24.6272	23.6148	-0.0605617	-0.296211	0.6294	0.998462	no	V-SM	V-CM	OK	25.4175	23.0209	-0.142879	-0.700606	0.2526	0.998462	no	V-SM	V-CF	OK	25.4175	23.6148	-0.10613
XLOC_000727	NM_170597	chr1:39675250-39708027	Creg2	V-SF	V-SM	NOTEST	0.103587	0.195827	0.91873	0	1	1	no	V-CF	V-CM	NOTEST	0.159588	0.167459	0.0694625	0	1	1	no	V-SF	V-CF	NOTEST	0.103587	0.159588	0.623501	0	1	1	no	V-SM	V-CM	NOTEST	0.195827	0.167459	-0.225766	0	1	1	no	V-SM	V-CF	NOTEST	0.195827	0.159588	-0.295228
XLOC_000728	NM_001145660	chr1:39722145-39777834	Rfx8	V-SF	V-SM	NOTEST	0.142316	0.0583311	-1.28676	0	1	1	no	V-CF	V-CM	NOTEST	0.0683972	0.140116	1.03461	0	1	1	no	V-SF	V-CF	NOTEST	0.142316	0.0683972	-1.05709	0	1	1	no	V-SM	V-CM	NOTEST	0.0583311	0.140116	1.26429	0	1	1	no	V-SM	V-CF	NOTEST	0.0583311	0.0683972	0.229671
XLOC_000729	NM_001177348	chr1:39860985-39862177	Gm3646	V-SF	V-SM	NOTEST	0.371061	0	#NAME?	0	1	1	no	V-CF	V-CM	NOTEST	0.202343	0	#NAME?	0	1	1	no	V-SF	V-CF	NOTEST	0.371061	0.202343	-0.87485	0	1	1	no	V-SM	V-CM	NOTEST	0	0	0	0	1	1	no	V-SM	V-CF	NOTEST	0	0.202343	inf
XLOC_000730	NR_040465	chr1:39899272-39904175	1700066B17Rik	V-SF	V-SM	NOTEST	0	0	0	0	1	1	no	V-CF	V-CM	NOTEST	0	0	0	0	1	1	no	V-SF	V-CF	NOTEST	0	0	0	0	1	1	no	V-SM	V-CM	NOTEST	0	0	0	0	1	1	no	V-SM	V-CF	NOTEST	0	0	0
XLOC_000731	NR_037980	chr1:40133056-40182070	Gm16894	V-SF	V-SM	NOTEST	0.637877	0.618209	-0.045185	0	1	1	no	V-CF	V-CM	OK	1.66689	1.04843	-0.668926	-0.620279	0.37105	0.998462	no	V-SF	V-CF	OK	0.637877	1.66689	1.38581	1.30523	0.07925	0.998462	no	V-SM	V-CM	OK	0.618209	1.04843	0.762064	0.554524	0.44505	0.998462	no	V-SM	V-CF	OK	0.618209	1.66689	1.43099
XLOC_000732	NM_172499	chr1:40828884-40847502	Mfsd9	V-SF	V-SM	OK	5.32035	5.59232	0.0719262	0.270542	0.6617	0.998462	no	V-CF	V-CM	OK	6.19502	5.59491	-0.146996	-0.566038	0.35185	0.998462	no	V-SF	V-CF	OK	5.32035	6.19502	0.219589	0.83709	0.16975	0.998462	no	V-SM	V-CM	OK	5.59232	5.59491	0.000666968	0.00253347	0.98815	0.998462	no	V-SM	V-CF	OK	5.59232	6.19502	0.147663
XLOC_000733	NR_040475	chr1:41224404-41238097	4930448I06Rik	V-SF	V-SM	NOTEST	0	0	0	0	1	1	no	V-CF	V-CM	NOTEST	0	0	0	0	1	1	no	V-SF	V-CF	NOTEST	0	0	0	0	1	1	no	V-SM	V-CM	NOTEST	0	0	0	0	1	1	no	V-SM	V-CF	NOTEST	0	0	0
XLOC_000734	NR_027826	chr1:42705044-42751670	2610017I09Rik	V-SF	V-SM	NOTEST	0.247141	0.128681	-0.941533	0	1	1	no	V-CF	V-CM	NOTEST	0.340189	0.785014	1.20638	0	1	1	no	V-SF	V-CF	NOTEST	0.247141	0.340189	0.461	0	1	1	no	V-SM	V-CM	NOTEST	0.128681	0.785014	2.60891	0	1	1	no	V-SM	V-CF	NOTEST	0.128681	0.340189	1.40253
XLOC_000735	NM_001013025	chr1:43104113-43155467	Tgfbrap1	V-SF	V-SM	OK	6.93845	6.86469	-0.0154186	-0.0685751	0.90805	0.998462	no	V-CF	V-CM	OK	6.22077	6.83233	0.135285	0.595472	0.31055	0.998462	no	V-SF	V-CF	OK	6.93845	6.22077	-0.157521	-0.694474	0.23465	0.998462	no	V-SM	V-CM	OK	6.86469	6.83233	-0.00681755	-0.0302714	0.9595	0.998462	no	V-SM	V-CF	OK	6.86469	6.22077	-0.142103
XLOC_000736	NM_010212	chr1:43179918-43220806	Fhl2	V-SF	V-SM	OK	23.8952	16.3776	-0.544994	-2.453	0.00025	0.0466372	yes	V-CF	V-CM	OK	19.571	19.3805	-0.0141098	-0.0639224	0.9203	0.998462	no	V-SF	V-CF	OK	23.8952	19.571	-0.288003	-1.33081	0.0336	0.998462	no	V-SM	V-CM	OK	16.3776	19.3805	0.242881	1.07286	0.0907	0.998462	no	V-SM	V-CF	OK	16.3776	19.571	0.256991
XLOC_000737	NM_026430	chr1:43807075-43884553	Uxs1	V-SF	V-SM	OK	11.082	12.8144	0.209553	0.80324	0.2232	0.998462	no	V-CF	V-CM	OK	12.9961	13.2932	0.0326138	0.12816	0.84545	0.998462	no	V-SF	V-CF	OK	11.082	12.9961	0.229864	0.88051	0.182	0.998462	no	V-SM	V-CM	OK	12.8144	13.2932	0.0529243	0.208118	0.75295	0.998462	no	V-SM	V-CF	OK	12.8144	12.9961	0.0203106
XLOC_000738	NM_001013799	chr1:44066252-44076851	Mettl21c	V-SF	V-SM	NOTEST	0	0	0	0	1	1	no	V-CF	V-CM	NOTEST	0.051128	0.0935637	0.871835	0	1	1	no	V-SF	V-CF	NOTEST	0	0.051128	inf	0	1	1	no	V-SM	V-CM	NOTEST	0	0.0935637	inf	0	1	1	no	V-SM	V-CF	NOTEST	0	0.051128	inf
XLOC_000739	NM_029368	chr1:44143461-44159233	Tex30	V-SF	V-SM	OK	7.61478	6.76755	-0.17017	-0.562181	0.38545	0.998462	no	V-CF	V-CM	OK	7.52273	6.66338	-0.175002	-0.577062	0.37925	0.998462	no	V-SF	V-CF	OK	7.61478	7.52273	-0.0175472	-0.058989	0.92335	0.998462	no	V-SM	V-CM	OK	6.76755	6.66338	-0.0223791	-0.0725659	0.9072	0.998462	no	V-SM	V-CF	OK	6.76755	7.52273	0.152623
XLOC_000740	NM_023645	chr1:44163390-44175618	Kdelc1	V-SF	V-SM	OK	6.91233	7.95027	0.201832	0.770114	0.2111	0.998462	no	V-CF	V-CM	OK	7.52873	7.6201	0.017402	0.0667833	0.91	0.998462	no	V-SF	V-CF	OK	6.91233	7.52873	0.123235	0.465305	0.44385	0.998462	no	V-SM	V-CM	OK	7.95027	7.6201	-0.0611953	-0.237412	0.6974	0.998462	no	V-SM	V-CF	OK	7.95027	7.52873	-0.0785973
XLOC_000741	NM_207281	chr1:44260914-44275776	Mettl21e	V-SF	V-SM	NOTEST	0	0.0648577	inf	0	1	1	no	V-CF	V-CM	NOTEST	0.0171342	0.0284016	0.729097	0	1	1	no	V-SF	V-CF	NOTEST	0	0.0171342	inf	0	1	1	no	V-SM	V-CM	NOTEST	0.0648577	0.0284016	-1.1913	0	1	1	no	V-SM	V-CF	NOTEST	0.0648577	0.0171342	-1.9204
XLOC_000742	NR_040602	chr1:44608515-44853681	4930521E06Rik	V-SF	V-SM	NOTEST	0	0	0	0	1	1	no	V-CF	V-CM	NOTEST	0	0	0	0	1	1	no	V-SF	V-CF	NOTEST	0	0	0	0	1	1	no	V-SM	V-CM	NOTEST	0	0	0	0	1	1	no	V-SM	V-CF	NOTEST	0	0	0
XLOC_000743	NM_007737	chr1:45431175-45560127	Col5a2	V-SF	V-SM	OK	108.321	102.239	-0.0833757	-0.306864	0.607	0.998462	no	V-CF	V-CM	OK	112.248	88.825	-0.337649	-1.27502	0.03155	0.998462	no	V-SF	V-CF	OK	108.321	112.248	0.0513697	0.185802	0.75595	0.998462	no	V-SM	V-CM	OK	102.239	88.825	-0.202903	-0.780902	0.1831	0.998462	no	V-SM	V-CF	OK	102.239	112.248	0.134745
XLOC_000744	NM_016917	chr1:45964914-45982439	Slc40a1	V-SF	V-SM	OK	7.26817	6.79274	-0.0975987	-0.399043	0.5076	0.998462	no	V-CF	V-CM	OK	6.54813	6.80778	0.0561028	0.226399	0.70935	0.998462	no	V-SF	V-CF	OK	7.26817	6.54813	-0.150511	-0.612411	0.3105	0.998462	no	V-SM	V-CM	OK	6.79274	6.80778	0.00319079	0.0129376	0.9844	0.998462	no	V-SM	V-CF	OK	6.79274	6.54813	-0.052912
XLOC_000745	NM_001177356	chr1:46068391-46069108		V-SF	V-SM	NOTEST	0	0	0	0	1	1	no	V-CF	V-CM	NOTEST	0	0	0	0	1	1	no	V-SF	V-CF	NOTEST	0	0	0	0	1	1	no	V-SM	V-CM	NOTEST	0	0	0	0	1	1	no	V-SM	V-CF	NOTEST	0	0	0
XLOC_000746	NR_037690,NR_037691	chr1:46077259-46087282	Gm4776	V-SF	V-SM	NOTEST	0	0	0	0	1	1	no	V-CF	V-CM	NOTEST	0	0.0133894	inf	0	1	1	no	V-SF	V-CF	NOTEST	0	0	0	0	1	1	no	V-SM	V-CM	NOTEST	0	0.0133894	inf	0	1	1	no	V-SM	V-CF	NOTEST	0	0	0
XLOC_000747	NM_172653	chr1:46864388-46910354	Slc39a10	V-SF	V-SM	OK	10.002	10.1028	0.0144658	0.067288	0.90835	0.998462	no	V-CF	V-CM	OK	11.3296	9.51268	-0.252176	-1.17767	0.04765	0.998462	no	V-SF	V-CF	OK	10.002	11.3296	0.179806	0.842294	0.15385	0.998462	no	V-SM	V-CM	OK	10.1028	9.51268	-0.0868361	-0.402694	0.49055	0.998462	no	V-SM	V-CF	OK	10.1028	11.3296	0.16534
XLOC_000748	NR_045151	chr1:51275229-51390623	9330175M20Rik	V-SF	V-SM	NOTEST	0	0	0	0	1	1	no	V-CF	V-CM	NOTEST	0	0	0	0	1	1	no	V-SF	V-CF	NOTEST	0	0	0	0	1	1	no	V-SM	V-CM	NOTEST	0	0	0	0	1	1	no	V-SM	V-CF	NOTEST	0	0	0
XLOC_000749	NM_028696	chr1:51526331-51535243	Nabp1	V-SF	V-SM	OK	11.9957	13.2671	0.145337	0.653879	0.2857	0.998462	no	V-CF	V-CM	OK	12.8596	12.2342	-0.0719207	-0.323434	0.5862	0.998462	no	V-SF	V-CF	OK	11.9957	12.8596	0.10033	0.44979	0.45915	0.998462	no	V-SM	V-CM	OK	13.2671	12.2342	-0.116928	-0.527716	0.37565	0.998462	no	V-SM	V-CF	OK	13.2671	12.8596	-0.0450073
XLOC_000750	NM_001161817,NM_010863	chr1:51806609-51972818	Myo1b	V-SF	V-SM	OK	47.4019	45.9107	-0.0461144	-0.214504	0.7079	0.998462	no	V-CF	V-CM	OK	48.1594	45.2037	-0.0913765	-0.424174	0.45825	0.998462	no	V-SF	V-CF	OK	47.4019	48.1594	0.0228737	0.106157	0.8525	0.998462	no	V-SM	V-CM	OK	45.9107	45.2037	-0.0223883	-0.104164	0.8575	0.998462	no	V-SM	V-CF	OK	45.9107	48.1594	0.0689881
XLOC_000751	NM_001081081,NM_001113383	chr1:52220293-52290076	Gls	V-SF	V-SM	OK	30.3911	28.9671	-0.0692339	-0.329638	0.5663	0.998462	no	V-CF	V-CM	OK	29.8701	26.9719	-0.147249	-0.702358	0.22245	0.998462	no	V-SF	V-CF	OK	30.3911	29.8701	-0.0249437	-0.118679	0.8368	0.998462	no	V-SM	V-CM	OK	28.9671	26.9719	-0.102958	-0.491445	0.395	0.998462	no	V-SM	V-CF	OK	28.9671	29.8701	0.0442902
XLOC_000752	NM_008667	chr1:52512692-52557292	Nab1	V-SF	V-SM	OK	16.6274	16.7905	0.014078	0.0687233	0.9054	0.998462	no	V-CF	V-CM	OK	15.9586	16.9062	0.0832114	0.406889	0.4962	0.998462	no	V-SF	V-CF	OK	16.6274	15.9586	-0.0592287	-0.289096	0.6246	0.998462	no	V-SM	V-CM	OK	16.7905	16.9062	0.00990472	0.0484383	0.93195	0.998462	no	V-SM	V-CF	OK	16.7905	15.9586	-0.0733067
XLOC_000753	NM_133829,NM_178081	chr1:52713147-52784162	Mfsd6	V-SF	V-SM	OK	24.8173	25.4009	0.033532	0.159644	0.78275	0.998462	no	V-CF	V-CM	OK	24.9187	24.6182	-0.017504	-0.0830635	0.8826	0.998462	no	V-SF	V-CF	OK	24.8173	24.9187	0.00587922	0.0279332	0.96185	0.998462	no	V-SM	V-CM	OK	25.4009	24.6182	-0.0451568	-0.214726	0.71325	0.998462	no	V-SM	V-CF	OK	25.4009	24.9187	-0.0276528
XLOC_000754	NM_008384	chr1:52846263-52874532	Inpp1	V-SF	V-SM	OK	6.56113	7.23745	0.141539	0.497447	0.43595	0.998462	no	V-CF	V-CM	OK	6.46993	6.57277	0.0227516	0.0788495	0.8943	0.998462	no	V-SF	V-CF	OK	6.56113	6.46993	-0.0201934	-0.069922	0.9117	0.998462	no	V-SM	V-CM	OK	7.23745	6.57277	-0.138981	-0.4889	0.44225	0.998462	no	V-SM	V-CF	OK	7.23745	6.46993	-0.161732
XLOC_000755	NM_144953	chr1:52981970-53009684	1700019D03Rik	V-SF	V-SM	OK	5.3353	5.49305	0.0420401	0.114452	0.86935	0.998462	no	V-CF	V-CM	OK	5.48897	5.43095	-0.0153284	-0.0419658	0.97065	0.998462	no	V-SF	V-CF	OK	5.3353	5.48897	0.0409662	0.111823	0.8675	0.998462	no	V-SM	V-CM	OK	5.49305	5.43095	-0.0164023	-0.0447868	0.9704	0.998462	no	V-SM	V-CF	OK	5.49305	5.48897	-0.00107389
XLOC_000756	NM_027070	chr1:53215420-53244461	1700019A02Rik	V-SF	V-SM	NOTEST	0.355217	0.105202	-1.75553	0	1	1	no	V-CF	V-CM	NOTEST	0	0	0	0	1	1	no	V-SF	V-CF	NOTEST	0.355217	0	#NAME?	0	1	1	no	V-SM	V-CM	NOTEST	0.105202	0	#NAME?	0	1	1	no	V-SM	V-CF	NOTEST	0.105202	0	#NAME?
XLOC_000757	NM_153556	chr1:53246031-53353840	Pms1	V-SF	V-SM	OK	2.50429	2.7684	0.144648	0.434063	0.4706	0.998462	no	V-CF	V-CM	OK	3.09098	2.56986	-0.266373	-0.814955	0.17955	0.998462	no	V-SF	V-CF	OK	2.50429	3.09098	0.30366	0.926093	0.1229	0.998462	no	V-SM	V-CM	OK	2.7684	2.56986	-0.10736	-0.323159	0.59085	0.998462	no	V-SM	V-CF	OK	2.7684	3.09098	0.159013
XLOC_000758	NM_133728	chr1:53401487-53409543	Asnsd1	V-SF	V-SM	OK	16.6974	18.0996	0.116339	0.541907	0.3818	0.998462	no	V-CF	V-CM	OK	18.1589	17.4346	-0.0587246	-0.274861	0.65575	0.998462	no	V-SF	V-CF	OK	16.6974	18.1589	0.121052	0.563875	0.3586	0.998462	no	V-SM	V-CM	OK	18.0996	17.4346	-0.0540113	-0.252794	0.6787	0.998462	no	V-SM	V-CF	OK	18.0996	18.1589	0.00471324
XLOC_000759	NM_001252070	chr1:53453845-53763628	Dnah7a	V-SF	V-SM	OK	1.09608	1.00117	-0.130677	-0.435374	0.45985	0.998462	no	V-CF	V-CM	OK	1.21633	1.23986	0.0276428	0.0966498	0.8712	0.998462	no	V-SF	V-CF	OK	1.09608	1.21633	0.150174	0.513702	0.3799	0.998462	no	V-SM	V-CM	OK	1.00117	1.23986	0.308494	1.04934	0.0746	0.998462	no	V-SM	V-CF	OK	1.00117	1.21633	0.280851
XLOC_000760	NM_133810	chr1:53812355-53842059	Stk17b	V-SF	V-SM	OK	35.3047	32.1181	-0.136477	-0.684652	0.26055	0.998462	no	V-CF	V-CM	OK	36.6878	31.5352	-0.218339	-1.10171	0.06595	0.998462	no	V-SF	V-CF	OK	35.3047	36.6878	0.0554401	0.278925	0.6456	0.998462	no	V-SM	V-CM	OK	32.1181	31.5352	-0.0264219	-0.132935	0.8235	0.998462	no	V-SM	V-CF	OK	32.1181	36.6878	0.191917
XLOC_000761	NM_001001883,NM_172655	chr1:53863717-54251878	Hecw2	V-SF	V-SM	OK	8.73422	11.1772	0.355815	0.680699	0.23435	0.998462	no	V-CF	V-CM	OK	12.4494	11.2125	-0.150964	-0.343077	0.54825	0.998462	no	V-SF	V-CF	OK	8.73422	12.4494	0.511321	1.0063	0.0812	0.998462	no	V-SM	V-CM	OK	11.1772	11.2125	0.00454256	0.00994407	0.98625	0.998462	no	V-SM	V-CF	OK	11.1772	12.4494	0.155507
XLOC_000762	NM_001033194	chr1:54454424-54495815	Gtf3c3	V-SF	V-SM	OK	8.43859	8.2843	-0.0266223	-0.110649	0.8521	0.998462	no	V-CF	V-CM	OK	9.11835	8.35973	-0.125317	-0.526705	0.37535	0.998462	no	V-SF	V-CF	OK	8.43859	9.11835	0.111771	0.46999	0.43815	0.998462	no	V-SM	V-CM	OK	8.2843	8.35973	0.0130767	0.0543255	0.92775	0.998462	no	V-SM	V-CF	OK	8.2843	9.11835	0.138394
XLOC_000763	NM_001163314	chr1:54529843-54614528	Pgap1	V-SF	V-SM	OK	2.51397	2.58017	0.0375018	0.153226	0.7931	0.998462	no	V-CF	V-CM	OK	2.60933	2.20272	-0.244389	-0.987998	0.09215	0.998462	no	V-SF	V-CF	OK	2.51397	2.60933	0.0537125	0.220473	0.7069	0.998462	no	V-SM	V-CM	OK	2.58017	2.20272	-0.228178	-0.918351	0.1119	0.998462	no	V-SM	V-CF	OK	2.58017	2.60933	0.0162108
XLOC_000764	NM_001081433	chr1:54702183-54983231	Ankrd44	V-SF	V-SM	OK	10.8035	9.59619	-0.170966	-0.810861	0.17155	0.998462	no	V-CF	V-CM	OK	10.2841	9.46759	-0.119353	-0.564559	0.3347	0.998462	no	V-SF	V-CF	OK	10.8035	10.2841	-0.071078	-0.338405	0.57315	0.998462	no	V-SM	V-CM	OK	9.59619	9.46759	-0.0194651	-0.0917258	0.8725	0.998462	no	V-SM	V-CF	OK	9.59619	10.2841	0.0998876
XLOC_000765	NM_031179	chr1:55042012-55084322	Sf3b1	V-SF	V-SM	OK	76.1092	76.1587	0.000937171	0.00391999	0.99505	0.998462	no	V-CF	V-CM	OK	75.1602	76.4964	0.0254236	0.106559	0.8526	0.998462	no	V-SF	V-CF	OK	76.1092	75.1602	-0.0181029	-0.075906	0.89655	0.998462	no	V-SM	V-CM	OK	76.1587	76.4964	0.00638352	0.0266902	0.9625	0.998462	no	V-SM	V-CF	OK	76.1587	75.1602	-0.01904
XLOC_000766	NM_010477	chr1:55134677-55144776	Hspd1	V-SF	V-SM	OK	21.3101	19.6672	-0.115743	-0.552514	0.368	0.998462	no	V-CF	V-CM	OK	20.1347	19.103	-0.075882	-0.360542	0.56005	0.998462	no	V-SF	V-CF	OK	21.3101	20.1347	-0.0818513	-0.391764	0.52255	0.998462	no	V-SM	V-CM	OK	19.6672	19.103	-0.0419905	-0.198992	0.74985	0.998462	no	V-SM	V-CF	OK	19.6672	20.1347	0.0338915
XLOC_000767	NM_028713	chr1:55227003-55283626	Rftn2	V-SF	V-SM	OK	4.75065	5.42596	0.191753	0.733022	0.21795	0.998462	no	V-CF	V-CM	OK	4.80366	4.21107	-0.189947	-0.703004	0.24445	0.998462	no	V-SF	V-CF	OK	4.75065	4.80366	0.0160071	0.0602722	0.92515	0.998462	no	V-SM	V-CM	OK	5.42596	4.21107	-0.365693	-1.37337	0.0229	0.907456	no	V-SM	V-CF	OK	5.42596	4.80366	-0.175746
XLOC_000768	NM_001113367,NM_029267	chr1:55356912-55420313	Boll	V-SF	V-SM	NOTEST	0.138717	0.13516	-0.037471	0	1	1	no	V-CF	V-CM	NOTEST	0.0542711	0	#NAME?	0	1	1	no	V-SF	V-CF	NOTEST	0.138717	0.0542711	-1.35389	0	1	1	no	V-SM	V-CM	NOTEST	0.13516	0	#NAME?	0	1	1	no	V-SM	V-CF	NOTEST	0.13516	0.0542711	-1.31642
XLOC_000769	NM_027661	chr1:56692892-56694295	Hsfy2	V-SF	V-SM	NOTEST	0	0.0398541	inf	0	1	1	no	V-CF	V-CM	NOTEST	0	0	0	0	1	1	no	V-SF	V-CF	NOTEST	0	0	0	0	1	1	no	V-SM	V-CM	NOTEST	0.0398541	0	#NAME?	0	1	1	no	V-SM	V-CF	NOTEST	0.0398541	0	#NAME?
XLOC_000770	NM_139146	chr1:56850824-57028178	Satb2	V-SF	V-SM	OK	5.77807	6.15503	0.0911784	0.391009	0.50645	0.998462	no	V-CF	V-CM	OK	6.47228	4.83265	-0.421459	-1.78076	0.0021	0.235251	no	V-SF	V-CF	OK	5.77807	6.47228	0.163685	0.706305	0.22685	0.998462	no	V-SM	V-CM	OK	6.15503	4.83265	-0.348952	-1.46568	0.0138	0.72848	no	V-SM	V-CF	OK	6.15503	6.47228	0.072507
XLOC_000771	NR_037990	chr1:57257488-57271840	BC055402	V-SF	V-SM	NOTEST	0.196211	0.143312	-0.453242	0	1	1	no	V-CF	V-CM	NOTEST	0.285864	0.136992	-1.06124	0	1	1	no	V-SF	V-CF	NOTEST	0.196211	0.285864	0.542928	0	1	1	no	V-SM	V-CM	NOTEST	0.143312	0.136992	-0.0650727	0	1	1	no	V-SM	V-CF	NOTEST	0.143312	0.285864	0.996171
XLOC_000772	NR_037999	chr1:57416065-57434388	4930558J18Rik	V-SF	V-SM	NOTEST	0.153326	0.0567231	-1.43459	0	1	1	no	V-CF	V-CM	NOTEST	0.0524347	0	#NAME?	0	1	1	no	V-SF	V-CF	NOTEST	0.153326	0.0524347	-1.54801	0	1	1	no	V-SM	V-CM	NOTEST	0.0567231	0	#NAME?	0	1	1	no	V-SM	V-CF	NOTEST	0.0567231	0.0524347	-0.113415
XLOC_000773	NM_001037742,NM_001114102,NR_004860	chr1:57445087-57472802	Tyw5	V-SF	V-SM	OK	5.88294	6.87951	0.225768	0.606664	0.3437	0.998462	no	V-CF	V-CM	OK	7.15894	5.9412	-0.268991	-0.746833	0.24145	0.998462	no	V-SF	V-CF	OK	5.88294	7.15894	0.283208	0.785883	0.22015	0.998462	no	V-SM	V-CM	OK	6.87951	5.9412	-0.211552	-0.568749	0.37365	0.998462	no	V-SM	V-CF	OK	6.87951	7.15894	0.0574398
XLOC_000774	NM_001159864,NM_001159865,NR_027630	chr1:58011944-58026928	Kctd18	V-SF	V-SM	OK	6.35964	6.77532	0.0913456	0.324846	0.5639	0.998462	no	V-CF	V-CM	OK	6.68415	6.65038	-0.00730809	-0.0257005	0.965	0.998462	no	V-SF	V-CF	OK	6.35964	6.68415	0.0718002	0.25483	0.64875	0.998462	no	V-SM	V-CM	OK	6.77532	6.65038	-0.0268535	-0.0946208	0.86825	0.998462	no	V-SM	V-CF	OK	6.77532	6.68415	-0.0195454
XLOC_000775	NM_001042634,NR_027853,NR_027854	chr1:58468831-58480932	Clk1	V-SF	V-SM	OK	95.8658	96.365	0.00749253	0.032953	0.9563	0.998462	no	V-CF	V-CM	OK	92.6489	95.4658	0.0432105	0.189934	0.73945	0.998462	no	V-SF	V-CF	OK	95.8658	92.6489	-0.0492426	-0.216223	0.7112	0.998462	no	V-SM	V-CM	OK	96.365	95.4658	-0.0135246	-0.0595451	0.91715	0.998462	no	V-SM	V-CF	OK	96.365	92.6489	-0.0567351
XLOC_000776	NM_027351,NM_027374	chr1:58487836-58502330	Ppil3	V-SF	V-SM	OK	12.8123	14.9223	0.21995	0.694526	0.22745	0.998462	no	V-CF	V-CM	OK	15.4079	13.508	-0.189859	-0.601587	0.30265	0.998462	no	V-SF	V-CF	OK	12.8123	15.4079	0.266146	0.839234	0.1444	0.998462	no	V-SM	V-CM	OK	14.9223	13.508	-0.143663	-0.455848	0.4333	0.998462	no	V-SM	V-CF	OK	14.9223	15.4079	0.0461956
XLOC_000777	NM_001025378,NM_008765	chr1:58519614-58561763	Orc2	V-SF	V-SM	OK	17.3387	18.4048	0.0860865	0.369975	0.5196	0.998462	no	V-CF	V-CM	OK	17.1762	17.933	0.062207	0.274236	0.6251	0.998462	no	V-SF	V-CF	OK	17.3387	17.1762	-0.0135855	-0.0596159	0.9192	0.998462	no	V-SM	V-CM	OK	18.4048	17.933	-0.037465	-0.161726	0.77355	0.998462	no	V-SM	V-CF	OK	18.4048	17.1762	-0.099672
XLOC_000778	NM_172513	chr1:58579649-58643177	Fam126b	V-SF	V-SM	OK	10.9075	12.3126	0.174811	0.851305	0.14585	0.998462	no	V-CF	V-CM	OK	11.8577	10.7826	-0.137121	-0.668102	0.25015	0.998462	no	V-SF	V-CF	OK	10.9075	11.8577	0.120501	0.586784	0.30985	0.998462	no	V-SM	V-CM	OK	12.3126	10.7826	-0.191431	-0.932782	0.11075	0.998462	no	V-SM	V-CF	OK	12.3126	11.8577	-0.0543099
XLOC_000779	NM_175370	chr1:58714963-58752833	Als2cr12	V-SF	V-SM	NOTEST	0.278178	0.298215	0.100346	0	1	1	no	V-CF	V-CM	NOTEST	0.0946863	0.273283	1.52917	0	1	1	no	V-SF	V-CF	NOTEST	0.278178	0.0946863	-1.55478	0	1	1	no	V-SM	V-CM	NOTEST	0.298215	0.273283	-0.125957	0	1	1	no	V-SM	V-CF	NOTEST	0.298215	0.0946863	-1.65512
XLOC_000780	NM_172406	chr1:58957293-59030326	Trak2	V-SF	V-SM	OK	22.0919	22.5847	0.0318264	0.156482	0.79325	0.998462	no	V-CF	V-CM	OK	23.065	22.1658	-0.0573705	-0.281365	0.6327	0.998462	no	V-SF	V-CF	OK	22.0919	23.065	0.0621895	0.305403	0.60315	0.998462	no	V-SM	V-CM	OK	22.5847	22.1658	-0.0270074	-0.132612	0.82215	0.998462	no	V-SM	V-CF	OK	22.5847	23.065	0.0303632
XLOC_000781	NM_175200	chr1:59107349-59151744	Als2cr11	V-SF	V-SM	NOTEST	0.0868274	0.0298192	-1.54191	0	1	1	no	V-CF	V-CM	NOTEST	0.0879173	0.0657954	-0.41816	0	1	1	no	V-SF	V-CF	NOTEST	0.0868274	0.0879173	0.0179953	0	1	1	no	V-SM	V-CM	NOTEST	0.0298192	0.0657954	1.14174	0	1	1	no	V-SM	V-CF	NOTEST	0.0298192	0.0879173	1.5599
XLOC_000782	NM_001033449,NM_001037812	chr1:59157436-59176940	Tmem237	V-SF	V-SM	OK	11.9033	11.3028	-0.0746918	-0.281267	0.62265	0.998462	no	V-CF	V-CM	OK	11.7879	11.9127	0.0151991	0.0572634	0.9158	0.998462	no	V-SF	V-CF	OK	11.9033	11.7879	-0.014062	-0.0530624	0.9269	0.998462	no	V-SM	V-CM	OK	11.3028	11.9127	0.075829	0.285103	0.6126	0.998462	no	V-SM	V-CF	OK	11.3028	11.7879	0.0606298
XLOC_000783	NM_001159948,NM_001164682,NM_028717,NM_145143,NM_146109	chr1:59177778-59294075	Als2	V-SF	V-SM	OK	10.1031	10.6102	0.0706591	0.278755	0.6187	0.998462	no	V-CF	V-CM	OK	9.86838	10.1882	0.0460116	0.186545	0.746	0.998462	no	V-SF	V-CF	OK	10.1031	9.86838	-0.0339113	-0.133619	0.81115	0.998462	no	V-SM	V-CM	OK	10.6102	10.1882	-0.0585589	-0.237723	0.67745	0.998462	no	V-SM	V-CF	OK	10.6102	9.86838	-0.10457
XLOC_000784	NM_009460	chr1:59696277-59727678	Sumo1	V-SF	V-SM	OK	19.2903	19.4268	0.0101731	0.0445231	0.94495	0.998462	no	V-CF	V-CM	OK	20.1623	19.3247	-0.0612134	-0.269332	0.6838	0.998462	no	V-SF	V-CF	OK	19.2903	20.1623	0.0637827	0.279946	0.67095	0.998462	no	V-SM	V-CM	OK	19.4268	19.3247	-0.0076038	-0.0333601	0.9548	0.998462	no	V-SM	V-CF	OK	19.4268	20.1623	0.0536096
XLOC_000785	NM_027407	chr1:60045911-60099931	Ica1l	V-SF	V-SM	OK	1.77274	1.9108	0.108201	0.302875	0.61455	0.998462	no	V-CF	V-CM	OK	2.1461	2.26263	0.0762792	0.227649	0.7061	0.998462	no	V-SF	V-CF	OK	1.77274	2.1461	0.275742	0.784264	0.1951	0.998462	no	V-SM	V-CM	OK	1.9108	2.26263	0.24382	0.715011	0.2378	0.998462	no	V-SM	V-CF	OK	1.9108	2.1461	0.167541
XLOC_000786	NM_001199060,NM_001199061,NM_021312	chr1:60133711-60207878	Wdr12	V-SF	V-SM	OK	1.89466	2.35485	0.313696	0.658494	0.2719	0.998462	no	V-CF	V-CM	OK	1.91217	2.28627	0.257787	0.527514	0.3807	0.998462	no	V-SF	V-CF	OK	1.89466	1.91217	0.0132688	0.0279731	0.9634	0.998462	no	V-SM	V-CM	OK	2.35485	2.28627	-0.04264	-0.0869025	0.88755	0.998462	no	V-SM	V-CF	OK	2.35485	1.91217	-0.300427
XLOC_000787	NM_001045513	chr1:60540028-60623609	Raph1	V-SF	V-SM	OK	8.90547	7.7219	-0.205737	-0.979829	0.09455	0.998462	no	V-CF	V-CM	OK	8.18657	7.7676	-0.07579	-0.360208	0.5384	0.998462	no	V-SF	V-CF	OK	8.90547	8.18657	-0.121434	-0.579863	0.32305	0.998462	no	V-SM	V-CM	OK	7.7219	7.7676	0.00851333	0.0403555	0.9479	0.998462	no	V-SM	V-CF	OK	7.7219	8.18657	0.0843034
XLOC_000788	NR_040601	chr1:62749890-62865266	4930487H11Rik	V-SF	V-SM	NOTEST	0	0	0	0	1	1	no	V-CF	V-CM	NOTEST	0	0	0	0	1	1	no	V-SF	V-CF	NOTEST	0	0	0	0	1	1	no	V-SM	V-CM	NOTEST	0	0	0	0	1	1	no	V-SM	V-CF	NOTEST	0	0	0
XLOC_000789	NM_001081436,NM_001114609	chr1:63094374-63160841	Ino80d	V-SF	V-SM	OK	7.30377	7.36526	0.0120951	0.0577205	0.91955	0.998462	no	V-CF	V-CM	OK	7.83784	7.19897	-0.122664	-0.58476	0.30855	0.998462	no	V-SF	V-CF	OK	7.30377	7.83784	0.101814	0.485439	0.3991	0.998462	no	V-SM	V-CM	OK	7.36526	7.19897	-0.0329453	-0.157198	0.7841	0.998462	no	V-SM	V-CF	OK	7.36526	7.83784	0.0897191
XLOC_000790	NM_001160038,NM_001160039,NM_001160040,NM_145518	chr1:63161044-63223396	Ndufs1	V-SF	V-SM	OK	45.5739	44.2	-0.044162	-0.207207	0.7139	0.998462	no	V-CF	V-CM	OK	45.1247	43.982	-0.0370034	-0.173731	0.76455	0.998462	no	V-SF	V-CF	OK	45.5739	45.1247	-0.0142894	-0.0669204	0.90975	0.998462	no	V-SM	V-CM	OK	44.2	43.982	-0.00713092	-0.0335427	0.9537	0.998462	no	V-SM	V-CF	OK	44.2	45.1247	0.0298725
XLOC_000791	NM_146250	chr1:63229267-63260783	Gpr1	V-SF	V-SM	NOTEST	0.0330156	0	#NAME?	0	1	1	no	V-CF	V-CM	NOTEST	0	0.0294982	inf	0	1	1	no	V-SF	V-CF	NOTEST	0.0330156	0	#NAME?	0	1	1	no	V-SM	V-CM	NOTEST	0	0.0294982	inf	0	1	1	no	V-SM	V-CF	NOTEST	0	0	0
XLOC_000792	NM_001081658	chr1:63669424-63733501	Dytn	V-SF	V-SM	NOTEST	0.0200136	0.0259184	0.373	0	1	1	no	V-CF	V-CM	NOTEST	0.0783294	0.1328	0.761632	0	1	1	no	V-SF	V-CF	NOTEST	0.0200136	0.0783294	1.96858	0	1	1	no	V-SM	V-CM	NOTEST	0.0259184	0.1328	2.35721	0	1	1	no	V-SM	V-CF	NOTEST	0.0259184	0.0783294	1.59557
XLOC_000793	NM_029696	chr1:63745400-63776892	Mdh1b	V-SF	V-SM	OK	6.74971	6.2647	-0.10758	-0.367767	0.56065	0.998462	no	V-CF	V-CM	OK	6.02534	6.37623	0.0816632	0.275978	0.66495	0.998462	no	V-SF	V-CF	OK	6.74971	6.02534	-0.163784	-0.555302	0.3798	0.998462	no	V-SM	V-CM	OK	6.2647	6.37623	0.0254593	0.0867468	0.89255	0.998462	no	V-SM	V-CF	OK	6.2647	6.02534	-0.0562039
XLOC_000794	NM_001256158	chr1:63801482-63815841	4933402D24Rik	V-SF	V-SM	NOTEST	0	0	0	0	1	1	no	V-CF	V-CM	NOTEST	0	0	0	0	1	1	no	V-SF	V-CF	NOTEST	0	0	0	0	1	1	no	V-SM	V-CM	NOTEST	0	0	0	0	1	1	no	V-SM	V-CF	NOTEST	0	0	0
XLOC_000795	NM_033563	chr1:64082246-64167963	Klf7	V-SF	V-SM	OK	14.3511	14.9441	0.0584085	0.24102	0.71225	0.998462	no	V-CF	V-CM	OK	13.7635	14.4875	0.0739573	0.302257	0.6472	0.998462	no	V-SF	V-CF	OK	14.3511	13.7635	-0.0603149	-0.246091	0.7035	0.998462	no	V-SM	V-CM	OK	14.9441	14.4875	-0.0447661	-0.185041	0.77695	0.998462	no	V-SM	V-CF	OK	14.9441	13.7635	-0.118723
XLOC_000796	NM_025964	chr1:64653053-64663742	Mettl21a	V-SF	V-SM	OK	9.38964	10.2344	0.124284	0.524754	0.38905	0.998462	no	V-CF	V-CM	OK	10.2771	9.03058	-0.186549	-0.784026	0.1937	0.998462	no	V-SF	V-CF	OK	9.38964	10.2771	0.130298	0.549224	0.36665	0.998462	no	V-SM	V-CM	OK	10.2344	9.03058	-0.180535	-0.760017	0.20675	0.998462	no	V-SM	V-CF	OK	10.2344	10.2771	0.00601392
XLOC_000797	NR_038009	chr1:64726442-64737233	2810408I11Rik	V-SF	V-SM	NOTEST	0	0.284124	inf	0	1	1	no	V-CF	V-CM	NOTEST	0	0.234277	inf	0	1	1	no	V-SF	V-CF	NOTEST	0	0	0	0	1	1	no	V-SM	V-CM	NOTEST	0.284124	0.234277	-0.278303	0	1	1	no	V-SM	V-CF	NOTEST	0.284124	0	#NAME?
XLOC_000798	NM_001042659,NM_022721	chr1:64777131-64784324	Fzd5	V-SF	V-SM	OK	5.71379	4.96152	-0.203666	-0.870033	0.1308	0.998462	no	V-CF	V-CM	OK	5.3424	4.89368	-0.126568	-0.536883	0.3548	0.998462	no	V-SF	V-CF	OK	5.71379	5.3424	-0.0969599	-0.418003	0.47115	0.998462	no	V-SM	V-CM	OK	4.96152	4.89368	-0.0198625	-0.0835112	0.88355	0.998462	no	V-SM	V-CF	OK	4.96152	5.3424	0.106706
XLOC_000799	NM_001039493	chr1:64835694-65003398	Plekhm3	V-SF	V-SM	OK	7.41947	6.93404	-0.0976213	-0.458139	0.4333	0.998462	no	V-CF	V-CM	OK	7.67985	7.47361	-0.0392731	-0.185207	0.75035	0.998462	no	V-SF	V-CF	OK	7.41947	7.67985	0.0497618	0.234479	0.6884	0.998462	no	V-SM	V-CM	OK	6.93404	7.47361	0.10811	0.507776	0.38285	0.998462	no	V-SM	V-CF	OK	6.93404	7.67985	0.147383
XLOC_000800	NM_027582	chr1:65059659-65079322	Akr1cl	V-SF	V-SM	NOTEST	0	0	0	0	1	1	no	V-CF	V-CM	NOTEST	0	0	0	0	1	1	no	V-SF	V-CF	NOTEST	0	0	0	0	1	1	no	V-SM	V-CM	NOTEST	0	0	0	0	1	1	no	V-SM	V-CF	NOTEST	0	0	0
XLOC_000801	NM_007777	chr1:65095130-65097737	Cryge	V-SF	V-SM	NOTEST	0	0	0	0	1	1	no	V-CF	V-CM	NOTEST	0	0	0	0	1	1	no	V-SF	V-CF	NOTEST	0	0	0	0	1	1	no	V-SM	V-CM	NOTEST	0	0	0	0	1	1	no	V-SM	V-CF	NOTEST	0	0	0
XLOC_000802	NM_007776	chr1:65108411-65110014	Crygd	V-SF	V-SM	NOTEST	0	0	0	0	1	1	no	V-CF	V-CM	NOTEST	0	0	0	0	1	1	no	V-SF	V-CF	NOTEST	0	0	0	0	1	1	no	V-SM	V-CM	NOTEST	0	0	0	0	1	1	no	V-SM	V-CF	NOTEST	0	0	0
XLOC_000803	NM_001082573,NM_007775	chr1:65118105-65120095	Crygc	V-SF	V-SM	NOTEST	0	0	0	0	1	1	no	V-CF	V-CM	NOTEST	0	0	0	0	1	1	no	V-SF	V-CF	NOTEST	0	0	0	0	1	1	no	V-SM	V-CM	NOTEST	0	0	0	0	1	1	no	V-SM	V-CF	NOTEST	0	0	0
XLOC_000804	NM_144761	chr1:65126800-65128841	Crygb	V-SF	V-SM	NOTEST	0	0	0	0	1	1	no	V-CF	V-CM	NOTEST	0	0	0	0	1	1	no	V-SF	V-CF	NOTEST	0	0	0	0	1	1	no	V-SM	V-CM	NOTEST	0	0	0	0	1	1	no	V-SM	V-CF	NOTEST	0	0	0
XLOC_000805	NM_007774	chr1:65146962-65149937	Cryga	V-SF	V-SM	NOTEST	0	0	0	0	1	1	no	V-CF	V-CM	NOTEST	0.113745	0.191827	0.754009	0	1	1	no	V-SF	V-CF	NOTEST	0	0.113745	inf	0	1	1	no	V-SM	V-CM	NOTEST	0	0.191827	inf	0	1	1	no	V-SM	V-CF	NOTEST	0	0.113745	inf
XLOC_000806	NM_175293	chr1:65153886-65169767	D630023F18Rik	V-SF	V-SM	OK	2.22565	1.52204	-0.548226	-1.30331	0.0379	0.998462	no	V-CF	V-CM	OK	1.88752	2.21455	0.230519	0.574992	0.35235	0.998462	no	V-SF	V-CF	OK	2.22565	1.88752	-0.237735	-0.594401	0.3337	0.998462	no	V-SM	V-CM	OK	1.52204	2.21455	0.54101	1.28339	0.04205	0.998462	no	V-SM	V-CF	OK	1.52204	1.88752	0.310491
XLOC_000807	NM_001111320,NM_010497	chr1:65205189-65233053	Idh1	V-SF	V-SM	OK	79.4225	89.8194	0.177479	0.84228	0.1383	0.998462	no	V-CF	V-CM	OK	83.9191	86.0496	0.0361706	0.170872	0.7647	0.998462	no	V-SF	V-CF	OK	79.4225	83.9191	0.0794515	0.377616	0.5163	0.998462	no	V-SM	V-CM	OK	89.8194	86.0496	-0.0618573	-0.291792	0.6093	0.998462	no	V-SM	V-CF	OK	89.8194	83.9191	-0.0980279
XLOC_000808	NM_001122738,NM_177645	chr1:66747466-66864169	Kansl1l	V-SF	V-SM	OK	12.0483	12.5318	0.0567649	0.186205	0.74615	0.998462	no	V-CF	V-CM	OK	13.3306	11.5767	-0.203523	-0.661945	0.24985	0.998462	no	V-SF	V-CF	OK	12.0483	13.3306	0.145915	0.46877	0.41215	0.998462	no	V-SM	V-CM	OK	12.5318	11.5767	-0.114373	-0.380026	0.513	0.998462	no	V-SM	V-CF	OK	12.5318	13.3306	0.0891498
XLOC_000809	NM_007381	chr1:66877426-66909841	Acadl	V-SF	V-SM	OK	15.9001	18.2352	0.197694	0.890905	0.1544	0.998462	no	V-CF	V-CM	OK	17.5213	17.5254	0.00034099	0.00154974	0.9934	0.998462	no	V-SF	V-CF	OK	15.9001	17.5213	0.140077	0.629685	0.3096	0.998462	no	V-SM	V-CM	OK	18.2352	17.5254	-0.0572762	-0.260972	0.67735	0.998462	no	V-SM	V-CF	OK	18.2352	17.5213	-0.0576172
XLOC_000810	NM_001113387,NM_021285	chr1:66970869-66991630	Myl1	V-SF	V-SM	NOTEST	0.260019	0.41946	0.689916	0	1	1	no	V-CF	V-CM	NOTEST	0.173585	0.263621	0.602826	0	1	1	no	V-SF	V-CF	NOTEST	0.260019	0.173585	-0.582975	0	1	1	no	V-SM	V-CM	NOTEST	0.41946	0.263621	-0.670065	0	1	1	no	V-SM	V-CF	NOTEST	0.41946	0.173585	-1.27289
XLOC_000811	NM_001190984,NM_001190985,NM_021295	chr1:67047090-67085446	Lancl1	V-SF	V-SM	OK	8.58397	8.14524	-0.075687	-0.323321	0.56785	0.998462	no	V-CF	V-CM	OK	8.83997	8.35514	-0.0813774	-0.34826	0.54935	0.998462	no	V-SF	V-CF	OK	8.58397	8.83997	0.0423964	0.183453	0.749	0.998462	no	V-SM	V-CM	OK	8.14524	8.35514	0.036706	0.155122	0.78625	0.998462	no	V-SM	V-CF	OK	8.14524	8.83997	0.118083
XLOC_000812	NM_010154	chr1:68086539-69154633	Erbb4	V-SF	V-SM	OK	3.50077	3.12089	-0.165714	-0.581223	0.33085	0.998462	no	V-CF	V-CM	OK	3.92565	3.80394	-0.0454379	-0.166959	0.7744	0.998462	no	V-SF	V-CF	OK	3.50077	3.92565	0.165262	0.598794	0.31735	0.998462	no	V-SM	V-CM	OK	3.12089	3.80394	0.285538	1.01472	0.09055	0.998462	no	V-SM	V-CF	OK	3.12089	3.92565	0.330976
XLOC_000813	NM_011770	chr1:69577783-69732534	Ikzf2	V-SF	V-SM	OK	6.5962	7.09707	0.10559	0.497165	0.4038	0.998462	no	V-CF	V-CM	OK	7.03967	6.79602	-0.0508165	-0.239019	0.6859	0.998462	no	V-SF	V-CF	OK	6.5962	7.03967	0.0938731	0.441639	0.46265	0.998462	no	V-SM	V-CM	OK	7.09707	6.79602	-0.0625337	-0.294368	0.61625	0.998462	no	V-SM	V-CF	OK	7.09707	7.03967	-0.0117172
XLOC_000814	NM_007525	chr1:71074108-71149546	Bard1	V-SF	V-SM	NOTEST	0.3985	0.42529	0.0938684	0	1	1	no	V-CF	V-CM	NOTEST	0.362908	0.414085	0.190324	0	1	1	no	V-SF	V-CF	NOTEST	0.3985	0.362908	-0.134977	0	1	1	no	V-SM	V-CM	NOTEST	0.42529	0.414085	-0.0385207	0	1	1	no	V-SM	V-CF	NOTEST	0.42529	0.362908	-0.228845
XLOC_000815	NM_175210	chr1:71289663-71461484	Abca12	V-SF	V-SM	NOTEST	0.115165	0.0309022	-1.89792	0	1	1	no	V-CF	V-CM	NOTEST	0.0530523	0.0420464	-0.335434	0	1	1	no	V-SF	V-CF	NOTEST	0.115165	0.0530523	-1.11821	0	1	1	no	V-SM	V-CM	NOTEST	0.0309022	0.0420464	0.444273	0	1	1	no	V-SM	V-CF	NOTEST	0.0309022	0.0530523	0.779707
XLOC_000816	NM_010233	chr1:71632096-71699745	Fn1	V-SF	V-SM	OK	91.0124	74.7586	-0.283824	-0.975225	0.0922	0.998462	no	V-CF	V-CM	OK	75.2981	68.7563	-0.131122	-0.506783	0.38425	0.998462	no	V-SF	V-CF	OK	91.0124	75.2981	-0.27345	-0.938164	0.10505	0.998462	no	V-SM	V-CM	OK	74.7586	68.7563	-0.120748	-0.467584	0.4195	0.998462	no	V-SM	V-CF	OK	74.7586	75.2981	0.0103736
XLOC_000817	NR_040454	chr1:72005571-72051769	4933417E11Rik	V-SF	V-SM	NOTEST	0.0510788	0	#NAME?	0	1	1	no	V-CF	V-CM	NOTEST	0.0554778	0	#NAME?	0	1	1	no	V-SF	V-CF	NOTEST	0.0510788	0.0554778	0.119187	0	1	1	no	V-SM	V-CM	NOTEST	0	0	0	0	1	1	no	V-SM	V-CF	NOTEST	0	0.0554778	inf
XLOC_000818	NM_001005423	chr1:72205806-72258881	Mreg	V-SF	V-SM	OK	12.1807	13.8155	0.181692	0.806925	0.1837	0.998462	no	V-CF	V-CM	OK	13.3474	13.8854	0.0570097	0.255054	0.67555	0.998462	no	V-SF	V-CF	OK	12.1807	13.3474	0.131964	0.583602	0.3365	0.998462	no	V-SM	V-CM	OK	13.8155	13.8854	0.00728193	0.0327197	0.9538	0.998462	no	V-SM	V-CF	OK	13.8155	13.3474	-0.0497277
XLOC_000819	NM_023523	chr1:72305746-72330888	Pecr	V-SF	V-SM	OK	8.39758	9.13028	0.120685	0.417653	0.51815	0.998462	no	V-CF	V-CM	OK	8.74425	9.74962	0.157011	0.553732	0.41175	0.998462	no	V-SF	V-CF	OK	8.39758	8.74425	0.058361	0.201043	0.757	0.998462	no	V-SM	V-CM	OK	9.13028	9.74962	0.0946865	0.335544	0.61875	0.998462	no	V-SM	V-CF	OK	9.13028	8.74425	-0.0623242
XLOC_000820	NM_001045533	chr1:72473685-72583138	2013-03-04	V-SF	V-SM	OK	0.999461	1.13593	0.184656	0.448226	0.45375	0.998462	no	V-CF	V-CM	OK	1.07499	1.23728	0.202849	0.507133	0.40385	0.998462	no	V-SF	V-CF	OK	0.999461	1.07499	0.105102	0.254319	0.6692	0.998462	no	V-SM	V-CM	OK	1.13593	1.23728	0.123295	0.309279	0.6016	0.998462	no	V-SM	V-CF	OK	1.13593	1.07499	-0.0795543
XLOC_000821	NM_176980	chr1:72689553-72747138	Ankar	V-SF	V-SM	NOTEST	0	0	0	0	1	1	no	V-CF	V-CM	NOTEST	0.0107635	0	#NAME?	0	1	1	no	V-SF	V-CF	NOTEST	0	0.0107635	inf	0	1	1	no	V-SM	V-CM	NOTEST	0	0	0	0	1	1	no	V-SM	V-CF	NOTEST	0	0.0107635	inf
XLOC_000822	NM_010518	chr1:72904638-72921439	Igfbp5	V-SF	V-SM	OK	163.514	181.504	0.150586	0.457539	0.4455	0.998462	no	V-CF	V-CM	OK	133.064	156.446	0.233543	0.808546	0.17195	0.998462	no	V-SF	V-CF	OK	163.514	133.064	-0.297293	-0.965824	0.10545	0.998462	no	V-SM	V-CM	OK	181.504	156.446	-0.214335	-0.688179	0.244	0.998462	no	V-SM	V-CF	OK	181.504	133.064	-0.447878
XLOC_000823	NM_009407	chr1:73061648-73062473	Tnp1	V-SF	V-SM	NOTEST	0	0	0	0	1	1	no	V-CF	V-CM	NOTEST	0	0	0	0	1	1	no	V-SF	V-CF	NOTEST	0	0	0	0	1	1	no	V-SM	V-CM	NOTEST	0	0	0	0	1	1	no	V-SM	V-CF	NOTEST	0	0	0
XLOC_000824	NR_003202	chr1:73437958-73477353	Pinc	V-SF	V-SM	NOTEST	0	0	0	0	1	1	no	V-CF	V-CM	NOTEST	0	0	0	0	1	1	no	V-SF	V-CF	NOTEST	0	0	0	0	1	1	no	V-SM	V-CM	NOTEST	0	0	0	0	1	1	no	V-SM	V-CF	NOTEST	0	0	0
XLOC_000825	NR_045311	chr1:73664954-73911040	6030407O03Rik	V-SF	V-SM	NOTEST	0.468214	0.311926	-0.585965	0	1	1	no	V-CF	V-CM	NOTEST	0.390197	0.340712	-0.195651	0	1	1	no	V-SF	V-CF	NOTEST	0.468214	0.390197	-0.262966	0	1	1	no	V-SM	V-CM	NOTEST	0.311926	0.340712	0.127347	0	1	1	no	V-SM	V-CF	NOTEST	0.311926	0.390197	0.322998
XLOC_000826	NM_027884	chr1:73956804-74171021	Tns1	V-SF	V-SM	OK	23.9566	25.0237	0.0628703	0.292412	0.61495	0.998462	no	V-CF	V-CM	OK	23.886	24.0906	0.0123039	0.0574129	0.91955	0.998462	no	V-SF	V-CF	OK	23.9566	23.886	-0.00425835	-0.0198737	0.9714	0.998462	no	V-SM	V-CM	OK	25.0237	24.0906	-0.0548247	-0.254951	0.6533	0.998462	no	V-SM	V-CF	OK	25.0237	23.886	-0.0671286
XLOC_000827	NM_178241	chr1:74238359-74241205	Cxcr1	V-SF	V-SM	NOTEST	0.0964814	0.101092	0.0673509	0	1	1	no	V-CF	V-CM	NOTEST	0.0536938	0.223296	2.05613	0	1	1	no	V-SF	V-CF	NOTEST	0.0964814	0.0536938	-0.845494	0	1	1	no	V-SM	V-CM	NOTEST	0.101092	0.223296	1.14329	0	1	1	no	V-SM	V-CF	NOTEST	0.101092	0.0536938	-0.912844
XLOC_000828	NM_001190444,NM_146110	chr1:74326413-74331312	Aamp	V-SF	V-SM	OK	62.6393	61.6442	-0.0231008	-0.111289	0.84515	0.998462	no	V-CF	V-CM	OK	60.7168	62.8233	0.0492037	0.23549	0.68685	0.998462	no	V-SF	V-CF	OK	62.6393	60.7168	-0.0449713	-0.215714	0.7055	0.998462	no	V-SM	V-CM	OK	61.6442	62.8233	0.0273332	0.131383	0.81765	0.998462	no	V-SM	V-CF	OK	61.6442	60.7168	-0.0218705
XLOC_000829	NM_027154	chr1:74331607-74400266	Tmbim1	V-SF	V-SM	OK	42.237	44.2293	0.066498	0.326441	0.5918	0.998462	no	V-CF	V-CM	OK	42.2138	41.9721	-0.00828583	-0.0408357	0.94755	0.998462	no	V-SF	V-CF	OK	42.237	42.2138	-0.000790578	-0.00387468	0.994	0.998462	no	V-SM	V-CM	OK	44.2293	41.9721	-0.0755744	-0.373071	0.55065	0.998462	no	V-SM	V-CF	OK	44.2293	42.2138	-0.0672886
XLOC_000830	NM_176972	chr1:74455957-74634602	Usp37	V-SF	V-SM	OK	6.72523	6.49835	-0.0495104	-0.105629	0.8556	0.998462	no	V-CF	V-CM	OK	7.36411	6.83888	-0.106751	-0.233512	0.6917	0.998462	no	V-SF	V-CF	OK	6.72523	7.36411	0.130927	0.290889	0.619	0.998462	no	V-SM	V-CM	OK	6.49835	6.83888	0.0736862	0.154963	0.78735	0.998462	no	V-SM	V-CF	OK	6.49835	7.36411	0.180437
XLOC_000831	NM_029888	chr1:74455957-74634602	Zfp142	V-SF	V-SM	OK	2.13076	2.08379	-0.0321527	-0.0399059	0.9441	0.998462	no	V-CF	V-CM	OK	2.03803	2.18892	0.103044	0.120099	0.83735	0.998462	no	V-SF	V-CF	OK	2.13076	2.03803	-0.0641922	-0.0756574	0.8956	0.998462	no	V-SM	V-CM	OK	2.08379	2.18892	0.0710042	0.0870422	0.88095	0.998462	no	V-SM	V-CF	OK	2.08379	2.03803	-0.0320394
XLOC_000832	NM_021313	chr1:74640325-74647971	Rnf25	V-SF	V-SM	OK	13.0775	14.7767	0.176241	0.729712	0.2621	0.998462	no	V-CF	V-CM	OK	13.1327	13.471	0.0366967	0.150421	0.81565	0.998462	no	V-SF	V-CF	OK	13.0775	13.1327	0.00607828	0.0247654	0.9691	0.998462	no	V-SM	V-CM	OK	14.7767	13.471	-0.133466	-0.556058	0.3922	0.998462	no	V-SM	V-CF	OK	14.7767	13.1327	-0.170163
XLOC_000833	NM_153744	chr1:74785495-74795529	Prkag3	V-SF	V-SM	NOTEST	0.034806	0	#NAME?	0	1	1	no	V-CF	V-CM	NOTEST	0	0.0159383	inf	0	1	1	no	V-SF	V-CF	NOTEST	0.034806	0	#NAME?	0	1	1	no	V-SM	V-CM	NOTEST	0	0.0159383	inf	0	1	1	no	V-SM	V-CF	NOTEST	0	0	0
XLOC_000834	NM_153111	chr1:74928082-74931982	Fev	V-SF	V-SM	NOTEST	0	0	0	0	1	1	no	V-CF	V-CM	NOTEST	0.0359384	0	#NAME?	0	1	1	no	V-SF	V-CF	NOTEST	0	0.0359384	inf	0	1	1	no	V-SM	V-CM	NOTEST	0	0	0	0	1	1	no	V-SM	V-CF	NOTEST	0	0.0359384	inf
XLOC_000835	NM_021541	chr1:74936517-74939709	Cryba2	V-SF	V-SM	NOTEST	0	0	0	0	1	1	no	V-CF	V-CM	NOTEST	0.182593	0.080929	-1.1739	0	1	1	no	V-SF	V-CF	NOTEST	0	0.182593	inf	0	1	1	no	V-SM	V-CM	NOTEST	0	0.080929	inf	0	1	1	no	V-SM	V-CF	NOTEST	0	0.182593	inf
XLOC_000836	NR_029876	chr1:74947231-74947295	Mir375	V-SF	V-SM	NOTEST	0	0	0	0	1	1	no	V-CF	V-CM	NOTEST	0	0	0	0	1	1	no	V-SF	V-CF	NOTEST	0	0	0	0	1	1	no	V-SM	V-CM	NOTEST	0	0	0	0	1	1	no	V-SM	V-CF	NOTEST	0	0	0
XLOC_000837	NM_001039495	chr1:74948653-74982173	Ccdc108	V-SF	V-SM	OK	5.83091	5.14375	-0.180902	-0.769129	0.1908	0.998462	no	V-CF	V-CM	OK	5.46444	6.00205	0.13538	0.582989	0.3241	0.998462	no	V-SF	V-CF	OK	5.83091	5.46444	-0.093647	-0.400109	0.49905	0.998462	no	V-SM	V-CM	OK	5.14375	6.00205	0.222635	0.953974	0.10505	0.998462	no	V-SM	V-CF	OK	5.14375	5.46444	0.0872548
XLOC_000838	NM_010544	chr1:74991891-74998225	Ihh	V-SF	V-SM	NOTEST	0.0948023	0.0903147	-0.0699616	0	1	1	no	V-CF	V-CM	NOTEST	0.176409	0.0942239	-0.904763	0	1	1	no	V-SF	V-CF	NOTEST	0.0948023	0.176409	0.895934	0	1	1	no	V-SM	V-CM	NOTEST	0.0903147	0.0942239	0.0611324	0	1	1	no	V-SM	V-CF	NOTEST	0.0903147	0.176409	0.965895
XLOC_000839	NM_029342	chr1:75013919-75121800	Nhej1	V-SF	V-SM	OK	3.00079	3.88989	0.374388	0.878528	0.2054	0.998462	no	V-CF	V-CM	OK	3.96671	2.87684	-0.463456	-1.07595	0.1262	0.998462	no	V-SF	V-CF	OK	3.00079	3.96671	0.402601	0.944373	0.176	0.998462	no	V-SM	V-CM	OK	3.88989	2.87684	-0.435243	-1.01082	0.1485	0.998462	no	V-SM	V-CF	OK	3.88989	3.96671	0.0282128
XLOC_000840	NM_194333	chr1:75122115-75130464	Slc23a3	V-SF	V-SM	OK	0.87921	1.07923	0.295721	0.521519	0.3938	0.998462	no	V-CF	V-CM	OK	0.714326	1.04059	0.542741	0.914778	0.14275	0.998462	no	V-SF	V-CF	OK	0.87921	0.714326	-0.299626	-0.48402	0.4305	0.998462	no	V-SM	V-CM	OK	1.07923	1.04059	-0.0526064	-0.0976313	0.874	0.998462	no	V-SM	V-CF	OK	1.07923	0.714326	-0.595347
XLOC_000841	NM_026977	chr1:75131788-75138942	Cnppd1	V-SF	V-SM	OK	15.5519	15.4011	-0.0140525	-0.0652964	0.9145	0.998462	no	V-CF	V-CM	OK	15.4558	16.762	0.117041	0.545829	0.37285	0.998462	no	V-SF	V-CF	OK	15.5519	15.4558	-0.00893699	-0.0414662	0.95025	0.998462	no	V-SM	V-CM	OK	15.4011	16.762	0.122156	0.570524	0.35255	0.998462	no	V-SM	V-CF	OK	15.4011	15.4558	0.00511555
XLOC_000842	NM_023732	chr1:75168214-75176857	Abcb6	V-SF	V-SM	OK	10.256	11.3217	0.142622	0.624818	0.3037	0.998462	no	V-CF	V-CM	OK	10.303	12.2479	0.24947	1.10254	0.06735	0.998462	no	V-SF	V-CF	OK	10.256	10.303	0.00659336	0.0286125	0.96515	0.998462	no	V-SM	V-CM	OK	11.3217	12.2479	0.113442	0.50632	0.40065	0.998462	no	V-SM	V-CF	OK	11.3217	10.303	-0.136028
XLOC_000843	NM_001003917	chr1:75177439-75188497	Atg9a	V-SF	V-SM	OK	8.31788	8.65679	0.0576165	0.250219	0.67975	0.998462	no	V-CF	V-CM	OK	8.49058	8.94221	0.0747685	0.326828	0.5806	0.998462	no	V-SF	V-CF	OK	8.31788	8.49058	0.0296472	0.128398	0.831	0.998462	no	V-SM	V-CM	OK	8.65679	8.94221	0.0467993	0.205145	0.72435	0.998462	no	V-SM	V-CF	OK	8.65679	8.49058	-0.0279692
XLOC_000844	NM_029010	chr1:75188708-75207353	Glb1l	V-SF	V-SM	OK	4.98046	4.43691	-0.166726	-0.420211	0.46475	0.998462	no	V-CF	V-CM	OK	4.53886	4.3289	-0.0683302	-0.182599	0.75	0.998462	no	V-SF	V-CF	OK	4.98046	4.53886	-0.133948	-0.36688	0.52345	0.998462	no	V-SM	V-CM	OK	4.43691	4.3289	-0.0355529	-0.0877496	0.87625	0.998462	no	V-SM	V-CF	OK	4.43691	4.53886	0.0327773
XLOC_000845	NM_009447	chr1:75207403-75215828	Tuba4a	V-SF	V-SM	OK	23.5074	24.9472	0.0857639	0.282836	0.617	0.998462	no	V-CF	V-CM	OK	25.381	25.6989	0.0179608	0.0594282	0.9169	0.998462	no	V-SF	V-CF	OK	23.5074	25.381	0.110633	0.37423	0.5112	0.998462	no	V-SM	V-CM	OK	24.9472	25.6989	0.04283	0.13831	0.81005	0.998462	no	V-SM	V-CF	OK	24.9472	25.381	0.0248692
XLOC_000846	NM_001243090,NM_001243091	chr1:75216669-75228668	A630095N17Rik	V-SF	V-SM	NOTEST	0	0	0	0	1	1	no	V-CF	V-CM	NOTEST	0.0812265	0.088648	0.126137	0	1	1	no	V-SF	V-CF	NOTEST	0	0.0812265	inf	0	1	1	no	V-SM	V-CM	NOTEST	0	0.088648	inf	0	1	1	no	V-SM	V-CF	NOTEST	0	0.0812265	inf
XLOC_000847	NM_008985	chr1:75243615-75260783	Ptprn	V-SF	V-SM	OK	0.901155	0.829506	-0.119522	-0.252629	0.67295	0.998462	no	V-CF	V-CM	OK	1.05725	0.979564	-0.110105	-0.248412	0.67635	0.998462	no	V-SF	V-CF	OK	0.901155	1.05725	0.230469	0.50791	0.40155	0.998462	no	V-SM	V-CM	OK	0.829506	0.979564	0.239886	0.51808	0.39385	0.998462	no	V-SM	V-CF	OK	0.829506	1.05725	0.349991
XLOC_000848	NM_009049	chr1:75268776-75274955	Resp18	V-SF	V-SM	OK	13.867	14.585	0.0728247	0.269559	0.71415	0.998462	no	V-CF	V-CM	OK	16.8021	14.1945	-0.243308	-0.929265	0.20825	0.998462	no	V-SF	V-CF	OK	13.867	16.8021	0.276979	1.04828	0.15315	0.998462	no	V-SM	V-CM	OK	14.585	14.1945	-0.0391542	-0.146196	0.8436	0.998462	no	V-SM	V-CF	OK	14.585	16.8021	0.204154
XLOC_000849	NM_001110831,NM_016878	chr1:75305139-75314212	Dnpep	V-SF	V-SM	OK	27.4598	28.4844	0.0528517	0.231092	0.69025	0.998462	no	V-CF	V-CM	OK	27.4099	28.7408	0.0684072	0.299994	0.59995	0.998462	no	V-SF	V-CF	OK	27.4598	27.4099	-0.00262694	-0.0115228	0.98555	0.998462	no	V-SM	V-CM	OK	28.4844	28.7408	0.0129285	0.0565169	0.92145	0.998462	no	V-SM	V-CF	OK	28.4844	27.4099	-0.0554787
XLOC_000850	NR_037976	chr1:75364784-75371590	Gm15179	V-SF	V-SM	NOTEST	0	0	0	0	1	1	no	V-CF	V-CM	NOTEST	0	0	0	0	1	1	no	V-SF	V-CF	NOTEST	0	0	0	0	1	1	no	V-SM	V-CM	NOTEST	0	0	0	0	1	1	no	V-SM	V-CF	NOTEST	0	0	0
XLOC_000851	NM_001001565,NM_001001566	chr1:75471143-75476046	Chpf	V-SF	V-SM	OK	17.3781	15.6968	-0.146806	-0.652376	0.2561	0.998462	no	V-CF	V-CM	OK	15.6993	15.3307	-0.0342746	-0.151792	0.7883	0.998462	no	V-SF	V-CF	OK	17.3781	15.6993	-0.146578	-0.655783	0.25325	0.998462	no	V-SM	V-CM	OK	15.6968	15.3307	-0.0340463	-0.149784	0.7941	0.998462	no	V-SM	V-CF	OK	15.6968	15.6993	0.000228315
XLOC_000852	NM_178884	chr1:75482399-75503027	Obsl1	V-SF	V-SM	OK	2.55566	2.65696	0.0560798	0.199762	0.74025	0.998462	no	V-CF	V-CM	OK	2.46601	2.54477	0.0453545	0.159581	0.7941	0.998462	no	V-SF	V-CF	OK	2.55566	2.46601	-0.0515159	-0.181311	0.76225	0.998462	no	V-SM	V-CM	OK	2.65696	2.54477	-0.0622413	-0.221647	0.7123	0.998462	no	V-SM	V-CF	OK	2.65696	2.46601	-0.107596
XLOC_000853	NM_007936	chr1:77363759-77511663	Epha4	V-SF	V-SM	OK	9.17727	9.56623	0.0598852	0.281631	0.62935	0.998462	no	V-CF	V-CM	OK	9.07345	8.62426	-0.0732494	-0.343397	0.5576	0.998462	no	V-SF	V-CF	OK	9.17727	9.07345	-0.016415	-0.0770158	0.8962	0.998462	no	V-SM	V-CM	OK	9.56623	8.62426	-0.14955	-0.702745	0.2376	0.998462	no	V-SM	V-CF	OK	9.56623	9.07345	-0.0763002
XLOC_000854	NM_001159520,NM_008781	chr1:78097841-78193711	Pax3	V-SF	V-SM	OK	2.87271	2.97931	0.0525643	0.164387	0.77495	0.998462	no	V-CF	V-CM	OK	3.23616	2.74812	-0.235834	-0.73505	0.2005	0.998462	no	V-SF	V-CF	OK	2.87271	3.23616	0.171867	0.543877	0.3483	0.998462	no	V-SM	V-CM	OK	2.97931	2.74812	-0.116531	-0.359065	0.5395	0.998462	no	V-SM	V-CF	OK	2.97931	3.23616	0.119303
XLOC_000855	NM_011811	chr1:78421410-78485421	Farsb	V-SF	V-SM	OK	21.4112	20.4419	-0.0668363	-0.317715	0.61055	0.998462	no	V-CF	V-CM	OK	21.368	20.2461	-0.0778093	-0.369914	0.54895	0.998462	no	V-SF	V-CF	OK	21.4112	21.368	-0.00291414	-0.0139029	0.9839	0.998462	no	V-SM	V-CM	OK	20.4419	20.2461	-0.0138871	-0.0657843	0.91655	0.998462	no	V-SM	V-CF	OK	20.4419	21.368	0.0639222
XLOC_000856	NM_009129	chr1:79431243-79436665	Scg2	V-SF	V-SM	OK	0.808397	0.776207	-0.0586227	-0.103256	0.86525	0.998462	no	V-CF	V-CM	OK	1.24045	0.925081	-0.42321	-0.844294	0.17565	0.998462	no	V-SF	V-CF	OK	0.808397	1.24045	0.617725	1.20567	0.0564	0.998462	no	V-SM	V-CM	OK	0.776207	0.925081	0.253138	0.453854	0.45775	0.998462	no	V-SM	V-CF	OK	0.776207	1.24045	0.676348
XLOC_000857	NM_183027	chr1:79603450-79668547	Ap1s3	V-SF	V-SM	OK	1.7112	1.56905	-0.125117	-0.313837	0.6062	0.998462	no	V-CF	V-CM	OK	1.61086	1.67633	0.0574761	0.145171	0.8178	0.998462	no	V-SF	V-CF	OK	1.7112	1.61086	-0.087175	-0.219988	0.72415	0.998462	no	V-SM	V-CM	OK	1.56905	1.67633	0.0954179	0.239552	0.69495	0.998462	no	V-SM	V-CF	OK	1.56905	1.61086	0.0379419
XLOC_000858	NM_001111279,NM_027057	chr1:79698836-79758344	Wdfy1	V-SF	V-SM	OK	12.166	10.6373	-0.193723	-0.854057	0.1268	0.998462	no	V-CF	V-CM	OK	11.1822	10.7791	-0.0529655	-0.232548	0.67395	0.998462	no	V-SF	V-CF	OK	12.166	11.1822	-0.121656	-0.539033	0.33765	0.998462	no	V-SM	V-CM	OK	10.6373	10.7791	0.0191014	0.0834538	0.8817	0.998462	no	V-SM	V-CF	OK	10.6373	11.1822	0.0720668
XLOC_000859	NM_009255	chr1:79790895-79855240	Serpine2	V-SF	V-SM	OK	244.064	221.561	-0.139557	-0.621113	0.31365	0.998462	no	V-CF	V-CM	OK	240.691	226.378	-0.0884509	-0.394622	0.52235	0.998462	no	V-SF	V-CF	OK	244.064	240.691	-0.0200767	-0.0886373	0.88255	0.998462	no	V-SM	V-CM	OK	221.561	226.378	0.0310292	0.139579	0.82065	0.998462	no	V-SM	V-CF	OK	221.561	240.691	0.11948
XLOC_000860	NM_173425	chr1:80195273-80210519	Fam124b	V-SF	V-SM	NOTEST	0.0520468	0.119425	1.19823	0	1	1	no	V-CF	V-CM	NOTEST	0.0175697	0.0475564	1.43655	0	1	1	no	V-SF	V-CF	NOTEST	0.0520468	0.0175697	-1.56672	0	1	1	no	V-SM	V-CM	NOTEST	0.119425	0.0475564	-1.3284	0	1	1	no	V-SM	V-CF	NOTEST	0.119425	0.0175697	-2.76495
XLOC_000861	NM_016716	chr1:80263392-80337005	Cul3	V-SF	V-SM	OK	50.6781	51.4136	0.0207854	0.10564	0.86415	0.998462	no	V-CF	V-CM	OK	50.837	49.9788	-0.0245634	-0.124775	0.8367	0.998462	no	V-SF	V-CF	OK	50.6781	50.837	0.00451515	0.0229741	0.97005	0.998462	no	V-SM	V-CM	OK	51.4136	49.9788	-0.0408337	-0.207187	0.73545	0.998462	no	V-SM	V-CF	OK	51.4136	50.837	-0.0162703
XLOC_000862	NM_175291	chr1:80497647-80755128	Dock10	V-SF	V-SM	OK	10.6556	10.415	-0.0329524	-0.157995	0.7863	0.998462	no	V-CF	V-CM	OK	10.9218	10.4678	-0.0612533	-0.294926	0.62035	0.998462	no	V-SF	V-CF	OK	10.6556	10.9218	0.0355994	0.17138	0.77475	0.998462	no	V-SM	V-CM	OK	10.415	10.4678	0.00729844	0.0349988	0.9534	0.998462	no	V-SM	V-CF	OK	10.415	10.9218	0.0685518
XLOC_000863	NM_010570	chr1:82229679-82288014	Irs1	V-SF	V-SM	OK	10.058	9.00362	-0.159771	-0.772261	0.18455	0.998462	no	V-CF	V-CM	OK	9.7034	8.5348	-0.185132	-0.893034	0.12545	0.998462	no	V-SF	V-CF	OK	10.058	9.7034	-0.0517858	-0.251006	0.6585	0.998462	no	V-SM	V-CM	OK	9.00362	8.5348	-0.0771468	-0.371115	0.53045	0.998462	no	V-SM	V-CF	OK	9.00362	9.7034	0.107985
XLOC_000864	NM_007735	chr1:82447297-82583424	Col4a4	V-SF	V-SM	NOTEST	0.525571	0.623857	0.247331	0	1	1	no	V-CF	V-CM	NOTEST	0.567743	0.57196	0.0106767	0	1	1	no	V-SF	V-CF	NOTEST	0.525571	0.567743	0.111353	0	1	1	no	V-SM	V-CM	NOTEST	0.623857	0.57196	-0.125301	0	1	1	no	V-SM	V-CF	NOTEST	0.623857	0.567743	-0.135978
XLOC_000865	NM_025453	chr1:82753223-82765031	Tm4sf20	V-SF	V-SM	NOTEST	0	0	0	0	1	1	no	V-CF	V-CM	NOTEST	0.035298	0	#NAME?	0	1	1	no	V-SF	V-CF	NOTEST	0	0.035298	inf	0	1	1	no	V-SM	V-CM	NOTEST	0	0	0	0	1	1	no	V-SM	V-CF	NOTEST	0	0.035298	inf
XLOC_000866	NM_030556	chr1:83009097-83035023	Slc19a3	V-SF	V-SM	NOTEST	0.175304	0.208818	0.252387	0	1	1	no	V-CF	V-CM	NOTEST	0.212151	0.122337	-0.794223	0	1	1	no	V-SF	V-CF	NOTEST	0.175304	0.212151	0.27523	0	1	1	no	V-SM	V-CM	NOTEST	0.208818	0.122337	-0.77138	0	1	1	no	V-SM	V-CF	NOTEST	0.208818	0.212151	0.0228434
XLOC_000867	NM_172430	chr1:83252355-83404775	Sphkap	V-SF	V-SM	OK	5.17334	5.18581	0.0034729	0.0149961	0.98135	0.998462	no	V-CF	V-CM	OK	6.11013	5.1205	-0.25492	-1.11849	0.05795	0.998462	no	V-SF	V-CF	OK	5.17334	6.11013	0.240108	1.05344	0.07285	0.998462	no	V-SM	V-CM	OK	5.18581	5.1205	-0.0182846	-0.078958	0.8949	0.998462	no	V-SM	V-CF	OK	5.18581	6.11013	0.236635
XLOC_000868	NM_001003948	chr1:84032867-84281220	Pid1	V-SF	V-SM	OK	14.598	12.3765	-0.238174	-1.07424	0.0791	0.998462	no	V-CF	V-CM	OK	11.1828	10.8614	-0.0420656	-0.182423	0.76315	0.998462	no	V-SF	V-CF	OK	14.598	11.1828	-0.384495	-1.71383	0.00515	0.427795	no	V-SM	V-CM	OK	12.3765	10.8614	-0.188387	-0.826149	0.1735	0.998462	no	V-SM	V-CF	OK	12.3765	11.1828	-0.146322
XLOC_000869	NM_152915	chr1:84366413-84692796	Dner	V-SF	V-SM	OK	8.24198	7.23084	-0.188827	-0.760075	0.1772	0.998462	no	V-CF	V-CM	OK	7.59646	8.74874	0.203749	0.827605	0.1454	0.998462	no	V-SF	V-CF	OK	8.24198	7.59646	-0.117665	-0.4773	0.39995	0.998462	no	V-SM	V-CM	OK	7.23084	8.74874	0.274911	1.10805	0.04925	0.998462	no	V-SM	V-CF	OK	7.23084	7.59646	0.0711625
XLOC_000870	NM_133975	chr1:84717763-84835879	Trip12	V-SF	V-SM	OK	32.9123	33.3871	0.0206645	0.0924834	0.8733	0.998462	no	V-CF	V-CM	OK	32.5391	32.9335	0.0173807	0.0780642	0.8924	0.998462	no	V-SF	V-CF	OK	32.9123	32.5391	-0.0164515	-0.0738756	0.9	0.998462	no	V-SM	V-CM	OK	33.3871	32.9335	-0.0197354	-0.0883437	0.87975	0.998462	no	V-SM	V-CF	OK	33.3871	32.5391	-0.037116
XLOC_000871	NM_027921	chr1:84903279-84931658	Slc16a14	V-SF	V-SM	NOTEST	0.0632128	0.0763046	0.271555	0	1	1	no	V-CF	V-CM	NOTEST	0.108551	0.0390629	-1.47451	0	1	1	no	V-SF	V-CF	NOTEST	0.0632128	0.108551	0.780089	0	1	1	no	V-SM	V-CM	NOTEST	0.0763046	0.0390629	-0.965972	0	1	1	no	V-SM	V-CF	NOTEST	0.0763046	0.108551	0.508534
XLOC_000872	NM_213615	chr1:85084713-85106428	A530032D15Rik	V-SF	V-SM	NOTEST	0.116255	0.19672	0.75885	0	1	1	no	V-CF	V-CM	NOTEST	0.148209	0.134334	-0.141814	0	1	1	no	V-SF	V-CF	NOTEST	0.116255	0.148209	0.350342	0	1	1	no	V-SM	V-CM	NOTEST	0.19672	0.134334	-0.550323	0	1	1	no	V-SM	V-CF	NOTEST	0.19672	0.148209	-0.408508
XLOC_000873	NM_001037909,NM_175219	chr1:85242918-85267141	C130026I21Rik	V-SF	V-SM	NOTEST	0.330819	0.483388	0.547138	0	1	1	no	V-CF	V-CM	NOTEST	0.51084	0.298637	-0.774481	0	1	1	no	V-SF	V-CF	NOTEST	0.330819	0.51084	0.626829	0	1	1	no	V-SM	V-CM	NOTEST	0.483388	0.298637	-0.69479	0	1	1	no	V-SM	V-CF	NOTEST	0.483388	0.51084	0.0796916
XLOC_000874	NM_030194,NM_175397	chr1:87473474-87541611	Sp110	V-SF	V-SM	OK	1.56913	1.55832	-0.00996699	-0.0144771	0.9747	0.998462	no	V-CF	V-CM	OK	1.46212	1.44593	-0.016064	-0.0248466	0.9718	0.998462	no	V-SF	V-CF	OK	1.56913	1.46212	-0.101903	-0.168327	0.78115	0.998462	no	V-SM	V-CM	OK	1.55832	1.44593	-0.108	-0.148984	0.81195	0.998462	no	V-SM	V-CF	OK	1.55832	1.46212	-0.0919357
XLOC_000875	NM_177055	chr1:87613657-87633181	A630001G21Rik	V-SF	V-SM	OK	0.694496	1.15823	0.737887	1.22351	0.05075	0.998462	no	V-CF	V-CM	OK	0.7557	1.18481	0.648767	1.10652	0.0816	0.998462	no	V-SF	V-CF	NOTEST	0.694496	0.7557	0.121847	0	1	1	no	V-SM	V-CM	OK	1.15823	1.18481	0.032728	0.0621435	0.9258	0.998462	no	V-SM	V-CF	OK	1.15823	0.7557	-0.616039
XLOC_000876	NM_001033290	chr1:87836111-87857630	Gpr55	V-SF	V-SM	NOTEST	0.119575	0.246352	1.04281	0	1	1	no	V-CF	V-CM	NOTEST	0.179568	0.197187	0.135035	0	1	1	no	V-SF	V-CF	NOTEST	0.119575	0.179568	0.586615	0	1	1	no	V-SM	V-CM	NOTEST	0.246352	0.197187	-0.321157	0	1	1	no	V-SM	V-CF	NOTEST	0.246352	0.179568	-0.456192
XLOC_000877	NM_008311	chr1:87961193-88035870	Htr2b	V-SF	V-SM	NOTEST	0.0486418	0.102567	1.07629	0	1	1	no	V-CF	V-CM	NOTEST	0.0270721	0.135057	2.31869	0	1	1	no	V-SF	V-CF	NOTEST	0.0486418	0.0270721	-0.845388	0	1	1	no	V-SM	V-CM	NOTEST	0.102567	0.135057	0.397014	0	1	1	no	V-SM	V-CF	NOTEST	0.102567	0.0270721	-1.92168
XLOC_000878	NM_010880	chr1:88241293-88256030	Ncl	V-SF	V-SM	OK	19.6451	20.0026	0.026016	0.126036	0.82615	0.998462	no	V-CF	V-CM	OK	20.3384	19.9884	-0.0250437	-0.120669	0.83475	0.998462	no	V-SF	V-CF	OK	19.6451	20.3384	0.0500368	0.242324	0.67705	0.998462	no	V-SM	V-CM	OK	20.0026	19.9884	-0.00102294	-0.00493051	0.992	0.998462	no	V-SM	V-CF	OK	20.0026	20.3384	0.0240207
XLOC_000879	NR_028478	chr1:88241293-88256030	Snora75	V-SF	V-SM	OK	38.6894	16.2628	-1.25037	-3.9774	0.6455	0.998462	no	V-CF	V-CM	OK	24.9087	15.5696	-0.677924	-0.0673314	0.7104	0.998462	no	V-SF	V-CF	OK	38.6894	24.9087	-0.635287	-2.30188	0.75185	0.998462	no	V-SM	V-CM	OK	16.2628	15.5696	-0.0628459	-0.00624116	0.7605	0.998462	no	V-SM	V-CF	OK	16.2628	24.9087	0.615078
XLOC_000880	NR_002851	chr1:88241293-88256030	Snord82	V-SF	V-SM	OK	3047.4	1504.82	-1.01799	-0.0921399	0.65385	0.998462	no	V-CF	V-CM	OK	3576.84	1356.02	-1.39931	-0.229391	0.6269	0.998462	no	V-SF	V-CF	OK	3047.4	3576.84	0.231105	0.0288998	0.8217	0.998462	no	V-SM	V-CM	OK	1504.82	1356.02	-0.150213	-0.015385	0.76315	0.998462	no	V-SM	V-CF	OK	1504.82	3576.84	1.24909
XLOC_000881	NM_010341	chr1:88282899-88284716	Nmur1	V-SF	V-SM	NOTEST	0.173647	0.0460234	-1.91572	0	1	1	no	V-CF	V-CM	NOTEST	0.0447721	0.121579	1.44122	0	1	1	no	V-SF	V-CF	NOTEST	0.173647	0.0447721	-1.95548	0	1	1	no	V-SM	V-CM	NOTEST	0.0460234	0.121579	1.40145	0	1	1	no	V-SM	V-CF	NOTEST	0.0460234	0.0447721	-0.039768
XLOC_000882	NM_008801	chr1:88439589-88479076	Pde6d	V-SF	V-SM	OK	45.2837	47.3031	0.062941	0.32687	0.62695	0.998462	no	V-CF	V-CM	OK	45.3605	48.8172	0.105956	0.551484	0.4091	0.998462	no	V-SF	V-CF	OK	45.2837	45.3605	0.00244201	0.0126071	0.98455	0.998462	no	V-SM	V-CM	OK	47.3031	48.8172	0.0454566	0.238024	0.71795	0.998462	no	V-SM	V-CF	OK	47.3031	45.3605	-0.060499
XLOC_000883	NM_010933	chr1:88562867-88567148	Nppc	V-SF	V-SM	OK	3.50339	3.57643	0.0297718	0.0728414	0.90195	0.998462	no	V-CF	V-CM	OK	3.05917	3.51103	0.19875	0.473994	0.4937	0.998462	no	V-SF	V-CF	OK	3.50339	3.05917	-0.195607	-0.466016	0.4948	0.998462	no	V-SM	V-CM	OK	3.57643	3.51103	-0.0266287	-0.0652222	0.91105	0.998462	no	V-SM	V-CF	OK	3.57643	3.05917	-0.225379
XLOC_000884	NM_007433	chr1:88983265-88986503	Alppl2	V-SF	V-SM	NOTEST	0	0	0	0	1	1	no	V-CF	V-CM	NOTEST	0	0	0	0	1	1	no	V-SF	V-CF	NOTEST	0	0	0	0	1	1	no	V-SM	V-CM	NOTEST	0	0	0	0	1	1	no	V-SM	V-CF	NOTEST	0	0	0
XLOC_000885	NM_001081082	chr1:88994576-88998181	Alpi	V-SF	V-SM	NOTEST	0	0	0	0	1	1	no	V-CF	V-CM	NOTEST	0	0	0	0	1	1	no	V-SF	V-CF	NOTEST	0	0	0	0	1	1	no	V-SM	V-CM	NOTEST	0	0	0	0	1	1	no	V-SM	V-CF	NOTEST	0	0	0
XLOC_000886	NM_021306	chr1:89044229-89051602	Ecel1	V-SF	V-SM	NOTEST	0.150984	0.146662	-0.0419082	0	1	1	no	V-CF	V-CM	NOTEST	0.148155	0.101063	-0.551844	0	1	1	no	V-SF	V-CF	NOTEST	0.150984	0.148155	-0.0272964	0	1	1	no	V-SM	V-CM	NOTEST	0.146662	0.101063	-0.537232	0	1	1	no	V-SM	V-CF	NOTEST	0.146662	0.148155	0.0146118
XLOC_000887	NM_001110227	chr1:89223572-89347385	Kcnj13	V-SF	V-SM	OK	4.11212	3.63432	-0.178197	-0.164007	0.77955	0.998462	no	V-CF	V-CM	OK	3.28536	3.32909	0.019074	0.0163688	0.97815	0.998462	no	V-SF	V-CF	OK	4.11212	3.28536	-0.323832	-0.292874	0.6117	0.998462	no	V-SM	V-CM	OK	3.63432	3.32909	-0.126561	-0.110333	0.8538	0.998462	no	V-SM	V-CF	OK	3.63432	3.28536	-0.145635
XLOC_000888	NM_001111314,NM_019867	chr1:89373403-89470445	Ngef	V-SF	V-SM	OK	8.12217	7.44432	-0.125725	-0.48142	0.40575	0.998462	no	V-CF	V-CM	OK	7.66667	6.96106	-0.139292	-0.529278	0.35435	0.998462	no	V-SF	V-CF	OK	8.12217	7.66667	-0.0832661	-0.321134	0.58285	0.998462	no	V-SM	V-CM	OK	7.44432	6.96106	-0.0968324	-0.365386	0.52325	0.998462	no	V-SM	V-CF	OK	7.44432	7.66667	0.0424594
XLOC_000889	NM_001033291,NM_001198573	chr1:89841695-89905126	Usp40	V-SF	V-SM	OK	10.2744	9.36151	-0.134247	-0.603989	0.2912	0.998462	no	V-CF	V-CM	OK	11.1669	10.21	-0.129234	-0.589843	0.30375	0.998462	no	V-SF	V-CF	OK	10.2744	11.1669	0.120162	0.546863	0.3379	0.998462	no	V-SM	V-CM	OK	9.36151	10.21	0.125175	0.564757	0.32745	0.998462	no	V-SM	V-CF	OK	9.36151	11.1669	0.254409
XLOC_000890	NM_008299	chr1:89951985-90116577	Dnajb3	V-SF	V-SM	OK	3.69348	4.73745	0.359127	0.47139	0.5001	0.998462	no	V-CF	V-CM	OK	4.78798	4.21387	-0.184269	-0.214882	0.75775	0.998462	no	V-SF	V-CF	OK	3.69348	4.78798	0.374434	0.43446	0.5253	0.998462	no	V-SM	V-CM	OK	4.73745	4.21387	-0.168962	-0.223206	0.75135	0.998462	no	V-SM	V-CF	OK	4.73745	4.78798	0.0153069
XLOC_000891	NM_172505,NM_198652,NR_040291	chr1:90123594-90174154	A730008H23Rik	V-SF	V-SM	OK	59.9139	58.9395	-0.0236558	-0.099971	0.8628	0.998462	no	V-CF	V-CM	OK	61.2199	62.5017	0.0298942	0.127203	0.82075	0.998462	no	V-SF	V-CF	OK	59.9139	61.2199	0.03111	0.132315	0.81625	0.998462	no	V-SM	V-CM	OK	58.9395	62.5017	0.08466	0.357942	0.53485	0.998462	no	V-SM	V-CF	OK	58.9395	61.2199	0.0547658
XLOC_000892	NM_008132	chr1:90396445-90406641	Glrp1	V-SF	V-SM	NOTEST	0.0252461	0	#NAME?	0	1	1	no	V-CF	V-CM	NOTEST	0.0552038	0.0480458	-0.200356	0	1	1	no	V-SF	V-CF	NOTEST	0.0252461	0.0552038	1.12871	0	1	1	no	V-SM	V-CM	NOTEST	0	0.0480458	inf	0	1	1	no	V-SM	V-CF	NOTEST	0	0.0552038	inf
XLOC_000893	NM_177305	chr1:90594800-90598766	Arl4c	V-SF	V-SM	OK	12.6878	13.5347	0.093221	0.439058	0.45485	0.998462	no	V-CF	V-CM	OK	11.8263	12.6743	0.0999102	0.466844	0.42985	0.998462	no	V-SF	V-CF	OK	12.6878	11.8263	-0.101447	-0.47364	0.42345	0.998462	no	V-SM	V-CM	OK	13.5347	12.6743	-0.0947581	-0.44667	0.45415	0.998462	no	V-SM	V-CF	OK	13.5347	11.8263	-0.194668
XLOC_000894	NR_040482	chr1:91256916-91302708	C030007H22Rik	V-SF	V-SM	NOTEST	0	0	0	0	1	1	no	V-CF	V-CM	NOTEST	0	0	0	0	1	1	no	V-SF	V-CF	NOTEST	0	0	0	0	1	1	no	V-SM	V-CM	NOTEST	0	0	0	0	1	1	no	V-SM	V-CF	NOTEST	0	0	0
XLOC_000895	NR_015540	chr1:91351385-91791857	4933400F21Rik	V-SF	V-SM	NOTEST	0	0.0140407	inf	0	1	1	no	V-CF	V-CM	NOTEST	0	0	0	0	1	1	no	V-SF	V-CF	NOTEST	0	0	0	0	1	1	no	V-SM	V-CM	NOTEST	0.0140407	0	#NAME?	0	1	1	no	V-SM	V-CF	NOTEST	0.0140407	0	#NAME?
XLOC_000896	NM_010262	chr1:91824536-91827751	Gbx2	V-SF	V-SM	NOTEST	0.0230767	0	#NAME?	0	1	1	no	V-CF	V-CM	NOTEST	0	0.0218403	inf	0	1	1	no	V-SF	V-CF	NOTEST	0.0230767	0	#NAME?	0	1	1	no	V-SM	V-CM	NOTEST	0	0.0218403	inf	0	1	1	no	V-SM	V-CF	NOTEST	0	0	0
XLOC_000897	NM_139152	chr1:91849252-91911152	Asb18	V-SF	V-SM	NOTEST	0.149527	0.0473054	-1.66033	0	1	1	no	V-CF	V-CM	NOTEST	0.25063	0.138681	-0.853783	0	1	1	no	V-SF	V-CF	NOTEST	0.149527	0.25063	0.745151	0	1	1	no	V-SM	V-CM	NOTEST	0.0473054	0.138681	1.5517	0	1	1	no	V-SM	V-CF	NOTEST	0.0473054	0.25063	2.40548
XLOC_000898	NM_029122	chr1:91938706-92049976	Iqca	V-SF	V-SM	OK	5.47841	5.77221	0.075365	0.285295	0.63965	0.998462	no	V-CF	V-CM	OK	6.74377	6.01349	-0.165353	-0.645256	0.27705	0.998462	no	V-SF	V-CF	OK	5.47841	6.74377	0.299797	1.1522	0.0602	0.998462	no	V-SM	V-CM	OK	5.77221	6.01349	0.0590791	0.226973	0.70545	0.998462	no	V-SM	V-CF	OK	5.77221	6.74377	0.224432
XLOC_000899	NM_001243008,NM_001243009	chr1:92663434-92740548	Col6a3	V-SF	V-SM	OK	73.1252	65.6983	-0.154512	-0.544122	0.34295	0.998462	no	V-CF	V-CM	OK	67.9324	60.3174	-0.171526	-0.621191	0.2795	0.998462	no	V-SF	V-CF	OK	73.1252	67.9324	-0.10627	-0.367594	0.522	0.998462	no	V-SM	V-CM	OK	65.6983	60.3174	-0.123283	-0.45534	0.426	0.998462	no	V-SM	V-CF	OK	65.6983	67.9324	0.0482426
XLOC_000900	NM_001159725,NM_008998	chr1:92854709-92866197	Rab17	V-SF	V-SM	OK	8.05302	8.23023	0.0314031	0.104324	0.8525	0.998462	no	V-CF	V-CM	OK	7.25385	8.12092	0.162895	0.524325	0.36245	0.998462	no	V-SF	V-CF	OK	8.05302	7.25385	-0.150782	-0.484262	0.39665	0.998462	no	V-SM	V-CM	OK	8.23023	8.12092	-0.01929	-0.0642351	0.9104	0.998462	no	V-SM	V-CF	OK	8.23023	7.25385	-0.182185
XLOC_000901	NM_023343	chr1:93272407-93295360	Ilkap	V-SF	V-SM	OK	31.2823	32.7938	0.0680794	0.335476	0.60765	0.998462	no	V-CF	V-CM	OK	33.4355	31.2972	-0.0953475	-0.471204	0.47315	0.998462	no	V-SF	V-CF	OK	31.2823	33.4355	0.0960351	0.473644	0.46585	0.998462	no	V-SM	V-CM	OK	32.7938	31.2972	-0.0673918	-0.332757	0.6076	0.998462	no	V-SM	V-CF	OK	32.7938	33.4355	0.0279557
XLOC_000902	NR_026924	chr1:93301456-93302606	1700020N18Rik	V-SF	V-SM	NOTEST	0	0.408922	inf	0	1	1	no	V-CF	V-CM	NOTEST	0.121915	0.661911	2.44077	0	1	1	no	V-SF	V-CF	NOTEST	0	0.121915	inf	0	1	1	no	V-SM	V-CM	NOTEST	0.408922	0.661911	0.694812	0	1	1	no	V-SM	V-CF	NOTEST	0.408922	0.121915	-1.74595
XLOC_000903	NM_019479	chr1:93308059-93309799	Hes6	V-SF	V-SM	OK	20.5632	21.2401	0.0467265	0.209512	0.74665	0.998462	no	V-CF	V-CM	OK	19.4912	22.9097	0.233134	1.05203	0.10905	0.998462	no	V-SF	V-CF	OK	20.5632	19.4912	-0.0772378	-0.343731	0.5943	0.998462	no	V-SM	V-CM	OK	21.2401	22.9097	0.109169	0.49645	0.4473	0.998462	no	V-SM	V-CF	OK	21.2401	19.4912	-0.123964
XLOC_000904	NM_011066	chr1:93312558-93355905	Per2	V-SF	V-SM	OK	7.55704	8.35338	0.144539	0.654394	0.2628	0.998462	no	V-CF	V-CM	OK	9.30054	9.07505	-0.0354095	-0.164833	0.7717	0.998462	no	V-SF	V-CF	OK	7.55704	9.30054	0.299493	1.37036	0.0197	0.84988	no	V-SM	V-CM	OK	8.35338	9.07505	0.119545	0.550435	0.35255	0.998462	no	V-SM	V-CF	OK	8.35338	9.30054	0.154955
XLOC_000905	NM_207225	chr1:93829331-94044970	Hdac4	V-SF	V-SM	OK	7.03562	6.91479	-0.024993	-0.105037	0.86285	0.998462	no	V-CF	V-CM	OK	7.23928	6.74656	-0.101693	-0.428047	0.4727	0.998462	no	V-SF	V-CF	OK	7.03562	7.23928	0.041168	0.173887	0.76795	0.998462	no	V-SM	V-CM	OK	6.91479	6.74656	-0.0355325	-0.148818	0.8031	0.998462	no	V-SM	V-CF	OK	6.91479	7.23928	0.0661609
XLOC_000906	NM_024197	chr1:94336295-94370335	Ndufa10	V-SF	V-SM	OK	52.085	46.2118	-0.172608	-0.90356	0.1701	0.998462	no	V-CF	V-CM	OK	46.5781	47.4905	0.027986	0.145801	0.82845	0.998462	no	V-SF	V-CF	OK	52.085	46.5781	-0.161215	-0.842709	0.2013	0.998462	no	V-SM	V-CM	OK	46.2118	47.4905	0.0393791	0.205449	0.76005	0.998462	no	V-SM	V-CF	OK	46.2118	46.5781	0.0113931
XLOC_000907	NM_147038	chr1:94376257-94377196	Olfr1416	V-SF	V-SM	NOTEST	0.0611873	0	#NAME?	0	1	1	no	V-CF	V-CM	NOTEST	0	0	0	0	1	1	no	V-SF	V-CF	NOTEST	0.0611873	0	#NAME?	0	1	1	no	V-SM	V-CM	NOTEST	0	0	0	0	1	1	no	V-SM	V-CF	NOTEST	0	0	0
XLOC_000908	NM_001011525	chr1:94387394-94388330	Olfr1415	V-SF	V-SM	NOTEST	0	0	0	0	1	1	no	V-CF	V-CM	NOTEST	0.0667015	0	#NAME?	0	1	1	no	V-SF	V-CF	NOTEST	0	0.0667015	inf	0	1	1	no	V-SM	V-CM	NOTEST	0	0	0	0	1	1	no	V-SM	V-CF	NOTEST	0	0.0667015	inf
XLOC_000909	NM_147039	chr1:94407624-94415092	Olfr1414	V-SF	V-SM	NOTEST	0	0	0	0	1	1	no	V-CF	V-CM	NOTEST	0	0	0	0	1	1	no	V-SF	V-CF	NOTEST	0	0	0	0	1	1	no	V-SM	V-CM	NOTEST	0	0	0	0	1	1	no	V-SM	V-CF	NOTEST	0	0	0
XLOC_000910	NM_001163425,NR_028108	chr1:94533721-94538562	Myeov2	V-SF	V-SM	OK	119.734	119.841	0.00129264	0.00544548	0.9935	0.998462	no	V-CF	V-CM	OK	127.231	127.669	0.00495379	0.0207235	0.96985	0.998462	no	V-SF	V-CF	OK	119.734	127.231	0.087624	0.367058	0.5086	0.998462	no	V-SM	V-CM	OK	119.841	127.669	0.0912851	0.384031	0.4963	0.998462	no	V-SM	V-CF	OK	119.841	127.231	0.0863313
XLOC_000911	NM_153114	chr1:94540794-94545418	Otos	V-SF	V-SM	NOTEST	0.0876592	0	#NAME?	0	1	1	no	V-CF	V-CM	NOTEST	0	0	0	0	1	1	no	V-SF	V-CF	NOTEST	0.0876592	0	#NAME?	0	1	1	no	V-SM	V-CM	NOTEST	0	0	0	0	1	1	no	V-SM	V-CF	NOTEST	0	0	0
XLOC_000912	NM_172850	chr1:94766705-94799483	Ankmy1	V-SF	V-SM	OK	1.15596	0.968745	-0.254908	-0.56504	0.3504	0.998462	no	V-CF	V-CM	OK	1.21513	1.1428	-0.0885424	-0.204667	0.7362	0.998462	no	V-SF	V-CF	OK	1.15596	1.21513	0.0720155	0.167031	0.78335	0.998462	no	V-SM	V-CM	OK	0.968745	1.1428	0.238381	0.526771	0.3871	0.998462	no	V-SM	V-CF	OK	0.968745	1.21513	0.326924
XLOC_000913	NR_015525	chr1:94830119-94847167	9430060I03Rik	V-SF	V-SM	OK	0.864703	0.752513	-0.200488	-0.17022	0.7839	0.998462	no	V-CF	V-CM	OK	0.896043	0.938138	0.0662327	0.0604713	0.92365	0.998462	no	V-SF	V-CF	OK	0.864703	0.896043	0.0513632	0.0446814	0.94755	0.998462	no	V-SM	V-CM	OK	0.752513	0.938138	0.318084	0.282762	0.6714	0.998462	no	V-SM	V-CF	OK	0.752513	0.896043	0.251852
XLOC_000914	NM_001110315,NM_008440	chr1:94912032-94998442	Kif1a	V-SF	V-SM	OK	18.6886	18.2817	-0.0317582	-0.151857	0.79435	0.998462	no	V-CF	V-CM	OK	20.6827	19.4576	-0.0880935	-0.417306	0.4648	0.998462	no	V-SF	V-CF	OK	18.6886	20.6827	0.146262	0.697164	0.22455	0.998462	no	V-SM	V-CM	OK	18.2817	19.4576	0.0899267	0.427325	0.45305	0.998462	no	V-SM	V-CF	OK	18.2817	20.6827	0.17802
XLOC_000915	NM_001159940,NM_172411	chr1:95047931-95057525	2310007B03Rik	V-SF	V-SM	OK	2.67642	2.28779	-0.226349	-0.569331	0.314	0.998462	no	V-CF	V-CM	OK	1.97399	2.10852	0.0951196	0.222458	0.69255	0.998462	no	V-SF	V-CF	OK	2.67642	1.97399	-0.439188	-1.07229	0.0615	0.998462	no	V-SM	V-CM	OK	2.28779	2.10852	-0.117719	-0.282913	0.61505	0.998462	no	V-SM	V-CF	OK	2.28779	1.97399	-0.212839
XLOC_000916	NM_178051	chr1:95195787-95202447	Mterfd2	V-SF	V-SM	OK	6.71377	6.35948	-0.0782138	-0.3125	0.60345	0.998462	no	V-CF	V-CM	OK	6.64049	6.05699	-0.132689	-0.526117	0.3831	0.998462	no	V-SF	V-CF	OK	6.71377	6.64049	-0.0158335	-0.0636154	0.9178	0.998462	no	V-SM	V-CM	OK	6.35948	6.05699	-0.0703082	-0.277268	0.6428	0.998462	no	V-SM	V-CF	OK	6.35948	6.64049	0.0623803
XLOC_000917	NM_080850	chr1:95206013-95239365	Pask	V-SF	V-SM	OK	1.35259	1.54139	0.188504	0.541377	0.3535	0.998462	no	V-CF	V-CM	OK	1.45098	1.62598	0.164288	0.482879	0.41345	0.998462	no	V-SF	V-CF	OK	1.35259	1.45098	0.1013	0.288799	0.6288	0.998462	no	V-SM	V-CM	OK	1.54139	1.62598	0.0770841	0.228346	0.6936	0.998462	no	V-SM	V-CF	OK	1.54139	1.45098	-0.087204
XLOC_000918	NM_133808	chr1:95302516-95375385	Hdlbp	V-SF	V-SM	OK	135.187	142.464	0.0756342	0.25923	0.6582	0.998462	no	V-CF	V-CM	OK	138.319	143.681	0.0548766	0.186177	0.7529	0.998462	no	V-SF	V-CF	OK	135.187	138.319	0.0330379	0.113891	0.8473	0.998462	no	V-SM	V-CM	OK	142.464	143.681	0.0122803	0.04143	0.94115	0.998462	no	V-SM	V-CF	OK	142.464	138.319	-0.0425963
XLOC_000919	NM_021537	chr1:95408680-95532304	Stk25	V-SF	V-SM	OK	33.989	34.3458	0.0150692	0.0650824	0.9129	0.998462	no	V-CF	V-CM	OK	34.9259	35.5657	0.0261906	0.11329	0.8408	0.998462	no	V-SF	V-CF	OK	33.989	34.9259	0.0392288	0.168362	0.77305	0.998462	no	V-SM	V-CM	OK	34.3458	35.5657	0.0503503	0.219193	0.6947	0.998462	no	V-SM	V-CF	OK	34.3458	34.9259	0.0241596
XLOC_000920	NM_025920	chr1:95601967-95651415	Thap4	V-SF	V-SM	OK	10.0784	10.3803	0.0425886	0.17496	0.77485	0.998462	no	V-CF	V-CM	OK	8.69227	10.0266	0.206031	0.826291	0.1909	0.998462	no	V-SF	V-CF	OK	10.0784	8.69227	-0.213462	-0.856259	0.1652	0.998462	no	V-SM	V-CM	OK	10.3803	10.0266	-0.0500188	-0.205442	0.74485	0.998462	no	V-SM	V-CF	OK	10.3803	8.69227	-0.25605
XLOC_000921	NM_001105667,NM_023136	chr1:95689152-95698511	Dtymk	V-SF	V-SM	OK	25.5598	27.0432	0.0813897	0.280583	0.62095	0.998462	no	V-CF	V-CM	OK	25.9509	27.3111	0.0737011	0.255999	0.65555	0.998462	no	V-SF	V-CF	OK	25.5598	25.9509	0.0219096	0.0749877	0.89735	0.998462	no	V-SM	V-CM	OK	27.0432	27.3111	0.014221	0.049765	0.9317	0.998462	no	V-SM	V-CF	OK	27.0432	25.9509	-0.0594801
XLOC_000922	NM_008798	chr1:95934881-95949130	Pdcd1	V-SF	V-SM	OK	0.358117	1.03025	1.52449	1.7819	0.0146	0.74266	no	V-CF	V-CM	OK	0.893832	1.06789	0.256689	0.448716	0.4676	0.998462	no	V-SF	V-CF	OK	0.358117	0.893832	1.31957	1.51982	0.0304	0.998462	no	V-SM	V-CM	OK	1.03025	1.06789	0.0517737	0.0936941	0.86955	0.998462	no	V-SM	V-CF	OK	1.03025	0.893832	-0.204915
XLOC_000923	NM_001159745,NM_009183	chr1:97484258-97564171	St8sia4	V-SF	V-SM	OK	5.14624	6.08994	0.24291	0.734461	0.19845	0.998462	no	V-CF	V-CM	OK	5.31502	4.78949	-0.150203	-0.4402	0.43635	0.998462	no	V-SF	V-CF	OK	5.14624	5.31502	0.0465549	0.140066	0.80065	0.998462	no	V-SM	V-CM	OK	6.08994	4.78949	-0.346558	-1.02046	0.0741	0.998462	no	V-SM	V-CF	OK	6.08994	5.31502	-0.196355
XLOC_000924	NR_040479	chr1:97597760-97613095	4930598F16Rik	V-SF	V-SM	NOTEST	0	0	0	0	1	1	no	V-CF	V-CM	NOTEST	0	0	0	0	1	1	no	V-SF	V-CF	NOTEST	0	0	0	0	1	1	no	V-SM	V-CM	NOTEST	0	0	0	0	1	1	no	V-SM	V-CF	NOTEST	0	0	0
XLOC_000925	NR_040467	chr1:97887235-97918335	1700063A18Rik	V-SF	V-SM	NOTEST	0	0	0	0	1	1	no	V-CF	V-CM	NOTEST	0	0	0	0	1	1	no	V-SF	V-CF	NOTEST	0	0	0	0	1	1	no	V-SM	V-CM	NOTEST	0	0	0	0	1	1	no	V-SM	V-CF	NOTEST	0	0	0
XLOC_000926	NR_040478	chr1:98508633-98559150	4930533P14Rik	V-SF	V-SM	NOTEST	0	0	0	0	1	1	no	V-CF	V-CM	NOTEST	0	0	0	0	1	1	no	V-SF	V-CF	NOTEST	0	0	0	0	1	1	no	V-SM	V-CM	NOTEST	0	0	0	0	1	1	no	V-SM	V-CF	NOTEST	0	0	0
XLOC_000927	NM_172658	chr1:98715360-98768748	Slco4c1	V-SF	V-SM	OK	4.07877	4.99557	0.292514	0.972203	0.1168	0.998462	no	V-CF	V-CM	OK	5.01444	4.26633	-0.233095	-0.782016	0.2094	0.998462	no	V-SF	V-CF	OK	4.07877	5.01444	0.297953	0.990859	0.1121	0.998462	no	V-SM	V-CM	OK	4.99557	4.26633	-0.227655	-0.763315	0.22025	0.998462	no	V-SM	V-CF	OK	4.99557	5.01444	0.00543923
XLOC_000928	NM_001039475	chr1:98802752-98894137	Slco6b1	V-SF	V-SM	NOTEST	0	0	0	0	1	1	no	V-CF	V-CM	NOTEST	0	0	0	0	1	1	no	V-SF	V-CF	NOTEST	0	0	0	0	1	1	no	V-SM	V-CM	NOTEST	0	0	0	0	1	1	no	V-SM	V-CF	NOTEST	0	0	0
XLOC_000929	NM_028942	chr1:98956025-99024880	Slco6c1	V-SF	V-SM	NOTEST	0	0	0	0	1	1	no	V-CF	V-CM	NOTEST	0	0	0	0	1	1	no	V-SF	V-CF	NOTEST	0	0	0	0	1	1	no	V-SM	V-CM	NOTEST	0	0	0	0	1	1	no	V-SM	V-CF	NOTEST	0	0	0
XLOC_000930	NM_133825	chr1:99540478-99558595	D1Ertd622e	V-SF	V-SM	OK	20.9956	22.0146	0.0683718	0.332356	0.5806	0.998462	no	V-CF	V-CM	OK	21.4246	23.1777	0.113465	0.55362	0.3613	0.998462	no	V-SF	V-CF	OK	20.9956	21.4246	0.0291846	0.141656	0.8166	0.998462	no	V-SM	V-CM	OK	22.0146	23.1777	0.0742783	0.362963	0.5494	0.998462	no	V-SM	V-CF	OK	22.0146	21.4246	-0.0391872
XLOC_000931	NM_173760	chr1:99602622-99666669	Ppip5k2	V-SF	V-SM	OK	13.0798	13.5165	0.0473851	0.22853	0.69845	0.998462	no	V-CF	V-CM	OK	12.9724	13.5595	0.063861	0.308225	0.60575	0.998462	no	V-SF	V-CF	OK	13.0798	12.9724	-0.0118979	-0.0572622	0.9205	0.998462	no	V-SM	V-CM	OK	13.5165	13.5595	0.00457808	0.0221423	0.96835	0.998462	no	V-SM	V-CF	OK	13.5165	12.9724	-0.059283
XLOC_000932	NM_013626	chr1:99717670-99992209	Pam	V-SF	V-SM	OK	125.598	122.682	-0.0338862	-0.140902	0.81275	0.998462	no	V-CF	V-CM	OK	118.476	117.38	-0.0134108	-0.0564084	0.9261	0.998462	no	V-SF	V-CF	OK	125.598	118.476	-0.0842189	-0.351384	0.55655	0.998462	no	V-SM	V-CM	OK	122.682	117.38	-0.0637435	-0.267192	0.6518	0.998462	no	V-SM	V-CF	OK	122.682	118.476	-0.0503327
XLOC_000933	NR_037993	chr1:99717670-99992209	B230216N24Rik	V-SF	V-SM	OK	3.78858	3.41959	-0.147833	-0.049758	0.93675	0.998462	no	V-CF	V-CM	OK	3.27605	3.76758	0.201682	0.0699606	0.9118	0.998462	no	V-SF	V-CF	OK	3.78858	3.27605	-0.209702	-0.071352	0.9079	0.998462	no	V-SM	V-CM	OK	3.41959	3.76758	0.139813	0.0479555	0.93575	0.998462	no	V-SM	V-CF	OK	3.41959	3.27605	-0.0618684
XLOC_000934	NM_001160368,NM_178779	chr1:107173493-107253287	Rnf152	V-SF	V-SM	OK	1.66818	1.4527	-0.19954	-0.667455	0.24445	0.998462	no	V-CF	V-CM	OK	1.74796	1.51801	-0.203491	-0.691691	0.2301	0.998462	no	V-SF	V-CF	OK	1.66818	1.74796	0.0673964	0.23139	0.68085	0.998462	no	V-SM	V-CM	OK	1.4527	1.51801	0.0634451	0.210217	0.71945	0.998462	no	V-SM	V-CF	OK	1.4527	1.74796	0.266936
XLOC_000935	NM_013784	chr1:107414998-107560253	Pign	V-SF	V-SM	OK	8.17746	8.77007	0.100936	0.473763	0.4246	0.998462	no	V-CF	V-CM	OK	8.42153	8.24971	-0.0297404	-0.139193	0.8068	0.998462	no	V-SF	V-CF	OK	8.17746	8.42153	0.0424306	0.198526	0.7367	0.998462	no	V-SM	V-CM	OK	8.77007	8.24971	-0.0882453	-0.414325	0.474	0.998462	no	V-SM	V-CF	OK	8.77007	8.42153	-0.0585049
XLOC_000936	NR_040630	chr1:108049201-108068101	Gm20753	V-SF	V-SM	NOTEST	0	0	0	0	1	1	no	V-CF	V-CM	NOTEST	0	0	0	0	1	1	no	V-SF	V-CF	NOTEST	0	0	0	0	1	1	no	V-SM	V-CM	NOTEST	0	0	0	0	1	1	no	V-SM	V-CF	NOTEST	0	0	0
XLOC_000937	NM_009741,NM_177410	chr1:108434755-108610867	Bcl2	V-SF	V-SM	OK	9.30621	10.0009	0.103864	0.394619	0.48495	0.998462	no	V-CF	V-CM	OK	9.40967	9.12181	-0.0448244	-0.168485	0.76795	0.998462	no	V-SF	V-CF	OK	9.30621	9.40967	0.0159508	0.0594888	0.91505	0.998462	no	V-SM	V-CM	OK	10.0009	9.12181	-0.132737	-0.50843	0.3706	0.998462	no	V-SM	V-CF	OK	10.0009	9.40967	-0.0879129
XLOC_000938	NM_027534	chr1:108616986-108656319	Kdsr	V-SF	V-SM	OK	6.77819	6.8637	0.0180873	0.0803055	0.8916	0.998462	no	V-CF	V-CM	OK	6.80764	7.43909	0.127971	0.573052	0.3307	0.998462	no	V-SF	V-CF	OK	6.77819	6.80764	0.00625503	0.0277586	0.9615	0.998462	no	V-SM	V-CM	OK	6.8637	7.43909	0.116139	0.520317	0.379	0.998462	no	V-SM	V-CF	OK	6.8637	6.80764	-0.0118322
XLOC_000939	NM_009190	chr1:108667364-108693302	Vps4b	V-SF	V-SM	OK	28.9118	27.7896	-0.0571141	-0.285843	0.63595	0.998462	no	V-CF	V-CM	OK	28.0884	28.0725	-0.000813152	-0.0040712	0.99425	0.998462	no	V-SF	V-CF	OK	28.9118	28.0884	-0.0416879	-0.208598	0.7268	0.998462	no	V-SM	V-CM	OK	27.7896	28.0725	0.0146131	0.0731775	0.9039	0.998462	no	V-SM	V-CF	OK	27.7896	28.0884	0.0154262
XLOC_000940	NM_009126	chr1:108942163-108948880	Serpinb3a	V-SF	V-SM	NOTEST	0.147344	0.304689	1.04815	0	1	1	no	V-CF	V-CM	NOTEST	0.177331	0.11733	-0.595869	0	1	1	no	V-SF	V-CF	NOTEST	0.147344	0.177331	0.267253	0	1	1	no	V-SM	V-CM	NOTEST	0.304689	0.11733	-1.37676	0	1	1	no	V-SM	V-CF	NOTEST	0.304689	0.177331	-0.780894
XLOC_000941	NM_201376	chr1:108974769-108980057	Serpinb3d	V-SF	V-SM	NOTEST	0	0	0	0	1	1	no	V-CF	V-CM	NOTEST	0	0	0	0	1	1	no	V-SF	V-CF	NOTEST	0	0	0	0	1	1	no	V-SM	V-CM	NOTEST	0	0	0	0	1	1	no	V-SM	V-CF	NOTEST	0	0	0
XLOC_000942	NM_198680	chr1:109050537-109057691	Serpinb3b	V-SF	V-SM	NOTEST	0	0	0	0	1	1	no	V-CF	V-CM	NOTEST	0	0	0	0	1	1	no	V-SF	V-CF	NOTEST	0	0	0	0	1	1	no	V-SM	V-CM	NOTEST	0	0	0	0	1	1	no	V-SM	V-CF	NOTEST	0	0	0
XLOC_000943	NM_201363	chr1:109167777-109174948	Serpinb3c	V-SF	V-SM	NOTEST	0.244025	0.412569	0.757608	0	1	1	no	V-CF	V-CM	NOTEST	0.456255	0.572479	0.327382	0	1	1	no	V-SF	V-CF	NOTEST	0.244025	0.456255	0.902812	0	1	1	no	V-SM	V-CM	NOTEST	0.412569	0.572479	0.472586	0	1	1	no	V-SM	V-CF	NOTEST	0.412569	0.456255	0.145204
XLOC_000944	NM_001081386	chr1:112785771-112873949	Cdh19	V-SF	V-SM	OK	9.01909	9.50151	0.0751756	0.320175	0.59915	0.998462	no	V-CF	V-CM	OK	11.3799	10.2815	-0.146433	-0.645983	0.29305	0.998462	no	V-SF	V-CF	OK	9.01909	11.3799	0.335431	1.45364	0.0168	0.795299	no	V-SM	V-CM	OK	9.50151	10.2815	0.113822	0.49317	0.4141	0.998462	no	V-SM	V-CF	OK	9.50151	11.3799	0.260255
XLOC_000945	NM_001081316	chr1:113755278-113761495	Dsel	V-SF	V-SM	OK	24.8766	23.2602	-0.0969303	-0.477008	0.42245	0.998462	no	V-CF	V-CM	OK	25.4221	22.4762	-0.177688	-0.875614	0.1346	0.998462	no	V-SF	V-CF	OK	24.8766	25.4221	0.0312934	0.154024	0.798	0.998462	no	V-SM	V-CM	OK	23.2602	22.4762	-0.0494648	-0.243714	0.6772	0.998462	no	V-SM	V-CF	OK	23.2602	25.4221	0.128224
XLOC_000946	NM_011650	chr1:120195094-120207709	Tsn	V-SF	V-SM	OK	32.4129	28.8886	-0.166067	-0.835313	0.16745	0.998462	no	V-CF	V-CM	OK	30.1302	28.9054	-0.0598701	-0.299951	0.618	0.998462	no	V-SF	V-CF	OK	32.4129	30.1302	-0.105361	-0.530092	0.37895	0.998462	no	V-SM	V-CM	OK	28.8886	28.9054	0.00083644	0.00418956	0.99555	0.998462	no	V-SM	V-CF	OK	28.8886	30.1302	0.0607065
XLOC_000947	NR_027901	chr1:120285634-120506039	2900060B14Rik	V-SF	V-SM	OK	14.3433	9.04219	-0.665637	-0.636959	0.2589	0.998462	no	V-CF	V-CM	OK	11.2145	9.69871	-0.209502	-0.187178	0.74755	0.998462	no	V-SF	V-CF	OK	14.3433	11.2145	-0.355015	-0.344884	0.54205	0.998462	no	V-SM	V-CM	OK	9.04219	9.69871	0.10112	0.0891967	0.8719	0.998462	no	V-SM	V-CF	OK	9.04219	11.2145	0.310622
XLOC_000948	NM_001081125	chr1:120730637-120950196	Gli2	V-SF	V-SM	OK	0.780313	0.763728	-0.0309945	-0.0788352	0.88895	0.998462	no	V-CF	V-CM	OK	0.757238	0.845323	0.158757	0.405757	0.49265	0.998462	no	V-SF	V-CF	OK	0.780313	0.757238	-0.0433077	-0.109678	0.8564	0.998462	no	V-SM	V-CM	OK	0.763728	0.845323	0.146443	0.375941	0.52865	0.998462	no	V-SM	V-CF	OK	0.763728	0.757238	-0.0123132
XLOC_000949	NM_008381	chr1:121312041-121318825	Inhbb	V-SF	V-SM	OK	3.6542	4.91718	0.428275	1.60961	0.00895	0.592078	no	V-CF	V-CM	OK	4.69119	4.75951	0.0208571	0.0812296	0.8927	0.998462	no	V-SF	V-CF	OK	3.6542	4.69119	0.3604	1.34755	0.0251	0.948532	no	V-SM	V-CM	OK	4.91718	4.75951	-0.0470179	-0.184142	0.7536	0.998462	no	V-SM	V-CF	OK	4.91718	4.69119	-0.0678751
XLOC_000950	NM_022327	chr1:121366881-121401359	Ralb	V-SF	V-SM	OK	20.6165	22.0825	0.0991057	0.475127	0.4357	0.998462	no	V-CF	V-CM	OK	19.8638	21.8131	0.135052	0.646362	0.29335	0.998462	no	V-SF	V-CF	OK	20.6165	19.8638	-0.0536593	-0.2554	0.67935	0.998462	no	V-SM	V-CM	OK	22.0825	21.8131	-0.0177132	-0.0853966	0.8908	0.998462	no	V-SM	V-CF	OK	22.0825	19.8638	-0.152765
XLOC_000951	NM_001113416,NM_145506	chr1:121441609-121545577	Epb4.1l5	V-SF	V-SM	OK	9.93755	10.6506	0.0999762	0.394565	0.4873	0.998462	no	V-CF	V-CM	OK	9.98344	11.0686	0.148861	0.591348	0.304	0.998462	no	V-SF	V-CF	OK	9.93755	9.98344	0.00664683	0.026036	0.96375	0.998462	no	V-SM	V-CM	OK	10.6506	11.0686	0.0555318	0.22231	0.69445	0.998462	no	V-SM	V-CF	OK	10.6506	9.98344	-0.0933294
XLOC_000952	NM_019933	chr1:121554669-121733648	Ptpn4	V-SF	V-SM	OK	12.0153	11.7874	-0.0276362	-0.13053	0.8282	0.998462	no	V-CF	V-CM	OK	12.9492	10.9326	-0.244227	-1.15256	0.053	0.998462	no	V-SF	V-CF	OK	12.0153	12.9492	0.107991	0.512689	0.38605	0.998462	no	V-SM	V-CM	OK	11.7874	10.9326	-0.1086	-0.509906	0.39515	0.998462	no	V-SM	V-CF	OK	11.7874	12.9492	0.135627
XLOC_000953	NM_175106	chr1:121804477-121809745	Tmem177	V-SF	V-SM	OK	4.27041	3.84776	-0.150353	-0.52663	0.3883	0.998462	no	V-CF	V-CM	OK	4.23776	4.29245	0.0184981	0.06566	0.91325	0.998462	no	V-SF	V-CF	OK	4.27041	4.23776	-0.0110705	-0.0393422	0.94185	0.998462	no	V-SM	V-CM	OK	3.84776	4.29245	0.15778	0.552006	0.358	0.998462	no	V-SM	V-CF	OK	3.84776	4.23776	0.139282
XLOC_000954	NM_001115074	chr1:121820095-121891787	Gm101	V-SF	V-SM	OK	1.25608	1.09579	-0.196949	-0.414957	0.49745	0.998462	no	V-CF	V-CM	OK	1.46657	1.33523	-0.135363	-0.3039	0.61395	0.998462	no	V-SF	V-CF	OK	1.25608	1.46657	0.223528	0.496313	0.41585	0.998462	no	V-SM	V-CM	OK	1.09579	1.33523	0.285114	0.606725	0.31785	0.998462	no	V-SM	V-CF	OK	1.09579	1.46657	0.420477
XLOC_000955	NM_019432	chr1:121963953-121970357	Tmem37	V-SF	V-SM	OK	5.42765	5.57684	0.0391194	0.1117	0.87055	0.998462	no	V-CF	V-CM	OK	5.13387	5.66075	0.140948	0.399603	0.56015	0.998462	no	V-SF	V-CF	OK	5.42765	5.13387	-0.0802821	-0.225341	0.74105	0.998462	no	V-SM	V-CM	OK	5.57684	5.66075	0.0215462	0.0621633	0.92455	0.998462	no	V-SM	V-CF	OK	5.57684	5.13387	-0.119402
XLOC_000956	NM_001037999,NM_007830	chr1:122009856-122017673	Dbi	V-SF	V-SM	OK	153.174	178.727	0.222583	1.03939	0.0631	0.998462	no	V-CF	V-CM	OK	163.298	163.496	0.00174781	0.00811659	0.98985	0.998462	no	V-SF	V-CF	OK	153.174	163.298	0.0923297	0.427189	0.43815	0.998462	no	V-SM	V-CM	OK	178.727	163.496	-0.128506	-0.602337	0.2943	0.998462	no	V-SM	V-CF	OK	178.727	163.298	-0.130254
XLOC_000957	NM_001085409,NM_133186	chr1:122122992-122167659	Steap3	V-SF	V-SM	OK	5.48433	4.81005	-0.189263	-0.63436	0.26405	0.998462	no	V-CF	V-CM	OK	4.53152	4.54594	0.0045829	0.014834	0.98355	0.998462	no	V-SF	V-CF	OK	5.48433	4.53152	-0.275319	-0.914073	0.10985	0.998462	no	V-SM	V-CM	OK	4.81005	4.54594	-0.0814731	-0.266105	0.64585	0.998462	no	V-SM	V-CF	OK	4.81005	4.53152	-0.086056
XLOC_000958	NM_010766	chr1:122371114-122401661	Marco	V-SF	V-SM	NOTEST	0.0248589	0	#NAME?	0	1	1	no	V-CF	V-CM	NOTEST	0.0214826	0.0233291	0.118958	0	1	1	no	V-SF	V-CF	NOTEST	0.0248589	0.0214826	-0.210594	0	1	1	no	V-SM	V-CM	NOTEST	0	0.0233291	inf	0	1	1	no	V-SM	V-CF	NOTEST	0	0.0214826	inf
XLOC_000959	NM_133748,NM_178082	chr1:123200929-123229157	Insig2	V-SF	V-SM	OK	27.1794	27.5819	0.0212088	0.0979433	0.8599	0.998462	no	V-CF	V-CM	OK	26.6618	26.2063	-0.02486	-0.114325	0.8383	0.998462	no	V-SF	V-CF	OK	27.1794	26.6618	-0.0277411	-0.127744	0.821	0.998462	no	V-SM	V-CM	OK	27.5819	26.2063	-0.07381	-0.340401	0.54865	0.998462	no	V-SM	V-CF	OK	27.5819	26.6618	-0.04895
XLOC_000960	NM_010483	chr1:123406349-123425042	Htr5b	V-SF	V-SM	NOTEST	0	0	0	0	1	1	no	V-CF	V-CM	NOTEST	0	0	0	0	1	1	no	V-SF	V-CF	NOTEST	0	0	0	0	1	1	no	V-SM	V-CM	NOTEST	0	0	0	0	1	1	no	V-SM	V-CF	NOTEST	0	0	0
XLOC_000961	NM_025860	chr1:123450411-123464557	Ddx18	V-SF	V-SM	OK	2.581	2.31275	-0.158324	-0.423217	0.49835	0.998462	no	V-CF	V-CM	OK	2.06693	2.36687	0.195495	0.505899	0.4167	0.998462	no	V-SF	V-CF	OK	2.581	2.06693	-0.320444	-0.839101	0.1784	0.998462	no	V-SM	V-CM	OK	2.31275	2.36687	0.0333747	0.0881227	0.87755	0.998462	no	V-SM	V-CF	OK	2.31275	2.06693	-0.16212
XLOC_000962	NM_199021	chr1:125228714-125942136	Dpp10	V-SF	V-SM	NOTEST	0.100721	0.0793238	-0.344538	0	1	1	no	V-CF	V-CM	NOTEST	0.0619129	0.0576916	-0.101879	0	1	1	no	V-SF	V-CF	NOTEST	0.100721	0.0619129	-0.702052	0	1	1	no	V-SM	V-CM	NOTEST	0.0793238	0.0576916	-0.459393	0	1	1	no	V-SM	V-CF	NOTEST	0.0793238	0.0619129	-0.357514
XLOC_000963	NM_001205385,NM_001205386,NM_023735	chr1:127289481-127332304	Actr3	V-SF	V-SM	OK	38.7971	34.5747	-0.166233	-0.789162	0.16795	0.998462	no	V-CF	V-CM	OK	35.7232	34.4934	-0.0505428	-0.238128	0.6758	0.998462	no	V-SF	V-CF	OK	38.7971	35.7232	-0.119087	-0.562155	0.3328	0.998462	no	V-SM	V-CM	OK	34.5747	34.4934	-0.00339739	-0.016097	0.9776	0.998462	no	V-SM	V-CF	OK	34.5747	35.7232	0.0471454
XLOC_000964	NM_145100	chr1:127573572-127808791	Lypd1	V-SF	V-SM	OK	1.6963	1.31786	-0.364202	-0.627442	0.2741	0.998462	no	V-CF	V-CM	OK	1.46988	1.27638	-0.203645	-0.378375	0.5061	0.998462	no	V-SF	V-CF	OK	1.6963	1.46988	-0.206692	-0.384776	0.4971	0.998462	no	V-SM	V-CM	OK	1.31786	1.27638	-0.0461341	-0.0793481	0.89565	0.998462	no	V-SM	V-CF	OK	1.31786	1.46988	0.157511
XLOC_000965	NM_001081756,NM_172484,NM_176957	chr1:127810212-128727209	Nckap5	V-SF	V-SM	OK	1.00262	1.204	0.264071	0.492884	0.37595	0.998462	no	V-CF	V-CM	OK	1.4727	1.30109	-0.178748	-0.371302	0.51415	0.998462	no	V-SF	V-CF	OK	1.00262	1.4727	0.554697	0.999723	0.0756	0.998462	no	V-SM	V-CM	OK	1.204	1.30109	0.111878	0.243592	0.66925	0.998462	no	V-SM	V-CF	OK	1.204	1.4727	0.290626
XLOC_000966	NM_028135	chr1:129386918-129574598	Tmem163	V-SF	V-SM	NOTEST	0.0192496	0.0704324	1.87141	0	1	1	no	V-CF	V-CM	NOTEST	0.152366	0.108973	-0.483576	0	1	1	no	V-SF	V-CF	NOTEST	0.0192496	0.152366	2.98464	0	1	1	no	V-SM	V-CM	NOTEST	0.0704324	0.108973	0.629655	0	1	1	no	V-SM	V-CF	NOTEST	0.0704324	0.152366	1.11323
XLOC_000967	NR_045298	chr1:129625989-129670631	2900009J06Rik	V-SF	V-SM	OK	0.797467	0.685706	-0.217835	-0.140982	0.8579	0.998462	no	V-CF	V-CM	NOTEST	0.308559	0.431015	0.482195	0	1	1	no	V-SF	V-CF	OK	0.797467	0.308559	-1.36988	-0.539938	0.2395	0.998462	no	V-SM	V-CM	NOTEST	0.685706	0.431015	-0.66985	0	1	1	no	V-SM	V-CF	NOTEST	0.685706	0.308559	-1.15204
XLOC_000968	NM_011737	chr1:129711847-129736867	Map3k19	V-SF	V-SM	OK	13.4991	12.5811	-0.101609	-0.476883	0.4261	0.998462	no	V-CF	V-CM	OK	13.6892	13.2008	-0.0524093	-0.247671	0.68165	0.998462	no	V-SF	V-CF	OK	13.4991	13.6892	0.0201755	0.0952138	0.8701	0.998462	no	V-SM	V-CM	OK	12.5811	13.2008	0.069375	0.326036	0.5912	0.998462	no	V-SM	V-CF	OK	12.5811	13.6892	0.121784
XLOC_000969	NM_027678	chr1:129850762-129998985	Zranb3	V-SF	V-SM	OK	3.22832	3.04372	-0.0849486	-0.293456	0.6306	0.998462	no	V-CF	V-CM	OK	3.53877	3.32206	-0.0911706	-0.320981	0.5955	0.998462	no	V-SF	V-CF	OK	3.22832	3.53877	0.132463	0.464512	0.44675	0.998462	no	V-SM	V-CM	OK	3.04372	3.32206	0.126241	0.437779	0.46175	0.998462	no	V-SM	V-CF	OK	3.04372	3.53877	0.217411
XLOC_000970	NM_001081078	chr1:130181340-130224895	Lct	V-SF	V-SM	NOTEST	0.0725071	0.0536746	-0.433883	0	1	1	no	V-CF	V-CM	NOTEST	0.126613	0.049828	-1.3454	0	1	1	no	V-SF	V-CF	NOTEST	0.0725071	0.126613	0.804231	0	1	1	no	V-SM	V-CM	NOTEST	0.0536746	0.049828	-0.107284	0	1	1	no	V-SM	V-CF	NOTEST	0.0536746	0.126613	1.23811
XLOC_000971	NM_008567	chr1:130228167-130256233	Mcm6	V-SF	V-SM	OK	9.52614	9.51049	-0.00237242	-0.0100887	0.99165	0.998462	no	V-CF	V-CM	OK	9.31187	10.0568	0.111027	0.474887	0.4272	0.998462	no	V-SF	V-CF	OK	9.52614	9.31187	-0.0328218	-0.139231	0.8213	0.998462	no	V-SM	V-CM	OK	9.51049	10.0568	0.0805775	0.345512	0.56715	0.998462	no	V-SM	V-CF	OK	9.51049	9.31187	-0.0304494
XLOC_000972	NM_145507,NM_177445	chr1:130260283-130313993	Dars	V-SF	V-SM	OK	42.7181	42.164	-0.018837	-0.0867022	0.87555	0.998462	no	V-CF	V-CM	OK	43.0645	39.8657	-0.111349	-0.513089	0.35725	0.998462	no	V-SF	V-CF	OK	42.7181	43.0645	0.0116509	0.0533954	0.9247	0.998462	no	V-SM	V-CM	OK	42.164	39.8657	-0.0808613	-0.374232	0.503	0.998462	no	V-SM	V-CF	OK	42.164	43.0645	0.0304879
XLOC_000973	NM_009911	chr1:130484775-130488876	Cxcr4	V-SF	V-SM	OK	7.5147	10.4086	0.469989	1.78564	0.0051	0.425246	no	V-CF	V-CM	OK	8.04464	8.21141	0.0296021	0.109837	0.8648	0.998462	no	V-SF	V-CF	OK	7.5147	8.04464	0.0983122	0.360417	0.5706	0.998462	no	V-SM	V-CM	OK	10.4086	8.21141	-0.342075	-1.31659	0.03965	0.998462	no	V-SM	V-CF	OK	10.4086	8.04464	-0.371677
XLOC_000974	NM_007827	chr1:132285104-132319576	Daf2	V-SF	V-SM	NOTEST	0.0779351	0.0843684	0.114429	0	1	1	no	V-CF	V-CM	NOTEST	0	0.0369518	inf	0	1	1	no	V-SF	V-CF	NOTEST	0.0779351	0	#NAME?	0	1	1	no	V-SM	V-CM	NOTEST	0.0843684	0.0369518	-1.19106	0	1	1	no	V-SM	V-CF	NOTEST	0.0843684	0	#NAME?
XLOC_000975	NM_010016	chr1:132335606-132359317	Cd55	V-SF	V-SM	OK	16.4886	17.5817	0.0926066	0.429912	0.48095	0.998462	no	V-CF	V-CM	OK	13.5239	16.7532	0.308922	1.40409	0.0213	0.876805	no	V-SF	V-CF	OK	16.4886	13.5239	-0.285958	-1.29631	0.03345	0.998462	no	V-SM	V-CM	OK	17.5817	16.7532	-0.0696424	-0.324196	0.5949	0.998462	no	V-SM	V-CF	OK	17.5817	13.5239	-0.378565
XLOC_000976	NM_009581	chr1:132473282-132526183	Zp3r	V-SF	V-SM	NOTEST	0	0	0	0	1	1	no	V-CF	V-CM	NOTEST	0	0	0	0	1	1	no	V-SF	V-CF	NOTEST	0	0	0	0	1	1	no	V-SM	V-CM	NOTEST	0	0	0	0	1	1	no	V-SM	V-CF	NOTEST	0	0	0
XLOC_000977	NM_007576	chr1:132532497-132558195	C4bp	V-SF	V-SM	NOTEST	0	0.0341218	inf	0	1	1	no	V-CF	V-CM	NOTEST	0.0455196	0.0251881	-0.853747	0	1	1	no	V-SF	V-CF	NOTEST	0	0.0455196	inf	0	1	1	no	V-SM	V-CM	NOTEST	0.0341218	0.0251881	-0.437955	0	1	1	no	V-SM	V-CF	NOTEST	0.0341218	0.0455196	0.415792
XLOC_000978	NR_028304	chr1:132566778-132578148	C4bp-ps1	V-SF	V-SM	NOTEST	0.436209	0.431357	-0.0161381	0	1	1	no	V-CF	V-CM	NOTEST	0.586581	0.367681	-0.673876	0	1	1	no	V-SF	V-CF	NOTEST	0.436209	0.586581	0.42731	0	1	1	no	V-SM	V-CM	NOTEST	0.431357	0.367681	-0.230428	0	1	1	no	V-SM	V-CF	NOTEST	0.431357	0.586581	0.443448
XLOC_000979	NM_001162415,NM_001162416,NM_008825,NR_027859	chr1:132585619-132625830	Pfkfb2	V-SF	V-SM	OK	25.9541	27.7866	0.0984282	0.423705	0.475	0.998462	no	V-CF	V-CM	OK	28.6713	27.3907	-0.0659206	-0.283778	0.62585	0.998462	no	V-SF	V-CF	OK	25.9541	28.6713	0.143645	0.617866	0.29645	0.998462	no	V-SM	V-CM	OK	27.7866	27.3907	-0.0207038	-0.0891963	0.87805	0.998462	no	V-SM	V-CF	OK	27.7866	28.6713	0.0452169
XLOC_000980	NM_053095	chr1:132778650-132783988	Il24	V-SF	V-SM	NOTEST	0	0	0	0	1	1	no	V-CF	V-CM	NOTEST	0.0541431	0.0906071	0.742845	0	1	1	no	V-SF	V-CF	NOTEST	0	0.0541431	inf	0	1	1	no	V-SM	V-CM	NOTEST	0	0.0906071	inf	0	1	1	no	V-SM	V-CF	NOTEST	0	0.0541431	inf
XLOC_000981	NM_021380	chr1:132803768-132807873	Il20	V-SF	V-SM	NOTEST	0.0717977	0	#NAME?	0	1	1	no	V-CF	V-CM	NOTEST	0	0	0	0	1	1	no	V-SF	V-CF	NOTEST	0.0717977	0	#NAME?	0	1	1	no	V-SM	V-CM	NOTEST	0	0	0	0	1	1	no	V-SM	V-CF	NOTEST	0	0	0
XLOC_000982	NM_001009940	chr1:132829232-132835818	Il19	V-SF	V-SM	NOTEST	0.0525484	0	#NAME?	0	1	1	no	V-CF	V-CM	NOTEST	0.0599775	0	#NAME?	0	1	1	no	V-SF	V-CF	NOTEST	0.0525484	0.0599775	0.190775	0	1	1	no	V-SM	V-CM	NOTEST	0	0	0	0	1	1	no	V-SM	V-CF	NOTEST	0	0.0599775	inf
XLOC_000983	NM_008551	chr1:132950280-132994120	Mapkapk2	V-SF	V-SM	OK	32.9071	33.685	0.0337071	0.170197	0.7799	0.998462	no	V-CF	V-CM	OK	31.5213	33.4769	0.0868355	0.437626	0.47705	0.998462	no	V-SF	V-CF	OK	32.9071	31.5213	-0.0620716	-0.312363	0.6025	0.998462	no	V-SM	V-CM	OK	33.685	33.4769	-0.00894314	-0.0452235	0.94165	0.998462	no	V-SM	V-CF	OK	33.685	31.5213	-0.0957786
XLOC_000984	NM_145508	chr1:133025017-133034811	Dyrk3	V-SF	V-SM	OK	7.73569	7.74849	0.00238386	0.00897201	0.98985	0.998462	no	V-CF	V-CM	OK	8.00551	9.27779	0.212789	0.825837	0.18795	0.998462	no	V-SF	V-CF	OK	7.73569	8.00551	0.0494625	0.187134	0.76855	0.998462	no	V-SM	V-CM	OK	7.74849	9.27779	0.259867	1.00302	0.10985	0.998462	no	V-SM	V-CF	OK	7.74849	8.00551	0.0470786
XLOC_000985	NM_018750	chr1:133072986-133141755	Rassf5	V-SF	V-SM	OK	2.49755	2.78425	0.156776	0.4854	0.41365	0.998462	no	V-CF	V-CM	OK	2.70463	2.87016	0.0856988	0.270408	0.65355	0.998462	no	V-SF	V-CF	OK	2.49755	2.70463	0.114918	0.354295	0.54925	0.998462	no	V-SM	V-CM	OK	2.78425	2.87016	0.0438413	0.138951	0.81395	0.998462	no	V-SM	V-CF	OK	2.78425	2.70463	-0.0418575
XLOC_000986	NM_019777	chr1:133151178-133176140	Ikbke	V-SF	V-SM	OK	4.73569	3.81249	-0.312842	-1.10134	0.07225	0.998462	no	V-CF	V-CM	OK	3.92759	4.09365	0.0597429	0.207116	0.7408	0.998462	no	V-SF	V-CF	OK	4.73569	3.92759	-0.269931	-0.955399	0.11885	0.998462	no	V-SM	V-CM	OK	3.81249	4.09365	0.102654	0.354046	0.56515	0.998462	no	V-SM	V-CF	OK	3.81249	3.92759	0.042911
XLOC_000987	NM_001081011	chr1:133181827-133423938	Srgap2	V-SF	V-SM	OK	8.40355	8.06898	-0.0586127	-0.277786	0.63625	0.998462	no	V-CF	V-CM	OK	8.03326	7.60398	-0.0792317	-0.372983	0.5223	0.998462	no	V-SF	V-CF	OK	8.40355	8.03326	-0.0650131	-0.308169	0.6012	0.998462	no	V-SM	V-CM	OK	8.06898	7.60398	-0.0856321	-0.40305	0.4919	0.998462	no	V-SM	V-CF	OK	8.06898	8.03326	-0.00640044
XLOC_000988	NM_001114662,NM_172510	chr1:133923197-133964639	Mfsd4	V-SF	V-SM	OK	28.9906	27.2762	-0.0879434	-0.418967	0.469	0.998462	no	V-CF	V-CM	OK	27.9409	27.8095	-0.00680121	-0.0322521	0.95525	0.998462	no	V-SF	V-CF	OK	28.9906	27.9409	-0.053208	-0.253674	0.66365	0.998462	no	V-SM	V-CM	OK	27.2762	27.8095	0.0279343	0.13237	0.81715	0.998462	no	V-SM	V-CF	OK	27.2762	27.9409	0.0347355
XLOC_000989	NM_008795	chr1:134010123-134036262	Cdk18	V-SF	V-SM	OK	2.28455	2.90417	0.346212	1.02902	0.08935	0.998462	no	V-CF	V-CM	OK	2.06183	2.67629	0.376311	1.07733	0.07955	0.998462	no	V-SF	V-CF	OK	2.28455	2.06183	-0.147988	-0.413941	0.4943	0.998462	no	V-SM	V-CM	OK	2.90417	2.67629	-0.117889	-0.359733	0.5557	0.998462	no	V-SM	V-CF	OK	2.90417	2.06183	-0.4942
XLOC_000990	NM_178874	chr1:134252891-134287858	Tmcc2	V-SF	V-SM	OK	12.4461	12.6042	0.018214	0.0838348	0.8893	0.998462	no	V-CF	V-CM	OK	11.7309	13.1955	0.169738	0.780497	0.1928	0.998462	no	V-SF	V-CF	OK	12.4461	11.7309	-0.0853804	-0.390652	0.51495	0.998462	no	V-SM	V-CM	OK	12.6042	13.1955	0.0661438	0.30598	0.60855	0.998462	no	V-SM	V-CF	OK	12.6042	11.7309	-0.103594
XLOC_000991	NM_177129	chr1:134406001-134439517	Cntn2	V-SF	V-SM	NOTEST	0.0343617	0.0637072	0.890657	0	1	1	no	V-CF	V-CM	NOTEST	0.0152112	0.0274795	0.853222	0	1	1	no	V-SF	V-CF	NOTEST	0.0343617	0.0152112	-1.17567	0	1	1	no	V-SM	V-CM	NOTEST	0.0637072	0.0274795	-1.2131	0	1	1	no	V-SM	V-CF	NOTEST	0.0637072	0.0152112	-2.06632
XLOC_000992	NM_001160316,NM_001160317,NM_001160318,NM_182716	chr1:134461266-134638374	Nfasc	V-SF	V-SM	OK	1.29878	1.14648	-0.179947	-0.577199	0.3041	0.998462	no	V-CF	V-CM	OK	1.17267	1.27054	0.115646	0.373691	0.5047	0.998462	no	V-SF	V-CF	OK	1.29878	1.17267	-0.147361	-0.47613	0.39835	0.998462	no	V-SM	V-CM	OK	1.14648	1.27054	0.148231	0.475512	0.4072	0.998462	no	V-SM	V-CF	OK	1.14648	1.17267	0.0325855
XLOC_000993	NM_008575	chr1:134886421-134921925	Mdm4	V-SF	V-SM	OK	18.9912	19.7677	0.0578155	0.280015	0.6367	0.998462	no	V-CF	V-CM	OK	20.5611	18.6062	-0.144138	-0.702066	0.24795	0.998462	no	V-SF	V-CF	OK	18.9912	20.5611	0.114586	0.557916	0.3553	0.998462	no	V-SM	V-CM	OK	19.7677	18.6062	-0.0873673	-0.423298	0.487	0.998462	no	V-SM	V-CF	OK	19.7677	20.5611	0.0567703
XLOC_000994	NR_037984	chr1:135142673-135200012	Gm19461	V-SF	V-SM	NOTEST	0.634514	0.426754	-0.572247	0	1	1	no	V-CF	V-CM	NOTEST	0.472571	0.348538	-0.439216	0	1	1	no	V-SF	V-CF	NOTEST	0.634514	0.472571	-0.425121	0	1	1	no	V-SM	V-CM	NOTEST	0.426754	0.348538	-0.292089	0	1	1	no	V-SM	V-CF	NOTEST	0.426754	0.472571	0.147126
XLOC_000995	NM_011439	chr1:135278876-135320789	Sox13	V-SF	V-SM	OK	8.79682	9.55711	0.119592	0.52052	0.38355	0.998462	no	V-CF	V-CM	OK	8.3924	8.63205	0.0406199	0.175006	0.7644	0.998462	no	V-SF	V-CF	OK	8.79682	8.3924	-0.0678992	-0.292349	0.62345	0.998462	no	V-SM	V-CM	OK	9.55711	8.63205	-0.146871	-0.63967	0.28025	0.998462	no	V-SM	V-CF	OK	9.55711	8.3924	-0.187491
XLOC_000996	NM_009227	chr1:135500447-135506857	Snrpe	V-SF	V-SM	OK	26.0588	26.7429	0.0373813	0.164284	0.84815	0.998462	no	V-CF	V-CM	OK	26.4932	24.2295	-0.128858	-0.562821	0.50715	0.998462	no	V-SF	V-CF	OK	26.0588	26.4932	0.0238479	0.105111	0.90405	0.998462	no	V-SM	V-CM	OK	26.7429	24.2295	-0.142391	-0.620163	0.4676	0.998462	no	V-SM	V-CF	OK	26.7429	26.4932	-0.0135334
XLOC_000997	NM_144530	chr1:135516447-135557957	Zc3h11a	V-SF	V-SM	OK	26.0274	26.2617	0.0129307	0.0433289	0.93985	0.998462	no	V-CF	V-CM	OK	27.8783	26.7676	-0.0586547	-0.2052	0.7333	0.998462	no	V-SF	V-CF	OK	26.0274	27.8783	0.0991113	0.34248	0.5705	0.998462	no	V-SM	V-CM	OK	26.2617	26.7676	0.0275258	0.0933112	0.8762	0.998462	no	V-SM	V-CF	OK	26.2617	27.8783	0.0861806
XLOC_000998	NM_001166552	chr1:135516447-135557957	Zbed6	V-SF	V-SM	OK	20.048	21.5349	0.10322	0.314457	0.5854	0.998462	no	V-CF	V-CM	OK	21.699	18.9062	-0.198763	-0.615168	0.28695	0.998462	no	V-SF	V-CF	OK	20.048	21.699	0.114171	0.35582	0.53465	0.998462	no	V-SM	V-CM	OK	21.5349	18.9062	-0.187813	-0.568379	0.32685	0.998462	no	V-SM	V-CF	OK	21.5349	21.699	0.0109508
XLOC_000999	NM_001159649,NM_172842	chr1:135575605-135586685	Lax1	V-SF	V-SM	OK	1.12831	1.61463	0.517032	0.986787	0.07525	0.998462	no	V-CF	V-CM	OK	1.35875	1.75974	0.37309	0.768012	0.16695	0.998462	no	V-SF	V-CF	OK	1.12831	1.35875	0.268105	0.499827	0.3575	0.998462	no	V-SM	V-CM	OK	1.61463	1.75974	0.124164	0.263052	0.63095	0.998462	no	V-SM	V-CF	OK	1.61463	1.35875	-0.248926
XLOC_001000	NM_001167949,NM_213616	chr1:135599250-135650324	Atp2b4	V-SF	V-SM	OK	13.6279	14.5663	0.0960691	0.459331	0.4161	0.998462	no	V-CF	V-CM	OK	15.2145	13.9708	-0.123031	-0.591924	0.29835	0.998462	no	V-SF	V-CF	OK	13.6279	15.2145	0.158876	0.75947	0.18235	0.998462	no	V-SM	V-CM	OK	14.5663	13.9708	-0.0602239	-0.28981	0.6107	0.998462	no	V-SM	V-CF	OK	14.5663	15.2145	0.0628066
XLOC_001001	NM_001160420,NM_001160421,NM_001160422,NM_054076	chr1:135793770-135804576	Optc	V-SF	V-SM	OK	5.17713	5.20279	0.00713105	0.020813	0.971	0.998462	no	V-CF	V-CM	OK	5.62723	5.50694	-0.0311753	-0.0876922	0.87595	0.998462	no	V-SF	V-CF	OK	5.17713	5.62723	0.120272	0.336784	0.54055	0.998462	no	V-SM	V-CM	OK	5.20279	5.50694	0.081966	0.240409	0.68025	0.998462	no	V-SM	V-CF	OK	5.20279	5.62723	0.113141
XLOC_001002	NM_054077	chr1:135806881-135817978	Prelp	V-SF	V-SM	OK	7.28533	8.52037	0.225922	0.953201	0.10955	0.998462	no	V-CF	V-CM	OK	7.34359	7.89531	0.10451	0.440255	0.46175	0.998462	no	V-SF	V-CF	OK	7.28533	7.34359	0.011491	0.0478135	0.93435	0.998462	no	V-SM	V-CM	OK	8.52037	7.89531	-0.109921	-0.469691	0.4233	0.998462	no	V-SM	V-CF	OK	8.52037	7.34359	-0.214431
XLOC_001003	NM_007570	chr1:135971441-135975732	Btg2	V-SF	V-SM	OK	23.8561	30.3218	0.345993	1.71883	0.0048	0.407172	no	V-CF	V-CM	OK	30.1517	29.3822	-0.0372954	-0.187118	0.75635	0.998462	no	V-SF	V-CF	OK	23.8561	30.1517	0.337878	1.67909	0.0055	0.447993	no	V-SM	V-CM	OK	30.3218	29.3822	-0.0454104	-0.227752	0.70545	0.998462	no	V-SM	V-CF	OK	30.3218	30.1517	-0.00811499
XLOC_001004	NM_001008533,NM_001039510	chr1:136090024-136132008	Adora1	V-SF	V-SM	NOTEST	0.296817	0.341258	0.201288	0	1	1	no	V-CF	V-CM	NOTEST	0.239031	0.416303	0.800436	0	1	1	no	V-SF	V-CF	NOTEST	0.296817	0.239031	-0.312376	0	1	1	no	V-SM	V-CM	NOTEST	0.341258	0.416303	0.286772	0	1	1	no	V-SM	V-CF	NOTEST	0.341258	0.239031	-0.513664
XLOC_001005	NM_001144855	chr1:136193359-136229505	Ppfia4	V-SF	V-SM	OK	0.92586	0.915165	-0.0167612	-0.0437436	0.93165	0.998462	no	V-CF	V-CM	OK	0.729248	0.75609	0.0521484	0.126017	0.82765	0.998462	no	V-SF	V-CF	OK	0.92586	0.729248	-0.344385	-0.862872	0.14815	0.998462	no	V-SM	V-CM	OK	0.915165	0.75609	-0.275475	-0.691344	0.25105	0.998462	no	V-SM	V-CF	OK	0.915165	0.729248	-0.327623
XLOC_001006	NM_001042485,NM_020588	chr1:136242673-136258576	Tmem183a	V-SF	V-SM	OK	17.4882	17.1194	-0.0307545	-0.14015	0.80535	0.998462	no	V-CF	V-CM	OK	17.0575	17.6563	0.0497772	0.225404	0.69695	0.998462	no	V-SF	V-CF	OK	17.4882	17.0575	-0.0359797	-0.16338	0.7733	0.998462	no	V-SM	V-CM	OK	17.1194	17.6563	0.0445521	0.202456	0.7217	0.998462	no	V-SM	V-CF	OK	17.1194	17.0575	-0.00522517
XLOC_001007	NM_001145300,NR_026896	chr1:136437521-136443599	4931440L10Rik	V-SF	V-SM	NOTEST	0	0	0	0	1	1	no	V-CF	V-CM	NOTEST	0	0	0	0	1	1	no	V-SF	V-CF	NOTEST	0	0	0	0	1	1	no	V-SM	V-CM	NOTEST	0	0	0	0	1	1	no	V-SM	V-CF	NOTEST	0	0	0
XLOC_001008	NM_001081307,NR_015606	chr1:136662519-136852517	Ppp1r12b	V-SF	V-SM	OK	19.546	19.9807	0.031734	0.148224	0.7999	0.998462	no	V-CF	V-CM	OK	22.8989	19.9679	-0.197598	-0.936753	0.1117	0.998462	no	V-SF	V-CF	OK	19.546	22.8989	0.228404	1.0763	0.06475	0.998462	no	V-SM	V-CM	OK	19.9807	19.9679	-0.000927968	-0.00436008	0.9948	0.998462	no	V-SM	V-CF	OK	19.9807	22.8989	0.19667
XLOC_001009	NM_001033409	chr1:136882929-137001853	Lgr6	V-SF	V-SM	OK	7.67272	6.48509	-0.24261	-1.00612	0.0927	0.998462	no	V-CF	V-CM	OK	6.44913	6.50242	0.011873	0.0481157	0.94	0.998462	no	V-SF	V-CF	OK	7.67272	6.44913	-0.250634	-1.03495	0.0796	0.998462	no	V-SM	V-CM	OK	6.48509	6.50242	0.00384956	0.0156648	0.9751	0.998462	no	V-SM	V-CF	OK	6.48509	6.44913	-0.00802349
XLOC_001010	NM_007955	chr1:137005074-137029152	Ptprv	V-SF	V-SM	OK	3.291	3.50086	0.0891824	0.344357	0.5604	0.998462	no	V-CF	V-CM	OK	3.37947	3.05787	-0.144273	-0.550742	0.34905	0.998462	no	V-SF	V-CF	OK	3.291	3.37947	0.0382718	0.146565	0.80105	0.998462	no	V-SM	V-CM	OK	3.50086	3.05787	-0.195183	-0.751211	0.20335	0.998462	no	V-SM	V-CF	OK	3.50086	3.37947	-0.0509106
XLOC_001011	NM_134438	chr1:137056826-137064258	Gpr37l1	V-SF	V-SM	OK	5.90398	4.98757	-0.243351	-0.841798	0.17625	0.998462	no	V-CF	V-CM	OK	4.93557	4.87761	-0.0170408	-0.0572395	0.92815	0.998462	no	V-SF	V-CF	OK	5.90398	4.93557	-0.258471	-0.893063	0.1509	0.998462	no	V-SM	V-CM	OK	4.98757	4.87761	-0.0321606	-0.108145	0.8665	0.998462	no	V-SM	V-CF	OK	4.98757	4.93557	-0.0151198
XLOC_001012	NM_001163131,NM_007921	chr1:137150150-137155049	Elf3	V-SF	V-SM	OK	33.5885	43.6205	0.377039	1.76598	0.0021	0.235251	no	V-CF	V-CM	OK	39.3999	44.6481	0.180408	0.844335	0.14385	0.998462	no	V-SF	V-CF	OK	33.5885	39.3999	0.230226	1.06753	0.06015	0.998462	no	V-SM	V-CM	OK	43.6205	44.6481	0.0335941	0.158847	0.78365	0.998462	no	V-SM	V-CF	OK	43.6205	39.3999	-0.146814
XLOC_001013	NM_001159624,NM_145417	chr1:137159275-137180661	Rnpep	V-SF	V-SM	OK	19.7585	21.3995	0.115101	0.507604	0.3709	0.998462	no	V-CF	V-CM	OK	21.9509	21.2575	-0.0463087	-0.206391	0.714	0.998462	no	V-SF	V-CF	OK	19.7585	21.9509	0.151804	0.671656	0.2379	0.998462	no	V-SM	V-CM	OK	21.3995	21.2575	-0.00960539	-0.0426684	0.94045	0.998462	no	V-SM	V-CF	OK	21.3995	21.9509	0.0367033
XLOC_001014	NM_011590	chr1:137198111-137210314	Timm17a	V-SF	V-SM	OK	28.4642	28.8593	0.0198889	0.0929867	0.89475	0.998462	no	V-CF	V-CM	OK	28.6949	27.5641	-0.0580029	-0.27001	0.6912	0.998462	no	V-SF	V-CF	OK	28.4642	28.6949	0.0116461	0.0542947	0.9385	0.998462	no	V-SM	V-CM	OK	28.8593	27.5641	-0.0662457	-0.309255	0.6492	0.998462	no	V-SM	V-CF	OK	28.8593	28.6949	-0.00824282
XLOC_001015	NM_175259	chr1:137268032-137271640	Shisa4	V-SF	V-SM	OK	5.92312	4.73187	-0.323947	-0.946573	0.1642	0.998462	no	V-CF	V-CM	OK	3.69324	4.43104	0.262757	0.69603	0.29995	0.998462	no	V-SF	V-CF	OK	5.92312	3.69324	-0.681471	-1.88511	0.00675	0.502829	no	V-SM	V-CM	OK	4.73187	4.43104	-0.0947674	-0.263905	0.6941	0.998462	no	V-SM	V-CF	OK	4.73187	3.69324	-0.357524
XLOC_001016	NM_153774	chr1:137278891-137327068	Ipo9	V-SF	V-SM	OK	12.4955	12.7066	0.0241651	0.116971	0.84275	0.998462	no	V-CF	V-CM	OK	12.7342	13.2133	0.0532729	0.258556	0.6603	0.998462	no	V-SF	V-CF	OK	12.4955	12.7342	0.0273052	0.132116	0.82455	0.998462	no	V-SM	V-CM	OK	12.7066	13.2133	0.056413	0.273909	0.64305	0.998462	no	V-SM	V-CF	OK	12.7066	12.7342	0.00314014
XLOC_001017	NM_173437	chr1:137331156-137481932	Nav1	V-SF	V-SM	OK	5.29527	5.47567	0.0483318	0.227255	0.69815	0.998462	no	V-CF	V-CM	OK	5.34645	5.20975	-0.0373671	-0.176384	0.7618	0.998462	no	V-SF	V-CF	OK	5.29527	5.34645	0.0138787	0.0654254	0.90975	0.998462	no	V-SM	V-CM	OK	5.47567	5.20975	-0.0718202	-0.338139	0.563	0.998462	no	V-SM	V-CF	OK	5.47567	5.34645	-0.0344531
XLOC_001018	NM_019645	chr1:137767971-137815601	Pkp1	V-SF	V-SM	OK	3.58175	3.00012	-0.255647	-0.886784	0.14365	0.998462	no	V-CF	V-CM	OK	2.23116	2.79489	0.324996	1.05553	0.07525	0.998462	no	V-SF	V-CF	OK	3.58175	2.23116	-0.682871	-2.25809	0.0003	0.0532567	no	V-SM	V-CM	OK	3.00012	2.79489	-0.102228	-0.347674	0.56895	0.998462	no	V-SM	V-CF	OK	3.00012	2.23116	-0.427224
XLOC_001019	NM_177642	chr1:137850154-137902919	Igfn1	V-SF	V-SM	NOTEST	0.00538916	0.0220294	2.0313	0	1	1	no	V-CF	V-CM	NOTEST	0.015179	0	#NAME?	0	1	1	no	V-SF	V-CF	NOTEST	0.00538916	0.015179	1.49394	0	1	1	no	V-SM	V-CM	NOTEST	0.0220294	0	#NAME?	0	1	1	no	V-SM	V-CF	NOTEST	0.0220294	0.015179	-0.537357
XLOC_001020	NR_046167,NR_046168,NR_046169,NR_046170	chr1:138024295-138027760	Gm15850	V-SF	V-SM	NOTEST	0.248001	0.273616	0.14181	0	1	1	no	V-CF	V-CM	NOTEST	0.283755	0	#NAME?	0	1	1	no	V-SF	V-CF	NOTEST	0.248001	0.283755	0.194302	0	1	1	no	V-SM	V-CM	NOTEST	0.273616	0	#NAME?	0	1	1	no	V-SM	V-CF	NOTEST	0.273616	0.283755	0.0524921
XLOC_001021	NM_028872	chr1:138110098-138130857	5730559C18Rik	V-SF	V-SM	OK	0.867233	1.0351	0.255284	0.520522	0.3876	0.998462	no	V-CF	V-CM	OK	0.848672	0.798334	-0.0882141	-0.170346	0.77935	0.998462	no	V-SF	V-CF	OK	0.867233	0.848672	-0.0312123	-0.061204	0.90695	0.998462	no	V-SM	V-CM	OK	1.0351	0.798334	-0.374711	-0.751482	0.21355	0.998462	no	V-SM	V-CF	OK	1.0351	0.848672	-0.286497
XLOC_001022	NM_001101516	chr1:138155490-138157450	Gpr25	V-SF	V-SM	NOTEST	0.0421391	0	#NAME?	0	1	1	no	V-CF	V-CM	NOTEST	0.0287566	0	#NAME?	0	1	1	no	V-SF	V-CF	NOTEST	0.0421391	0.0287566	-0.551266	0	1	1	no	V-SM	V-CM	NOTEST	0	0	0	0	1	1	no	V-SM	V-CF	NOTEST	0	0.0287566	inf
XLOC_001023	NM_001081360	chr1:138164699-138242681	Camsap2	V-SF	V-SM	OK	18.4083	19.3975	0.0755159	0.367817	0.5318	0.998462	no	V-CF	V-CM	OK	20.0003	18.1036	-0.143743	-0.70154	0.23205	0.998462	no	V-SF	V-CF	OK	18.4083	20.0003	0.119663	0.583925	0.3208	0.998462	no	V-SM	V-CM	OK	19.3975	18.1036	-0.0995959	-0.485181	0.41575	0.998462	no	V-SM	V-CF	OK	19.3975	20.0003	0.0441475
XLOC_001024	NR_024328	chr1:138308492-138336797	9230116N13Rik	V-SF	V-SM	OK	0.785404	1.19418	0.604511	0.743474	0.23735	0.998462	no	V-CF	V-CM	OK	0.863928	0.911114	0.0767202	0.081937	0.89485	0.998462	no	V-SF	V-CF	OK	0.785404	0.863928	0.137477	0.149875	0.8113	0.998462	no	V-SM	V-CM	OK	1.19418	0.911114	-0.390313	-0.46771	0.44	0.998462	no	V-SM	V-CF	OK	1.19418	0.863928	-0.467034
XLOC_001025	NM_001159769,NM_030676	chr1:138740160-138857025	Nr5a2	V-SF	V-SM	NOTEST	0.594531	0.540021	-0.138737	0	1	1	no	V-CF	V-CM	NOTEST	0.454453	0.6685	0.556796	0	1	1	no	V-SF	V-CF	NOTEST	0.594531	0.454453	-0.38762	0	1	1	no	V-SM	V-CM	NOTEST	0.540021	0.6685	0.307912	0	1	1	no	V-SM	V-CF	NOTEST	0.540021	0.454453	-0.248884
XLOC_001026	NM_001111316,NM_011210	chr1:139959437-140071882	Ptprc	V-SF	V-SM	OK	13.5571	14.4264	0.089668	0.420878	0.46935	0.998462	no	V-CF	V-CM	OK	14.8019	14.4332	-0.0363962	-0.170957	0.76785	0.998462	no	V-SF	V-CF	OK	13.5571	14.8019	0.126737	0.594018	0.29825	0.998462	no	V-SM	V-CM	OK	14.4264	14.4332	0.000673135	0.00316636	0.99495	0.998462	no	V-SM	V-CF	OK	14.4264	14.8019	0.0370693
XLOC_001027	NM_021605	chr1:140381290-140516273	Nek7	V-SF	V-SM	OK	50.2533	52.6324	0.0667336	0.33252	0.5839	0.998462	no	V-CF	V-CM	OK	48.4868	49.4175	0.0274323	0.137295	0.81765	0.998462	no	V-SF	V-CF	OK	50.2533	48.4868	-0.0516263	-0.257962	0.66955	0.998462	no	V-SM	V-CM	OK	52.6324	49.4175	-0.0909276	-0.453807	0.4441	0.998462	no	V-SM	V-CF	OK	52.6324	48.4868	-0.11836
XLOC_001028	NR_040304	chr1:140536671-140578652	Gm5833	V-SF	V-SM	NOTEST	0	0	0	0	1	1	no	V-CF	V-CM	NOTEST	0.0221529	0	#NAME?	0	1	1	no	V-SF	V-CF	NOTEST	0	0.0221529	inf	0	1	1	no	V-SM	V-CM	NOTEST	0	0	0	0	1	1	no	V-SM	V-CF	NOTEST	0	0.0221529	inf
XLOC_001029	NM_001025565,NM_001042577,NM_010714	chr1:140721762-140744156	Lhx9	V-SF	V-SM	NOTEST	0.0108444	0	#NAME?	0	1	1	no	V-CF	V-CM	NOTEST	0.0267827	0.0452558	0.756801	0	1	1	no	V-SF	V-CF	NOTEST	0.0108444	0.0267827	1.30435	0	1	1	no	V-SM	V-CM	NOTEST	0	0.0452558	inf	0	1	1	no	V-SM	V-CF	NOTEST	0	0.0267827	inf
XLOC_001030	NM_001081226	chr1:140748555-140753431	2310009B15Rik	V-SF	V-SM	OK	8.24269	5.74936	-0.519714	-1.42622	0.07905	0.998462	no	V-CF	V-CM	OK	6.24059	5.70445	-0.129594	-0.339376	0.6762	0.998462	no	V-SF	V-CF	OK	8.24269	6.24059	-0.401433	-1.11964	0.16325	0.998462	no	V-SM	V-CM	OK	5.74936	5.70445	-0.0113135	-0.0292059	0.96415	0.998462	no	V-SM	V-CF	OK	5.74936	6.24059	0.118281
XLOC_001031	NM_133239	chr1:141094830-141273653	Crb1	V-SF	V-SM	NOTEST	0.0619212	0.0213252	-1.53788	0	1	1	no	V-CF	V-CM	NOTEST	0.0495348	0.0472254	-0.0688811	0	1	1	no	V-SF	V-CF	NOTEST	0.0619212	0.0495348	-0.321989	0	1	1	no	V-SM	V-CM	NOTEST	0.0213252	0.0472254	1.14701	0	1	1	no	V-SM	V-CF	NOTEST	0.0213252	0.0495348	1.21589
XLOC_001032	NM_015780	chr1:141443640-141456799	Cfhr1	V-SF	V-SM	NOTEST	0.0288581	0	#NAME?	0	1	1	no	V-CF	V-CM	NOTEST	0	0	0	0	1	1	no	V-SF	V-CF	NOTEST	0.0288581	0	#NAME?	0	1	1	no	V-SM	V-CM	NOTEST	0	0	0	0	1	1	no	V-SM	V-CF	NOTEST	0	0	0
XLOC_001033	NM_001029977,NM_001160303,NM_001160304	chr1:141594495-141677816	Gm4788	V-SF	V-SM	NOTEST	0.0484726	0.0570826	0.23588	0	1	1	no	V-CF	V-CM	NOTEST	0.0356928	0	#NAME?	0	1	1	no	V-SF	V-CF	NOTEST	0.0484726	0.0356928	-0.441537	0	1	1	no	V-SM	V-CM	NOTEST	0.0570826	0	#NAME?	0	1	1	no	V-SM	V-CF	NOTEST	0.0570826	0.0356928	-0.677416
XLOC_001034	NM_001025575	chr1:141706868-141755276	Cfhr2	V-SF	V-SM	OK	0.983045	0.664652	-0.564657	-0.821139	0.1898	0.998462	no	V-CF	V-CM	NOTEST	0.771335	0.806238	0.0638497	0	1	1	no	V-SF	V-CF	OK	0.983045	0.771335	-0.3499	-0.532851	0.402	0.998462	no	V-SM	V-CM	NOTEST	0.664652	0.806238	0.278607	0	1	1	no	V-SM	V-CF	NOTEST	0.664652	0.771335	0.214757
XLOC_001035	NM_009888	chr1:141982431-142079988	Cfh	V-SF	V-SM	OK	88.0207	87.7375	-0.00464829	-0.0205021	0.97455	0.998462	no	V-CF	V-CM	OK	93.4561	81.324	-0.200608	-0.891472	0.13005	0.998462	no	V-SF	V-CF	OK	88.0207	93.4561	0.0864473	0.38028	0.51985	0.998462	no	V-SM	V-CM	OK	87.7375	81.324	-0.109512	-0.487976	0.41095	0.998462	no	V-SM	V-CF	OK	87.7375	93.4561	0.0910956
XLOC_001036	NR_040604	chr1:142142833-142552979	4930590L20Rik	V-SF	V-SM	NOTEST	0	0	0	0	1	1	no	V-CF	V-CM	NOTEST	0	0	0	0	1	1	no	V-SF	V-CF	NOTEST	0	0	0	0	1	1	no	V-SM	V-CM	NOTEST	0	0	0	0	1	1	no	V-SM	V-CF	NOTEST	0	0	0
XLOC_001037	NM_145991	chr1:145454628-145549814	Cdc73	V-SF	V-SM	OK	11.7988	11.224	-0.0720442	-0.148301	0.80145	0.998462	no	V-CF	V-CM	OK	11.1417	11.494	0.044912	0.099436	0.8687	0.998462	no	V-SF	V-CF	OK	11.7988	11.1417	-0.0826611	-0.170013	0.7761	0.998462	no	V-SM	V-CM	OK	11.224	11.494	0.0342951	0.0760039	0.89795	0.998462	no	V-SM	V-CF	OK	11.224	11.1417	-0.0106169
XLOC_001038	NM_013835	chr1:145597920-145624181	Trove2	V-SF	V-SM	OK	22.3862	23.4249	0.0654351	0.312432	0.5941	0.998462	no	V-CF	V-CM	OK	23.0382	21.6607	-0.0889453	-0.426328	0.4652	0.998462	no	V-SF	V-CF	OK	22.3862	23.0382	0.0414173	0.198114	0.73555	0.998462	no	V-SM	V-CM	OK	23.4249	21.6607	-0.112963	-0.540463	0.3541	0.998462	no	V-SM	V-CF	OK	23.4249	23.0382	-0.0240178
XLOC_001039	NM_009061	chr1:145846467-145851279	Rgs2	V-SF	V-SM	OK	26.3722	27.6576	0.068661	0.342251	0.5721	0.998462	no	V-CF	V-CM	OK	27.6258	25.7033	-0.104065	-0.518301	0.397	0.998462	no	V-SF	V-CF	OK	26.3722	27.6258	0.0670001	0.333914	0.58205	0.998462	no	V-SM	V-CM	OK	27.6576	25.7033	-0.105726	-0.526664	0.38935	0.998462	no	V-SM	V-CF	OK	27.6576	27.6258	-0.00166093
XLOC_001040	NM_153171	chr1:145985796-146024502	Rgs13	V-SF	V-SM	NOTEST	0.437105	0.669511	0.615129	0	1	1	no	V-CF	V-CM	NOTEST	0.449605	0.610756	0.441937	0	1	1	no	V-SF	V-CF	NOTEST	0.437105	0.449605	0.040681	0	1	1	no	V-SM	V-CM	NOTEST	0.669511	0.610756	-0.132511	0	1	1	no	V-SM	V-CF	NOTEST	0.669511	0.449605	-0.574448
XLOC_001041	NM_015811	chr1:146091798-146096234	Rgs1	V-SF	V-SM	OK	1.31243	1.57083	0.259284	0.459437	0.48105	0.998462	no	V-CF	V-CM	OK	1.23603	1.3961	0.175691	0.302852	0.6352	0.998462	no	V-SF	V-CF	OK	1.31243	1.23603	-0.0865288	-0.144829	0.82665	0.998462	no	V-SM	V-CM	OK	1.57083	1.3961	-0.170122	-0.311595	0.62705	0.998462	no	V-SM	V-CF	OK	1.57083	1.23603	-0.345813
XLOC_001042	NM_022881	chr1:146599970-146622551	Rgs18	V-SF	V-SM	OK	0.911927	1.33163	0.546198	0.970087	0.12095	0.998462	no	V-CF	V-CM	OK	1.68959	1.2168	-0.473589	-0.960179	0.12735	0.998462	no	V-SF	V-CF	OK	0.911927	1.68959	0.889687	1.65209	0.0122	0.689488	no	V-SM	V-CM	OK	1.33163	1.2168	-0.1301	-0.250246	0.6887	0.998462	no	V-SM	V-CF	OK	1.33163	1.68959	0.343489
XLOC_001043	NM_008869	chr1:151676751-151808414	Pla2g4a	V-SF	V-SM	OK	17.266	19.595	0.182549	0.868982	0.15165	0.998462	no	V-CF	V-CM	OK	18.195	19.148	0.0736552	0.351932	0.56195	0.998462	no	V-SF	V-CF	OK	17.266	18.195	0.0756048	0.358164	0.55065	0.998462	no	V-SM	V-CM	OK	19.595	19.148	-0.0332889	-0.159841	0.7905	0.998462	no	V-SM	V-CF	OK	19.595	18.195	-0.106944
XLOC_001044	NR_015466	chr1:151923790-151946896	7530420F21Rik	V-SF	V-SM	NOTEST	0.228165	0.219562	-0.0554484	0	1	1	no	V-CF	V-CM	NOTEST	0.15143	0.0453532	-1.73937	0	1	1	no	V-SF	V-CF	NOTEST	0.228165	0.15143	-0.591426	0	1	1	no	V-SM	V-CM	NOTEST	0.219562	0.0453532	-2.27535	0	1	1	no	V-SM	V-CF	NOTEST	0.219562	0.15143	-0.535978
XLOC_001045	NR_040603	chr1:152166546-152193901	2310030A07Rik	V-SF	V-SM	NOTEST	0	0	0	0	1	1	no	V-CF	V-CM	NOTEST	0	0	0	0	1	1	no	V-SF	V-CF	NOTEST	0	0	0	0	1	1	no	V-SM	V-CM	NOTEST	0	0	0	0	1	1	no	V-SM	V-CF	NOTEST	0	0	0
XLOC_001046	NM_001077237,NM_145511	chr1:152208440-152313295	BC003331	V-SF	V-SM	OK	26.9548	25.5615	-0.0765716	-0.172824	0.77365	0.998462	no	V-CF	V-CM	OK	26.3738	24.6874	-0.0953298	-0.209523	0.72945	0.998462	no	V-SF	V-CF	OK	26.9548	26.3738	-0.0314369	-0.0710195	0.9047	0.998462	no	V-SM	V-CM	OK	25.5615	24.6874	-0.0501952	-0.110226	0.85575	0.998462	no	V-SM	V-CF	OK	25.5615	26.3738	0.0451347
XLOC_001047	NM_001110146,NM_021400	chr1:152208440-152313295	Prg4	V-SF	V-SM	OK	0.865393	0.419236	-1.04559	-0.263721	0.67405	0.998462	no	V-CF	V-CM	NOTEST	0.404815	0.298652	-0.438798	0	1	1	no	V-SF	V-CF	OK	0.865393	0.404815	-1.09609	-0.265096	0.6676	0.998462	no	V-SM	V-CM	NOTEST	0.419236	0.298652	-0.489299	0	1	1	no	V-SM	V-CF	NOTEST	0.419236	0.404815	-0.0505011
XLOC_001048	NM_001024720	chr1:152409631-152840565	Hmcn1	V-SF	V-SM	OK	5.97663	5.8669	-0.0267345	-0.127766	0.825	0.998462	no	V-CF	V-CM	OK	6.12051	5.19267	-0.237176	-1.14368	0.05145	0.998462	no	V-SF	V-CF	OK	5.97663	6.12051	0.0343193	0.164861	0.7755	0.998462	no	V-SM	V-CM	OK	5.8669	5.19267	-0.176123	-0.844887	0.14585	0.998462	no	V-SM	V-CF	OK	5.8669	6.12051	0.0610539
XLOC_001049	NM_025819	chr1:153214828-153275565	Swt1	V-SF	V-SM	OK	8.14211	8.2905	0.0260553	0.111996	0.85125	0.998462	no	V-CF	V-CM	OK	9.33834	8.87004	-0.0742261	-0.325795	0.5901	0.998462	no	V-SF	V-CF	OK	8.14211	9.33834	0.197763	0.860237	0.14735	0.998462	no	V-SM	V-CM	OK	8.2905	8.87004	0.097482	0.422719	0.4825	0.998462	no	V-SM	V-CF	OK	8.2905	9.33834	0.171708
XLOC_001050	NM_011277	chr1:153316535-153347953	Rnf2	V-SF	V-SM	OK	21.0013	21.1016	0.00687493	0.0334765	0.95665	0.998462	no	V-CF	V-CM	OK	21.5691	19.4636	-0.148188	-0.721009	0.2362	0.998462	no	V-SF	V-CF	OK	21.0013	21.5691	0.0384896	0.187855	0.7474	0.998462	no	V-SM	V-CM	OK	21.1016	19.4636	-0.116574	-0.565881	0.3476	0.998462	no	V-SM	V-CF	OK	21.1016	21.5691	0.0316147
XLOC_001051	NM_197990	chr1:153731653-153937450	1700025G04Rik	V-SF	V-SM	OK	5.07317	5.74402	0.179173	0.825925	0.1579	0.998462	no	V-CF	V-CM	OK	5.24842	4.94134	-0.0869791	-0.398549	0.49775	0.998462	no	V-SF	V-CF	OK	5.07317	5.24842	0.0489956	0.225096	0.69845	0.998462	no	V-SM	V-CM	OK	5.74402	4.94134	-0.217157	-0.998365	0.0865	0.998462	no	V-SM	V-CF	OK	5.74402	5.24842	-0.130178
XLOC_001052	NM_025677	chr1:154217865-154233812	Tsen15	V-SF	V-SM	OK	6.15028	6.88929	0.163702	0.507605	0.44545	0.998462	no	V-CF	V-CM	OK	7.3527	6.64373	-0.14628	-0.467178	0.47735	0.998462	no	V-SF	V-CF	OK	6.15028	7.3527	0.257622	0.807507	0.222	0.998462	no	V-SM	V-CM	OK	6.88929	6.64373	-0.0523604	-0.16536	0.8085	0.998462	no	V-SM	V-CF	OK	6.88929	7.3527	0.0939197
XLOC_001053	NM_016846	chr1:154364659-154472241	Rgl1	V-SF	V-SM	OK	14.822	14.2898	-0.0527507	-0.251095	0.68275	0.998462	no	V-CF	V-CM	OK	15.1797	14.5992	-0.0562516	-0.268597	0.65425	0.998462	no	V-SF	V-CF	OK	14.822	15.1797	0.0344044	0.16415	0.7848	0.998462	no	V-SM	V-CM	OK	14.2898	14.5992	0.0309035	0.147216	0.80205	0.998462	no	V-SM	V-CF	OK	14.2898	15.1797	0.0871551
XLOC_001054	NM_001005507,NM_001160256,NM_001160257	chr1:154684124-154749776	Smg7	V-SF	V-SM	OK	15.9241	16.3996	0.0424456	0.2014	0.72425	0.998462	no	V-CF	V-CM	OK	17.6706	16.6396	-0.086727	-0.41529	0.467	0.998462	no	V-SF	V-CF	OK	15.9241	17.6706	0.150137	0.719779	0.2108	0.998462	no	V-SM	V-CM	OK	16.3996	16.6396	0.0209643	0.0993582	0.8646	0.998462	no	V-SM	V-CF	OK	16.3996	17.6706	0.107691
XLOC_001055	NM_008485	chr1:154969885-155033577	Lamc2	V-SF	V-SM	OK	7.77549	7.48991	-0.0539846	-0.241514	0.68765	0.998462	no	V-CF	V-CM	OK	7.00361	8.37035	0.257188	1.15061	0.05545	0.998462	no	V-SF	V-CF	OK	7.77549	7.00361	-0.150835	-0.670319	0.25295	0.998462	no	V-SM	V-CM	OK	7.48991	8.37035	0.160338	0.72218	0.21945	0.998462	no	V-SM	V-CF	OK	7.48991	7.00361	-0.0968503
XLOC_001056	NM_010683	chr1:155066051-155179916	Lamc1	V-SF	V-SM	OK	28.5839	27.7785	-0.041236	-0.196034	0.7377	0.998462	no	V-CF	V-CM	OK	28.0869	27.0773	-0.0528104	-0.251889	0.665	0.998462	no	V-SF	V-CF	OK	28.5839	28.0869	-0.0253079	-0.120164	0.8329	0.998462	no	V-SM	V-CM	OK	27.7785	27.0773	-0.0368823	-0.176136	0.75725	0.998462	no	V-SM	V-CF	OK	27.7785	28.0869	0.0159281
XLOC_001057	NR_033736	chr1:155251315-155261363	E330020D12Rik	V-SF	V-SM	NOTEST	0.0803498	0.140318	0.804335	0	1	1	no	V-CF	V-CM	NOTEST	0.0922166	0.096293	0.0624047	0	1	1	no	V-SF	V-CF	NOTEST	0.0803498	0.0922166	0.198731	0	1	1	no	V-SM	V-CM	NOTEST	0.140318	0.096293	-0.5432	0	1	1	no	V-SM	V-CF	NOTEST	0.140318	0.0922166	-0.605604
XLOC_001058	NM_007842	chr1:155302887-155334790	Dhx9	V-SF	V-SM	OK	25.4083	26.2005	0.0442947	0.219341	0.71125	0.998462	no	V-CF	V-CM	OK	26.6407	27.0468	0.0218268	0.108362	0.8583	0.998462	no	V-SF	V-CF	OK	25.4083	26.6407	0.0683289	0.339684	0.57065	0.998462	no	V-SM	V-CM	OK	26.2005	27.0468	0.045861	0.226794	0.7108	0.998462	no	V-SM	V-CF	OK	26.2005	26.6407	0.0240341
XLOC_001059	NM_028749	chr1:155350145-155396844	Npl	V-SF	V-SM	OK	2.10188	2.92273	0.475638	1.0954	0.09135	0.998462	no	V-CF	V-CM	OK	1.8868	2.52675	0.421347	0.92678	0.15545	0.998462	no	V-SF	V-CF	OK	2.10188	1.8868	-0.155743	-0.330461	0.6078	0.998462	no	V-SM	V-CM	OK	2.92273	2.52675	-0.210033	-0.504793	0.4307	0.998462	no	V-SM	V-CF	OK	2.92273	1.8868	-0.63138
XLOC_001060	NR_046171	chr1:155568369-155584959	C230024C17Rik	V-SF	V-SM	NOTEST	0.0299821	0	#NAME?	0	1	1	no	V-CF	V-CM	NOTEST	0.0325857	0.013406	-1.28135	0	1	1	no	V-SF	V-CF	NOTEST	0.0299821	0.0325857	0.120137	0	1	1	no	V-SM	V-CM	NOTEST	0	0.013406	inf	0	1	1	no	V-SM	V-CF	NOTEST	0	0.0325857	inf
XLOC_001061	NM_001243223	chr1:155626516-155691271	Rgsl1	V-SF	V-SM	NOTEST	0.089606	0.182727	1.02802	0	1	1	no	V-CF	V-CM	NOTEST	0.153846	0.14828	-0.0531681	0	1	1	no	V-SF	V-CF	NOTEST	0.089606	0.153846	0.779821	0	1	1	no	V-SM	V-CM	NOTEST	0.182727	0.14828	-0.301372	0	1	1	no	V-SM	V-CF	NOTEST	0.182727	0.153846	-0.248204
XLOC_001062	NM_178243	chr1:155696671-155698325	5830403L16Rik	V-SF	V-SM	NOTEST	0.277848	0.183151	-0.601266	0	1	1	no	V-CF	V-CM	NOTEST	0.191116	0.317623	0.732862	0	1	1	no	V-SF	V-CF	NOTEST	0.277848	0.191116	-0.539845	0	1	1	no	V-SM	V-CM	NOTEST	0.183151	0.317623	0.794283	0	1	1	no	V-SM	V-CF	NOTEST	0.183151	0.191116	0.0614209
XLOC_001063	NR_040629	chr1:156088650-156104036	4930452N14Rik	V-SF	V-SM	NOTEST	0	0	0	0	1	1	no	V-CF	V-CM	NOTEST	0	0	0	0	1	1	no	V-SF	V-CF	NOTEST	0	0	0	0	1	1	no	V-SM	V-CM	NOTEST	0	0	0	0	1	1	no	V-SM	V-CF	NOTEST	0	0	0
XLOC_001064	NM_009782	chr1:156239648-156573050	Cacna1e	V-SF	V-SM	NOTEST	0.50269	0.50091	-0.0051182	0	1	1	no	V-CF	V-CM	NOTEST	0.524156	0.47895	-0.130119	0	1	1	no	V-SF	V-CF	NOTEST	0.50269	0.524156	0.0603268	0	1	1	no	V-SM	V-CM	NOTEST	0.50091	0.47895	-0.0646744	0	1	1	no	V-SM	V-CF	NOTEST	0.50091	0.524156	0.065445
XLOC_001065	NM_010500	chr1:156943496-156946766	Ier5	V-SF	V-SM	OK	11.051	11.9389	0.111496	0.502506	0.40755	0.998462	no	V-CF	V-CM	OK	10.7287	10.9559	0.0302376	0.134807	0.82355	0.998462	no	V-SF	V-CF	OK	11.051	10.7287	-0.0427027	-0.190483	0.7451	0.998462	no	V-SM	V-CM	OK	11.9389	10.9559	-0.123961	-0.558379	0.35515	0.998462	no	V-SM	V-CF	OK	11.9389	10.7287	-0.154198
XLOC_001066	NM_008209	chr1:156975007-156993910	Mr1	V-SF	V-SM	OK	19.0766	19.3965	0.0239914	0.11429	0.84955	0.998462	no	V-CF	V-CM	OK	18.389	18.0948	-0.0232693	-0.109873	0.86105	0.998462	no	V-SF	V-CF	OK	19.0766	18.389	-0.0529632	-0.251133	0.68305	0.998462	no	V-SM	V-CM	OK	19.3965	18.0948	-0.100224	-0.475427	0.43685	0.998462	no	V-SM	V-CF	OK	19.3965	18.389	-0.0769546
XLOC_001067	NM_011273	chr1:157122786-157264574	Xpr1	V-SF	V-SM	OK	16.4359	15.9523	-0.043083	-0.211276	0.7186	0.998462	no	V-CF	V-CM	OK	17.5793	17.0085	-0.047624	-0.232894	0.69755	0.998462	no	V-SF	V-CF	OK	16.4359	17.5793	0.09703	0.475052	0.422	0.998462	no	V-SM	V-CM	OK	15.9523	17.0085	0.092489	0.453035	0.44965	0.998462	no	V-SM	V-CF	OK	15.9523	17.5793	0.140113
XLOC_001068	NM_010712	chr1:157548823-157589157	Lhx4	V-SF	V-SM	NOTEST	0	0.0292847	inf	0	1	1	no	V-CF	V-CM	NOTEST	0.0280503	0	#NAME?	0	1	1	no	V-SF	V-CF	NOTEST	0	0.0280503	inf	0	1	1	no	V-SM	V-CM	NOTEST	0.0292847	0	#NAME?	0	1	1	no	V-SM	V-CF	NOTEST	0.0292847	0.0280503	-0.0621284
XLOC_001069	NM_001024945,NM_023268	chr1:157625284-157660029	Qsox1	V-SF	V-SM	OK	481.184	480.815	-0.00110522	-0.00309016	0.99605	0.998558	no	V-CF	V-CM	OK	486.651	475.755	-0.0326696	-0.090819	0.8718	0.998462	no	V-SF	V-CF	OK	481.184	486.651	0.0162997	0.0455319	0.93675	0.998462	no	V-SM	V-CM	OK	480.815	475.755	-0.0152647	-0.042473	0.94035	0.998462	no	V-SM	V-CF	OK	480.815	486.651	0.0174049
XLOC_001070	NM_001039184	chr1:157692093-157820385	Cep350	V-SF	V-SM	OK	13.1209	13.1863	0.00717726	0.0343372	0.9539	0.998462	no	V-CF	V-CM	OK	14.1554	13.2163	-0.0990387	-0.472955	0.40705	0.998462	no	V-SF	V-CF	OK	13.1209	14.1554	0.109492	0.523298	0.35885	0.998462	no	V-SM	V-CM	OK	13.1863	13.2163	0.00327562	0.0156584	0.97885	0.998462	no	V-SM	V-CF	OK	13.1863	14.1554	0.102314
XLOC_001071	NM_001160018,NM_001160019,NM_144791	chr1:157851728-157915989	Tor1aip1	V-SF	V-SM	OK	14.6789	14.3429	-0.0334158	-0.0844081	0.88585	0.998462	no	V-CF	V-CM	OK	13.5762	14.2073	0.0655548	0.168857	0.7809	0.998462	no	V-SF	V-CF	OK	14.6789	13.5762	-0.112666	-0.290083	0.6277	0.998462	no	V-SM	V-CM	OK	14.3429	14.2073	-0.0136954	-0.0346086	0.95315	0.998462	no	V-SM	V-CF	OK	14.3429	13.5762	-0.0792501
XLOC_001072	NM_177838	chr1:157923095-158135156	Fam163a	V-SF	V-SM	OK	1.00751	1.19681	0.24841	0.589225	0.3297	0.998462	no	V-CF	V-CM	OK	1.04873	1.13226	0.110563	0.262365	0.6653	0.998462	no	V-SF	V-CF	OK	1.00751	1.04873	0.0578565	0.134742	0.8189	0.998462	no	V-SM	V-CM	OK	1.19681	1.13226	-0.0799906	-0.193466	0.75105	0.998462	no	V-SM	V-CF	OK	1.19681	1.04873	-0.190554
XLOC_001073	NM_001134741	chr1:158185425-158233479	Tdrd5	V-SF	V-SM	OK	0.799706	0.734158	-0.123379	-0.243921	0.6812	0.998462	no	V-CF	V-CM	OK	0.761805	0.811214	0.0906617	0.181538	0.7638	0.998462	no	V-SF	V-CF	OK	0.799706	0.761805	-0.0700481	-0.139295	0.8109	0.998462	no	V-SM	V-CM	OK	0.734158	0.811214	0.143993	0.286628	0.63595	0.998462	no	V-SM	V-CF	NOTEST	0.734158	0.761805	0.0533311
XLOC_001074	NM_009230	chr1:158358238-158404459	Soat1	V-SF	V-SM	OK	26.6466	24.7327	-0.107534	-0.533969	0.36555	0.998462	no	V-CF	V-CM	OK	25.5683	24.1841	-0.0802992	-0.398773	0.504	0.998462	no	V-SF	V-CF	OK	26.6466	25.5683	-0.0595944	-0.295991	0.6151	0.998462	no	V-SM	V-CM	OK	24.7327	24.1841	-0.0323596	-0.160663	0.78935	0.998462	no	V-SM	V-CF	OK	24.7327	25.5683	0.0479397
XLOC_001075	NM_023141	chr1:158583747-158604470	Tor3a	V-SF	V-SM	OK	9.42798	9.07078	-0.0557215	-0.240776	0.6876	0.998462	no	V-CF	V-CM	OK	9.10989	9.61087	0.0772333	0.334538	0.58205	0.998462	no	V-SF	V-CF	OK	9.42798	9.10989	-0.0495141	-0.213913	0.7256	0.998462	no	V-SM	V-CM	OK	9.07078	9.61087	0.0834408	0.361495	0.548	0.998462	no	V-SM	V-CF	OK	9.07078	9.10989	0.00620748
XLOC_001076	NM_145413	chr1:158608701-158649041	Fam20b	V-SF	V-SM	OK	31.6138	33.4594	0.0818578	0.407509	0.4958	0.998462	no	V-CF	V-CM	OK	32.6468	32.8446	0.00871513	0.0434405	0.9416	0.998462	no	V-SF	V-CF	OK	31.6138	32.6468	0.0463852	0.230943	0.6978	0.998462	no	V-SM	V-CM	OK	33.4594	32.8446	-0.0267575	-0.133357	0.8245	0.998462	no	V-SM	V-CF	OK	33.4594	32.6468	-0.0354726
XLOC_001077	NM_001159965,NM_001159966,NM_001159967,NM_001159968,NM_023884,NR_027640	chr1:158734296-158869757	Ralgps2	V-SF	V-SM	OK	5.10932	5.69049	0.155423	0.418783	0.46055	0.998462	no	V-CF	V-CM	OK	5.88847	5.64581	-0.0607116	-0.190767	0.7465	0.998462	no	V-SF	V-CF	OK	5.10932	5.88847	0.204761	0.547392	0.33235	0.998462	no	V-SM	V-CM	OK	5.69049	5.64581	-0.0113737	-0.0361307	0.9519	0.998462	no	V-SM	V-CF	OK	5.69049	5.88847	0.0493379
XLOC_001078	NM_028540	chr1:159029278-159038776	Tex35	V-SF	V-SM	NOTEST	0	0	0	0	1	1	no	V-CF	V-CM	NOTEST	0	0	0	0	1	1	no	V-SF	V-CF	NOTEST	0	0	0	0	1	1	no	V-SM	V-CM	NOTEST	0	0	0	0	1	1	no	V-SM	V-CF	NOTEST	0	0	0
XLOC_001079	NM_177644	chr1:159065313-159350367	Rasal2	V-SF	V-SM	OK	12.2472	12.7844	0.0619351	0.28476	0.6234	0.998462	no	V-CF	V-CM	OK	14.2826	12.9603	-0.140158	-0.648089	0.2702	0.998462	no	V-SF	V-CF	OK	12.2472	14.2826	0.221808	1.02256	0.08265	0.998462	no	V-SM	V-CM	OK	12.7844	12.9603	0.0197149	0.0909155	0.8764	0.998462	no	V-SM	V-CF	OK	12.7844	14.2826	0.159872
XLOC_001080	NM_207583	chr1:160175399-160286391	Fam5b	V-SF	V-SM	OK	10.7504	11.8398	0.139259	0.644659	0.2812	0.998462	no	V-CF	V-CM	OK	12.4073	12.6093	0.0232974	0.109471	0.8527	0.998462	no	V-SF	V-CF	OK	10.7504	12.4073	0.206809	0.959676	0.1076	0.998462	no	V-SM	V-CM	OK	11.8398	12.6093	0.090847	0.42582	0.4736	0.998462	no	V-SM	V-CF	OK	11.8398	12.4073	0.0675496
XLOC_001081	NM_001085376	chr1:160641861-160887569	Pappa2	V-SF	V-SM	OK	3.44933	2.27967	-0.59749	-2.30551	5e-05	0.0116162	yes	V-CF	V-CM	OK	2.16754	2.49356	0.202145	0.767701	0.18625	0.998462	no	V-SF	V-CF	OK	3.44933	2.16754	-0.670257	-2.56675	5e-05	0.0116162	yes	V-SM	V-CM	OK	2.27967	2.49356	0.129378	0.495028	0.3962	0.998462	no	V-SM	V-CF	OK	2.27967	2.16754	-0.0727669
XLOC_001082	NR_038030,NR_038031	chr1:161974510-162008717	4930562F07Rik	V-SF	V-SM	NOTEST	0.12609	0	#NAME?	0	1	1	no	V-CF	V-CM	NOTEST	0	0.0732068	inf	0	1	1	no	V-SF	V-CF	NOTEST	0.12609	0	#NAME?	0	1	1	no	V-SM	V-CM	NOTEST	0	0.0732068	inf	0	1	1	no	V-SM	V-CF	NOTEST	0	0	0
XLOC_001083	NM_177839	chr1:162015162-162083706	Tnn	V-SF	V-SM	OK	87.6644	92.114	0.0714294	0.284948	0.6285	0.998462	no	V-CF	V-CM	OK	101.353	74.8344	-0.437613	-1.7748	0.0022	0.24397	no	V-SF	V-CF	OK	87.6644	101.353	0.209324	0.830524	0.15995	0.998462	no	V-SM	V-CM	OK	92.114	74.8344	-0.299718	-1.22246	0.0389	0.998462	no	V-SM	V-CF	OK	92.114	101.353	0.137895
XLOC_001084	NM_009786	chr1:162132497-162143023	Cacybp	V-SF	V-SM	OK	27.7951	27.5286	-0.0138958	-0.0686572	0.9116	0.998462	no	V-CF	V-CM	OK	29.0437	27.7749	-0.0644415	-0.319381	0.6071	0.998462	no	V-SF	V-CF	OK	27.7951	29.0437	0.0633951	0.313713	0.61365	0.998462	no	V-SM	V-CM	OK	27.5286	27.7749	0.0128494	0.0635842	0.92085	0.998462	no	V-SM	V-CF	OK	27.5286	29.0437	0.0772909
XLOC_001085	NM_001038621,NM_013862	chr1:162149304-162723069	Rabgap1l	V-SF	V-SM	OK	47.9214	48.1725	0.00753989	0.0334875	0.95615	0.998462	no	V-CF	V-CM	OK	52.2355	46.9105	-0.155118	-0.689775	0.24325	0.998462	no	V-SF	V-CF	OK	47.9214	52.2355	0.124361	0.549781	0.35365	0.998462	no	V-SM	V-CM	OK	48.1725	46.9105	-0.0382975	-0.1711	0.76735	0.998462	no	V-SM	V-CF	OK	48.1725	52.2355	0.116821
XLOC_001086	NM_001146330	chr1:162149304-162723069	Gpr52	V-SF	V-SM	OK	1.42916	1.4329	0.00377343	0.00122332	0.98315	0.998462	no	V-CF	V-CM	OK	1.76616	1.81298	0.0377441	0.012981	0.98335	0.998462	no	V-SF	V-CF	OK	1.42916	1.76616	0.305452	0.0994877	0.87225	0.998462	no	V-SM	V-CM	OK	1.4329	1.81298	0.339423	0.116131	0.851	0.998462	no	V-SM	V-CF	OK	1.4329	1.76616	0.301679
XLOC_001087	NM_173424	chr1:162947886-162964390	Zbtb37	V-SF	V-SM	OK	9.96355	9.57232	-0.0577907	-0.258603	0.66575	0.998462	no	V-CF	V-CM	OK	10.7518	9.04945	-0.248675	-1.11585	0.0616	0.998462	no	V-SF	V-CF	OK	9.96355	10.7518	0.109846	0.497344	0.4051	0.998462	no	V-SM	V-CM	OK	9.57232	9.04945	-0.0810384	-0.359465	0.5434	0.998462	no	V-SM	V-CF	OK	9.57232	10.7518	0.167636
XLOC_001088	NM_172644	chr1:162970743-163000763	Dars2	V-SF	V-SM	OK	4.60805	4.33582	-0.0878515	-0.323643	0.5864	0.998462	no	V-CF	V-CM	OK	4.24714	4.32655	0.0267226	0.0966885	0.8711	0.998462	no	V-SF	V-CF	OK	4.60805	4.24714	-0.117663	-0.429669	0.47755	0.998462	no	V-SM	V-CM	OK	4.33582	4.32655	-0.00308903	-0.0112738	0.98845	0.998462	no	V-SM	V-CF	OK	4.33582	4.24714	-0.0298116
XLOC_001089	NM_001039482	chr1:163018508-163061610	Klhl20	V-SF	V-SM	OK	5.30885	5.3987	0.0242136	0.0961992	0.8717	0.998462	no	V-CF	V-CM	OK	5.29339	4.70699	-0.169387	-0.660656	0.26605	0.998462	no	V-SF	V-CF	OK	5.30885	5.29339	-0.00420714	-0.0166637	0.97125	0.998462	no	V-SM	V-CM	OK	5.3987	4.70699	-0.197808	-0.773795	0.1984	0.998462	no	V-SM	V-CF	OK	5.3987	5.29339	-0.0284207
XLOC_001090	NM_001195189	chr1:163072842-163100638	4930469G21Rik	V-SF	V-SM	NOTEST	0	0	0	0	1	1	no	V-CF	V-CM	NOTEST	0.059587	0	#NAME?	0	1	1	no	V-SF	V-CF	NOTEST	0	0.059587	inf	0	1	1	no	V-SM	V-CM	NOTEST	0	0	0	0	1	1	no	V-SM	V-CF	NOTEST	0	0.059587	inf
XLOC_001091	NM_007453	chr1:163170242-163181297	Prdx6	V-SF	V-SM	OK	437.183	422.509	-0.049257	-0.167048	0.78455	0.998462	no	V-CF	V-CM	OK	413.565	431.929	0.0626808	0.215232	0.72655	0.998462	no	V-SF	V-CF	OK	437.183	413.565	-0.0801245	-0.273109	0.6553	0.998462	no	V-SM	V-CM	OK	422.509	431.929	0.0318133	0.10868	0.8562	0.998462	no	V-SM	V-CF	OK	422.509	413.565	-0.0308675
XLOC_001092	NM_001205243,NM_010177	chr1:163710822-163718626	Fasl	V-SF	V-SM	NOTEST	0.309426	0.17081	-0.857205	0	1	1	no	V-CF	V-CM	NOTEST	0.228248	0.298893	0.38903	0	1	1	no	V-SF	V-CF	NOTEST	0.309426	0.228248	-0.438995	0	1	1	no	V-SM	V-CM	NOTEST	0.17081	0.298893	0.807239	0	1	1	no	V-SM	V-CF	NOTEST	0.17081	0.228248	0.41821
XLOC_001093	NM_172645	chr1:163746242-163806792	Suco	V-SF	V-SM	OK	30.0758	30.3563	0.0133933	0.0647506	0.91245	0.998462	no	V-CF	V-CM	OK	31.7364	30.6608	-0.0497414	-0.239948	0.6812	0.998462	no	V-SF	V-CF	OK	30.0758	31.7364	0.0775351	0.37399	0.52725	0.998462	no	V-SM	V-CM	OK	30.3563	30.6608	0.0144005	0.0696264	0.90575	0.998462	no	V-SM	V-CF	OK	30.3563	31.7364	0.0641418
XLOC_001094	NM_001204904,NM_001204905	chr1:163872219-163909767	4930558K02Rik	V-SF	V-SM	NOTEST	0.0921956	0	#NAME?	0	1	1	no	V-CF	V-CM	NOTEST	0.0577065	0.0525355	-0.135441	0	1	1	no	V-SF	V-CF	NOTEST	0.0921956	0.0577065	-0.675966	0	1	1	no	V-SM	V-CM	NOTEST	0	0.0525355	inf	0	1	1	no	V-SM	V-CF	NOTEST	0	0.0577065	inf
XLOC_001095	NM_001038619,NM_172646	chr1:163917432-164408165	Dnm3	V-SF	V-SM	OK	1.906	1.82629	-0.0616359	-0.100121	0.8664	0.998462	no	V-CF	V-CM	OK	2.58857	1.82931	-0.500857	-0.830826	0.15975	0.998462	no	V-SF	V-CF	OK	1.906	2.58857	0.441605	0.767301	0.1971	0.998462	no	V-SM	V-CM	OK	1.82629	1.82931	0.00238351	0.00371715	0.9952	0.998462	no	V-SM	V-CF	OK	1.82629	2.58857	0.50324
XLOC_001096	NM_144877	chr1:164463802-164478476	Mettl13	V-SF	V-SM	OK	3.85613	4.89261	0.34345	1.16953	0.0579	0.998462	no	V-CF	V-CM	OK	4.82016	4.4229	-0.124091	-0.433755	0.47725	0.998462	no	V-SF	V-CF	OK	3.85613	4.82016	0.321928	1.09651	0.07595	0.998462	no	V-SM	V-CM	OK	4.89261	4.4229	-0.145613	-0.508851	0.4062	0.998462	no	V-SM	V-CF	OK	4.89261	4.82016	-0.0215221
XLOC_001097	NM_001177581	chr1:164569280-164588350	7420461P10Rik	V-SF	V-SM	NOTEST	0	0	0	0	1	1	no	V-CF	V-CM	NOTEST	0.0680651	0	#NAME?	0	1	1	no	V-SF	V-CF	NOTEST	0	0.0680651	inf	0	1	1	no	V-SM	V-CM	NOTEST	0	0	0	0	1	1	no	V-SM	V-CF	NOTEST	0	0.0680651	inf
XLOC_001098	NM_001081290	chr1:164601915-164670687	Prrc2c	V-SF	V-SM	OK	21.9812	21.9827	9.91e-05	0.000462779	0.99905	0.999311	no	V-CF	V-CM	OK	22.8028	23.4398	0.039744	0.183819	0.7527	0.998462	no	V-SF	V-CF	OK	21.9812	22.8028	0.0529438	0.247231	0.6689	0.998462	no	V-SM	V-CM	OK	21.9827	23.4398	0.0925887	0.428392	0.4555	0.998462	no	V-SM	V-CF	OK	21.9827	22.8028	0.0528447
XLOC_001099	NM_144878	chr1:164724013-164742680	Fmo4	V-SF	V-SM	NOTEST	0.373842	0.312691	-0.257691	0	1	1	no	V-CF	V-CM	NOTEST	0.298397	0.396298	0.40935	0	1	1	no	V-SF	V-CF	NOTEST	0.373842	0.298397	-0.325193	0	1	1	no	V-SM	V-CM	NOTEST	0.312691	0.396298	0.341848	0	1	1	no	V-SM	V-CF	NOTEST	0.312691	0.298397	-0.0675019
XLOC_001100	NM_010231	chr1:164759691-164796679	Fmo1	V-SF	V-SM	OK	20.4983	20.0758	-0.030043	-0.14105	0.82095	0.998462	no	V-CF	V-CM	OK	25.4202	24.7536	-0.0383359	-0.187175	0.76005	0.998462	no	V-SF	V-CF	OK	20.4983	25.4202	0.310473	1.48503	0.01575	0.771732	no	V-SM	V-CM	OK	20.0758	24.7536	0.30218	1.44708	0.0183	0.826325	no	V-SM	V-CF	OK	20.0758	25.4202	0.340516
XLOC_001101	NM_018881	chr1:164805177-164828843	Fmo2	V-SF	V-SM	OK	19.1349	19.3625	0.0170621	0.0824052	0.89215	0.998462	no	V-CF	V-CM	OK	20.7445	23.3638	0.171548	0.841917	0.16355	0.998462	no	V-SF	V-CF	OK	19.1349	20.7445	0.116521	0.564038	0.3528	0.998462	no	V-SM	V-CM	OK	19.3625	23.3638	0.271007	1.32695	0.03065	0.998462	no	V-SM	V-CF	OK	19.3625	20.7445	0.0994588
XLOC_001102	NM_001178038	chr1:164846681-164867356	Fmo6	V-SF	V-SM	OK	4.58901	4.60732	0.0057452	0.0178412	0.98165	0.998462	no	V-CF	V-CM	OK	4.23229	4.21494	-0.00592874	-0.01811	0.9804	0.998462	no	V-SF	V-CF	OK	4.58901	4.23229	-0.116744	-0.357522	0.57095	0.998462	no	V-SM	V-CM	OK	4.60732	4.21494	-0.128418	-0.397744	0.5298	0.998462	no	V-SM	V-CF	OK	4.60732	4.23229	-0.122489
XLOC_001103	NM_008030	chr1:164883930-164914622	Fmo3	V-SF	V-SM	OK	27.663	26.2806	-0.0739629	-0.356542	0.5599	0.998462	no	V-CF	V-CM	OK	21.9853	25.7344	0.227161	1.08815	0.08235	0.998462	no	V-SF	V-CF	OK	27.663	21.9853	-0.331421	-1.57885	0.01295	0.709558	no	V-SM	V-CM	OK	26.2806	25.7344	-0.0302979	-0.14688	0.8128	0.998462	no	V-SM	V-CF	OK	26.2806	21.9853	-0.257459
XLOC_001104	NM_030071	chr1:164954432-165015801	Mroh9	V-SF	V-SM	NOTEST	0.0271549	0.0210072	-0.370327	0	1	1	no	V-CF	V-CM	NOTEST	0	0	0	0	1	1	no	V-SF	V-CF	NOTEST	0.0271549	0	#NAME?	0	1	1	no	V-SM	V-CM	NOTEST	0.0210072	0	#NAME?	0	1	1	no	V-SM	V-CF	NOTEST	0.0210072	0	#NAME?
XLOC_001105	NM_001025570,NM_011127,NM_175686	chr1:165175249-165243781	Prrx1	V-SF	V-SM	OK	38.9128	36.8063	-0.080293	-0.370919	0.52475	0.998462	no	V-CF	V-CM	OK	37.1901	34.6184	-0.103379	-0.485711	0.3969	0.998462	no	V-SF	V-CF	OK	38.9128	37.1901	-0.0653277	-0.304173	0.60045	0.998462	no	V-SM	V-CM	OK	36.8063	34.6184	-0.0884138	-0.412082	0.47445	0.998462	no	V-SM	V-CF	OK	36.8063	37.1901	0.0149652
XLOC_001106	NM_178883	chr1:165315039-165333772	Gorab	V-SF	V-SM	OK	8.06301	6.91715	-0.221142	-0.861548	0.16455	0.998462	no	V-CF	V-CM	OK	7.2117	7.67693	0.0901901	0.351472	0.57275	0.998462	no	V-SF	V-CF	OK	8.06301	7.2117	-0.160979	-0.630487	0.30825	0.998462	no	V-SM	V-CM	OK	6.91715	7.67693	0.150352	0.582864	0.34815	0.998462	no	V-SM	V-CF	OK	6.91715	7.2117	0.0601622
XLOC_001107	NM_001143956	chr1:165633123-165655363	Mettl11b	V-SF	V-SM	NOTEST	0.0533689	0.0545987	0.0328693	0	1	1	no	V-CF	V-CM	NOTEST	0	0	0	0	1	1	no	V-SF	V-CF	NOTEST	0.0533689	0	#NAME?	0	1	1	no	V-SM	V-CM	NOTEST	0.0545987	0	#NAME?	0	1	1	no	V-SM	V-CF	NOTEST	0.0545987	0	#NAME?
XLOC_001108	NM_201364	chr1:165860194-165924912	BC055324	V-SF	V-SM	OK	1.03446	0.929454	-0.154426	-0.18916	0.741	0.998462	no	V-CF	V-CM	OK	0.992622	1.04426	0.0731685	0.0763976	0.8948	0.998462	no	V-SF	V-CF	OK	1.03446	0.992622	-0.0595662	-0.0725335	0.8951	0.998462	no	V-SM	V-CM	OK	0.929454	1.04426	0.168029	0.176208	0.75615	0.998462	no	V-SM	V-CF	OK	0.929454	0.992622	0.0948603
XLOC_001109	NR_037987	chr1:166045394-166150405	Gm16548	V-SF	V-SM	NOTEST	0.125873	0.146139	0.215373	0	1	1	no	V-CF	V-CM	NOTEST	0.0438229	0.238415	2.44372	0	1	1	no	V-SF	V-CF	NOTEST	0.125873	0.0438229	-1.52221	0	1	1	no	V-SM	V-CM	NOTEST	0.146139	0.238415	0.706135	0	1	1	no	V-SM	V-CF	NOTEST	0.146139	0.0438229	-1.73759
XLOC_001110	NM_001160208,NM_001160209,NM_025505	chr1:166219930-166237615	Blzf1	V-SF	V-SM	OK	9.60933	10.3796	0.11124	0.482555	0.39975	0.998462	no	V-CF	V-CM	OK	10.1258	10.5943	0.0652503	0.28417	0.61985	0.998462	no	V-SF	V-CF	OK	9.60933	10.1258	0.075531	0.326729	0.571	0.998462	no	V-SM	V-CM	OK	10.3796	10.5943	0.0295411	0.129021	0.81915	0.998462	no	V-SM	V-CF	OK	10.3796	10.1258	-0.0357092
XLOC_001111	NM_009721	chr1:166237805-166388486	Atp1b1	V-SF	V-SM	OK	125.286	126.919	0.0186854	0.0792536	0.88925	0.998462	no	V-CF	V-CM	OK	119.987	132.561	0.14378	0.609599	0.2815	0.998462	no	V-SF	V-CF	OK	125.286	119.987	-0.0623486	-0.264668	0.63965	0.998462	no	V-SM	V-CM	OK	126.919	132.561	0.0627462	0.265812	0.64105	0.998462	no	V-SM	V-CF	OK	126.919	119.987	-0.0810341
XLOC_001112	NM_008510	chr1:166861778-166865641	Xcl1	V-SF	V-SM	NOTEST	0.909245	0.724581	-0.327522	0	1	1	no	V-CF	V-CM	NOTEST	1.01709	0.253276	-2.00567	0	1	1	no	V-SF	V-CF	NOTEST	0.909245	1.01709	0.161712	0	1	1	no	V-SM	V-CM	NOTEST	0.724581	0.253276	-1.51644	0	1	1	no	V-SM	V-CF	NOTEST	0.724581	1.01709	0.489234
XLOC_001113	NR_040480	chr1:166996747-167022061	4930568G15Rik	V-SF	V-SM	NOTEST	0.0568751	0	#NAME?	0	1	1	no	V-CF	V-CM	NOTEST	0.10348	0	#NAME?	0	1	1	no	V-SF	V-CF	NOTEST	0.0568751	0.10348	0.863483	0	1	1	no	V-SM	V-CM	NOTEST	0	0	0	0	1	1	no	V-SM	V-CF	NOTEST	0	0.10348	inf
XLOC_001114	NM_032005	chr1:167067983-167090904	Tbx19	V-SF	V-SM	NOTEST	0	0	0	0	1	1	no	V-CF	V-CM	NOTEST	0	0.0170205	inf	0	1	1	no	V-SF	V-CF	NOTEST	0	0	0	0	1	1	no	V-SM	V-CM	NOTEST	0	0.0170205	inf	0	1	1	no	V-SM	V-CF	NOTEST	0	0	0
XLOC_001115	NM_145512	chr1:167104471-167124564	Sft2d2	V-SF	V-SM	OK	70.6761	71.0374	0.0073558	0.032214	0.95675	0.998462	no	V-CF	V-CM	OK	71.1665	69.3692	-0.0369021	-0.16181	0.77865	0.998462	no	V-SF	V-CF	OK	70.6761	71.1665	0.00997506	0.0436467	0.9403	0.998462	no	V-SM	V-CM	OK	71.0374	69.3692	-0.0342828	-0.150456	0.79745	0.998462	no	V-SM	V-CF	OK	71.0374	71.1665	0.00261926
XLOC_001116	NM_145513	chr1:167142416-167167089	Tiprl	V-SF	V-SM	OK	8.46391	8.24942	-0.0370313	-0.164544	0.78075	0.998462	no	V-CF	V-CM	OK	8.62923	8.63736	0.00135899	0.00607403	0.99445	0.998462	no	V-SF	V-CF	OK	8.46391	8.62923	0.0279085	0.12449	0.83525	0.998462	no	V-SM	V-CM	OK	8.24942	8.63736	0.0662988	0.29517	0.6172	0.998462	no	V-SM	V-CF	OK	8.24942	8.62923	0.0649398
XLOC_001117	NM_028759	chr1:167259631-167390594	Dcaf6	V-SF	V-SM	OK	20.1737	20.9999	0.0579049	0.282749	0.63495	0.998462	no	V-CF	V-CM	OK	21.9507	22.2535	0.0197657	0.0972661	0.87135	0.998462	no	V-SF	V-CF	OK	20.1737	21.9507	0.121789	0.595825	0.3234	0.998462	no	V-SM	V-CM	OK	20.9999	22.2535	0.0836502	0.41085	0.49185	0.998462	no	V-SM	V-CF	OK	20.9999	21.9507	0.0638845
XLOC_001118	NM_001001880,NM_001083897	chr1:167522311-167564672	Mpzl1	V-SF	V-SM	OK	18.1785	18.2256	0.00372959	0.0161015	0.9765	0.998462	no	V-CF	V-CM	OK	17.5033	20.3077	0.214395	0.928468	0.1055	0.998462	no	V-SF	V-CF	OK	18.1785	17.5033	-0.054608	-0.23493	0.6796	0.998462	no	V-SM	V-CM	OK	18.2256	20.3077	0.156058	0.678233	0.2337	0.998462	no	V-SM	V-CF	OK	18.2256	17.5033	-0.0583376
XLOC_001119	NM_001038846,NM_178593	chr1:167579075-167638225	Rcsd1	V-SF	V-SM	OK	7.16673	8.10152	0.176878	0.659303	0.2462	0.998462	no	V-CF	V-CM	OK	8.32267	7.49231	-0.151636	-0.568487	0.31935	0.998462	no	V-SF	V-CF	OK	7.16673	8.32267	0.215731	0.808079	0.1545	0.998462	no	V-SM	V-CM	OK	8.10152	7.49231	-0.112782	-0.420752	0.46245	0.998462	no	V-SM	V-CF	OK	8.10152	8.32267	0.0388539
XLOC_001120	NM_011137,NM_198932,NM_198933,NM_198934	chr1:167718811-167932765	Pou2f1	V-SF	V-SM	OK	9.21217	9.05213	-0.025283	-0.115151	0.8415	0.998462	no	V-CF	V-CM	OK	9.48682	8.4287	-0.170614	-0.778093	0.1763	0.998462	no	V-SF	V-CF	OK	9.21217	9.48682	0.0423843	0.191655	0.7369	0.998462	no	V-SM	V-CM	OK	9.05213	8.4287	-0.102947	-0.472941	0.411	0.998462	no	V-SM	V-CF	OK	9.05213	9.48682	0.0676673
XLOC_001121	NM_001033344,NM_001160049	chr1:168028278-168058029	Dusp27	V-SF	V-SM	OK	2.24261	2.00387	-0.162393	-0.474191	0.4035	0.998462	no	V-CF	V-CM	OK	2.1763	2.49003	0.194287	0.587762	0.31405	0.998462	no	V-SF	V-CF	OK	2.24261	2.1763	-0.0433038	-0.128751	0.82305	0.998462	no	V-SM	V-CM	OK	2.00387	2.49003	0.313376	0.930496	0.10745	0.998462	no	V-SM	V-CF	OK	2.00387	2.1763	0.119089
XLOC_001122	NM_175296	chr1:168131515-168168875	Mael	V-SF	V-SM	NOTEST	0.032729	0	#NAME?	0	1	1	no	V-CF	V-CM	NOTEST	0	0	0	0	1	1	no	V-SF	V-CF	NOTEST	0.032729	0	#NAME?	0	1	1	no	V-SM	V-CM	NOTEST	0	0	0	0	1	1	no	V-SM	V-CF	NOTEST	0	0	0
XLOC_001123	NM_001142948,NM_175170	chr1:168309297-168339959	Pogk	V-SF	V-SM	OK	13.2888	13.6562	0.03935	0.169634	0.76465	0.998462	no	V-CF	V-CM	OK	14.5045	14.2928	-0.0212133	-0.0903703	0.87345	0.998462	no	V-SF	V-CF	OK	13.2888	14.5045	0.126289	0.545016	0.3436	0.998462	no	V-SM	V-CM	OK	13.6562	14.2928	0.0657256	0.279698	0.62885	0.998462	no	V-SM	V-CF	OK	13.6562	14.5045	0.0869389
XLOC_001124	NM_001164306	chr1:168413743-168427719	Gm4846	V-SF	V-SM	NOTEST	0	0	0	0	1	1	no	V-CF	V-CM	NOTEST	0	0	0	0	1	1	no	V-SF	V-CF	NOTEST	0	0	0	0	1	1	no	V-SM	V-CM	NOTEST	0	0	0	0	1	1	no	V-SM	V-CF	NOTEST	0	0	0
XLOC_001125	NM_001164312	chr1:168559101-168577824	Gm4847	V-SF	V-SM	OK	1.18842	0.75767	-0.649399	-1.31594	0.0333	0.998462	no	V-CF	V-CM	OK	0.904966	0.919563	0.0230839	0.0463552	0.96015	0.998462	no	V-SF	V-CF	OK	1.18842	0.904966	-0.393104	-0.830549	0.1736	0.998462	no	V-SM	V-CM	OK	0.75767	0.919563	0.279379	0.540178	0.3733	0.998462	no	V-SM	V-CF	OK	0.75767	0.904966	0.256295
XLOC_001126	NM_172844	chr1:168592185-168611976	Fmo9	V-SF	V-SM	NOTEST	0	0.0166865	inf	0	1	1	no	V-CF	V-CM	NOTEST	0	0.0146606	inf	0	1	1	no	V-SF	V-CF	NOTEST	0	0	0	0	1	1	no	V-SM	V-CM	NOTEST	0.0166865	0.0146606	-0.186739	0	1	1	no	V-SM	V-CF	NOTEST	0.0166865	0	#NAME?
XLOC_001127	NR_037988	chr1:168904153-168929861	Gm16701	V-SF	V-SM	NOTEST	0.648757	0.139884	-2.21345	0	1	1	no	V-CF	V-CM	NOTEST	0.458523	0.38876	-0.238114	0	1	1	no	V-SF	V-CF	NOTEST	0.648757	0.458523	-0.500684	0	1	1	no	V-SM	V-CM	NOTEST	0.139884	0.38876	1.47465	0	1	1	no	V-SM	V-CF	NOTEST	0.139884	0.458523	1.71276
XLOC_001128	NM_030724	chr1:169156216-169215258	Uck2	V-SF	V-SM	OK	14.9823	16.8624	0.170556	0.719659	0.26785	0.998462	no	V-CF	V-CM	OK	14.5887	14.8585	0.0264305	0.109289	0.8692	0.998462	no	V-SF	V-CF	OK	14.9823	14.5887	-0.0384006	-0.15883	0.80915	0.998462	no	V-SM	V-CM	OK	16.8624	14.8585	-0.182526	-0.769938	0.23825	0.998462	no	V-SM	V-CF	OK	16.8624	14.5887	-0.208957
XLOC_001129	NM_025569	chr1:169302514-169323928	Mgst3	V-SF	V-SM	OK	86.613	95.1272	0.135275	0.802582	0.29615	0.998462	no	V-CF	V-CM	OK	92.7706	100.487	0.115264	0.689313	0.3761	0.998462	no	V-SF	V-CF	OK	86.613	92.7706	0.0990839	0.583722	0.44545	0.998462	no	V-SM	V-CM	OK	95.1272	100.487	0.079073	0.476338	0.539	0.998462	no	V-SM	V-CF	OK	95.1272	92.7706	-0.0361909
XLOC_001130	NM_001013382	chr1:169375805-169396911	Lrrc52	V-SF	V-SM	NOTEST	0	0.0498684	inf	0	1	1	no	V-CF	V-CM	NOTEST	0.0529794	0	#NAME?	0	1	1	no	V-SF	V-CF	NOTEST	0	0.0529794	inf	0	1	1	no	V-SM	V-CM	NOTEST	0.0498684	0	#NAME?	0	1	1	no	V-SM	V-CF	NOTEST	0.0498684	0.0529794	0.0873058
XLOC_001131	NM_008783,NM_183355	chr1:170049494-170362389	Pbx1	V-SF	V-SM	OK	24.0609	24.1809	0.00717392	0.0335706	0.95495	0.998462	no	V-CF	V-CM	OK	23.9941	23.7573	-0.0143074	-0.0669941	0.90685	0.998462	no	V-SF	V-CF	OK	24.0609	23.9941	-0.00401519	-0.0188206	0.974	0.998462	no	V-SM	V-CM	OK	24.1809	23.7573	-0.0254966	-0.119188	0.83455	0.998462	no	V-SM	V-CF	OK	24.1809	23.9941	-0.0111891
XLOC_001132	NM_023284	chr1:171428064-171461595	Nuf2	V-SF	V-SM	NOTEST	0.580703	0.755693	0.379999	0	1	1	no	V-CF	V-CM	NOTEST	0.628173	0.687664	0.13054	0	1	1	no	V-SF	V-CF	NOTEST	0.580703	0.628173	0.113362	0	1	1	no	V-SM	V-CM	NOTEST	0.755693	0.687664	-0.136096	0	1	1	no	V-SM	V-CF	NOTEST	0.755693	0.628173	-0.266637
XLOC_001133	NM_009062	chr1:171671607-171677773	Rgs4	V-SF	V-SM	OK	4.55042	3.306	-0.46091	-1.54606	0.0114	0.663877	no	V-CF	V-CM	OK	4.69201	4.01417	-0.225102	-0.780593	0.21115	0.998462	no	V-SF	V-CF	OK	4.55042	4.69201	0.0442069	0.156377	0.7964	0.998462	no	V-SM	V-CM	OK	3.306	4.01417	0.280015	0.922591	0.1361	0.998462	no	V-SM	V-CF	OK	3.306	4.69201	0.505117
XLOC_001134	NM_010476	chr1:171879667-171899336	Hsd17b7	V-SF	V-SM	OK	4.83291	4.67558	-0.0477464	-0.188875	0.75035	0.998462	no	V-CF	V-CM	OK	4.42638	4.22715	-0.0664424	-0.25606	0.67115	0.998462	no	V-SF	V-CF	OK	4.83291	4.42638	-0.126764	-0.49835	0.3978	0.998462	no	V-SM	V-CM	OK	4.67558	4.22715	-0.14546	-0.563939	0.3421	0.998462	no	V-SM	V-CF	OK	4.67558	4.42638	-0.079018
XLOC_001135	NM_022563	chr1:171899539-172019075	Ddr2	V-SF	V-SM	OK	23.4515	21.7701	-0.107327	-0.503738	0.37675	0.998462	no	V-CF	V-CM	OK	22.8089	20.8687	-0.128259	-0.605035	0.2898	0.998462	no	V-SF	V-CF	OK	23.4515	22.8089	-0.0400791	-0.188044	0.7378	0.998462	no	V-SM	V-CM	OK	21.7701	20.8687	-0.0610111	-0.287913	0.61015	0.998462	no	V-SM	V-CF	OK	21.7701	22.8089	0.0672475
XLOC_001136	NM_133806	chr1:172072133-172105077	Uap1	V-SF	V-SM	OK	38.5279	44.9421	0.222163	1.13751	0.06685	0.998462	no	V-CF	V-CM	OK	40.3769	41.3886	0.035704	0.182715	0.7633	0.998462	no	V-SF	V-CF	OK	38.5279	40.3769	0.0676253	0.345085	0.57775	0.998462	no	V-SM	V-CM	OK	44.9421	41.3886	-0.118834	-0.610202	0.31965	0.998462	no	V-SM	V-CF	OK	44.9421	40.3769	-0.154538
XLOC_001137	NM_010633	chr1:172129386-172145524	Uhmk1	V-SF	V-SM	OK	23.213	21.6129	-0.103042	-0.492873	0.43215	0.998462	no	V-CF	V-CM	OK	21.589	21.61	0.00140195	0.00667253	0.99415	0.998462	no	V-SF	V-CF	OK	23.213	21.589	-0.104637	-0.500755	0.41745	0.998462	no	V-SM	V-CM	OK	21.6129	21.61	-0.000192268	-0.000914631	0.9955	0.998462	no	V-SM	V-CF	OK	21.6129	21.589	-0.00159421
XLOC_001138	NM_001198955	chr1:172228323-172236463	Gm7694	V-SF	V-SM	OK	4.02908	3.70077	-0.122624	-0.439614	0.46865	0.998462	no	V-CF	V-CM	OK	4.0575	4.17687	0.041831	0.151778	0.801	0.998462	no	V-SF	V-CF	OK	4.02908	4.0575	0.010142	0.0368598	0.949	0.998462	no	V-SM	V-CM	OK	3.70077	4.17687	0.174597	0.624932	0.30115	0.998462	no	V-SM	V-CF	OK	3.70077	4.0575	0.132766
XLOC_001139	NM_001109985,NM_027528	chr1:172247626-172519980	Nos1ap	V-SF	V-SM	OK	3.6659	3.79555	0.0501446	0.131088	0.816	0.998462	no	V-CF	V-CM	OK	3.39955	3.81622	0.166798	0.449215	0.4292	0.998462	no	V-SF	V-CF	OK	3.6659	3.39955	-0.10882	-0.276642	0.62065	0.998462	no	V-SM	V-CM	OK	3.79555	3.81622	0.00783338	0.0217708	0.9682	0.998462	no	V-SM	V-CF	OK	3.79555	3.39955	-0.158965
XLOC_001140	NM_001081304	chr1:172634587-172797902	Atf6	V-SF	V-SM	OK	18.715	20.4704	0.129349	0.632032	0.27775	0.998462	no	V-CF	V-CM	OK	19.8525	19.8221	-0.00221512	-0.0108317	0.98535	0.998462	no	V-SF	V-CF	OK	18.715	19.8525	0.0851328	0.416336	0.47575	0.998462	no	V-SM	V-CM	OK	20.4704	19.8221	-0.0464315	-0.226852	0.7016	0.998462	no	V-SM	V-CF	OK	20.4704	19.8525	-0.0442164
XLOC_001141	NM_023173	chr1:172804318-172815671	Dusp12	V-SF	V-SM	OK	8.42123	7.52755	-0.161852	-0.563681	0.38435	0.998462	no	V-CF	V-CM	OK	8.86745	8.35727	-0.0854887	-0.304895	0.63965	0.998462	no	V-SF	V-CF	OK	8.42123	8.86745	0.0744887	0.265559	0.68515	0.998462	no	V-SM	V-CM	OK	7.52755	8.35727	0.150852	0.52557	0.4181	0.998462	no	V-SM	V-CF	OK	7.52755	8.86745	0.23634
XLOC_001142	NM_001029984	chr1:172837403-172843072	Fcrlb	V-SF	V-SM	NOTEST	0.0673704	0.0523749	-0.36324	0	1	1	no	V-CF	V-CM	NOTEST	0.104905	0	#NAME?	0	1	1	no	V-SF	V-CF	NOTEST	0.0673704	0.104905	0.63889	0	1	1	no	V-SM	V-CM	NOTEST	0.0523749	0	#NAME?	0	1	1	no	V-SM	V-CF	NOTEST	0.0523749	0.104905	1.00213
XLOC_001143	NM_001160215,NM_145141,NR_027666	chr1:172847724-172857714	Fcrla	V-SF	V-SM	NOTEST	0.455226	0.71633	0.65404	0	1	1	no	V-CF	V-CM	NOTEST	0.406219	0.658545	0.697027	0	1	1	no	V-SF	V-CF	NOTEST	0.455226	0.406219	-0.164328	0	1	1	no	V-SM	V-CM	NOTEST	0.71633	0.658545	-0.121342	0	1	1	no	V-SM	V-CF	NOTEST	0.71633	0.406219	-0.818369
XLOC_001144	NM_001077189,NM_010187	chr1:172890688-172906202	Fcgr2b	V-SF	V-SM	OK	16.0379	16.4767	0.0389428	0.146692	0.80035	0.998462	no	V-CF	V-CM	OK	15.8651	17.4382	0.136397	0.519755	0.36305	0.998462	no	V-SF	V-CF	OK	16.0379	15.8651	-0.015629	-0.0584913	0.91985	0.998462	no	V-SM	V-CM	OK	16.4767	17.4382	0.0818253	0.31391	0.58045	0.998462	no	V-SM	V-CF	OK	16.4767	15.8651	-0.0545718
XLOC_001145	NM_010188	chr1:172981299-172989534	Fcgr3	V-SF	V-SM	OK	16.9959	16.0692	-0.0808931	-0.345536	0.58975	0.998462	no	V-CF	V-CM	OK	18.2402	17.7423	-0.039929	-0.174516	0.79305	0.998462	no	V-SF	V-CF	OK	16.9959	18.2402	0.10193	0.442308	0.4945	0.998462	no	V-SM	V-CM	OK	16.0692	17.7423	0.142894	0.614645	0.34405	0.998462	no	V-SM	V-CF	OK	16.0692	18.2402	0.182823
XLOC_001146	NM_025321	chr1:173059287-173080734	Sdhc	V-SF	V-SM	OK	95.4238	89.4213	-0.0937309	-0.518372	0.4341	0.998462	no	V-CF	V-CM	OK	95.5455	85.7568	-0.155937	-0.861464	0.19435	0.998462	no	V-SF	V-CF	OK	95.4238	95.5455	0.00183795	0.0101761	0.98715	0.998462	no	V-SM	V-CM	OK	89.4213	85.7568	-0.0603678	-0.333127	0.61975	0.998462	no	V-SM	V-CF	OK	89.4213	95.5455	0.0955688
XLOC_001147	NM_025557	chr1:173103394-173126399	Pcp4l1	V-SF	V-SM	OK	133.428	121.934	-0.129952	-0.681288	0.2828	0.998462	no	V-CF	V-CM	OK	142.746	139.482	-0.0333707	-0.172565	0.78545	0.998462	no	V-SF	V-CF	OK	133.428	142.746	0.0973952	0.506208	0.42455	0.998462	no	V-SM	V-CM	OK	121.934	139.482	0.193976	1.01171	0.1146	0.998462	no	V-SM	V-CF	OK	121.934	142.746	0.227347
XLOC_001148	NM_001037170	chr1:173144100-173152645	Tomm40l	V-SF	V-SM	OK	9.64545	9.39116	-0.0385452	-0.154947	0.7846	0.998462	no	V-CF	V-CM	OK	9.87914	10.4	0.0741249	0.302013	0.59085	0.998462	no	V-SF	V-CF	OK	9.64545	9.87914	0.0345372	0.139567	0.80865	0.998462	no	V-SM	V-CM	OK	9.39116	10.4	0.147207	0.596582	0.2881	0.998462	no	V-SM	V-CF	OK	9.39116	9.87914	0.0730824
XLOC_001149	NM_010185	chr1:173159702-173164480	Fcer1g	V-SF	V-SM	OK	16.5231	16.9056	0.0330149	0.127823	0.86585	0.998462	no	V-CF	V-CM	OK	15.9504	16.1333	0.0164499	0.0628954	0.94005	0.998462	no	V-SF	V-CF	OK	16.5231	15.9504	-0.0508907	-0.194689	0.79435	0.998462	no	V-SM	V-CM	OK	16.9056	16.1333	-0.0674557	-0.261014	0.7282	0.998462	no	V-SM	V-CF	OK	16.9056	15.9504	-0.0839056
XLOC_001150	NM_153064	chr1:173164990-173177243	Ndufs2	V-SF	V-SM	OK	73.5208	73.9002	0.00742476	0.0395694	0.94945	0.998462	no	V-CF	V-CM	OK	72.0635	74.3525	0.0451129	0.240166	0.70825	0.998462	no	V-SF	V-CF	OK	73.5208	72.0635	-0.0288846	-0.153453	0.8092	0.998462	no	V-SM	V-CM	OK	73.9002	74.3525	0.00880357	0.0470155	0.94185	0.998462	no	V-SM	V-CF	OK	73.9002	72.0635	-0.0363093
XLOC_001151	NM_008911	chr1:173207122-173211317	Ppox	V-SF	V-SM	OK	8.14697	9.02694	0.147973	0.55565	0.38635	0.998462	no	V-CF	V-CM	OK	8.3962	9.28557	0.145252	0.55047	0.39055	0.998462	no	V-SF	V-CF	OK	8.14697	8.3962	0.0434728	0.161493	0.80095	0.998462	no	V-SM	V-CM	OK	9.02694	9.28557	0.0407523	0.156185	0.81	0.998462	no	V-SM	V-CF	OK	9.02694	8.3962	-0.1045
XLOC_001152	NM_013919	chr1:173212083-173218092	Usp21	V-SF	V-SM	OK	6.34068	6.79288	0.0993868	0.36073	0.56705	0.998462	no	V-CF	V-CM	OK	6.35478	7.05766	0.151348	0.55111	0.3724	0.998462	no	V-SF	V-CF	OK	6.34068	6.35478	0.00320427	0.0114988	0.9877	0.998462	no	V-SM	V-CM	OK	6.79288	7.05766	0.0551657	0.20324	0.7442	0.998462	no	V-SM	V-CF	OK	6.79288	6.35478	-0.0961825
XLOC_001153	NM_025388	chr1:173218694-173225113	Ufc1	V-SF	V-SM	OK	99.1211	98.5115	-0.00889982	-0.0505788	0.94065	0.998462	no	V-CF	V-CM	OK	95.8059	92.919	-0.0441411	-0.249922	0.7198	0.998462	no	V-SF	V-CF	OK	99.1211	95.8059	-0.0490772	-0.277869	0.683	0.998462	no	V-SM	V-CM	OK	98.5115	92.919	-0.0843186	-0.479195	0.4938	0.998462	no	V-SM	V-CF	OK	98.5115	95.8059	-0.0401774
XLOC_001154	NM_001242580,NM_012049	chr1:173259275-173275776	Nit1	V-SF	V-SM	OK	17.5294	18.7177	0.0946211	0.256248	0.65285	0.998462	no	V-CF	V-CM	OK	18.2847	20.2366	0.146329	0.441926	0.4394	0.998462	no	V-SF	V-CF	OK	17.5294	18.2847	0.0608574	0.164286	0.77055	0.998462	no	V-SM	V-CM	OK	18.7177	20.2366	0.112566	0.341317	0.5456	0.998462	no	V-SM	V-CF	OK	18.7177	18.2847	-0.0337637
XLOC_001155	NM_001033039	chr1:173288579-173290929	Klhdc9	V-SF	V-SM	OK	3.33489	3.27085	-0.0279756	-0.074485	0.91615	0.998462	no	V-CF	V-CM	OK	3.04191	3.14084	0.0461748	0.119847	0.85585	0.998462	no	V-SF	V-CF	OK	3.33489	3.04191	-0.132664	-0.350155	0.5821	0.998462	no	V-SM	V-CM	OK	3.27085	3.14084	-0.0585138	-0.153157	0.8093	0.998462	no	V-SM	V-CF	OK	3.27085	3.04191	-0.104689
XLOC_001156	NM_010584	chr1:173448254-173465425	Itln1	V-SF	V-SM	OK	8.29092	8.46641	0.0302184	0.0983798	0.8792	0.998462	no	V-CF	V-CM	OK	7.94007	8.88201	0.161735	0.545159	0.41445	0.998462	no	V-SF	V-CF	OK	8.29092	7.94007	-0.062381	-0.207069	0.75615	0.998462	no	V-SM	V-CM	OK	8.46641	8.88201	0.069136	0.228421	0.72905	0.998462	no	V-SM	V-CF	OK	8.46641	7.94007	-0.0925994
XLOC_001157	NM_008534	chr1:173518743-173537491	Ly9	V-SF	V-SM	OK	1.17597	1.26449	0.104697	0.21842	0.72085	0.998462	no	V-CF	V-CM	OK	1.4517	1.52078	0.0670656	0.154515	0.79505	0.998462	no	V-SF	V-CF	OK	1.17597	1.4517	0.303889	0.657792	0.284	0.998462	no	V-SM	V-CM	OK	1.26449	1.52078	0.266257	0.588458	0.3406	0.998462	no	V-SM	V-CF	OK	1.26449	1.4517	0.199192
XLOC_001158	NM_144539	chr1:173562533-173583168	Slamf7	V-SF	V-SM	OK	1.51309	2.10324	0.475114	1.35081	0.0252	0.949717	no	V-CF	V-CM	OK	1.75289	2.24791	0.358854	1.0592	0.07735	0.998462	no	V-SF	V-CF	OK	1.51309	1.75289	0.212231	0.585724	0.32335	0.998462	no	V-SM	V-CM	OK	2.10324	2.24791	0.0959715	0.293115	0.62965	0.998462	no	V-SM	V-CF	OK	2.10324	1.75289	-0.262883
XLOC_001159	NM_033509	chr1:173934501-173957399	Vangl2	V-SF	V-SM	OK	4.25842	4.79518	0.171264	0.561895	0.3662	0.998462	no	V-CF	V-CM	OK	4.26721	4.50283	0.0775396	0.251094	0.6904	0.998462	no	V-SF	V-CF	OK	4.25842	4.26721	0.00297395	0.00954875	0.98195	0.998462	no	V-SM	V-CM	OK	4.79518	4.50283	-0.0907506	-0.300402	0.63275	0.998462	no	V-SM	V-CF	OK	4.79518	4.26721	-0.16829
XLOC_001160	NM_010916	chr1:173982422-173987727	Nhlh1	V-SF	V-SM	OK	7.51097	6.75083	-0.153934	-0.589402	0.33885	0.998462	no	V-CF	V-CM	OK	7.58563	7.70755	0.0230033	0.0885757	0.88615	0.998462	no	V-SF	V-CF	OK	7.51097	7.58563	0.0142693	0.0552235	0.9276	0.998462	no	V-SM	V-CM	OK	6.75083	7.70755	0.191207	0.728499	0.24215	0.998462	no	V-SM	V-CF	OK	6.75083	7.58563	0.168204
XLOC_001161	NM_021607	chr1:173996143-174052463	Ncstn	V-SF	V-SM	OK	31.4072	33.1113	0.0762271	0.105976	0.8599	0.998462	no	V-CF	V-CM	OK	34.8426	33.2923	-0.0656639	-0.0908822	0.88105	0.998462	no	V-SF	V-CF	OK	31.4072	34.8426	0.149757	0.207239	0.74025	0.998462	no	V-SM	V-CM	OK	33.1113	33.2923	0.0078658	0.0109372	0.98655	0.998462	no	V-SM	V-CF	OK	33.1113	34.8426	0.0735297
XLOC_001162	NM_011063	chr1:174126859-174136912	Pea15a	V-SF	V-SM	OK	36.038	35.6245	-0.0166527	-0.0845032	0.8886	0.998462	no	V-CF	V-CM	OK	33.8199	36.1398	0.0957156	0.483452	0.4258	0.998462	no	V-SF	V-CF	OK	36.038	33.8199	-0.0916482	-0.464007	0.4472	0.998462	no	V-SM	V-CM	OK	35.6245	36.1398	0.0207202	0.104893	0.86705	0.998462	no	V-SM	V-CF	OK	35.6245	33.8199	-0.0749954
XLOC_001163	NM_009813	chr1:174140024-174150026	Casq1	V-SF	V-SM	NOTEST	0.395359	0.40581	0.0376444	0	1	1	no	V-CF	V-CM	NOTEST	0.385939	0.501257	0.377177	0	1	1	no	V-SF	V-CF	NOTEST	0.395359	0.385939	-0.0347876	0	1	1	no	V-SM	V-CM	NOTEST	0.40581	0.501257	0.304745	0	1	1	no	V-SM	V-CF	NOTEST	0.40581	0.385939	-0.072432
XLOC_001164	NM_013734	chr1:174153638-174188555	Atp1a4	V-SF	V-SM	NOTEST	0.0136466	0	#NAME?	0	1	1	no	V-CF	V-CM	NOTEST	0	0	0	0	1	1	no	V-SF	V-CF	NOTEST	0.0136466	0	#NAME?	0	1	1	no	V-SM	V-CM	NOTEST	0	0	0	0	1	1	no	V-SM	V-CF	NOTEST	0	0	0
XLOC_001165	NM_178405	chr1:174201839-174228195	Atp1a2	V-SF	V-SM	OK	36.6426	34.9794	-0.0670168	-0.318025	0.58875	0.998462	no	V-CF	V-CM	OK	38.5267	39.606	0.039858	0.18734	0.74315	0.998462	no	V-SF	V-CF	OK	36.6426	38.5267	0.0723393	0.341861	0.55605	0.998462	no	V-SM	V-CM	OK	34.9794	39.606	0.179214	0.845807	0.14815	0.998462	no	V-SM	V-CF	OK	34.9794	38.5267	0.139356
XLOC_001166	NM_008429	chr1:174251163-174259394	Kcnj9	V-SF	V-SM	NOTEST	0.123233	0.148512	0.269193	0	1	1	no	V-CF	V-CM	NOTEST	0.0584586	0.0688024	0.235042	0	1	1	no	V-SF	V-CF	NOTEST	0.123233	0.0584586	-1.0759	0	1	1	no	V-SM	V-CM	NOTEST	0.148512	0.0688024	-1.11005	0	1	1	no	V-SM	V-CF	NOTEST	0.148512	0.0584586	-1.34509
XLOC_001167	NR_040558	chr1:174451260-174480937	4933439K11Rik	V-SF	V-SM	NOTEST	0.296244	0.705967	1.25281	0	1	1	no	V-CF	V-CM	NOTEST	0.699172	0.719483	0.0413119	0	1	1	no	V-SF	V-CF	NOTEST	0.296244	0.699172	1.23886	0	1	1	no	V-SM	V-CM	NOTEST	0.705967	0.719483	0.02736	0	1	1	no	V-SM	V-CF	NOTEST	0.705967	0.699172	-0.0139519
XLOC_001168	NM_029084	chr1:174511507-174520699	Slamf8	V-SF	V-SM	OK	1.08309	1.09592	0.0169919	0.0316215	0.9583	0.998462	no	V-CF	V-CM	OK	0.988568	0.960172	-0.0420477	-0.0747926	0.88845	0.998462	no	V-SF	V-CF	OK	1.08309	0.988568	-0.131741	-0.240727	0.6947	0.998462	no	V-SM	V-CM	OK	1.09592	0.960172	-0.190781	-0.345276	0.5755	0.998462	no	V-SM	V-CF	OK	1.09592	0.988568	-0.148733
XLOC_001169	NM_001164725	chr1:174526770-174532682	Fcrl6	V-SF	V-SM	NOTEST	0	0	0	0	1	1	no	V-CF	V-CM	NOTEST	0	0	0	0	1	1	no	V-SF	V-CF	NOTEST	0	0	0	0	1	1	no	V-SM	V-CM	NOTEST	0	0	0	0	1	1	no	V-SM	V-CF	NOTEST	0	0	0
XLOC_001170	NM_026725	chr1:174560899-174563105	Dusp23	V-SF	V-SM	OK	1.96059	2.23778	0.190777	0.40912	0.5315	0.998462	no	V-CF	V-CM	OK	2.6173	2.3621	-0.14801	-0.34602	0.5985	0.998462	no	V-SF	V-CF	OK	1.96059	2.6173	0.416791	0.925101	0.15155	0.998462	no	V-SM	V-CM	OK	2.23778	2.3621	0.0780042	0.175553	0.7876	0.998462	no	V-SM	V-CF	OK	2.23778	2.6173	0.226014
XLOC_001171	NM_011318	chr1:174824091-174825185	Apcs	V-SF	V-SM	NOTEST	0.0550335	0	#NAME?	0	1	1	no	V-CF	V-CM	NOTEST	0	0	0	0	1	1	no	V-SF	V-CF	NOTEST	0.0550335	0	#NAME?	0	1	1	no	V-SM	V-CM	NOTEST	0	0	0	0	1	1	no	V-SM	V-CF	NOTEST	0	0	0
XLOC_001172	NM_146764	chr1:175060413-175061346	Olfr1408	V-SF	V-SM	NOTEST	0	0	0	0	1	1	no	V-CF	V-CM	NOTEST	0	0	0	0	1	1	no	V-SF	V-CF	NOTEST	0	0	0	0	1	1	no	V-SM	V-CM	NOTEST	0	0	0	0	1	1	no	V-SM	V-CF	NOTEST	0	0	0
XLOC_001173	NM_146763	chr1:175113572-175114635	Olfr1406	V-SF	V-SM	NOTEST	0	0	0	0	1	1	no	V-CF	V-CM	NOTEST	0	0	0	0	1	1	no	V-SF	V-CF	NOTEST	0	0	0	0	1	1	no	V-SM	V-CM	NOTEST	0	0	0	0	1	1	no	V-SM	V-CF	NOTEST	0	0	0
XLOC_001174	NM_010184	chr1:175151401-175157360	Fcer1a	V-SF	V-SM	OK	1.29851	0.907127	-0.517478	-0.681142	0.3013	0.998462	no	V-CF	V-CM	OK	1.50398	1.98703	0.40183	0.70314	0.2994	0.998462	no	V-SF	V-CF	OK	1.29851	1.50398	0.211928	0.3402	0.6109	0.998462	no	V-SM	V-CM	OK	0.907127	1.98703	1.13124	1.57527	0.03205	0.998462	no	V-SM	V-CF	OK	0.907127	1.50398	0.729406
XLOC_001175	NM_001205011	chr1:175204591-175207887	Mptx2	V-SF	V-SM	NOTEST	0	0	0	0	1	1	no	V-CF	V-CM	NOTEST	0	0	0	0	1	1	no	V-SF	V-CF	NOTEST	0	0	0	0	1	1	no	V-SM	V-CM	NOTEST	0	0	0	0	1	1	no	V-SM	V-CF	NOTEST	0	0	0
XLOC_001176	NM_010045	chr1:175262016-175263634	Darc	V-SF	V-SM	OK	0.901031	0.669378	-0.428757	-0.490706	0.4542	0.998462	no	V-CF	V-CM	OK	1.31057	1.20317	-0.123357	-0.195008	0.76135	0.998462	no	V-SF	V-CF	OK	0.901031	1.31057	0.54055	0.780147	0.23695	0.998462	no	V-SM	V-CM	OK	0.669378	1.20317	0.84595	1.02323	0.1411	0.998462	no	V-SM	V-CF	OK	0.669378	1.31057	0.969307
XLOC_001177	NM_053199	chr1:175264384-175297826	Cadm3	V-SF	V-SM	OK	7.1847	6.45951	-0.153501	-0.646043	0.2727	0.998462	no	V-CF	V-CM	OK	6.54234	7.85052	0.262982	1.12051	0.0568	0.998462	no	V-SF	V-CF	OK	7.1847	6.54234	-0.135121	-0.570539	0.33325	0.998462	no	V-SM	V-CM	OK	6.45951	7.85052	0.281362	1.19486	0.04415	0.998462	no	V-SM	V-CF	OK	6.45951	6.54234	0.0183801
XLOC_001178	NM_001024721	chr1:175451441-175466088	BC094916	V-SF	V-SM	NOTEST	0.0799957	0.0866094	0.114601	0	1	1	no	V-CF	V-CM	NOTEST	0.0346578	0	#NAME?	0	1	1	no	V-SF	V-CF	NOTEST	0.0799957	0.0346578	-1.20674	0	1	1	no	V-SM	V-CM	NOTEST	0.0866094	0	#NAME?	0	1	1	no	V-SM	V-CF	NOTEST	0.0866094	0.0346578	-1.32134
XLOC_001179	NM_001177349,NM_001177350	chr1:175522087-175529405	Pydc4	V-SF	V-SM	OK	0.721415	0.844787	0.227759	0.366394	0.49895	0.998462	no	V-CF	V-CM	NOTEST	0.73008	0.730659	0.00114413	0	1	1	no	V-SF	V-CF	NOTEST	0.721415	0.73008	0.0172259	0	1	1	no	V-SM	V-CM	OK	0.844787	0.730659	-0.209389	-0.339406	0.5365	0.998462	no	V-SM	V-CF	OK	0.844787	0.73008	-0.210533
XLOC_001180	NM_001204910	chr1:175653558-175671940	AI607873	V-SF	V-SM	OK	1.64689	1.66285	0.0139154	0.0369499	0.9394	0.998462	no	V-CF	V-CM	OK	1.83335	1.6809	-0.125243	-0.339437	0.57215	0.998462	no	V-SF	V-CF	OK	1.64689	1.83335	0.154737	0.417386	0.485	0.998462	no	V-SM	V-CM	OK	1.66285	1.6809	0.0155785	0.0415567	0.9351	0.998462	no	V-SM	V-CF	OK	1.66285	1.83335	0.140822
XLOC_001181	NM_008329	chr1:175677424-175697050	Ifi204	V-SF	V-SM	OK	5.63651	4.85229	-0.216136	-0.742688	0.2287	0.998462	no	V-CF	V-CM	OK	5.26832	5.17084	-0.0269432	-0.0930398	0.8755	0.998462	no	V-SF	V-CF	OK	5.63651	5.26832	-0.0974604	-0.33982	0.584	0.998462	no	V-SM	V-CM	OK	4.85229	5.17084	0.0917327	0.312263	0.6078	0.998462	no	V-SM	V-CF	OK	4.85229	5.26832	0.118676
[truncated: 23,373 more rows]
[truncated: 14 more columns]
