# Supplementary material for: Sex separation induces differences in the olfactory sensory receptor repertoires of male and female mice
Source: Nat Commun. 2018 Dec 4;9:5081. doi: 10.1038/s41467-018-07120-1 (PMC6279840; doi:10.1038/s41467-018-07120-1)
Supplement: Supplementary file 6 — Supplementary Data 4 [file 41467_2018_7120_MOESM6_ESM.xlsx]

## Sheet: OB Gene Cuffdiff
gene_id	gene	locus	Symbol	sample_1	sample_2	status	value_1	value_2	log2(fold_change)	test_stat	p_value	q_value	significant	sample_1	sample_2	status	value_1	value_2	log2(fold_change)	test_stat	p_value	q_value	significant	sample_1	sample_2	status	value_1	value_2	log2(fold_change)	test_stat	p_value	q_value	significant	sample_1	sample_2	status	value_1	value_2	log2(fold_change)	test_stat	p_value	q_value	significant	sample_1	sample_2	status	value_1	value_2	log2(fold_change)
XLOC_000001	NM_008866	chr1:4797973-4836816	Lypla1	OB-SF	OB-SM	OK	29.4332	26.9824	-0.125429	-0.790096	0.19825	0.92244	no	OB-CF	OB-CM	OK	31.1507	27.6942	-0.16968	-1.03576	0.09325	0.827407	no	OB-SF	OB-CF	OK	29.4332	31.1507	0.0818161	0.502767	0.4127	0.986773	no	OB-SM	OB-CM	OK	26.9824	27.6942	0.0375658	0.23498	0.6987	0.997903	no	OB-SM	OB-CF	OK	26.9824	31.1507	0.207245
XLOC_000002	NM_001159750,NM_001159751,NM_011541	chr1:4847774-4887990	Tcea1	OB-SF	OB-SM	OK	9.18181	9.82612	0.0978429	0.459025	0.42525	0.988225	no	OB-CF	OB-CM	OK	9.8651	8.71538	-0.17877	-0.84022	0.1477	0.892275	no	OB-SF	OB-CF	OK	9.18181	9.8651	0.103555	0.484374	0.3974	0.984446	no	OB-SM	OB-CM	OK	9.82612	8.71538	-0.173057	-0.815832	0.15895	0.90095	no	OB-SM	OB-CF	OK	9.82612	9.8651	0.00571246
XLOC_000003	NM_133826	chr1:5073253-5152630	Atp6v1h	OB-SF	OB-SM	OK	104.095	96.2669	-0.112787	-0.761528	0.2134	0.930628	no	OB-CF	OB-CM	OK	101.215	106.334	0.0711885	0.482291	0.43475	0.988234	no	OB-SF	OB-CF	OK	104.095	101.215	-0.0404818	-0.274024	0.66355	0.997903	no	OB-SM	OB-CM	OK	96.2669	106.334	0.143494	0.96968	0.11755	0.859387	no	OB-SM	OB-CF	OK	96.2669	101.215	0.072305
XLOC_000004	NM_001204371,NM_011011	chr1:5578573-5596214	Oprk1	OB-SF	OB-SM	OK	0.742352	0.713865	-0.0564534	-0.116315	0.82555	0.997903	no	OB-CF	OB-CM	NOTEST	0.644784	0.630183	-0.0330471	0	1	1	no	OB-SF	OB-CF	OK	0.742352	0.644784	-0.203287	-0.447179	0.4276	0.988225	no	OB-SM	OB-CM	NOTEST	0.713865	0.630183	-0.17988	0	1	1	no	OB-SM	OB-CF	NOTEST	0.713865	0.644784	-0.146833
XLOC_000005	NM_009826	chr1:6204742-6266185	Rb1cc1	OB-SF	OB-SM	OK	26.9145	25.5483	-0.0751529	-0.476996	0.41075	0.986412	no	OB-CF	OB-CM	OK	28.125	26.6306	-0.0787652	-0.501003	0.39185	0.982558	no	OB-SF	OB-CF	OK	26.9145	28.125	0.0634702	0.403754	0.48855	0.995448	no	OB-SM	OB-CM	OK	25.5483	26.6306	0.059858	0.379884	0.5143	0.997903	no	OB-SM	OB-CF	OK	25.5483	28.125	0.138623
XLOC_000006	NM_001195732	chr1:6349411-6384812	Fam150a	OB-SF	OB-SM	NOTEST	0.121716	0	#NAME?	0	1	1	no	OB-CF	OB-CM	NOTEST	0.138241	0.44523	1.68736	0	1	1	no	OB-SF	OB-CF	NOTEST	0.121716	0.138241	0.183664	0	1	1	no	OB-SM	OB-CM	NOTEST	0	0.44523	inf	0	1	1	no	OB-SM	OB-CF	NOTEST	0	0.138241	inf
XLOC_000007	NM_001244692,NM_001244693,NM_173868,NR_045188,NR_045189	chr1:6477311-6851021	St18	OB-SF	OB-SM	OK	0.898214	0.895069	-0.0050589	-0.0129471	0.97475	0.997903	no	OB-CF	OB-CM	OK	0.91931	1.1284	0.295655	0.815955	0.1159	0.857205	no	OB-SF	OB-CF	OK	0.898214	0.91931	0.0334928	0.0883741	0.8721	0.997903	no	OB-SM	OB-CM	OK	0.895069	1.1284	0.334206	0.89214	0.0805	0.807061	no	OB-SM	OB-CF	OK	0.895069	0.91931	0.0385517
XLOC_000008	NM_183028	chr1:7079000-7163709	Pcmtd1	OB-SF	OB-SM	OK	46.9227	47.8011	0.0267603	0.173987	0.76725	0.997903	no	OB-CF	OB-CM	OK	50.9859	48.366	-0.0761047	-0.49567	0.3948	0.983899	no	OB-SF	OB-CF	OK	46.9227	50.9859	0.119814	0.779888	0.1861	0.912974	no	OB-SM	OB-CM	OK	47.8011	48.366	0.016949	0.110262	0.85345	0.997903	no	OB-SM	OB-CF	OK	47.8011	50.9859	0.0930537
XLOC_000009	NM_021511	chr1:9535488-9537536	Rrs1	OB-SF	OB-SM	OK	12.2436	11.6288	-0.0743197	-0.372404	0.5432	0.997903	no	OB-CF	OB-CM	OK	11.696	11.5272	-0.0209676	-0.104201	0.86605	0.997903	no	OB-SF	OB-CF	OK	12.2436	11.696	-0.0660129	-0.330809	0.58875	0.997903	no	OB-SM	OB-CM	OK	11.6288	11.5272	-0.0126608	-0.0629139	0.9159	0.997903	no	OB-SM	OB-CF	OK	11.6288	11.696	0.00830678
XLOC_000010	NM_175236,NR_027664	chr1:9538126-9621173	Adhfe1	OB-SF	OB-SM	OK	7.09844	7.00408	-0.0193051	-0.0445927	0.9384	0.997903	no	OB-CF	OB-CM	OK	6.78788	7.21631	0.0882995	0.218604	0.7148	0.997903	no	OB-SF	OB-CF	OK	7.09844	6.78788	-0.0645398	-0.145277	0.8065	0.997903	no	OB-SM	OB-CM	OK	7.00408	7.21631	0.0430648	0.110021	0.8586	0.997903	no	OB-SM	OB-CF	OK	7.00408	6.78788	-0.0452347
XLOC_000011	NM_178399	chr1:9538126-9621173	3110035E14Rik	OB-SF	OB-SM	OK	30.7272	22.1085	-0.474913	-2.34818	5e-05	0.0225214	yes	OB-CF	OB-CM	OK	31.2591	30.3408	-0.0430171	-0.226567	0.69505	0.997903	no	OB-SF	OB-CF	OK	30.7272	31.2591	0.0247638	0.127209	0.8262	0.997903	no	OB-SM	OB-CM	OK	22.1085	30.3408	0.45666	2.31072	5e-05	0.0225214	yes	OB-SM	OB-CF	OK	22.1085	31.2591	0.499677
XLOC_000012	NR_040462	chr1:9713277-9761337	1700034P13Rik	OB-SF	OB-SM	NOTEST	0.0636288	0.0318427	-0.998718	0	1	1	no	OB-CF	OB-CM	NOTEST	0.032279	0.0299921	-0.106016	0	1	1	no	OB-SF	OB-CF	NOTEST	0.0636288	0.032279	-0.979082	0	1	1	no	OB-SM	OB-CM	NOTEST	0.0318427	0.0299921	-0.0863801	0	1	1	no	OB-SM	OB-CF	NOTEST	0.0318427	0.032279	0.0196363
XLOC_000013	NM_001037759,NM_133220,NM_177547	chr1:9788210-9892649	Sgk3	OB-SF	OB-SM	OK	4.20308	4.06867	-0.0468899	-0.215787	0.70125	0.997903	no	OB-CF	OB-CM	OK	4.17677	4.43308	0.085924	0.398585	0.4778	0.993634	no	OB-SF	OB-CF	OK	4.20308	4.17677	-0.00906172	-0.041665	0.94045	0.997903	no	OB-SM	OB-CM	OK	4.06867	4.43308	0.123752	0.574581	0.3079	0.965408	no	OB-SM	OB-CF	OK	4.06867	4.17677	0.0378282
XLOC_000014	NM_177722	chr1:9898718-9931035	Mcmdc2	OB-SF	OB-SM	OK	0.797568	0.649317	-0.296683	-0.527407	0.3905	0.982234	no	OB-CF	OB-CM	NOTEST	0.602821	0.74264	0.300932	0	1	1	no	OB-SF	OB-CF	OK	0.797568	0.602821	-0.403877	-0.688662	0.2307	0.938367	no	OB-SM	OB-CM	NOTEST	0.649317	0.74264	0.193739	0	1	1	no	OB-SM	OB-CF	NOTEST	0.649317	0.602821	-0.107193
XLOC_000015	NM_026493	chr1:10028298-10126849	Cspp1	OB-SF	OB-SM	OK	11.5417	10.6799	-0.111961	-0.649259	0.278	0.957209	no	OB-CF	OB-CM	OK	11.6091	10.0139	-0.213255	-1.22556	0.03665	0.68153	no	OB-SF	OB-CF	OK	11.5417	11.6091	0.00840038	0.0491134	0.93155	0.997903	no	OB-SM	OB-CM	OK	10.6799	10.0139	-0.0928936	-0.529651	0.3727	0.978995	no	OB-SM	OB-CF	OK	10.6799	11.6091	0.120361
XLOC_000016	NM_001033636,NM_029525	chr1:10983545-11293763	Prex2	OB-SF	OB-SM	OK	14.4143	13.9503	-0.0472066	-0.289693	0.61445	0.997903	no	OB-CF	OB-CM	OK	14.6432	14.3534	-0.0288311	-0.177031	0.759	0.997903	no	OB-SF	OB-CF	OK	14.4143	14.6432	0.0227243	0.139514	0.8094	0.997903	no	OB-SM	OB-CM	OK	13.9503	14.3534	0.0410998	0.252254	0.6578	0.997903	no	OB-SM	OB-CF	OK	13.9503	14.6432	0.0699309
XLOC_000017	NM_001160369,NM_001160370,NM_001160371,NM_177173	chr1:11404185-11965983	A830018L16Rik	OB-SF	OB-SM	OK	28.0039	25.8335	-0.116383	-0.641713	0.25895	0.948922	no	OB-CF	OB-CM	OK	29.0855	28.5002	-0.0293293	-0.160253	0.7788	0.997903	no	OB-SF	OB-CF	OK	28.0039	29.0855	0.0546755	0.300923	0.59545	0.997903	no	OB-SM	OB-CM	OK	25.8335	28.5002	0.141729	0.77578	0.18165	0.908833	no	OB-SM	OB-CF	OK	25.8335	29.0855	0.171058
XLOC_000018	NR_045297	chr1:12657643-12663171	Gm17644	OB-SF	OB-SM	NOTEST	0	0	0	0	1	1	no	OB-CF	OB-CM	NOTEST	0	0	0	0	1	1	no	OB-SF	OB-CF	NOTEST	0	0	0	0	1	1	no	OB-SM	OB-CM	NOTEST	0	0	0	0	1	1	no	OB-SM	OB-CF	NOTEST	0	0	0
XLOC_000019	NM_001198565,NM_001198566,NM_172294	chr1:12682510-12850453	Sulf1	OB-SF	OB-SM	OK	11.1119	10.7979	-0.0413579	-0.234768	0.6814	0.997903	no	OB-CF	OB-CM	OK	11.989	11.1762	-0.101277	-0.578064	0.3117	0.965408	no	OB-SF	OB-CF	OK	11.1119	11.989	0.109603	0.623882	0.2757	0.955682	no	OB-SM	OB-CM	OK	10.7979	11.1762	0.0496843	0.2828	0.6192	0.997903	no	OB-SM	OB-CF	OK	10.7979	11.989	0.150961
XLOC_000020	NM_001011873	chr1:13658851-13691804	Xkr9	OB-SF	OB-SM	NOTEST	0	0	0	0	1	1	no	OB-CF	OB-CM	NOTEST	0	0	0	0	1	1	no	OB-SF	OB-CF	NOTEST	0	0	0	0	1	1	no	OB-SM	OB-CM	NOTEST	0	0	0	0	1	1	no	OB-SM	OB-CF	NOTEST	0	0	0
XLOC_000021	NM_001098528	chr1:15302532-15704295	Kcnb2	OB-SF	OB-SM	OK	30.1173	31.0012	0.0417315	0.2642	0.6535	0.997903	no	OB-CF	OB-CM	OK	32.0219	28.9673	-0.144634	-0.915567	0.12	0.864337	no	OB-SF	OB-CF	OK	30.1173	32.0219	0.0884681	0.56079	0.34055	0.96985	no	OB-SM	OB-CM	OK	31.0012	28.9673	-0.0978971	-0.618937	0.29555	0.963007	no	OB-SM	OB-CF	OK	31.0012	32.0219	0.0467366
XLOC_000022	NM_009352	chr1:15795738-15833510	Terf1	OB-SF	OB-SM	OK	6.87444	6.65548	-0.0466996	-0.190497	0.76405	0.997903	no	OB-CF	OB-CM	OK	6.02365	6.26951	0.0577139	0.2284	0.7253	0.997903	no	OB-SF	OB-CF	OK	6.87444	6.02365	-0.190604	-0.765769	0.2318	0.939208	no	OB-SM	OB-CM	OK	6.65548	6.26951	-0.0861907	-0.346168	0.5899	0.997903	no	OB-SM	OB-CF	OK	6.65548	6.02365	-0.143905
XLOC_000023	NM_133832	chr1:16095962-16122631	Rdh10	OB-SF	OB-SM	OK	8.08711	8.44671	0.0627657	0.297703	0.6302	0.997903	no	OB-CF	OB-CM	OK	7.92112	8.78303	0.149014	0.716555	0.24725	0.945046	no	OB-SF	OB-CF	OK	8.08711	7.92112	-0.0299196	-0.141698	0.8146	0.997903	no	OB-SM	OB-CM	OK	8.44671	8.78303	0.0563289	0.271285	0.66225	0.997903	no	OB-SM	OB-CF	OK	8.44671	7.92112	-0.0926853
XLOC_000024	NR_037998	chr1:16647632-16652359	D030040B21Rik	OB-SF	OB-SM	NOTEST	0	0.0156372	inf	0	1	1	no	OB-CF	OB-CM	NOTEST	0	0.0152368	inf	0	1	1	no	OB-SF	OB-CF	NOTEST	0	0	0	0	1	1	no	OB-SM	OB-CM	NOTEST	0.0156372	0.0152368	-0.0374252	0	1	1	no	OB-SM	OB-CF	NOTEST	0.0156372	0	#NAME?
XLOC_000025	NM_026392,NM_027415	chr1:16655271-16668356	Tmem70	OB-SF	OB-SM	OK	30.5366	29.1333	-0.0678676	-0.3809	0.50405	0.997558	no	OB-CF	OB-CM	OK	28.8188	32.7791	0.185763	1.04665	0.06795	0.782554	no	OB-SF	OB-CF	OK	30.5366	28.8188	-0.083525	-0.465886	0.41405	0.987228	no	OB-SM	OB-CM	OK	29.1333	32.7791	0.170105	0.964499	0.09475	0.828878	no	OB-SM	OB-CF	OK	29.1333	28.8188	-0.0156574
XLOC_000026	NM_001159711,NM_016923	chr1:16678536-16699686	Ly96	OB-SF	OB-SM	OK	0.772604	1.39355	0.850963	0.559819	0.19065	0.916719	no	OB-CF	OB-CM	OK	0.921418	1.02101	0.148071	0.0916938	0.855	0.997903	no	OB-SF	OB-CF	OK	0.772604	0.921418	0.254126	0.149608	0.73085	0.997903	no	OB-SM	OB-CM	OK	1.39355	1.02101	-0.448766	-0.314738	0.4965	0.996717	no	OB-SM	OB-CF	OK	1.39355	0.921418	-0.596837
XLOC_000027	NM_010267	chr1:17135453-17154351	Gdap1	OB-SF	OB-SM	OK	40.6859	41.4866	0.0281169	0.179931	0.76365	0.997903	no	OB-CF	OB-CM	OK	45.2754	42.3225	-0.0973009	-0.62524	0.2888	0.960801	no	OB-SF	OB-CF	OK	40.6859	45.2754	0.154197	0.989851	0.09925	0.835841	no	OB-SM	OB-CM	OK	41.4866	42.3225	0.0287789	0.184351	0.75475	0.997903	no	OB-SM	OB-CF	OK	41.4866	45.2754	0.12608
XLOC_000028	NM_053191	chr1:17591981-17621020	Pi15	OB-SF	OB-SM	NOTEST	0.0544225	0.0303016	-0.844809	0	1	1	no	OB-CF	OB-CM	NOTEST	0.0462292	0.0692631	0.583284	0	1	1	no	OB-SF	OB-CF	NOTEST	0.0544225	0.0462292	-0.2354	0	1	1	no	OB-SM	OB-CM	NOTEST	0.0303016	0.0692631	1.19269	0	1	1	no	OB-SM	OB-CF	NOTEST	0.0303016	0.0462292	0.609409
XLOC_000029	NM_031402	chr1:17717497-17756288	Crispld1	OB-SF	OB-SM	OK	1.20317	1.2957	0.10689	0.311588	0.60665	0.997903	no	OB-CF	OB-CM	OK	1.66358	1.59487	-0.0608495	-0.196478	0.7457	0.997903	no	OB-SF	OB-CF	OK	1.20317	1.66358	0.467455	1.42233	0.01755	0.564643	no	OB-SM	OB-CM	OK	1.2957	1.59487	0.299715	0.922372	0.1272	0.870653	no	OB-SM	OB-CF	OK	1.2957	1.66358	0.360565
XLOC_000030	NM_153154	chr1:19093102-19156413	Tfap2d	OB-SF	OB-SM	OK	1.89842	1.21323	-0.645941	-1.37904	0.02805	0.638106	no	OB-CF	OB-CM	OK	2.02853	2.0161	-0.00886753	-0.0223047	0.96755	0.997903	no	OB-SF	OB-CF	OK	1.89842	2.02853	0.0956364	0.235944	0.7005	0.997903	no	OB-SM	OB-CM	OK	1.21323	2.0161	0.73271	1.58701	0.01565	0.543407	no	OB-SM	OB-CF	OK	1.21323	2.02853	0.741578
XLOC_000031	NM_001025305,NM_009334	chr1:19198994-19228815	Tfap2b	OB-SF	OB-SM	NOTEST	0.222775	0.181557	-0.295167	0	1	1	no	OB-CF	OB-CM	NOTEST	0.250866	0.200496	-0.323345	0	1	1	no	OB-SF	OB-CF	NOTEST	0.222775	0.250866	0.171325	0	1	1	no	OB-SM	OB-CM	NOTEST	0.181557	0.200496	0.143147	0	1	1	no	OB-SM	OB-CF	NOTEST	0.181557	0.250866	0.466492
XLOC_000032	NR_045734	chr1:20047859-20608138	4930486I03Rik	OB-SF	OB-SM	NOTEST	0	0	0	0	1	1	no	OB-CF	OB-CM	NOTEST	0	0	0	0	1	1	no	OB-SF	OB-CF	NOTEST	0	0	0	0	1	1	no	OB-SM	OB-CM	NOTEST	0	0	0	0	1	1	no	OB-SM	OB-CF	NOTEST	0	0	0
XLOC_000033	NR_029593	chr1:20669090-20669163	Mir206	OB-SF	OB-SM	NOTEST	0	0	0	0	1	1	no	OB-CF	OB-CM	NOTEST	0	0	0	0	1	1	no	OB-SF	OB-CF	NOTEST	0	0	0	0	1	1	no	OB-SM	OB-CM	NOTEST	0	0	0	0	1	1	no	OB-SM	OB-CF	NOTEST	0	0	0
XLOC_000034	NR_029902	chr1:20672849-20672968	Mir133b	OB-SF	OB-SM	NOTEST	0	0	0	0	1	1	no	OB-CF	OB-CM	NOTEST	0	0	0	0	1	1	no	OB-SF	OB-CF	NOTEST	0	0	0	0	1	1	no	OB-SM	OB-CM	NOTEST	0	0	0	0	1	1	no	OB-SM	OB-CF	NOTEST	0	0	0
XLOC_000035	NM_010552	chr1:20720985-20724577	Il17a	OB-SF	OB-SM	NOTEST	0	0	0	0	1	1	no	OB-CF	OB-CM	NOTEST	0	0	0	0	1	1	no	OB-SF	OB-CF	NOTEST	0	0	0	0	1	1	no	OB-SM	OB-CM	NOTEST	0	0	0	0	1	1	no	OB-SM	OB-CF	NOTEST	0	0	0
XLOC_000036	NM_028829	chr1:20880702-20928837	Paqr8	OB-SF	OB-SM	OK	51.8466	53.4284	0.0433583	0.282659	0.6328	0.997903	no	OB-CF	OB-CM	OK	57.3119	57.6477	0.00842781	0.0552251	0.9286	0.997903	no	OB-SF	OB-CF	OK	51.8466	57.3119	0.144585	0.94474	0.1109	0.850619	no	OB-SM	OB-CM	OK	53.4284	57.6477	0.109654	0.716874	0.22165	0.935017	no	OB-SM	OB-CF	OK	53.4284	57.3119	0.101227
XLOC_000037	NM_027974	chr1:20941706-20980922	Efhc1	OB-SF	OB-SM	OK	0.920699	0.863672	-0.0922463	-0.168826	0.777	0.997903	no	OB-CF	OB-CM	OK	0.86085	0.530849	-0.69746	-1.02631	0.1059	0.84364	no	OB-SF	OB-CF	OK	0.920699	0.86085	-0.0969668	-0.177167	0.7671	0.997903	no	OB-SM	OB-CM	OK	0.863672	0.530849	-0.702181	-1.03438	0.10515	0.843638	no	OB-SM	OB-CF	OK	0.863672	0.86085	-0.0047205
XLOC_000038	NM_029398	chr1:21208711-21220248	Tmem14a	OB-SF	OB-SM	OK	12.1892	12.8501	0.0761681	0.349172	0.6046	0.997903	no	OB-CF	OB-CM	OK	14.0947	14.4818	0.0390953	0.188227	0.7759	0.997903	no	OB-SF	OB-CF	OK	12.1892	14.0947	0.209544	0.977868	0.1449	0.888591	no	OB-SM	OB-CM	OK	12.8501	14.4818	0.172471	0.81479	0.2199	0.934605	no	OB-SM	OB-CF	OK	12.8501	14.0947	0.133376
XLOC_000039	NM_001077353,NM_010356	chr1:21230669-21255640	Gsta3	OB-SF	OB-SM	NOTEST	0.570179	0.618349	0.117007	0	1	1	no	OB-CF	OB-CM	OK	0.599791	0.800632	0.41668	0.445889	0.41155	0.986412	no	OB-SF	OB-CF	NOTEST	0.570179	0.599791	0.073046	0	1	1	no	OB-SM	OB-CM	OK	0.618349	0.800632	0.372718	0.391149	0.43815	0.988642	no	OB-SM	OB-CF	NOTEST	0.618349	0.599791	-0.0439613
XLOC_000040	NM_183322	chr1:21339757-21342280	Khdc1a	OB-SF	OB-SM	NOTEST	0	0	0	0	1	1	no	OB-CF	OB-CM	NOTEST	0	0	0	0	1	1	no	OB-SF	OB-CF	NOTEST	0	0	0	0	1	1	no	OB-SM	OB-CM	NOTEST	0	0	0	0	1	1	no	OB-SM	OB-CF	NOTEST	0	0	0
XLOC_000041	NM_001033904	chr1:21358411-21359824	Khdc1c	OB-SF	OB-SM	NOTEST	0	0	0	0	1	1	no	OB-CF	OB-CM	NOTEST	0	0	0	0	1	1	no	OB-SF	OB-CF	NOTEST	0	0	0	0	1	1	no	OB-SM	OB-CM	NOTEST	0	0	0	0	1	1	no	OB-SM	OB-CF	NOTEST	0	0	0
XLOC_000042	NM_001113187	chr1:21373636-21376465	Khdc1b	OB-SF	OB-SM	NOTEST	0	0	0	0	1	1	no	OB-CF	OB-CM	NOTEST	0	0	0	0	1	1	no	OB-SF	OB-CF	NOTEST	0	0	0	0	1	1	no	OB-SM	OB-CM	NOTEST	0	0	0	0	1	1	no	OB-SM	OB-CF	NOTEST	0	0	0
XLOC_000043	NR_029533	chr1:23279107-23279178	Mir30a	OB-SF	OB-SM	NOTEST	0	0	0	0	1	1	no	OB-CF	OB-CM	NOTEST	0	0	0	0	1	1	no	OB-SF	OB-CF	NOTEST	0	0	0	0	1	1	no	OB-SM	OB-CM	NOTEST	0	0	0	0	1	1	no	OB-SM	OB-CF	NOTEST	0	0	0
XLOC_000044	NR_029717	chr1:23298539-23298623	Mir30c-2	OB-SF	OB-SM	NOTEST	0	0	0	0	1	1	no	OB-CF	OB-CM	NOTEST	0	0	0	0	1	1	no	OB-SF	OB-CF	NOTEST	0	0	0	0	1	1	no	OB-SM	OB-CM	NOTEST	0	0	0	0	1	1	no	OB-SM	OB-CF	NOTEST	0	0	0
XLOC_000045	NM_172124	chr1:23768764-23929128	B3gat2	OB-SF	OB-SM	OK	1.59883	1.73512	0.118018	0.164323	0.7874	0.997903	no	OB-CF	OB-CM	OK	1.75004	1.6342	-0.0988054	-0.15276	0.79785	0.997903	no	OB-SF	OB-CF	OK	1.59883	1.75004	0.130374	0.195536	0.7469	0.997903	no	OB-SM	OB-CM	OK	1.73512	1.6342	-0.0864493	-0.123547	0.8362	0.997903	no	OB-SM	OB-CF	OK	1.73512	1.75004	0.0123562
XLOC_000046	NM_007740	chr1:24184448-24259577	Col9a1	OB-SF	OB-SM	NOTEST	0.506197	0.36588	-0.468331	0	1	1	no	OB-CF	OB-CM	NOTEST	0.416511	0.619625	0.57304	0	1	1	no	OB-SF	OB-CF	NOTEST	0.506197	0.416511	-0.281345	0	1	1	no	OB-SM	OB-CM	NOTEST	0.36588	0.619625	0.760026	0	1	1	no	OB-SM	OB-CF	NOTEST	0.36588	0.416511	0.186986
XLOC_000047	NM_026719	chr1:24685382-24823146	Lmbrd1	OB-SF	OB-SM	OK	30.1111	30.6308	0.0246881	0.156446	0.79525	0.997903	no	OB-CF	OB-CM	OK	32.126	30.1576	-0.0912218	-0.579375	0.32965	0.967319	no	OB-SF	OB-CF	OK	30.1111	32.126	0.0934497	0.593452	0.3158	0.965501	no	OB-SM	OB-CM	OK	30.6308	30.1576	-0.0224602	-0.142345	0.81105	0.997903	no	OB-SM	OB-CF	OK	30.6308	32.126	0.0687616
XLOC_000048	NM_153601	chr1:31197922-31279501	Lgsn	OB-SF	OB-SM	NOTEST	0.0282682	0.0235754	-0.261899	0	1	1	no	OB-CF	OB-CM	NOTEST	0	0	0	0	1	1	no	OB-SF	OB-CF	NOTEST	0.0282682	0	#NAME?	0	1	1	no	OB-SM	OB-CM	NOTEST	0.0235754	0	#NAME?	0	1	1	no	OB-SM	OB-CF	NOTEST	0.0235754	0	#NAME?
XLOC_000049	NM_029062	chr1:31279683-31281132	Pih1d3	OB-SF	OB-SM	NOTEST	0	0.032955	inf	0	1	1	no	OB-CF	OB-CM	NOTEST	0	0	0	0	1	1	no	OB-SF	OB-CF	NOTEST	0	0	0	0	1	1	no	OB-SM	OB-CM	NOTEST	0.032955	0	#NAME?	0	1	1	no	OB-SM	OB-CF	NOTEST	0.032955	0	#NAME?
XLOC_000050	NR_015347	chr1:31321691-31324906	Gm4850	OB-SF	OB-SM	NOTEST	0	0	0	0	1	1	no	OB-CF	OB-CM	NOTEST	0	0	0	0	1	1	no	OB-SF	OB-CF	NOTEST	0	0	0	0	1	1	no	OB-SM	OB-CM	NOTEST	0	0	0	0	1	1	no	OB-SM	OB-CF	NOTEST	0	0	0
XLOC_000051	NM_133235	chr1:32229650-32714583	Khdrbs2	OB-SF	OB-SM	OK	12.5634	12.2822	-0.032659	-0.144703	0.80855	0.997903	no	OB-CF	OB-CM	OK	11.8835	13.7609	0.211617	1.02688	0.11185	0.851499	no	OB-SF	OB-CF	OK	12.5634	11.8835	-0.0802697	-0.384029	0.54995	0.997903	no	OB-SM	OB-CM	OK	12.2822	13.7609	0.164006	0.735538	0.22	0.934605	no	OB-SM	OB-CF	OK	12.2822	11.8835	-0.0476107
XLOC_000052	NR_033199	chr1:33726668-33727557	1700001G17Rik	OB-SF	OB-SM	NOTEST	0.486994	0.396412	-0.296904	0	1	1	no	OB-CF	OB-CM	NOTEST	0.69624	0.24002	-1.53643	0	1	1	no	OB-SF	OB-CF	NOTEST	0.486994	0.69624	0.515681	0	1	1	no	OB-SM	OB-CM	NOTEST	0.396412	0.24002	-0.723845	0	1	1	no	OB-SM	OB-CF	NOTEST	0.396412	0.69624	0.812585
XLOC_000053	NM_001159729,NM_008999	chr1:33776740-33799409	Rab23	OB-SF	OB-SM	OK	5.00943	4.76247	-0.0729354	-0.326895	0.5628	0.997903	no	OB-CF	OB-CM	OK	4.1731	4.16892	-0.00144398	-0.00635826	0.99135	0.997925	no	OB-SF	OB-CF	OK	5.00943	4.1731	-0.263527	-1.17491	0.04235	0.708158	no	OB-SM	OB-CM	OK	4.76247	4.16892	-0.192036	-0.849955	0.1386	0.881396	no	OB-SM	OB-CF	OK	4.76247	4.1731	-0.190592
XLOC_000054	NM_133833,NM_134448	chr1:34068669-34365497	Dst	OB-SF	OB-SM	OK	38.1477	37.8638	-0.0107749	-0.0694722	0.90655	0.997903	no	OB-CF	OB-CM	OK	39.6376	36.6396	-0.113468	-0.731051	0.202	0.925431	no	OB-SF	OB-CF	OK	38.1477	39.6376	0.0552752	0.356199	0.53725	0.997903	no	OB-SM	OB-CM	OK	37.8638	36.6396	-0.0474179	-0.30567	0.59065	0.997903	no	OB-SM	OB-CF	OK	37.8638	39.6376	0.06605
XLOC_000055	NM_178601	chr1:34496673-34502592	Imp4	OB-SF	OB-SM	OK	9.72911	10.9004	0.164003	0.809877	0.1883	0.914782	no	OB-CF	OB-CM	OK	10.1257	9.85233	-0.0394906	-0.192358	0.75	0.997903	no	OB-SF	OB-CF	OK	9.72911	10.1257	0.0576479	0.281983	0.63855	0.997903	no	OB-SM	OB-CM	OK	10.9004	9.85233	-0.145845	-0.717138	0.2395	0.942861	no	OB-SM	OB-CF	OK	10.9004	10.1257	-0.106355
XLOC_000056	NM_011206	chr1:34516590-34530624	Ptpn18	OB-SF	OB-SM	OK	1.475	1.35721	-0.120072	-0.23957	0.69805	0.997903	no	OB-CF	OB-CM	OK	1.27165	1.23058	-0.0473676	-0.08825	0.8656	0.997903	no	OB-SF	OB-CF	OK	1.475	1.27165	-0.214009	-0.420676	0.51635	0.997903	no	OB-SM	OB-CM	OK	1.35721	1.23058	-0.141304	-0.266807	0.66335	0.997903	no	OB-SM	OB-CF	OK	1.35721	1.27165	-0.0939369
XLOC_000057	NM_009355	chr1:34555274-34559907	Prss39	OB-SF	OB-SM	NOTEST	0	0	0	0	1	1	no	OB-CF	OB-CM	NOTEST	0	0	0	0	1	1	no	OB-SF	OB-CF	NOTEST	0	0	0	0	1	1	no	OB-SM	OB-CM	NOTEST	0	0	0	0	1	1	no	OB-SM	OB-CF	NOTEST	0	0	0
XLOC_000058	NM_007685	chr1:34592492-34601156	Cfc1	OB-SF	OB-SM	NOTEST	0	0	0	0	1	1	no	OB-CF	OB-CM	NOTEST	0	0	0	0	1	1	no	OB-SF	OB-CF	NOTEST	0	0	0	0	1	1	no	OB-SM	OB-CM	NOTEST	0	0	0	0	1	1	no	OB-SM	OB-CF	NOTEST	0	0	0
XLOC_000059	NM_213727	chr1:34636537-34647789	Amer3	OB-SF	OB-SM	OK	6.46616	6.46532	-0.000188514	-0.000951591	0.9923	0.997965	no	OB-CF	OB-CM	OK	6.12958	6.50389	0.0855152	0.429461	0.4584	0.991592	no	OB-SF	OB-CF	OK	6.46616	6.12958	-0.0771229	-0.386729	0.5132	0.997903	no	OB-SM	OB-CM	OK	6.46532	6.50389	0.00858087	0.0433815	0.94245	0.997903	no	OB-SM	OB-CF	OK	6.46532	6.12958	-0.0769344
XLOC_000060	NM_183019	chr1:34858566-34869599	Arhgef4	OB-SF	OB-SM	OK	27.8433	27.3437	-0.0261191	-0.156096	0.79995	0.997903	no	OB-CF	OB-CM	OK	27.957	28.6747	0.0365642	0.219621	0.71545	0.997903	no	OB-SF	OB-CF	OK	27.8433	27.957	0.00588184	0.0352541	0.9546	0.997903	no	OB-SM	OB-CM	OK	27.3437	28.6747	0.0685651	0.410634	0.4916	0.995565	no	OB-SM	OB-CF	OK	27.3437	27.957	0.032001
XLOC_000061	NM_145516,NM_175421	chr1:34906803-34936430	Plekhb2	OB-SF	OB-SM	OK	96.769	92.7037	-0.0619191	-0.393989	0.4842	0.994641	no	OB-CF	OB-CM	OK	95.4176	96.2343	0.0122951	0.0781996	0.8896	0.997903	no	OB-SF	OB-CF	OK	96.769	95.4176	-0.02029	-0.12905	0.82085	0.997903	no	OB-SM	OB-CM	OK	92.7037	96.2343	0.0539242	0.343116	0.54385	0.997903	no	OB-SM	OB-CF	OK	92.7037	95.4176	0.0416292
XLOC_000062	NM_015818	chr1:36125244-36163291	Hs6st1	OB-SF	OB-SM	OK	7.99648	7.69886	-0.0547205	-0.280499	0.63485	0.997903	no	OB-CF	OB-CM	OK	8.3176	7.8497	-0.083528	-0.431695	0.46775	0.992821	no	OB-SF	OB-CF	OK	7.99648	8.3176	0.0568017	0.294189	0.6208	0.997903	no	OB-SM	OB-CM	OK	7.69886	7.8497	0.0279941	0.143201	0.80995	0.997903	no	OB-SM	OB-CF	OK	7.69886	8.3176	0.111522
XLOC_000063	NM_001172205,NM_001172206,NM_145996,NR_033310	chr1:36364577-36380874	Arid5a	OB-SF	OB-SM	OK	4.50532	3.79599	-0.247154	-1.13771	0.04465	0.716424	no	OB-CF	OB-CM	OK	3.7119	4.22826	0.187908	0.859296	0.13285	0.875769	no	OB-SF	OB-CF	OK	4.50532	3.7119	-0.279472	-1.28626	0.02385	0.61309	no	OB-SM	OB-CM	OK	3.79599	4.22826	0.15559	0.711624	0.21745	0.932274	no	OB-SM	OB-CF	OK	3.79599	3.7119	-0.0323179
XLOC_000064	NM_033570	chr1:36528441-36565621	Cnnm4	OB-SF	OB-SM	OK	5.34686	6.05106	0.178497	0.880713	0.1323	0.874632	no	OB-CF	OB-CM	OK	5.20499	5.52289	0.0855269	0.414769	0.47875	0.993634	no	OB-SF	OB-CF	OK	5.34686	5.20499	-0.0387952	-0.187568	0.7536	0.997903	no	OB-SM	OB-CM	OK	6.05106	5.52289	-0.131765	-0.652201	0.2654	0.952412	no	OB-SM	OB-CF	OK	6.05106	5.20499	-0.217292
XLOC_000065	NM_001039551,NM_053186	chr1:36568720-36585082	Cnnm3	OB-SF	OB-SM	OK	3.60925	3.72803	0.0467137	0.208533	0.7132	0.997903	no	OB-CF	OB-CM	OK	3.2204	3.04925	-0.0787826	-0.343083	0.5507	0.997903	no	OB-SF	OB-CF	OK	3.60925	3.2204	-0.16446	-0.72911	0.2041	0.925431	no	OB-SM	OB-CM	OK	3.72803	3.04925	-0.289956	-1.27114	0.02625	0.628365	no	OB-SM	OB-CF	OK	3.72803	3.2204	-0.211174
XLOC_000066	NM_009942	chr1:36748331-36750233	Cox5b	OB-SF	OB-SM	OK	117.067	130.059	0.151829	1.19316	0.1346	0.876755	no	OB-CF	OB-CM	OK	104.191	115.095	0.143588	1.10518	0.1655	0.903574	no	OB-SF	OB-CF	OK	117.067	104.191	-0.1681	-1.29333	0.10505	0.843638	no	OB-SM	OB-CM	OK	130.059	115.095	-0.176341	-1.38636	0.0774	0.802373	no	OB-SM	OB-CF	OK	130.059	104.191	-0.319928
XLOC_000067	NR_040290	chr1:36771382-36814805	4933424G06Rik	OB-SF	OB-SM	NOTEST	0.152633	0.205166	0.426722	0	1	1	no	OB-CF	OB-CM	NOTEST	0.16543	0	#NAME?	0	1	1	no	OB-SF	OB-CF	NOTEST	0.152633	0.16543	0.116151	0	1	1	no	OB-SM	OB-CM	NOTEST	0.205166	0	#NAME?	0	1	1	no	OB-SM	OB-CF	NOTEST	0.205166	0.16543	-0.310571
XLOC_000068	NM_009539	chr1:36818705-36839661	Zap70	OB-SF	OB-SM	OK	0.714065	0.870253	0.285379	0.482698	0.41435	0.987228	no	OB-CF	OB-CM	NOTEST	0.749113	0.618577	-0.276229	0	1	1	no	OB-SF	OB-CF	NOTEST	0.714065	0.749113	0.0691276	0	1	1	no	OB-SM	OB-CM	OK	0.870253	0.618577	-0.492481	-0.771602	0.21955	0.934605	no	OB-SM	OB-CF	OK	0.870253	0.749113	-0.216251
XLOC_000069	NM_009918	chr1:37276105-37320229	Cnga3	OB-SF	OB-SM	NOTEST	0.0127067	0.0486605	1.93716	0	1	1	no	OB-CF	OB-CM	NOTEST	0.0672552	0.0803134	0.255996	0	1	1	no	OB-SF	OB-CF	NOTEST	0.0127067	0.0672552	2.40405	0	1	1	no	OB-SM	OB-CM	NOTEST	0.0486605	0.0803134	0.722888	0	1	1	no	OB-SM	OB-CF	NOTEST	0.0486605	0.0672552	0.466893
XLOC_000070	NM_030266,NM_172971	chr1:37356737-37467580	Inpp4a	OB-SF	OB-SM	OK	25.0027	25.0488	0.00265617	0.0156365	0.97645	0.997903	no	OB-CF	OB-CM	OK	27.4073	23.5659	-0.217857	-1.29897	0.0241	0.614451	no	OB-SF	OB-CF	OK	25.0027	27.4073	0.132477	0.78335	0.1749	0.905241	no	OB-SM	OB-CM	OK	25.0488	23.5659	-0.0880369	-0.522551	0.3633	0.976181	no	OB-SM	OB-CF	OK	25.0488	27.4073	0.129821
XLOC_000071	NM_026123	chr1:37487016-37495969	Unc50	OB-SF	OB-SM	OK	42.6789	40.8631	-0.0627265	-0.405224	0.52935	0.997903	no	OB-CF	OB-CM	OK	38.592	43.4299	0.170389	1.09756	0.0889	0.819341	no	OB-SF	OB-CF	OK	42.6789	38.592	-0.145223	-0.933541	0.147	0.891495	no	OB-SM	OB-CM	OK	40.8631	43.4299	0.0878921	0.568974	0.36935	0.977566	no	OB-SM	OB-CF	OK	40.8631	38.592	-0.0824964
XLOC_000072	NM_001037918	chr1:37929050-37933143	Lipt1	OB-SF	OB-SM	OK	1.92024	1.99331	0.053881	0.126773	0.83955	0.997903	no	OB-CF	OB-CM	OK	2.1125	2.27354	0.105988	0.26283	0.67645	0.997903	no	OB-SF	OB-CF	OK	1.92024	2.1125	0.137664	0.329242	0.61005	0.997903	no	OB-SM	OB-CM	OK	1.99331	2.27354	0.189771	0.462402	0.46235	0.992404	no	OB-SM	OB-CF	OK	1.99331	2.1125	0.0837831
XLOC_000073	NM_027098	chr1:37947397-37955178	Mrpl30	OB-SF	OB-SM	OK	54.113	54.7077	0.0157664	0.101271	0.88895	0.997903	no	OB-CF	OB-CM	OK	54.002	57.6867	0.0952268	0.617919	0.40265	0.984611	no	OB-SF	OB-CF	OK	54.113	54.002	-0.00296443	-0.0190617	0.973	0.997903	no	OB-SM	OB-CM	OK	54.7077	57.6867	0.0764959	0.495831	0.49605	0.996611	no	OB-SM	OB-CF	OK	54.7077	54.002	-0.0187309
XLOC_000074	NM_198303	chr1:38054854-38186507	Eif5b	OB-SF	OB-SM	OK	6.56831	6.45016	-0.0261875	-0.0972641	0.86565	0.997903	no	OB-CF	OB-CM	OK	7.03814	5.90095	-0.254248	-0.90815	0.12315	0.868029	no	OB-SF	OB-CF	OK	6.56831	7.03814	0.0996729	0.368183	0.5269	0.997903	no	OB-SM	OB-CM	OK	6.45016	5.90095	-0.128387	-0.460935	0.43085	0.988225	no	OB-SM	OB-CF	OK	6.45016	7.03814	0.12586
XLOC_000075	NM_001011684	chr1:38995993-39007121	Nms	OB-SF	OB-SM	NOTEST	0	0	0	0	1	1	no	OB-CF	OB-CM	NOTEST	0	0	0	0	1	1	no	OB-SF	OB-CF	NOTEST	0	0	0	0	1	1	no	OB-SM	OB-CM	NOTEST	0	0	0	0	1	1	no	OB-SM	OB-CF	NOTEST	0	0	0
XLOC_000076	NM_026850	chr1:39044658-39054081	Pdcl3	OB-SF	OB-SM	OK	16.2895	16.263	-0.0023498	-0.0123588	0.9903	0.997903	no	OB-CF	OB-CM	OK	17.2635	16.1814	-0.0933885	-0.494778	0.4269	0.988225	no	OB-SF	OB-CF	OK	16.2895	17.2635	0.0837853	0.444708	0.47545	0.993458	no	OB-SM	OB-CM	OK	16.263	16.1814	-0.00725337	-0.0380811	0.95045	0.997903	no	OB-SM	OB-CF	OK	16.263	17.2635	0.0861351
XLOC_000077	NM_008719	chr1:39251116-39420085	Npas2	OB-SF	OB-SM	OK	1.98501	2.01965	0.0249604	0.087812	0.88385	0.997903	no	OB-CF	OB-CM	OK	2.14218	2.02823	-0.0788547	-0.282449	0.63605	0.997903	no	OB-SF	OB-CF	OK	1.98501	2.14218	0.109933	0.392476	0.50995	0.997895	no	OB-SM	OB-CM	OK	2.01965	2.02823	0.00611771	0.0215912	0.9805	0.997903	no	OB-SM	OB-CF	OK	2.01965	2.14218	0.0849724
XLOC_000078	NM_001252218,NM_001252219,NM_053257	chr1:39424695-39535592	Rpl31	OB-SF	OB-SM	OK	11.4177	11.6524	0.029357	0.0787253	0.90645	0.997903	no	OB-CF	OB-CM	OK	10.4088	10.9948	0.0790141	0.228217	0.7298	0.997903	no	OB-SF	OB-CF	OK	11.4177	10.4088	-0.133464	-0.387129	0.5601	0.997903	no	OB-SM	OB-CM	OK	11.6524	10.9948	-0.0838072	-0.223925	0.73325	0.997903	no	OB-SM	OB-CF	OK	11.6524	10.4088	-0.162821
XLOC_000079	NM_028043	chr1:39592646-39603722	Cnot11	OB-SF	OB-SM	OK	12.9609	14.2786	0.139692	0.796729	0.1863	0.913151	no	OB-CF	OB-CM	OK	13.1992	13.1251	-0.00812054	-0.0459641	0.9425	0.997903	no	OB-SF	OB-CF	OK	12.9609	13.1992	0.0262933	0.148604	0.8037	0.997903	no	OB-SM	OB-CM	OK	14.2786	13.1251	-0.121519	-0.694138	0.24865	0.945581	no	OB-SM	OB-CF	OK	14.2786	13.1992	-0.113399
XLOC_000080	NM_001252200,NM_001252201,NM_001252202,NM_008696	chr1:39957757-40083155	Map4k4	OB-SF	OB-SM	OK	27.452	29.4354	0.100644	0.616194	0.2834	0.958547	no	OB-CF	OB-CM	OK	26.7409	27.2252	0.0258954	0.158223	0.77835	0.997903	no	OB-SF	OB-CF	OK	27.452	26.7409	-0.037864	-0.230136	0.69175	0.997903	no	OB-SM	OB-CM	OK	29.4354	27.2252	-0.112612	-0.693169	0.2267	0.93693	no	OB-SM	OB-CF	OK	29.4354	26.7409	-0.138508
XLOC_000081	NM_010555	chr1:40133056-40182070	Il1r2	OB-SF	OB-SM	NOTEST	0.149253	0.173086	0.21373	0	1	1	no	OB-CF	OB-CM	NOTEST	0.17547	0.219235	0.32125	0	1	1	no	OB-SF	OB-CF	NOTEST	0.149253	0.17547	0.23347	0	1	1	no	OB-SM	OB-CM	NOTEST	0.173086	0.219235	0.34099	0	1	1	no	OB-SM	OB-CF	NOTEST	0.173086	0.17547	0.0197406
XLOC_000082	NM_001123382,NM_008362	chr1:40281924-40373022	Il1r1	OB-SF	OB-SM	OK	0.62244	0.792731	0.348896	0.702202	0.16835	0.903574	no	OB-CF	OB-CM	OK	0.920104	0.9687	0.0742533	0.169453	0.7333	0.997903	no	OB-SF	OB-CF	OK	0.62244	0.920104	0.563862	1.14188	0.022	0.603211	no	OB-SM	OB-CM	OK	0.792731	0.9687	0.289219	0.654873	0.19955	0.924245	no	OB-SM	OB-CF	OK	0.792731	0.920104	0.214966
XLOC_000083	NM_133193	chr1:40381471-40422316	Il1rl2	OB-SF	OB-SM	NOTEST	0.243164	0.163008	-0.576982	0	1	1	no	OB-CF	OB-CM	NOTEST	0.139876	0.195248	0.481164	0	1	1	no	OB-SF	OB-CF	NOTEST	0.243164	0.139876	-0.797782	0	1	1	no	OB-SM	OB-CM	NOTEST	0.163008	0.195248	0.260364	0	1	1	no	OB-SM	OB-CF	NOTEST	0.163008	0.139876	-0.2208
XLOC_000084	NM_001025602,NM_010743	chr1:40496493-40522259	Il1rl1	OB-SF	OB-SM	NOTEST	0.0438282	0.114514	1.3856	0	1	1	no	OB-CF	OB-CM	NOTEST	0.170014	0.086717	-0.971265	0	1	1	no	OB-SF	OB-CF	NOTEST	0.0438282	0.170014	1.95572	0	1	1	no	OB-SM	OB-CM	NOTEST	0.114514	0.086717	-0.401143	0	1	1	no	OB-SM	OB-CF	NOTEST	0.114514	0.170014	0.570122
XLOC_000085	NM_001161842,NM_001161843,NM_008365	chr1:40522396-40557699	Il18r1	OB-SF	OB-SM	NOTEST	0.103905	0.0749887	-0.470527	0	1	1	no	OB-CF	OB-CM	NOTEST	0.0771936	0.031294	-1.3026	0	1	1	no	OB-SF	OB-CF	NOTEST	0.103905	0.0771936	-0.428717	0	1	1	no	OB-SM	OB-CM	NOTEST	0.0749887	0.031294	-1.26079	0	1	1	no	OB-SM	OB-CF	NOTEST	0.0749887	0.0771936	0.0418091
XLOC_000086	NM_010553	chr1:40572206-40606142	Il18rap	OB-SF	OB-SM	NOTEST	0.0794823	0.0182973	-2.119	0	1	1	no	OB-CF	OB-CM	NOTEST	0	0.0172502	inf	0	1	1	no	OB-SF	OB-CF	NOTEST	0.0794823	0	#NAME?	0	1	1	no	OB-SM	OB-CM	NOTEST	0.0182973	0.0172502	-0.0850188	0	1	1	no	OB-SM	OB-CF	NOTEST	0.0182973	0	#NAME?
XLOC_000087	NM_177084	chr1:40637071-40687576	Slc9a4	OB-SF	OB-SM	OK	4.65882	4.49733	-0.0508975	-0.235314	0.69305	0.997903	no	OB-CF	OB-CM	OK	4.86264	4.48217	-0.117542	-0.541405	0.3642	0.976478	no	OB-SF	OB-CF	OK	4.65882	4.86264	0.0617744	0.286192	0.6284	0.997903	no	OB-SM	OB-CM	OK	4.49733	4.48217	-0.00486999	-0.0223856	0.9615	0.997903	no	OB-SM	OB-CF	OK	4.49733	4.86264	0.112672
XLOC_000088	NM_001033289	chr1:40738556-40825730	Slc9a2	OB-SF	OB-SM	OK	6.11137	5.54057	-0.14146	-0.664989	0.2688	0.953493	no	OB-CF	OB-CM	OK	6.19764	5.54921	-0.159436	-0.750325	0.2148	0.930971	no	OB-SF	OB-CF	OK	6.11137	6.19764	0.0202242	0.0954337	0.8726	0.997903	no	OB-SM	OB-CM	OK	5.54057	5.54921	0.00224877	0.010543	0.98765	0.997903	no	OB-SM	OB-CF	OK	5.54057	6.19764	0.161684
XLOC_000089	NM_001081198	chr1:40862445-40912112	Tmem182	OB-SF	OB-SM	NOTEST	0.485513	0.690243	0.507597	0	1	1	no	OB-CF	OB-CM	OK	0.788639	1.19517	0.599778	0.767958	0.24255	0.944173	no	OB-SF	OB-CF	NOTEST	0.485513	0.788639	0.699857	0	1	1	no	OB-SM	OB-CM	OK	0.690243	1.19517	0.792039	0.940023	0.18085	0.908345	no	OB-SM	OB-CF	NOTEST	0.690243	0.788639	0.192261
XLOC_000090	NM_008900	chr1:42753990-42757054	Pou3f3	OB-SF	OB-SM	OK	17.0516	16.7183	-0.0284844	-0.169778	0.7813	0.997903	no	OB-CF	OB-CM	OK	15.886	16.4895	0.0537878	0.317852	0.5986	0.997903	no	OB-SF	OB-CF	OK	17.0516	15.886	-0.102151	-0.605758	0.3202	0.966558	no	OB-SM	OB-CM	OK	16.7183	16.4895	-0.019879	-0.11807	0.8448	0.997903	no	OB-SM	OB-CF	OK	16.7183	15.886	-0.0736668
XLOC_000091	NR_027891	chr1:42757180-42760021	2900092D14Rik	OB-SF	OB-SM	OK	1.59723	1.65068	0.0474899	0.135454	0.8318	0.997903	no	OB-CF	OB-CM	OK	1.76127	1.41291	-0.317949	-0.887407	0.1496	0.894544	no	OB-SF	OB-CF	OK	1.59723	1.76127	0.141043	0.408876	0.51135	0.997903	no	OB-SM	OB-CM	OK	1.65068	1.41291	-0.224396	-0.616933	0.3143	0.965414	no	OB-SM	OB-CF	OK	1.65068	1.76127	0.0935526
XLOC_000092	NM_023514	chr1:42908077-42962528	Mrps9	OB-SF	OB-SM	OK	26.0557	26.8447	0.0430387	0.249057	0.6942	0.997903	no	OB-CF	OB-CM	OK	25.7543	26.8259	0.058812	0.339662	0.59495	0.997903	no	OB-SF	OB-CF	OK	26.0557	25.7543	-0.0167849	-0.0965682	0.88015	0.997903	no	OB-SM	OB-CM	OK	26.8447	26.8259	-0.00101159	-0.00587662	0.9929	0.997965	no	OB-SM	OB-CF	OK	26.8447	25.7543	-0.0598236
XLOC_000093	NM_053107	chr1:43009716-43092294	Gpr45	OB-SF	OB-SM	OK	0.761093	0.861724	0.179154	0.412632	0.4876	0.995095	no	OB-CF	OB-CM	OK	1.00597	0.72383	-0.47486	-1.12455	0.0673	0.781395	no	OB-SF	OB-CF	OK	0.761093	1.00597	0.402438	0.966694	0.11385	0.855637	no	OB-SM	OB-CM	OK	0.861724	0.72383	-0.251576	-0.571897	0.33805	0.96985	no	OB-SM	OB-CF	OK	0.861724	1.00597	0.223284
XLOC_000094	NM_133818	chr1:43155554-43172791	AI597479	OB-SF	OB-SM	OK	17.6778	18.5421	0.0688652	0.425194	0.48195	0.994339	no	OB-CF	OB-CM	OK	18.8873	18.8546	-0.00249803	-0.0155509	0.97675	0.997903	no	OB-SF	OB-CF	OK	17.6778	18.8873	0.0954778	0.590732	0.32065	0.966558	no	OB-SM	OB-CM	OK	18.5421	18.8546	0.0241146	0.149805	0.80715	0.997903	no	OB-SM	OB-CF	OK	18.5421	18.8873	0.0266126
XLOC_000095	NM_010879	chr1:43502595-43627363	Nck2	OB-SF	OB-SM	OK	23.0536	21.7331	-0.0851001	-0.529012	0.3807	0.979838	no	OB-CF	OB-CM	OK	21.0076	23.4523	0.15882	0.985006	0.1025	0.840878	no	OB-SF	OB-CF	OK	23.0536	21.0076	-0.134083	-0.829713	0.17105	0.903574	no	OB-SM	OB-CM	OK	21.7331	23.4523	0.109836	0.684341	0.25075	0.946288	no	OB-SM	OB-CF	OK	21.7331	21.0076	-0.0489832
XLOC_000096	NM_024283	chr1:43787446-43799409	1500015O10Rik	OB-SF	OB-SM	OK	3.69138	4.09764	0.150632	0.397174	0.581	0.997903	no	OB-CF	OB-CM	OK	4.19466	3.8989	-0.105487	-0.282391	0.6816	0.997903	no	OB-SF	OB-CF	OK	3.69138	4.19466	0.184393	0.486225	0.482	0.994339	no	OB-SM	OB-CM	OK	4.09764	3.8989	-0.0717256	-0.191999	0.79565	0.997903	no	OB-SM	OB-CF	OK	4.09764	4.19466	0.0337609
XLOC_000097	NM_009418	chr1:43990851-44059816	Tpp2	OB-SF	OB-SM	OK	20.3249	19.0084	-0.0966124	-0.580216	0.32885	0.967085	no	OB-CF	OB-CM	OK	19.2448	18.8234	-0.0319418	-0.191045	0.74655	0.997903	no	OB-SF	OB-CF	OK	20.3249	19.2448	-0.0787784	-0.473558	0.4221	0.988225	no	OB-SM	OB-CM	OK	19.0084	18.8234	-0.0141078	-0.0843006	0.8847	0.997903	no	OB-SM	OB-CF	OK	19.0084	19.2448	0.017834
XLOC_000098	NM_144558	chr1:44176812-44201616	Bivm	OB-SF	OB-SM	OK	10.2405	10.0013	-0.0341032	-0.185194	0.7542	0.997903	no	OB-CF	OB-CM	OK	10.9092	10.422	-0.0659198	-0.362918	0.54035	0.997903	no	OB-SF	OB-CF	OK	10.2405	10.9092	0.0912595	0.501296	0.39845	0.984446	no	OB-SM	OB-CM	OK	10.0013	10.422	0.0594429	0.32351	0.57725	0.997903	no	OB-SM	OB-CF	OK	10.0013	10.9092	0.125363
XLOC_000099	NM_011729	chr1:44204588-44238105	Ercc5	OB-SF	OB-SM	OK	15.4784	15.7041	0.0208874	0.128222	0.83335	0.997903	no	OB-CF	OB-CM	OK	15.8184	15.8399	0.00195574	0.0120429	0.98615	0.997903	no	OB-SF	OB-CF	OK	15.4784	15.8184	0.0313521	0.192613	0.754	0.997903	no	OB-SM	OB-CM	OK	15.7041	15.8399	0.0124205	0.0764219	0.8982	0.997903	no	OB-SM	OB-CF	OK	15.7041	15.8184	0.0104647
XLOC_000100	NM_028450	chr1:44608515-44853681	Gulp1	OB-SF	OB-SM	OK	4.44762	4.11713	-0.111393	-0.440265	0.44385	0.989334	no	OB-CF	OB-CM	OK	4.71793	3.90908	-0.271325	-1.06992	0.064	0.772737	no	OB-SF	OB-CF	OK	4.44762	4.71793	0.0851225	0.344282	0.54455	0.997903	no	OB-SM	OB-CM	OK	4.11713	3.90908	-0.0748092	-0.288593	0.6157	0.997903	no	OB-SM	OB-CF	OK	4.11713	4.71793	0.196516
XLOC_000101	NM_009930	chr1:45368382-45406551	Col3a1	OB-SF	OB-SM	OK	2.84856	2.44565	-0.220016	-0.934492	0.11895	0.862598	no	OB-CF	OB-CM	OK	2.52509	2.60676	0.0459251	0.196266	0.74205	0.997903	no	OB-SF	OB-CF	OK	2.84856	2.52509	-0.173898	-0.744646	0.2151	0.931208	no	OB-SM	OB-CM	OK	2.44565	2.60676	0.0920436	0.390182	0.50575	0.997558	no	OB-SM	OB-CF	OK	2.44565	2.52509	0.0461185
XLOC_000102	NM_028599	chr1:45852345-45880458	Wdr75	OB-SF	OB-SM	OK	23.7537	21.9859	-0.111571	-0.690552	0.25805	0.948023	no	OB-CF	OB-CM	OK	23.8416	24.0368	0.0117656	0.0735548	0.90245	0.997903	no	OB-SF	OB-CF	OK	23.7537	23.8416	0.00532631	0.0332584	0.9554	0.997903	no	OB-SM	OB-CM	OK	21.9859	24.0368	0.128663	0.797283	0.18685	0.913423	no	OB-SM	OB-CF	OK	21.9859	23.8416	0.116897
XLOC_000103	NM_001160386	chr1:46123582-46430395	Dnah7b	OB-SF	OB-SM	OK	0.994146	1.15017	0.210316	0.863181	0.142	0.884901	no	OB-CF	OB-CM	OK	0.887053	0.927396	0.0641648	0.248598	0.67085	0.997903	no	OB-SF	OB-CF	OK	0.994146	0.887053	-0.164437	-0.645332	0.27125	0.95481	no	OB-SM	OB-CM	OK	1.15017	0.927396	-0.310589	-1.25695	0.03025	0.650551	no	OB-SM	OB-CF	OK	1.15017	0.887053	-0.374754
XLOC_000104	NM_019790	chr1:50984366-51244114	Tmeff2	OB-SF	OB-SM	OK	20.6952	22.4891	0.119929	0.719424	0.2351	0.941065	no	OB-CF	OB-CM	OK	23.4507	21.808	-0.104777	-0.620158	0.3033	0.963902	no	OB-SF	OB-CF	OK	20.6952	23.4507	0.180339	1.08439	0.074	0.794799	no	OB-SM	OB-CM	OK	22.4891	21.808	-0.0443675	-0.261996	0.6621	0.997903	no	OB-SM	OB-CF	OK	22.4891	23.4507	0.0604096
XLOC_000105	NM_138741	chr1:51275229-51390623	Sdpr	OB-SF	OB-SM	OK	6.51057	6.28405	-0.0510884	-0.228347	0.68675	0.997903	no	OB-CF	OB-CM	OK	6.98821	7.20791	0.0446579	0.200828	0.7218	0.997903	no	OB-SF	OB-CF	OK	6.51057	6.98821	0.102139	0.457915	0.42195	0.988225	no	OB-SM	OB-CM	OK	6.28405	7.20791	0.197885	0.887177	0.1188	0.862305	no	OB-SM	OB-CF	OK	6.28405	6.98821	0.153227
XLOC_000106	NM_011487	chr1:52065087-52164028	Stat4	OB-SF	OB-SM	NOTEST	0.217263	0.0738093	-1.55757	0	1	1	no	OB-CF	OB-CM	NOTEST	0.32987	0.153094	-1.10748	0	1	1	no	OB-SF	OB-CF	NOTEST	0.217263	0.32987	0.602451	0	1	1	no	OB-SM	OB-CM	NOTEST	0.0738093	0.153094	1.05255	0	1	1	no	OB-SM	OB-CF	NOTEST	0.0738093	0.32987	2.16002
XLOC_000107	NM_001205313,NM_001205314,NM_009283	chr1:52176281-52218709	Stat1	OB-SF	OB-SM	OK	13.7637	11.3294	-0.280801	-1.626	0.00435	0.365098	no	OB-CF	OB-CM	OK	11.84	11.142	-0.0876563	-0.510021	0.37215	0.978906	no	OB-SF	OB-CF	OK	13.7637	11.84	-0.217203	-1.25832	0.02805	0.638106	no	OB-SM	OB-CM	OK	11.3294	11.142	-0.024059	-0.13992	0.80345	0.997903	no	OB-SM	OB-CF	OK	11.3294	11.84	0.0635973
XLOC_000108	NM_001142647,NR_024590	chr1:52687548-52708763	Tmem194b	OB-SF	OB-SM	OK	2.2472	2.2225	-0.015943	-0.0514126	0.9317	0.997903	no	OB-CF	OB-CM	OK	2.16732	2.0751	-0.0627291	-0.197737	0.72815	0.997903	no	OB-SF	OB-CF	OK	2.2472	2.16732	-0.0522162	-0.166466	0.7689	0.997903	no	OB-SM	OB-CM	OK	2.2225	2.0751	-0.0990023	-0.315595	0.58045	0.997903	no	OB-SM	OB-CF	OK	2.2225	2.16732	-0.0362732
XLOC_000109	NM_146108	chr1:52901889-52977704	Hibch	OB-SF	OB-SM	OK	14.467	14.2283	-0.0239931	-0.121675	0.84555	0.997903	no	OB-CF	OB-CM	OK	15.1074	12.5909	-0.262872	-1.32708	0.03555	0.676752	no	OB-SF	OB-CF	OK	14.467	15.1074	0.0624945	0.319904	0.61375	0.997903	no	OB-SM	OB-CM	OK	14.2283	12.5909	-0.176384	-0.882388	0.1612	0.901975	no	OB-SM	OB-CF	OK	14.2283	15.1074	0.0864876
XLOC_000110	NM_010834	chr1:53118506-53124923	Mstn	OB-SF	OB-SM	NOTEST	0.084933	0.0505159	-0.749588	0	1	1	no	OB-CF	OB-CM	NOTEST	0.205318	0.197259	-0.0577741	0	1	1	no	OB-SF	OB-CF	NOTEST	0.084933	0.205318	1.27347	0	1	1	no	OB-SM	OB-CM	NOTEST	0.0505159	0.197259	1.96528	0	1	1	no	OB-SM	OB-CF	NOTEST	0.0505159	0.205318	2.02305
XLOC_000111	NM_145517	chr1:53353938-53367089	Ormdl1	OB-SF	OB-SM	OK	9.93399	9.63255	-0.0444561	-0.214403	0.73485	0.997903	no	OB-CF	OB-CM	OK	10.9006	11.47	0.0734564	0.360531	0.5665	0.997903	no	OB-SF	OB-CF	OK	9.93399	10.9006	0.133958	0.653249	0.296	0.963227	no	OB-SM	OB-CM	OK	9.63255	11.47	0.25187	1.22241	0.0502	0.733609	no	OB-SM	OB-CF	OK	9.63255	10.9006	0.178414
XLOC_000112	NM_028091	chr1:53370506-53380908	Osgepl1	OB-SF	OB-SM	OK	7.42124	6.76069	-0.13449	-0.617183	0.31725	0.965854	no	OB-CF	OB-CM	OK	6.70757	7.53746	0.168287	0.772613	0.2102	0.928016	no	OB-SF	OB-CF	OK	7.42124	6.70757	-0.14587	-0.667799	0.28655	0.960025	no	OB-SM	OB-CM	OK	6.76069	7.53746	0.156907	0.722111	0.2445	0.944575	no	OB-SM	OB-CF	OK	6.76069	6.70757	-0.0113797
XLOC_000113	NM_030025	chr1:54307526-54425571	Ccdc150	OB-SF	OB-SM	NOTEST	0.023551	0.0229118	-0.0397015	0	1	1	no	OB-CF	OB-CM	NOTEST	0.0396061	0.0364467	-0.119933	0	1	1	no	OB-SF	OB-CF	NOTEST	0.023551	0.0396061	0.749933	0	1	1	no	OB-SM	OB-CM	NOTEST	0.0229118	0.0364467	0.669701	0	1	1	no	OB-SM	OB-CF	NOTEST	0.0229118	0.0396061	0.789634
XLOC_000114	NM_001039710,NM_026424	chr1:55109613-55129546	Coq10b	OB-SF	OB-SM	OK	22.488	22.1034	-0.0248879	-0.129838	0.81685	0.997903	no	OB-CF	OB-CM	OK	21.0519	23.5435	0.161383	0.838507	0.13835	0.881396	no	OB-SF	OB-CF	OK	22.488	21.0519	-0.095209	-0.492105	0.38915	0.981567	no	OB-SM	OB-CM	OK	22.1034	23.5435	0.0910617	0.477597	0.3993	0.984557	no	OB-SM	OB-CF	OK	22.1034	21.0519	-0.0703211
XLOC_000115	NM_008303	chr1:55144991-55148161	Hspe1	OB-SF	OB-SM	OK	45.8719	44.657	-0.0387247	-0.237995	0.73145	0.997903	no	OB-CF	OB-CM	OK	43.9286	46.3623	0.0777925	0.480498	0.5073	0.997558	no	OB-SF	OB-CF	OK	45.8719	43.9286	-0.062451	-0.385211	0.58875	0.997903	no	OB-SM	OB-CM	OK	44.657	46.3623	0.0540662	0.332733	0.6438	0.997903	no	OB-SM	OB-CF	OK	44.657	43.9286	-0.0237263
XLOC_000116	NM_025283	chr1:55188088-55211743	Mob4	OB-SF	OB-SM	OK	38.0961	34.157	-0.157463	-0.97832	0.10275	0.84155	no	OB-CF	OB-CM	OK	40.7573	38.9996	-0.0635962	-0.399844	0.5089	0.997741	no	OB-SF	OB-CF	OK	38.0961	40.7573	0.0974153	0.611878	0.30965	0.965408	no	OB-SM	OB-CM	OK	34.157	38.9996	0.191282	1.18957	0.0494	0.731456	no	OB-SM	OB-CF	OK	34.157	40.7573	0.254878
XLOC_000117	NM_175439	chr1:55294020-55296902	Mars2	OB-SF	OB-SM	OK	7.33623	7.75666	0.0803956	0.385069	0.52285	0.997903	no	OB-CF	OB-CM	OK	6.90488	7.62316	0.142774	0.676246	0.2662	0.95243	no	OB-SF	OB-CF	OK	7.33623	6.90488	-0.0874237	-0.413973	0.50165	0.997138	no	OB-SM	OB-CM	OK	7.75666	7.62316	-0.0250458	-0.119993	0.8436	0.997903	no	OB-SM	OB-CF	OK	7.75666	6.90488	-0.167819
XLOC_000118	NM_001114663	chr1:55462789-55811129	Plcl1	OB-SF	OB-SM	OK	5.93684	6.19944	0.0624427	0.34159	0.56385	0.997903	no	OB-CF	OB-CM	OK	6.38465	5.63984	-0.178952	-0.975309	0.0967	0.832552	no	OB-SF	OB-CF	OK	5.93684	6.38465	0.104912	0.575313	0.32225	0.966558	no	OB-SM	OB-CM	OK	6.19944	5.63984	-0.136483	-0.742063	0.2033	0.925431	no	OB-SM	OB-CF	OK	6.19944	6.38465	0.0424689
XLOC_000119	NR_045837	chr1:55988084-56028942	9130227L01Rik	OB-SF	OB-SM	NOTEST	0	0	0	0	1	1	no	OB-CF	OB-CM	NOTEST	0	0	0	0	1	1	no	OB-SF	OB-CF	NOTEST	0	0	0	0	1	1	no	OB-SM	OB-CM	NOTEST	0	0	0	0	1	1	no	OB-SM	OB-CF	NOTEST	0	0	0
XLOC_000120	NR_024325,NR_024326	chr1:57028312-57032040	9130024F11Rik	OB-SF	OB-SM	NOTEST	0.0802934	0.0613702	-0.387743	0	1	1	no	OB-CF	OB-CM	NOTEST	0.133709	0.0825264	-0.696169	0	1	1	no	OB-SF	OB-CF	NOTEST	0.0802934	0.133709	0.735744	0	1	1	no	OB-SM	OB-CM	NOTEST	0.0613702	0.0825264	0.427318	0	1	1	no	OB-SM	OB-CF	NOTEST	0.0613702	0.133709	1.12349
XLOC_000121	NM_028546	chr1:57434463-57442266	1700066M21Rik	OB-SF	OB-SM	OK	11.9306	10.4162	-0.195837	-1.04813	0.0805	0.807061	no	OB-CF	OB-CM	OK	10.949	10.5602	-0.0521619	-0.276972	0.6353	0.997903	no	OB-SF	OB-CF	OK	11.9306	10.949	-0.123875	-0.667666	0.26465	0.952144	no	OB-SM	OB-CM	OK	10.4162	10.5602	0.0198005	0.104422	0.8591	0.997903	no	OB-SM	OB-CF	OK	10.4162	10.949	0.0719623
XLOC_000122	NM_001081181	chr1:57445087-57472802	9430016H08Rik	OB-SF	OB-SM	OK	9.0041	9.47404	0.073398	0.21911	0.7041	0.997903	no	OB-CF	OB-CM	OK	8.74919	7.89662	-0.147913	-0.445784	0.4442	0.989409	no	OB-SF	OB-CF	OK	9.0041	8.74919	-0.0414326	-0.127025	0.82575	0.997903	no	OB-SM	OB-CM	OK	9.47404	7.89662	-0.262744	-0.771721	0.1833	0.910094	no	OB-SM	OB-CF	OK	9.47404	8.74919	-0.114831
XLOC_000123	NM_001164566,NM_144882	chr1:57831704-58005241	Spats2l	OB-SF	OB-SM	OK	4.26859	4.47259	0.0673507	0.291699	0.60515	0.997903	no	OB-CF	OB-CM	OK	4.83905	3.89185	-0.314268	-1.35745	0.01815	0.569781	no	OB-SF	OB-CF	OK	4.26859	4.83905	0.180964	0.794962	0.1609	0.901727	no	OB-SM	OB-CM	OK	4.47259	3.89185	-0.200655	-0.854896	0.13055	0.873666	no	OB-SM	OB-CF	OK	4.47259	4.83905	0.113613
XLOC_000124	NM_001177867,NM_199007	chr1:58042183-58083121	Sgol2	OB-SF	OB-SM	NOTEST	0.297551	0.575529	0.951751	0	1	1	no	OB-CF	OB-CM	NOTEST	0.504061	0.620042	0.298767	0	1	1	no	OB-SF	OB-CF	NOTEST	0.297551	0.504061	0.760462	0	1	1	no	OB-SM	OB-CM	NOTEST	0.575529	0.620042	0.107477	0	1	1	no	OB-SM	OB-CF	NOTEST	0.575529	0.504061	-0.19129
XLOC_000125	NM_009676	chr1:58086812-58163254	Aox1	OB-SF	OB-SM	OK	2.09433	2.02104	-0.0513854	-0.186461	0.7527	0.997903	no	OB-CF	OB-CM	OK	2.21172	2.02014	-0.130715	-0.479325	0.4218	0.988225	no	OB-SF	OB-CF	OK	2.09433	2.21172	0.0786849	0.289761	0.63075	0.997903	no	OB-SM	OB-CM	OK	2.02104	2.02014	-0.000645054	-0.00233106	0.98065	0.997903	no	OB-SM	OB-CF	OK	2.02104	2.21172	0.13007
XLOC_000126	NM_023617	chr1:58169979-58257296	Aox3	OB-SF	OB-SM	OK	2.63782	2.60996	-0.0153155	-0.0605911	0.91795	0.997903	no	OB-CF	OB-CM	OK	2.47487	2.54857	0.0423355	0.16549	0.77715	0.997903	no	OB-SF	OB-CF	OK	2.63782	2.47487	-0.0919928	-0.361059	0.546	0.997903	no	OB-SM	OB-CM	OK	2.60996	2.54857	-0.0343418	-0.135306	0.81965	0.997903	no	OB-SM	OB-CF	OK	2.60996	2.47487	-0.0766773
XLOC_000127	NM_023631	chr1:58267240-58325440	Aox4	OB-SF	OB-SM	NOTEST	0.523623	0.495418	-0.0798813	0	1	1	no	OB-CF	OB-CM	NOTEST	0.531827	0.404198	-0.395895	0	1	1	no	OB-SF	OB-CF	NOTEST	0.523623	0.531827	0.0224279	0	1	1	no	OB-SM	OB-CM	NOTEST	0.495418	0.404198	-0.293585	0	1	1	no	OB-SM	OB-CF	NOTEST	0.495418	0.531827	0.102309
XLOC_000128	NM_001008419	chr1:58335169-58436108	Aox3l1	OB-SF	OB-SM	NOTEST	0.0626192	0.053295	-0.232605	0	1	1	no	OB-CF	OB-CM	NOTEST	0.058843	0.0433891	-0.439539	0	1	1	no	OB-SF	OB-CF	NOTEST	0.0626192	0.058843	-0.0897352	0	1	1	no	OB-SM	OB-CM	NOTEST	0.053295	0.0433891	-0.296669	0	1	1	no	OB-SM	OB-CF	NOTEST	0.053295	0.058843	0.14287
XLOC_000129	NM_025824	chr1:58449979-58463392	Bzw1	OB-SF	OB-SM	OK	65.5039	63.6887	-0.0405425	-0.265704	0.66285	0.997903	no	OB-CF	OB-CM	OK	69.7242	67.4641	-0.0475388	-0.312965	0.60765	0.997903	no	OB-SF	OB-CF	OK	65.5039	69.7242	0.090079	0.592347	0.32905	0.967204	no	OB-SM	OB-CM	OK	63.6887	67.4641	0.0830828	0.545119	0.36735	0.977383	no	OB-SM	OB-CF	OK	63.6887	69.7242	0.130622
XLOC_000130	NM_022988	chr1:58504476-58519120	Nif3l1	OB-SF	OB-SM	OK	12.6453	12.2426	-0.0466898	-0.238271	0.6984	0.997903	no	OB-CF	OB-CM	OK	11.8649	12.8346	0.113338	0.57688	0.3425	0.970566	no	OB-SF	OB-CF	OK	12.6453	11.8649	-0.0918975	-0.467217	0.44785	0.990264	no	OB-SM	OB-CM	OK	12.2426	12.8346	0.0681301	0.348088	0.57305	0.997903	no	OB-SM	OB-CF	OK	12.2426	11.8649	-0.0452076
XLOC_000131	NM_025597	chr1:58643442-58652792	Ndufb3	OB-SF	OB-SM	OK	116.623	109.922	-0.0853618	-0.664154	0.41385	0.987228	no	OB-CF	OB-CM	OK	104.196	125.072	0.263455	2.06009	0.0146	0.533931	no	OB-SF	OB-CF	OK	116.623	104.196	-0.162541	-1.26104	0.1228	0.867547	no	OB-SM	OB-CM	OK	109.922	125.072	0.186276	1.46082	0.0773	0.802157	no	OB-SM	OB-CF	OK	109.922	104.196	-0.077179
XLOC_000132	NR_045007	chr1:58709484-58712675	Gm20257	OB-SF	OB-SM	OK	1.26676	1.16359	-0.122554	-0.167254	0.81535	0.997903	no	OB-CF	OB-CM	OK	1.2817	1.06775	-0.263482	-0.362613	0.6302	0.997903	no	OB-SF	OB-CF	OK	1.26676	1.2817	0.0169137	0.0249832	0.93915	0.997903	no	OB-SM	OB-CM	OK	1.16359	1.06775	-0.124015	-0.159235	0.8221	0.997903	no	OB-SM	OB-CF	OK	1.16359	1.2817	0.139467
XLOC_000133	NM_009805,NM_207653	chr1:58770129-58815726	Cflar	OB-SF	OB-SM	OK	5.36572	5.08663	-0.0770616	-0.387219	0.493	0.995645	no	OB-CF	OB-CM	OK	5.40956	5.25778	-0.0410582	-0.210614	0.7137	0.997903	no	OB-SF	OB-CF	OK	5.36572	5.40956	0.0117399	0.0597642	0.91435	0.997903	no	OB-SM	OB-CM	OK	5.08663	5.25778	0.0477433	0.241687	0.6708	0.997903	no	OB-SM	OB-CF	OK	5.08663	5.40956	0.0888014
XLOC_000134	NM_001080126,NM_009812	chr1:58852217-58904347	Casp8	OB-SF	OB-SM	OK	1.20291	1.262	0.0691863	0.133847	0.796	0.997903	no	OB-CF	OB-CM	OK	1.14255	0.945788	-0.272673	-0.43168	0.3601	0.974797	no	OB-SF	OB-CF	OK	1.20291	1.14255	-0.0742661	-0.124393	0.7906	0.997903	no	OB-SM	OB-CM	OK	1.262	0.945788	-0.416125	-0.747699	0.14915	0.894271	no	OB-SM	OB-CF	OK	1.262	1.14255	-0.143452
XLOC_000135	NM_172656	chr1:59030414-59051965	Stradb	OB-SF	OB-SM	OK	9.97927	10.3739	0.0559541	0.275699	0.6547	0.997903	no	OB-CF	OB-CM	OK	9.34814	10.9365	0.226397	1.11351	0.0658	0.777273	no	OB-SF	OB-CF	OK	9.97927	9.34814	-0.0942552	-0.45761	0.4548	0.990939	no	OB-SM	OB-CM	OK	10.3739	10.9365	0.0761881	0.380448	0.5344	0.997903	no	OB-SM	OB-CF	OK	10.3739	9.34814	-0.150209
XLOC_000136	NM_001033373	chr1:59313750-59409213	Cdk15	OB-SF	OB-SM	NOTEST	0.583408	0.555346	-0.071119	0	1	1	no	OB-CF	OB-CM	NOTEST	0.695678	0.333719	-1.05978	0	1	1	no	OB-SF	OB-CF	NOTEST	0.583408	0.695678	0.253915	0	1	1	no	OB-SM	OB-CM	NOTEST	0.555346	0.333719	-0.734751	0	1	1	no	OB-SM	OB-CF	NOTEST	0.555346	0.695678	0.325034
XLOC_000137	NM_008057	chr1:59538990-59543799	Fzd7	OB-SF	OB-SM	OK	2.81455	3.15774	0.165988	0.713504	0.2329	0.940052	no	OB-CF	OB-CM	OK	2.8509	2.99372	0.0705223	0.300792	0.6143	0.997903	no	OB-SF	OB-CF	OK	2.81455	2.8509	0.01851	0.0782508	0.8985	0.997903	no	OB-SM	OB-CM	OK	3.15774	2.99372	-0.0769561	-0.333851	0.5697	0.997903	no	OB-SM	OB-CF	OK	3.15774	2.8509	-0.147478
XLOC_000138	NM_001013771	chr1:59573107-59691353	Gm973	OB-SF	OB-SM	OK	1.93072	1.4989	-0.365233	-1.14967	0.05835	0.757705	no	OB-CF	OB-CM	OK	1.83974	2.01036	0.12795	0.426441	0.4876	0.995095	no	OB-SF	OB-CF	OK	1.93072	1.83974	-0.069639	-0.228665	0.70585	0.997903	no	OB-SM	OB-CM	OK	1.4989	2.01036	0.423544	1.35157	0.02625	0.628365	no	OB-SM	OB-CF	OK	1.4989	1.83974	0.295594
XLOC_000139	NM_018868	chr1:59741849-59768354	Nop58	OB-SF	OB-SM	OK	26.9056	26.0995	-0.043883	-0.247175	0.66435	0.997903	no	OB-CF	OB-CM	OK	26.1892	26.6309	0.0241276	0.135619	0.80885	0.997903	no	OB-SF	OB-CF	OK	26.9056	26.1892	-0.0389321	-0.219065	0.69985	0.997903	no	OB-SM	OB-CM	OK	26.0995	26.6309	0.0290785	0.163613	0.7722	0.997903	no	OB-SM	OB-CF	OK	26.0995	26.1892	0.00495086
XLOC_000140	NR_028554	chr1:59741849-59768354	Snord70	OB-SF	OB-SM	NOTEST	0	0	0	0	1	1	no	OB-CF	OB-CM	NOTEST	0	0	0	0	1	1	no	OB-SF	OB-CF	NOTEST	0	0	0	0	1	1	no	OB-SM	OB-CM	NOTEST	0	0	0	0	1	1	no	OB-SM	OB-CF	NOTEST	0	0	0
XLOC_000141	NR_028521	chr1:59741849-59768354	Snord11	OB-SF	OB-SM	NOTEST	0	0	0	0	1	1	no	OB-CF	OB-CM	NOTEST	0	0	0	0	1	1	no	OB-SF	OB-CF	NOTEST	0	0	0	0	1	1	no	OB-SM	OB-CM	NOTEST	0	0	0	0	1	1	no	OB-SM	OB-CF	NOTEST	0	0	0
XLOC_000142	NM_007561	chr1:59821480-59927703	Bmpr2	OB-SF	OB-SM	OK	20.0526	21.4903	0.0998965	0.59165	0.3294	0.967271	no	OB-CF	OB-CM	OK	23.4255	19.6363	-0.254557	-1.51781	0.01075	0.486643	no	OB-SF	OB-CF	OK	20.0526	23.4255	0.224292	1.33656	0.0279	0.637197	no	OB-SM	OB-CM	OK	21.4903	19.6363	-0.130161	-0.77135	0.2048	0.925441	no	OB-SM	OB-CF	OK	21.4903	23.4255	0.124395
XLOC_000143	NM_001037725	chr1:59969849-60042190	Fam117b	OB-SF	OB-SM	OK	14.5496	15.6672	0.106763	0.630044	0.2898	0.961248	no	OB-CF	OB-CM	OK	15.4768	14.5998	-0.0841565	-0.496823	0.40945	0.986299	no	OB-SF	OB-CF	OK	14.5496	15.4768	0.0891241	0.525781	0.37345	0.979008	no	OB-SM	OB-CM	OK	15.6672	14.5998	-0.101795	-0.60115	0.3146	0.965414	no	OB-SM	OB-CF	OK	15.6672	15.4768	-0.0176388
XLOC_000144	NM_139150	chr1:60133711-60207878	Carf	OB-SF	OB-SM	OK	9.85531	10.4399	0.0831307	0.333888	0.56345	0.997903	no	OB-CF	OB-CM	OK	9.56921	9.41951	-0.022748	-0.0831278	0.8799	0.997903	no	OB-SF	OB-CF	OK	9.85531	9.56921	-0.0425005	-0.153289	0.7848	0.997903	no	OB-SM	OB-CM	OK	10.4399	9.41951	-0.148379	-0.605739	0.28575	0.959446	no	OB-SM	OB-CF	OK	10.4399	9.56921	-0.125631
XLOC_000145	NM_173444	chr1:60237442-60391549	Nbeal1	OB-SF	OB-SM	OK	8.29587	7.858	-0.0782317	-0.465202	0.4204	0.988225	no	OB-CF	OB-CM	OK	9.04684	8.43287	-0.101391	-0.607696	0.2938	0.962527	no	OB-SF	OB-CF	OK	8.29587	9.04684	0.125021	0.748879	0.19655	0.921351	no	OB-SM	OB-CM	OK	7.858	8.43287	0.101862	0.606074	0.2952	0.963007	no	OB-SM	OB-CF	OK	7.858	9.04684	0.203252
XLOC_000146	NM_030013	chr1:60400215-60444231	Cyp20a1	OB-SF	OB-SM	OK	12.6457	11.0992	-0.1882	-0.914779	0.15515	0.8974	no	OB-CF	OB-CM	OK	12.9283	14.583	0.173758	0.858644	0.186	0.912974	no	OB-SF	OB-CF	OK	12.6457	12.9283	0.0318799	0.157525	0.8049	0.997903	no	OB-SM	OB-CM	OK	11.0992	14.583	0.393838	1.91447	0.00335	0.328823	no	OB-SM	OB-CF	OK	11.0992	12.9283	0.22008
XLOC_000147	NM_001198570,NM_001198571,NM_198127	chr1:60466462-60538007	Abi2	OB-SF	OB-SM	OK	42.6069	44.3163	0.0567501	0.352436	0.538	0.997903	no	OB-CF	OB-CM	OK	48.7842	42.1282	-0.211625	-1.31974	0.02055	0.58999	no	OB-SF	OB-CF	OK	42.6069	48.7842	0.195325	1.21708	0.0346	0.674187	no	OB-SM	OB-CM	OK	44.3163	42.1282	-0.0730505	-0.45404	0.4275	0.988225	no	OB-SM	OB-CF	OK	44.3163	48.7842	0.138575
XLOC_000148	NM_007642	chr1:60803231-60830203	Cd28	OB-SF	OB-SM	NOTEST	0.626296	0.534246	-0.229341	0	1	1	no	OB-CF	OB-CM	NOTEST	0.517417	0.574423	0.150788	0	1	1	no	OB-SF	OB-CF	NOTEST	0.626296	0.517417	-0.275519	0	1	1	no	OB-SM	OB-CM	NOTEST	0.534246	0.574423	0.104609	0	1	1	no	OB-SM	OB-CF	NOTEST	0.534246	0.517417	-0.0461782
XLOC_000149	NM_009843	chr1:60965868-60972674	Ctla4	OB-SF	OB-SM	NOTEST	0	0	0	0	1	1	no	OB-CF	OB-CM	NOTEST	0.0242808	0	#NAME?	0	1	1	no	OB-SF	OB-CF	NOTEST	0	0.0242808	inf	0	1	1	no	OB-SM	OB-CM	NOTEST	0	0	0	0	1	1	no	OB-SM	OB-CF	NOTEST	0	0.0242808	inf
XLOC_000150	NM_017480	chr1:61034757-61057164	Icos	OB-SF	OB-SM	NOTEST	0.142917	0.171403	0.26222	0	1	1	no	OB-CF	OB-CM	NOTEST	0.205178	0.17625	-0.219253	0	1	1	no	OB-SF	OB-CF	NOTEST	0.142917	0.205178	0.521701	0	1	1	no	OB-SM	OB-CM	NOTEST	0.171403	0.17625	0.040228	0	1	1	no	OB-SM	OB-CF	NOTEST	0.171403	0.205178	0.259481
XLOC_000151	NR_040483	chr1:61435275-61452748	9530026F06Rik	OB-SF	OB-SM	NOTEST	0	0	0	0	1	1	no	OB-CF	OB-CM	NOTEST	0	0	0	0	1	1	no	OB-SF	OB-CF	NOTEST	0	0	0	0	1	1	no	OB-SM	OB-CM	NOTEST	0	0	0	0	1	1	no	OB-SM	OB-CF	NOTEST	0	0	0
XLOC_000152	NM_001081050	chr1:61685397-62688858	Pard3b	OB-SF	OB-SM	OK	1.66351	1.72207	0.049921	0.211259	0.7186	0.997903	no	OB-CF	OB-CM	OK	1.7712	1.68336	-0.0733786	-0.312694	0.6025	0.997903	no	OB-SF	OB-CF	OK	1.66351	1.7712	0.0904977	0.38443	0.5124	0.997903	no	OB-SM	OB-CM	OK	1.72207	1.68336	-0.0328019	-0.139249	0.8108	0.997903	no	OB-SM	OB-CF	OK	1.72207	1.7712	0.0405767
XLOC_000153	NM_001077403,NM_001077404,NM_001077405,NM_001077406,NM_001077407,NM_010939	chr1:62749890-62865266	Nrp2	OB-SF	OB-SM	OK	3.96384	3.95959	-0.00154735	-0.0070544	0.98995	0.997903	no	OB-CF	OB-CM	OK	4.40407	3.68647	-0.256595	-1.17892	0.04095	0.702006	no	OB-SF	OB-CF	OK	3.96384	4.40407	0.151936	0.705251	0.2199	0.934605	no	OB-SM	OB-CM	OK	3.95959	3.68647	-0.103111	-0.465466	0.4208	0.988225	no	OB-SM	OB-CF	OK	3.95959	4.40407	0.153483
XLOC_000154	NR_045914,NR_045915	chr1:63161044-63223396	Gm11602	OB-SF	OB-SM	OK	2.76753	3.47035	0.326482	0.287535	0.6544	0.997903	no	OB-CF	OB-CM	OK	2.87185	2.66547	-0.107592	-0.0868778	0.8898	0.997903	no	OB-SF	OB-CF	OK	2.76753	2.87185	0.0533821	0.0446824	0.94445	0.997903	no	OB-SM	OB-CM	OK	3.47035	2.66547	-0.380692	-0.322245	0.598	0.997903	no	OB-SM	OB-CF	OK	3.47035	2.87185	-0.2731
XLOC_000155	NM_018796	chr1:63223404-63227060	Eef1b2	OB-SF	OB-SM	OK	62.6754	59.3248	-0.0792655	-0.512548	0.4119	0.986699	no	OB-CF	OB-CM	OK	60.7746	62.9221	0.050097	0.324417	0.6041	0.997903	no	OB-SF	OB-CF	OK	62.6754	60.7746	-0.0444311	-0.28776	0.6439	0.997903	no	OB-SM	OB-CM	OK	59.3248	62.9221	0.0849315	0.549121	0.3857	0.980764	no	OB-SM	OB-CF	OK	59.3248	60.7746	0.0348344
XLOC_000156	NR_028558	chr1:63223404-63227060	Snora41	OB-SF	OB-SM	OK	188.432	174.283	-0.112612	-0.0452607	0.94255	0.997903	no	OB-CF	OB-CM	OK	262.4	155.161	-0.757997	-0.310576	0.5936	0.997903	no	OB-SF	OB-CF	OK	188.432	262.4	0.477718	0.205433	0.7208	0.997903	no	OB-SM	OB-CM	OK	174.283	155.161	-0.167667	-0.0645851	0.92115	0.997903	no	OB-SM	OB-CF	OK	174.283	262.4	0.59033
XLOC_000157	NM_028673	chr1:63319842-63361149	Zdbf2	OB-SF	OB-SM	OK	1.15559	0.837465	-0.464533	-1.85745	0.00175	0.243788	no	OB-CF	OB-CM	OK	1.42624	0.921668	-0.629898	-2.63365	5e-05	0.0225214	yes	OB-SF	OB-CF	OK	1.15559	1.42624	0.303585	1.32499	0.0215	0.59779	no	OB-SM	OB-CM	OK	0.837465	0.921668	0.138219	0.532984	0.36425	0.976478	no	OB-SM	OB-CF	OK	0.837465	1.42624	0.768117
XLOC_000158	NM_001177600,NM_011780	chr1:63492477-63643089	Adam23	OB-SF	OB-SM	OK	21.218	22.7342	0.0995722	0.517901	0.3649	0.976757	no	OB-CF	OB-CM	OK	22.2938	21.7129	-0.0380904	-0.201069	0.7303	0.997903	no	OB-SF	OB-CF	OK	21.218	22.2938	0.0713512	0.378402	0.5144	0.997903	no	OB-SM	OB-CM	OK	22.7342	21.7129	-0.0663113	-0.343361	0.54715	0.997903	no	OB-SM	OB-CF	OK	22.7342	22.2938	-0.0282209
XLOC_000159	NM_172422	chr1:63777198-63799959	Fastkd2	OB-SF	OB-SM	OK	9.61374	8.49418	-0.178623	-0.918149	0.1261	0.870184	no	OB-CF	OB-CM	OK	9.02807	8.502	-0.0866144	-0.441855	0.45315	0.990939	no	OB-SF	OB-CF	OK	9.61374	9.02807	-0.0906812	-0.470537	0.43015	0.988225	no	OB-SM	OB-CM	OK	8.49418	8.502	0.00132746	0.00671039	0.99085	0.997903	no	OB-SM	OB-CF	OK	8.49418	9.02807	0.0879419
XLOC_000160	NR_027824	chr1:64011300-64015573	Gm13749	OB-SF	OB-SM	NOTEST	0.173755	0.159894	-0.119944	0	1	1	no	OB-CF	OB-CM	NOTEST	0.294293	0.0730331	-2.01063	0	1	1	no	OB-SF	OB-CF	NOTEST	0.173755	0.294293	0.760198	0	1	1	no	OB-SM	OB-CM	NOTEST	0.159894	0.0730331	-1.13049	0	1	1	no	OB-SM	OB-CF	NOTEST	0.159894	0.294293	0.880142
XLOC_000161	NM_001037726,NM_009952,NM_133828	chr1:64579377-64651122	Creb1	OB-SF	OB-SM	OK	21.8704	21.0902	-0.0524093	-0.324692	0.5688	0.997903	no	OB-CF	OB-CM	OK	22.3443	22.4956	0.0097351	0.0601766	0.91615	0.997903	no	OB-SF	OB-CF	OK	21.8704	22.3443	0.030925	0.19187	0.73365	0.997903	no	OB-SM	OB-CM	OK	21.0902	22.4956	0.0930694	0.574466	0.31295	0.965414	no	OB-SM	OB-CF	OK	21.0902	22.3443	0.0833343
XLOC_000162	NM_001097644	chr1:64737918-64772216	Ccnyl1	OB-SF	OB-SM	OK	3.20811	3.39138	0.0801476	0.301934	0.61885	0.997903	no	OB-CF	OB-CM	OK	3.47272	3.60421	0.0536178	0.206937	0.7366	0.997903	no	OB-SF	OB-CF	OK	3.20811	3.47272	0.114341	0.432567	0.48165	0.994339	no	OB-SM	OB-CM	OK	3.39138	3.60421	0.0878115	0.337426	0.5803	0.997903	no	OB-SM	OB-CF	OK	3.39138	3.47272	0.0341937
XLOC_000163	NM_011086	chr1:65233258-65325270	Pikfyve	OB-SF	OB-SM	OK	15.742	16.3699	0.0564272	0.354893	0.5402	0.997903	no	OB-CF	OB-CM	OK	16.5472	15.99	-0.0494154	-0.311168	0.59155	0.997903	no	OB-SF	OB-CF	OK	15.742	16.5472	0.0719616	0.452886	0.4374	0.98846	no	OB-SM	OB-CM	OK	16.3699	15.99	-0.033881	-0.213211	0.71495	0.997903	no	OB-SM	OB-CF	OK	16.3699	16.5472	0.0155343
XLOC_000164	NM_139270	chr1:65357830-65435818	Pth2r	OB-SF	OB-SM	NOTEST	0.316572	0.304921	-0.0540996	0	1	1	no	OB-CF	OB-CM	NOTEST	0.281769	0.310755	0.141268	0	1	1	no	OB-SF	OB-CF	NOTEST	0.316572	0.281769	-0.168022	0	1	1	no	OB-SM	OB-CM	NOTEST	0.304921	0.310755	0.0273453	0	1	1	no	OB-SM	OB-CF	NOTEST	0.304921	0.281769	-0.113922
XLOC_000165	NM_027010	chr1:65973095-65974878	Crygf	OB-SF	OB-SM	NOTEST	0	0	0	0	1	1	no	OB-CF	OB-CM	NOTEST	0	0	0	0	1	1	no	OB-SF	OB-CF	NOTEST	0	0	0	0	1	1	no	OB-SM	OB-CM	NOTEST	0	0	0	0	1	1	no	OB-SM	OB-CF	NOTEST	0	0	0
XLOC_000166	NM_001039934,NM_008632	chr1:66221902-66489157	Map2	OB-SF	OB-SM	OK	232.519	234.524	0.0123854	0.0806157	0.88485	0.997903	no	OB-CF	OB-CM	OK	262.035	234.358	-0.161045	-1.04488	0.06815	0.782682	no	OB-SF	OB-CF	OK	232.519	262.035	0.172409	1.11931	0.0484	0.729799	no	OB-SM	OB-CM	OK	234.524	234.358	-0.00102186	-0.00664703	0.99035	0.997903	no	OB-SM	OB-CF	OK	234.524	262.035	0.160023
XLOC_000167	NM_175510	chr1:66515020-66745722	Unc80	OB-SF	OB-SM	OK	42.1162	44.372	0.0752752	0.492391	0.39515	0.984279	no	OB-CF	OB-CM	OK	44.8655	39.0734	-0.19942	-1.30228	0.0259	0.625527	no	OB-SF	OB-CF	OK	42.1162	44.8655	0.0912304	0.595911	0.30395	0.963902	no	OB-SM	OB-CM	OK	44.372	39.0734	-0.183465	-1.19978	0.03835	0.688661	no	OB-SM	OB-CF	OK	44.372	44.8655	0.0159552
XLOC_000168	NM_025683	chr1:66747466-66864169	Rpe	OB-SF	OB-SM	OK	22.3011	22.1586	-0.00924496	-0.0386988	0.9524	0.997903	no	OB-CF	OB-CM	OK	23.5816	23.5602	-0.00131127	-0.00556125	0.99075	0.997903	no	OB-SF	OB-CF	OK	22.3011	23.5816	0.0805496	0.341733	0.5776	0.997903	no	OB-SM	OB-CM	OK	22.1586	23.5602	0.0884833	0.370266	0.5437	0.997903	no	OB-SM	OB-CF	OK	22.1586	23.5816	0.0897946
XLOC_000169	NM_001080809	chr1:67169639-67277022	Cps1	OB-SF	OB-SM	NOTEST	0.0282353	0.0173619	-0.701574	0	1	1	no	OB-CF	OB-CM	NOTEST	0.023241	0	#NAME?	0	1	1	no	OB-SF	OB-CF	NOTEST	0.0282353	0.023241	-0.28083	0	1	1	no	OB-SM	OB-CM	NOTEST	0.0173619	0	#NAME?	0	1	1	no	OB-SM	OB-CF	NOTEST	0.0173619	0.023241	0.420744
XLOC_000170	NM_025728,NM_029160	chr1:69873561-70771706	Spag16	OB-SF	OB-SM	NOTEST	0.541877	0.70806	0.385905	0	1	1	no	OB-CF	OB-CM	OK	0.824512	0.389333	-1.08254	-0.954749	0.223	0.935906	no	OB-SF	OB-CF	OK	0.541877	0.824512	0.605574	0.738935	0.1452	0.889085	no	OB-SM	OB-CM	NOTEST	0.70806	0.389333	-0.862868	0	1	1	no	OB-SM	OB-CF	OK	0.70806	0.824512	0.219669
XLOC_000171	NM_177164	chr1:70772288-70931971	Vwc2l	OB-SF	OB-SM	OK	2.0347	1.7831	-0.190433	-0.685109	0.2468	0.945046	no	OB-CF	OB-CM	OK	1.68771	1.61396	-0.0644606	-0.221115	0.7053	0.997903	no	OB-SF	OB-CF	OK	2.0347	1.68771	-0.269752	-0.962847	0.1039	0.841885	no	OB-SM	OB-CM	OK	1.7831	1.61396	-0.14378	-0.496803	0.39875	0.984543	no	OB-SM	OB-CF	OK	1.7831	1.68771	-0.0793195
XLOC_000172	NM_026195	chr1:71603729-71625977	Atic	OB-SF	OB-SM	OK	17.56	17.6642	0.00854069	0.0499112	0.93195	0.997903	no	OB-CF	OB-CM	OK	17.0225	18.0351	0.0833649	0.4871	0.4229	0.988225	no	OB-SF	OB-CF	OK	17.56	17.0225	-0.0448486	-0.261242	0.6691	0.997903	no	OB-SM	OB-CM	OK	17.6642	18.0351	0.0299756	0.17572	0.77055	0.997903	no	OB-SM	OB-CF	OK	17.6642	17.0225	-0.0533893
XLOC_000173	NR_040308	chr1:71699908-71709417	Apol7d	OB-SF	OB-SM	NOTEST	0.125194	0.079548	-0.654263	0	1	1	no	OB-CF	OB-CM	NOTEST	0.056562	0.0885568	0.64677	0	1	1	no	OB-SF	OB-CF	NOTEST	0.125194	0.056562	-1.14626	0	1	1	no	OB-SM	OB-CM	NOTEST	0.079548	0.0885568	0.154776	0	1	1	no	OB-SM	OB-CF	NOTEST	0.079548	0.056562	-0.491994
XLOC_000174	NR_027658,NR_027659	chr1:71934685-71937778	Gm8883	OB-SF	OB-SM	NOTEST	0	0	0	0	1	1	no	OB-CF	OB-CM	NOTEST	0	0	0	0	1	1	no	OB-SF	OB-CF	NOTEST	0	0	0	0	1	1	no	OB-SM	OB-CM	NOTEST	0	0	0	0	1	1	no	OB-SM	OB-CF	NOTEST	0	0	0
XLOC_000175	NM_175564	chr1:72330946-72349569	Tmem169	OB-SF	OB-SM	OK	10.5625	11.1924	0.0835724	0.43855	0.47015	0.993115	no	OB-CF	OB-CM	OK	11.5901	11.2405	-0.0441827	-0.234884	0.6987	0.997903	no	OB-SF	OB-CF	OK	10.5625	11.5901	0.13394	0.706371	0.24665	0.945046	no	OB-SM	OB-CM	OK	11.1924	11.2405	0.00618536	0.0327166	0.9602	0.997903	no	OB-SM	OB-CF	OK	11.1924	11.5901	0.050368
XLOC_000176	NM_009533	chr1:72353994-72441527	Xrcc5	OB-SF	OB-SM	OK	11.6123	10.9624	-0.0830875	-0.430795	0.4761	0.993634	no	OB-CF	OB-CM	OK	11.3223	11.3052	-0.00218514	-0.0113408	0.9906	0.997903	no	OB-SF	OB-CF	OK	11.6123	11.3223	-0.0364889	-0.190118	0.7502	0.997903	no	OB-SM	OB-CM	OK	10.9624	11.3052	0.0444135	0.229387	0.7062	0.997903	no	OB-SM	OB-CF	OK	10.9624	11.3223	0.0465987
XLOC_000177	NM_018817	chr1:72629824-72683364	Smarcal1	OB-SF	OB-SM	OK	14.5453	14.3232	-0.0221986	-0.133094	0.81755	0.997903	no	OB-CF	OB-CM	OK	14.3281	13.1579	-0.122919	-0.732728	0.2136	0.930628	no	OB-SF	OB-CF	OK	14.5453	14.3281	-0.0217089	-0.13019	0.8196	0.997903	no	OB-SM	OB-CM	OK	14.3232	13.1579	-0.122429	-0.729626	0.21515	0.931226	no	OB-SM	OB-CF	OK	14.3232	14.3281	0.000489764
XLOC_000178	NM_009084	chr1:72757833-72760387	Rpl37a	OB-SF	OB-SM	OK	29.7887	29.3363	-0.0220776	-0.121298	0.8796	0.997903	no	OB-CF	OB-CM	OK	27.6581	34.4098	0.315119	1.75992	0.0279	0.637197	no	OB-SF	OB-CF	OK	29.7887	27.6581	-0.107065	-0.583996	0.46595	0.992741	no	OB-SM	OB-CM	OK	29.3363	34.4098	0.230131	1.29505	0.10175	0.839652	no	OB-SM	OB-CF	OK	29.3363	27.6581	-0.0849874
XLOC_000179	NM_008342	chr1:72871053-72899045	Igfbp2	OB-SF	OB-SM	OK	136.203	134.948	-0.0133539	-0.0932408	0.8866	0.997903	no	OB-CF	OB-CM	OK	131.703	143.791	0.126689	0.88547	0.1732	0.903574	no	OB-SF	OB-CF	OK	136.203	131.703	-0.0484738	-0.33799	0.6066	0.997903	no	OB-SM	OB-CM	OK	134.948	143.791	0.0915687	0.640898	0.32505	0.966558	no	OB-SM	OB-CF	OK	134.948	131.703	-0.03512
XLOC_000180	NR_038001,NR_038002	chr1:73062609-73072082	1700027A15Rik	OB-SF	OB-SM	NOTEST	0	0	0	0	1	1	no	OB-CF	OB-CM	NOTEST	0	0	0	0	1	1	no	OB-SF	OB-CF	NOTEST	0	0	0	0	1	1	no	OB-SM	OB-CM	NOTEST	0	0	0	0	1	1	no	OB-SM	OB-CF	NOTEST	0	0	0
XLOC_000181	NR_040605	chr1:73437958-73477353	D530049I02Rik	OB-SF	OB-SM	NOTEST	0	0	0	0	1	1	no	OB-CF	OB-CM	NOTEST	0	0	0	0	1	1	no	OB-SF	OB-CF	NOTEST	0	0	0	0	1	1	no	OB-SM	OB-CM	NOTEST	0	0	0	0	1	1	no	OB-SM	OB-CF	NOTEST	0	0	0
XLOC_000182	NM_001034060,NM_001170641	chr1:74172114-74194804	Rufy4	OB-SF	OB-SM	NOTEST	0.0197515	0.0191307	-0.0460775	0	1	1	no	OB-CF	OB-CM	NOTEST	0.0246292	0	#NAME?	0	1	1	no	OB-SF	OB-CF	NOTEST	0.0197515	0.0246292	0.318403	0	1	1	no	OB-SM	OB-CM	NOTEST	0.0191307	0	#NAME?	0	1	1	no	OB-SM	OB-CF	NOTEST	0.0191307	0.0246292	0.36448
XLOC_000183	NM_009909	chr1:74200567-74207820	Cxcr2	OB-SF	OB-SM	NOTEST	0	0.0726973	inf	0	1	1	no	OB-CF	OB-CM	NOTEST	0.0609833	0.0694506	0.187572	0	1	1	no	OB-SF	OB-CF	NOTEST	0	0.0609833	inf	0	1	1	no	OB-SM	OB-CM	NOTEST	0.0726973	0.0694506	-0.0659153	0	1	1	no	OB-SM	OB-CF	NOTEST	0.0726973	0.0609833	-0.253488
XLOC_000184	NM_029711	chr1:74283123-74314787	Arpc2	OB-SF	OB-SM	OK	46.6309	44.6481	-0.0626875	-0.40087	0.5287	0.997903	no	OB-CF	OB-CM	OK	47.4638	48.5502	0.0326512	0.208129	0.7382	0.997903	no	OB-SF	OB-CF	OK	46.6309	47.4638	0.025541	0.162457	0.80165	0.997903	no	OB-SM	OB-CM	OK	44.6481	48.5502	0.12088	0.774673	0.225	0.936175	no	OB-SM	OB-CF	OK	44.6481	47.4638	0.0882285
XLOC_000185	NM_174985	chr1:74325173-74326163	Gpbar1	OB-SF	OB-SM	NOTEST	0	0	0	0	1	1	no	OB-CF	OB-CM	NOTEST	0	0	0	0	1	1	no	OB-SF	OB-CF	NOTEST	0	0	0	0	1	1	no	OB-SM	OB-CM	NOTEST	0	0	0	0	1	1	no	OB-SM	OB-CF	NOTEST	0	0	0
XLOC_000186	NM_001039509,NM_019999,NM_025580	chr1:74331607-74400266	Pnkd	OB-SF	OB-SM	OK	17.543	16.2466	-0.110753	-0.348836	0.60095	0.997903	no	OB-CF	OB-CM	OK	18.6757	17.6394	-0.0823637	-0.261464	0.7052	0.997903	no	OB-SF	OB-CF	OK	17.543	18.6757	0.09027	0.301605	0.64935	0.997903	no	OB-SM	OB-CM	OK	16.2466	17.6394	0.118659	0.357036	0.59895	0.997903	no	OB-SM	OB-CF	OK	16.2466	18.6757	0.201023
XLOC_000187	NM_001033345	chr1:74408681-74415895	Gm216	OB-SF	OB-SM	NOTEST	0.703993	0.464476	-0.599957	0	1	1	no	OB-CF	OB-CM	NOTEST	0.581331	0.465112	-0.32178	0	1	1	no	OB-SF	OB-CF	NOTEST	0.703993	0.581331	-0.276201	0	1	1	no	OB-SM	OB-CM	NOTEST	0.464476	0.465112	0.00197583	0	1	1	no	OB-SM	OB-CF	NOTEST	0.464476	0.581331	0.323756
XLOC_000188	NM_013612	chr1:74421776-74432625	Slc11a1	OB-SF	OB-SM	OK	1.21075	0.588952	-1.03968	-1.77084	0.0146	0.533931	no	OB-CF	OB-CM	OK	1.02226	0.730807	-0.4842	-0.899057	0.16625	0.903574	no	OB-SF	OB-CF	OK	1.21075	1.02226	-0.244139	-0.509807	0.3932	0.983426	no	OB-SM	OB-CM	NOTEST	0.588952	0.730807	0.31134	0	1	1	no	OB-SM	OB-CF	OK	0.588952	1.02226	0.79554
XLOC_000189	NM_153088	chr1:74438182-74443859	Ctdsp1	OB-SF	OB-SM	OK	4.06563	4.09099	0.00897159	0.0338531	0.9503	0.997903	no	OB-CF	OB-CM	OK	4.41135	3.73303	-0.240872	-0.902248	0.11695	0.858329	no	OB-SF	OB-CF	OK	4.06563	4.41135	0.117743	0.447768	0.43385	0.988225	no	OB-SM	OB-CM	OK	4.09099	3.73303	-0.132101	-0.491084	0.39405	0.983602	no	OB-SM	OB-CF	OK	4.09099	4.41135	0.108772
XLOC_000190	NR_029743	chr1:74438182-74443859	Mir26b	OB-SF	OB-SM	NOTEST	0	0	0	0	1	1	no	OB-CF	OB-CM	NOTEST	0	0	0	0	1	1	no	OB-SF	OB-CF	NOTEST	0	0	0	0	1	1	no	OB-SM	OB-CM	NOTEST	0	0	0	0	1	1	no	OB-SM	OB-CF	NOTEST	0	0	0
XLOC_000191	NM_009509	chr1:74455957-74634602	Vil1	OB-SF	OB-SM	NOTEST	0.2858	0.439417	0.620583	0	1	1	no	OB-CF	OB-CM	NOTEST	0.378572	0.211501	-0.839905	0	1	1	no	OB-SF	OB-CF	NOTEST	0.2858	0.378572	0.40556	0	1	1	no	OB-SM	OB-CM	NOTEST	0.439417	0.211501	-1.05493	0	1	1	no	OB-SM	OB-CF	NOTEST	0.439417	0.378572	-0.215023
XLOC_000192	NM_021383	chr1:74455957-74634602	Rqcd1	OB-SF	OB-SM	OK	15.7289	16.5874	0.0766716	0.262865	0.65485	0.997903	no	OB-CF	OB-CM	OK	15.8152	15.7578	-0.00524811	-0.01871	0.9749	0.997903	no	OB-SF	OB-CF	OK	15.7289	15.8152	0.00790063	0.0271466	0.96605	0.997903	no	OB-SM	OB-CM	OK	16.5874	15.7578	-0.0740191	-0.26326	0.66405	0.997903	no	OB-SM	OB-CF	OK	16.5874	15.8152	-0.0687709
XLOC_000193	NM_001081456,NM_148937	chr1:74455957-74634602	Plcd4	OB-SF	OB-SM	OK	8.70356	7.9132	-0.137343	-0.304412	0.61995	0.997903	no	OB-CF	OB-CM	OK	8.15935	7.70814	-0.0820704	-0.186488	0.75345	0.997903	no	OB-SF	OB-CF	OK	8.70356	8.15935	-0.0931513	-0.211292	0.73105	0.997903	no	OB-SM	OB-CM	OK	7.9132	7.70814	-0.0378784	-0.0840971	0.8897	0.997903	no	OB-SM	OB-CF	OK	7.9132	8.15935	0.044192
XLOC_000194	NM_025784	chr1:74634934-74639017	Bcs1l	OB-SF	OB-SM	OK	8.53747	8.19038	-0.0598781	-0.272736	0.6627	0.997903	no	OB-CF	OB-CM	OK	8.31655	7.72321	-0.106786	-0.480202	0.4544	0.990939	no	OB-SF	OB-CF	OK	8.53747	8.31655	-0.0378225	-0.172934	0.78565	0.997903	no	OB-SM	OB-CM	OK	8.19038	7.72321	-0.0847301	-0.379619	0.55125	0.997903	no	OB-SM	OB-CF	OK	8.19038	8.31655	0.0220556
XLOC_000195	NM_175031	chr1:74648028-74683467	Stk36	OB-SF	OB-SM	NOTEST	0.730328	0.520656	-0.488214	0	1	1	no	OB-CF	OB-CM	NOTEST	0.655274	0.522212	-0.327464	0	1	1	no	OB-SF	OB-CF	NOTEST	0.730328	0.655274	-0.156445	0	1	1	no	OB-SM	OB-CM	NOTEST	0.520656	0.522212	0.00430471	0	1	1	no	OB-SM	OB-CF	NOTEST	0.520656	0.655274	0.331769
XLOC_000196	NM_001014974	chr1:74708327-74744547	Ttll4	OB-SF	OB-SM	OK	4.73095	4.64961	-0.0250197	-0.116096	0.84635	0.997903	no	OB-CF	OB-CM	OK	4.5501	4.29962	-0.0816902	-0.374659	0.53065	0.997903	no	OB-SF	OB-CF	OK	4.73095	4.5501	-0.0562289	-0.259327	0.6661	0.997903	no	OB-SM	OB-CM	OK	4.64961	4.29962	-0.112899	-0.520927	0.38325	0.979873	no	OB-SM	OB-CF	OK	4.64961	4.5501	-0.0312092
XLOC_000197	NM_024264	chr1:74760147-74784464	Cyp27a1	OB-SF	OB-SM	OK	10.7662	9.15404	-0.23403	-1.12967	0.0742	0.795125	no	OB-CF	OB-CM	OK	9.3065	10.3144	0.148347	0.714462	0.25915	0.949225	no	OB-SF	OB-CF	OK	10.7662	9.3065	-0.210198	-1.01827	0.1045	0.843445	no	OB-SM	OB-CM	OK	9.15404	10.3144	0.172179	0.826313	0.1916	0.91756	no	OB-SM	OB-CF	OK	9.15404	9.3065	0.0238316
XLOC_000198	NM_009526	chr1:74818465-74831893	Wnt6	OB-SF	OB-SM	OK	4.19517	4.56161	0.120814	0.451106	0.4677	0.992821	no	OB-CF	OB-CM	OK	3.44647	4.8971	0.506808	1.83601	0.00445	0.368909	no	OB-SF	OB-CF	OK	4.19517	3.44647	-0.283611	-1.00147	0.11095	0.850619	no	OB-SM	OB-CM	OK	4.56161	4.8971	0.102383	0.39342	0.53075	0.997903	no	OB-SM	OB-CF	OK	4.56161	3.44647	-0.404425
XLOC_000199	NM_009518	chr1:74838592-74850749	Wnt10a	OB-SF	OB-SM	OK	2.51672	2.84692	0.177856	0.54553	0.38645	0.981001	no	OB-CF	OB-CM	OK	1.91913	2.624	0.451321	1.25477	0.04495	0.717828	no	OB-SF	OB-CF	OK	2.51672	1.91913	-0.391098	-1.07538	0.0854	0.814184	no	OB-SM	OB-CM	OK	2.84692	2.624	-0.117634	-0.365824	0.57045	0.997903	no	OB-SM	OB-CF	OK	2.84692	1.91913	-0.568955
XLOC_000200	NM_009872	chr1:74901602-74904306	Cdk5r2	OB-SF	OB-SM	OK	5.6958	5.59756	-0.0250998	-0.111807	0.8527	0.997903	no	OB-CF	OB-CM	OK	5.42905	5.08178	-0.0953675	-0.406995	0.50805	0.997558	no	OB-SF	OB-CF	OK	5.6958	5.42905	-0.0691977	-0.300549	0.6229	0.997903	no	OB-SM	OB-CM	OK	5.59756	5.08178	-0.139466	-0.609877	0.3193	0.966558	no	OB-SM	OB-CF	OK	5.59756	5.42905	-0.044098
XLOC_000201	NM_170755	chr1:75139359-75144483	Fam134a	OB-SF	OB-SM	OK	64.1987	64.5082	0.006938	0.0453999	0.9414	0.997903	no	OB-CF	OB-CM	OK	63.3817	66.4437	0.0680668	0.445761	0.4621	0.992404	no	OB-SF	OB-CF	OK	64.1987	63.3817	-0.0184785	-0.120818	0.84545	0.997903	no	OB-SM	OB-CM	OK	64.5082	66.4437	0.0426503	0.27954	0.65105	0.997903	no	OB-SM	OB-CF	OK	64.5082	63.3817	-0.0254165
XLOC_000202	NM_001159905,NM_001159906,NM_026846	chr1:75165219-75168200	Zfand2b	OB-SF	OB-SM	OK	11.4218	9.94866	-0.19921	-0.761829	0.18035	0.908213	no	OB-CF	OB-CM	OK	9.04049	9.35602	0.0494934	0.176942	0.75545	0.997903	no	OB-SF	OB-CF	OK	11.4218	9.04049	-0.337311	-1.2647	0.0269	0.632682	no	OB-SM	OB-CM	OK	9.94866	9.35602	-0.0886071	-0.322512	0.56425	0.997903	no	OB-SM	OB-CF	OK	9.94866	9.04049	-0.1381
XLOC_000203	NM_026187	chr1:75188708-75207353	Ankzf1	OB-SF	OB-SM	OK	9.70447	9.83458	0.0192138	0.0898111	0.88195	0.997903	no	OB-CF	OB-CM	OK	8.95657	9.12999	0.0276663	0.115416	0.84725	0.997903	no	OB-SF	OB-CF	OK	9.70447	8.95657	-0.115703	-0.507071	0.4059	0.985904	no	OB-SM	OB-CM	OK	9.83458	9.12999	-0.10725	-0.474149	0.43075	0.988225	no	OB-SM	OB-CF	OK	9.83458	8.95657	-0.134917
XLOC_000204	NM_011494	chr1:75207403-75215828	Stk16	OB-SF	OB-SM	OK	20.5455	20.2682	-0.0195999	-0.0537567	0.9286	0.997903	no	OB-CF	OB-CM	OK	18.9233	21.1465	0.160259	0.44382	0.465	0.992741	no	OB-SF	OB-CF	OK	20.5455	18.9233	-0.118659	-0.320619	0.5981	0.997903	no	OB-SM	OB-CM	OK	20.2682	21.1465	0.0611997	0.17217	0.7814	0.997903	no	OB-SM	OB-CF	OK	20.2682	18.9233	-0.0990591
XLOC_000205	NM_001159883,NM_001159884,NM_001159885,NM_020266,NM_178055	chr1:75232997-75242267	Dnajb2	OB-SF	OB-SM	OK	30.6769	29.803	-0.0416951	-0.238225	0.6761	0.997903	no	OB-CF	OB-CM	OK	27.1482	27.2649	0.00618905	0.034078	0.95325	0.997903	no	OB-SF	OB-CF	OK	30.6769	27.1482	-0.176296	-0.987759	0.08145	0.809181	no	OB-SM	OB-CM	OK	29.803	27.2649	-0.128411	-0.720527	0.2089	0.928016	no	OB-SM	OB-CF	OK	29.803	27.1482	-0.1346
XLOC_000206	NM_010043	chr1:75356918-75364290	Des	OB-SF	OB-SM	OK	0.880556	1.08532	0.30163	0.568206	0.3394	0.96985	no	OB-CF	OB-CM	OK	1.14025	0.867536	-0.394358	-0.752497	0.20735	0.927367	no	OB-SF	OB-CF	OK	0.880556	1.14025	0.372867	0.717665	0.24595	0.945009	no	OB-SM	OB-CM	OK	1.08532	0.867536	-0.323121	-0.60367	0.2919	0.962243	no	OB-SM	OB-CF	OK	1.08532	1.14025	0.0712369
XLOC_000207	NM_001085370,NM_001085371,NM_001173477,NM_007463	chr1:75371871-75428881	Speg	OB-SF	OB-SM	OK	15.5426	14.9986	-0.0513973	-0.200307	0.7289	0.997903	no	OB-CF	OB-CM	OK	13.969	15.0135	0.104039	0.391294	0.49755	0.996871	no	OB-SF	OB-CF	OK	15.5426	13.969	-0.154001	-0.583469	0.31365	0.965414	no	OB-SM	OB-CM	OK	14.9986	15.0135	0.00143479	0.00554848	0.993	0.997965	no	OB-SM	OB-CF	OK	14.9986	13.969	-0.102604
XLOC_000208	NM_133708	chr1:75432517-75439751	Gmppa	OB-SF	OB-SM	OK	10.8229	10.2195	-0.0827541	-0.387305	0.54565	0.997903	no	OB-CF	OB-CM	OK	10.1138	11.3265	0.163376	0.771524	0.22735	0.93693	no	OB-SF	OB-CF	OK	10.8229	10.1138	-0.0977593	-0.457768	0.47285	0.993339	no	OB-SM	OB-CM	OK	10.2195	11.3265	0.14837	0.700296	0.272	0.955105	no	OB-SM	OB-CF	OK	10.2195	10.1138	-0.0150052
XLOC_000209	NM_183022	chr1:75447084-75470915	Asic4	OB-SF	OB-SM	OK	15.2534	16.9014	0.14801	0.848194	0.16565	0.903574	no	OB-CF	OB-CM	OK	13.353	16.4305	0.299216	1.67525	0.0059	0.40885	no	OB-SF	OB-CF	OK	15.2534	13.353	-0.19197	-1.066	0.0782	0.803581	no	OB-SM	OB-CM	OK	16.9014	16.4305	-0.0407633	-0.235656	0.69915	0.997903	no	OB-SM	OB-CF	OK	16.9014	13.353	-0.339979
XLOC_000210	NM_177056	chr1:75476106-75482268	Tmem198	OB-SF	OB-SM	OK	12.8105	12.4111	-0.0456946	-0.235964	0.6971	0.997903	no	OB-CF	OB-CM	OK	10.8845	12.7701	0.230497	1.16589	0.05535	0.750437	no	OB-SF	OB-CF	OK	12.8105	10.8845	-0.235048	-1.18903	0.0531	0.742928	no	OB-SM	OB-CM	OK	12.4111	12.7701	0.0411435	0.21244	0.72595	0.997903	no	OB-SM	OB-CF	OK	12.4111	10.8845	-0.189354
XLOC_000211	NM_010564	chr1:75503651-75506929	Inha	OB-SF	OB-SM	OK	3.40214	3.01804	-0.172828	-0.509027	0.4417	0.988785	no	OB-CF	OB-CM	OK	3.84098	3.04373	-0.335635	-1.01458	0.11995	0.864337	no	OB-SF	OB-CF	OK	3.40214	3.84098	0.175034	0.546597	0.4044	0.985143	no	OB-SM	OB-CM	OK	3.01804	3.04373	0.0122277	0.0349831	0.9702	0.997903	no	OB-SM	OB-CF	OK	3.01804	3.84098	0.347862
XLOC_000212	NM_027886	chr1:75518103-75533910	Stk11ip	OB-SF	OB-SM	OK	6.59836	6.79669	0.0427251	0.219035	0.7119	0.997903	no	OB-CF	OB-CM	OK	7.00265	6.66645	-0.0709831	-0.365618	0.53625	0.997903	no	OB-SF	OB-CF	OK	6.59836	7.00265	0.0857937	0.441328	0.45395	0.990939	no	OB-SM	OB-CM	OK	6.79669	6.66645	-0.0279145	-0.143292	0.8048	0.997903	no	OB-SM	OB-CF	OK	6.79669	7.00265	0.0430686
XLOC_000213	NM_009208	chr1:75542840-75556006	Slc4a3	OB-SF	OB-SM	OK	32.2432	33.2258	0.0433111	0.273612	0.65015	0.997903	no	OB-CF	OB-CM	OK	28.5302	31.3576	0.136325	0.852789	0.15125	0.89569	no	OB-SF	OB-CF	OK	32.2432	28.5302	-0.176504	-1.10627	0.06675	0.779811	no	OB-SM	OB-CM	OK	33.2258	31.3576	-0.083491	-0.526412	0.37675	0.979726	no	OB-SM	OB-CF	OK	33.2258	28.5302	-0.219816
XLOC_000214	NR_038012,NR_038013	chr1:76485707-76498603	Gm17751	OB-SF	OB-SM	NOTEST	0.0230066	0	#NAME?	0	1	1	no	OB-CF	OB-CM	NOTEST	0	0	0	0	1	1	no	OB-SF	OB-CF	NOTEST	0.0230066	0	#NAME?	0	1	1	no	OB-SM	OB-CM	NOTEST	0	0	0	0	1	1	no	OB-SM	OB-CF	NOTEST	0	0	0
XLOC_000215	NM_001004173	chr1:78306920-78416861	Sgpp2	OB-SF	OB-SM	OK	1.68065	1.91079	0.185151	0.618885	0.30425	0.963902	no	OB-CF	OB-CM	OK	2.1089	1.51577	-0.476444	-1.59009	0.00975	0.472788	no	OB-SF	OB-CF	OK	1.68065	2.1089	0.327474	1.11218	0.0653	0.776294	no	OB-SM	OB-CM	OK	1.91079	1.51577	-0.334121	-1.09808	0.0672	0.78115	no	OB-SM	OB-CF	OK	1.91079	2.1089	0.142323
XLOC_000216	NM_026713	chr1:78507634-78534748	Mogat1	OB-SF	OB-SM	NOTEST	0	0.15645	inf	0	1	1	no	OB-CF	OB-CM	NOTEST	0.123689	0.256191	1.0505	0	1	1	no	OB-SF	OB-CF	NOTEST	0	0.123689	inf	0	1	1	no	OB-SM	OB-CM	NOTEST	0.15645	0.256191	0.711513	0	1	1	no	OB-SM	OB-CF	NOTEST	0.15645	0.123689	-0.338985
XLOC_000217	NM_001001981,NM_001033606,NM_001136222,NM_001136226,NM_028817	chr1:78654399-78704318	Utp14b	OB-SF	OB-SM	OK	99.6012	99.105	-0.00720481	-0.0469039	0.9377	0.997903	no	OB-CF	OB-CM	OK	103.445	102.546	-0.0126009	-0.081993	0.88665	0.997903	no	OB-SF	OB-CF	OK	99.6012	103.445	0.0546345	0.355383	0.5447	0.997903	no	OB-SM	OB-CM	OK	99.105	102.546	0.0492385	0.320654	0.5881	0.997903	no	OB-SM	OB-CF	OK	99.105	103.445	0.0618393
XLOC_000218	NM_021342	chr1:78813523-78816600	Kcne4	OB-SF	OB-SM	OK	1.48589	1.43102	-0.054284	-0.137339	0.82955	0.997903	no	OB-CF	OB-CM	OK	1.68472	1.43923	-0.227216	-0.586654	0.3427	0.970626	no	OB-SF	OB-CF	OK	1.48589	1.68472	0.181178	0.477316	0.4536	0.990939	no	OB-SM	OB-CM	OK	1.43102	1.43923	0.0082457	0.0204767	0.96555	0.997903	no	OB-SM	OB-CF	OK	1.43102	1.68472	0.235462
XLOC_000219	NM_001081210	chr1:79772592-79778020	Mrpl44	OB-SF	OB-SM	OK	23.3607	23.4897	0.00794715	0.0445973	0.9406	0.997903	no	OB-CF	OB-CM	OK	22.44	23.6522	0.0759053	0.424532	0.5099	0.997895	no	OB-SF	OB-CF	OK	23.3607	22.44	-0.0580104	-0.323811	0.60895	0.997903	no	OB-SM	OB-CM	OK	23.4897	23.6522	0.00994777	0.055935	0.9299	0.997903	no	OB-SM	OB-CF	OK	23.4897	22.44	-0.0659575
XLOC_000220	NR_040460	chr1:80442506-80472235	1700016L21Rik	OB-SF	OB-SM	NOTEST	0	0	0	0	1	1	no	OB-CF	OB-CM	NOTEST	0	0	0	0	1	1	no	OB-SF	OB-CF	NOTEST	0	0	0	0	1	1	no	OB-SM	OB-CM	NOTEST	0	0	0	0	1	1	no	OB-SM	OB-CF	NOTEST	0	0	0
XLOC_000221	NM_172849	chr1:81073891-81268226	Nyap2	OB-SF	OB-SM	OK	2.77549	2.56038	-0.116381	-0.48279	0.41775	0.987784	no	OB-CF	OB-CM	OK	3.09153	2.36976	-0.38358	-1.59958	0.0073	0.434873	no	OB-SF	OB-CF	OK	2.77549	3.09153	0.155578	0.667574	0.2615	0.950727	no	OB-SM	OB-CM	OK	2.56038	2.36976	-0.111621	-0.450825	0.4467	0.989959	no	OB-SM	OB-CF	OK	2.56038	3.09153	0.271959
XLOC_000222	NM_001122685,NM_029777	chr1:82313153-82441941	Rhbdd1	OB-SF	OB-SM	OK	3.22227	3.0298	-0.0888548	-0.32966	0.5681	0.997903	no	OB-CF	OB-CM	OK	2.97229	2.66318	-0.158428	-0.566827	0.31455	0.965414	no	OB-SF	OB-CF	OK	3.22227	2.97229	-0.1165	-0.432013	0.44415	0.989409	no	OB-SM	OB-CM	OK	3.0298	2.66318	-0.186074	-0.666046	0.23745	0.941718	no	OB-SM	OB-CF	OK	3.0298	2.97229	-0.0276455
XLOC_000223	NM_007734	chr1:82583495-82718634	Col4a3	OB-SF	OB-SM	NOTEST	0.0978064	0.0920633	-0.0873018	0	1	1	no	OB-CF	OB-CM	NOTEST	0.0675024	0.0950945	0.494424	0	1	1	no	OB-SF	OB-CF	NOTEST	0.0978064	0.0675024	-0.534991	0	1	1	no	OB-SM	OB-CM	NOTEST	0.0920633	0.0950945	0.0467347	0	1	1	no	OB-SM	OB-CF	NOTEST	0.0920633	0.0675024	-0.447689
XLOC_000224	NM_029409	chr1:82721492-82748964	Mff	OB-SF	OB-SM	OK	102.932	104.577	0.0228824	0.155005	0.8021	0.997903	no	OB-CF	OB-CM	OK	99.1657	102.835	0.0524124	0.354804	0.56885	0.997903	no	OB-SF	OB-CF	OK	102.932	99.1657	-0.0537733	-0.363955	0.556	0.997903	no	OB-SM	OB-CM	OK	104.577	102.835	-0.0242433	-0.164252	0.79315	0.997903	no	OB-SM	OB-CF	OK	104.577	99.1657	-0.0766557
XLOC_000225	NM_010472	chr1:82836057-82892850	Agfg1	OB-SF	OB-SM	OK	21.1712	22.8432	0.109657	0.66347	0.2711	0.9548	no	OB-CF	OB-CM	OK	21.8065	20.6785	-0.0766241	-0.480936	0.4242	0.988225	no	OB-SF	OB-CF	OK	21.1712	21.8065	0.0426505	0.264167	0.6584	0.997903	no	OB-SM	OB-CM	OK	22.8432	20.6785	-0.14363	-0.880102	0.1479	0.892275	no	OB-SM	OB-CF	OK	22.8432	21.8065	-0.0670062
XLOC_000226	NM_001159738,NM_016960	chr1:83113340-83115742	Ccl20	OB-SF	OB-SM	NOTEST	0	0	0	0	1	1	no	OB-CF	OB-CM	NOTEST	0.0909636	0	#NAME?	0	1	1	no	OB-SF	OB-CF	NOTEST	0	0.0909636	inf	0	1	1	no	OB-SM	OB-CM	NOTEST	0	0	0	0	1	1	no	OB-SM	OB-CF	NOTEST	0	0.0909636	inf
XLOC_000227	NM_027725,NR_027636	chr1:83156336-83207147	Daw1	OB-SF	OB-SM	NOTEST	0.114094	0.0570912	-0.998882	0	1	1	no	OB-CF	OB-CM	NOTEST	0	0.181484	inf	0	1	1	no	OB-SF	OB-CF	NOTEST	0.114094	0	#NAME?	0	1	1	no	OB-SM	OB-CM	NOTEST	0.0570912	0.181484	1.6685	0	1	1	no	OB-SM	OB-CF	NOTEST	0.0570912	0	#NAME?
XLOC_000228	NR_039588	chr1:84366413-84692796	Mir5126	OB-SF	OB-SM	NOTEST	0	0	0	0	1	1	no	OB-CF	OB-CM	NOTEST	0	354.963	inf	0	1	1	no	OB-SF	OB-CF	NOTEST	0	0	0	0	1	1	no	OB-SM	OB-CM	NOTEST	0	354.963	inf	0	1	1	no	OB-SM	OB-CF	NOTEST	0	0	0
XLOC_000229	NM_025386	chr1:84836415-84897061	Fbxo36	OB-SF	OB-SM	OK	2.16654	2.72845	0.332692	0.674273	0.30955	0.965408	no	OB-CF	OB-CM	OK	2.48276	1.97809	-0.327838	-0.642358	0.3509	0.973007	no	OB-SF	OB-CF	OK	2.16654	2.48276	0.196552	0.395494	0.56955	0.997903	no	OB-SM	OB-CM	OK	2.72845	1.97809	-0.463977	-0.915341	0.1725	0.903574	no	OB-SM	OB-CF	OK	2.72845	2.48276	-0.13614
XLOC_000230	NM_001081746	chr1:85196185-85210337	Gm7609	OB-SF	OB-SM	NOTEST	0	0	0	0	1	1	no	OB-CF	OB-CM	NOTEST	0	0	0	0	1	1	no	OB-SF	OB-CF	NOTEST	0	0	0	0	1	1	no	OB-SM	OB-CM	NOTEST	0	0	0	0	1	1	no	OB-SM	OB-CF	NOTEST	0	0	0
XLOC_000231	NM_001013817	chr1:87473474-87541611	Sp140	OB-SF	OB-SM	NOTEST	0.367005	0.163058	-1.17042	0	1	1	no	OB-CF	OB-CM	NOTEST	0.108404	0.0766632	-0.499816	0	1	1	no	OB-SF	OB-CF	NOTEST	0.367005	0.108404	-1.75938	0	1	1	no	OB-SM	OB-CM	NOTEST	0.163058	0.0766632	-1.08878	0	1	1	no	OB-SM	OB-CF	NOTEST	0.163058	0.108404	-0.588959
XLOC_000232	NM_013673	chr1:87546624-87606023	Sp100	OB-SF	OB-SM	NOTEST	0.705995	0.593512	-0.25038	0	1	1	no	OB-CF	OB-CM	OK	0.817877	0.544826	-0.586088	-0.854125	0.16615	0.903574	no	OB-SF	OB-CF	OK	0.705995	0.817877	0.212226	0.358768	0.564	0.997903	no	OB-SM	OB-CM	NOTEST	0.593512	0.544826	-0.123482	0	1	1	no	OB-SM	OB-CF	OK	0.593512	0.817877	0.462606
XLOC_000233	NM_133781	chr1:87690021-87748152	Cab39	OB-SF	OB-SM	OK	116.18	118.017	0.0226388	0.152058	0.80305	0.997903	no	OB-CF	OB-CM	OK	115.483	123.568	0.0976283	0.656512	0.27055	0.95475	no	OB-SF	OB-CF	OK	116.18	115.483	-0.00868463	-0.0583459	0.9212	0.997903	no	OB-SM	OB-CM	OK	118.017	123.568	0.0663048	0.445767	0.4531	0.990939	no	OB-SM	OB-CF	OK	118.017	115.483	-0.0313235
XLOC_000234	NM_022417	chr1:87791084-87805273	Itm2c	OB-SF	OB-SM	OK	560.229	562.362	0.00548072	0.0384694	0.9495	0.997903	no	OB-CF	OB-CM	OK	520.758	584.505	0.166602	1.17041	0.05965	0.759938	no	OB-SF	OB-CF	OK	560.229	520.758	-0.105403	-0.740482	0.237	0.941509	no	OB-SM	OB-CM	OK	562.362	584.505	0.0557181	0.391087	0.5291	0.997903	no	OB-SM	OB-CF	OK	562.362	520.758	-0.110884
XLOC_000235	NR_037692	chr1:87825057-87828331	4933407L21Rik	OB-SF	OB-SM	OK	5.8807	8.80367	0.582118	2.1715	0.0017	0.240124	no	OB-CF	OB-CM	OK	6.97334	8.30701	0.252481	0.975028	0.1451	0.888943	no	OB-SF	OB-CF	OK	5.8807	6.97334	0.245862	0.885455	0.1884	0.914963	no	OB-SM	OB-CM	OK	8.80367	8.30701	-0.0837755	-0.336948	0.61475	0.997903	no	OB-SM	OB-CF	OK	8.80367	6.97334	-0.336256
XLOC_000236	NM_001122732,NM_027029,NM_027300,NM_028647	chr1:87918516-87926533	Spata3	OB-SF	OB-SM	NOTEST	0.0520313	0.176892	1.76542	0	1	1	no	OB-CF	OB-CM	NOTEST	0.0990156	0	#NAME?	0	1	1	no	OB-SF	OB-CF	NOTEST	0.0520313	0.0990156	0.928276	0	1	1	no	OB-SM	OB-CM	NOTEST	0.176892	0	#NAME?	0	1	1	no	OB-SM	OB-CF	NOTEST	0.176892	0.0990156	-0.837141
XLOC_000237	NM_001144992,NM_001144993	chr1:87942437-87952031	2810459M11Rik	OB-SF	OB-SM	OK	5.88581	5.70209	-0.0457487	-0.204977	0.71625	0.997903	no	OB-CF	OB-CM	OK	5.27114	5.36884	0.0264936	0.117078	0.84025	0.997903	no	OB-SF	OB-CF	OK	5.88581	5.27114	-0.159125	-0.710452	0.2104	0.928016	no	OB-SM	OB-CM	OK	5.70209	5.36884	-0.0868826	-0.385271	0.4968	0.996717	no	OB-SM	OB-CF	OK	5.70209	5.27114	-0.113376
XLOC_000238	NM_027357	chr1:87961193-88035870	Psmd1	OB-SF	OB-SM	OK	62.321	58.8852	-0.0818121	-0.508929	0.37905	0.979838	no	OB-CF	OB-CM	OK	64.0247	64.1121	0.00196802	0.0128978	0.9838	0.997903	no	OB-SF	OB-CF	OK	62.321	64.0247	0.0389113	0.248679	0.6723	0.997903	no	OB-SM	OB-CM	OK	58.8852	64.1121	0.122691	0.781606	0.1819	0.909074	no	OB-SM	OB-CF	OK	58.8852	64.0247	0.120723
XLOC_000239	NM_027456,NM_030184	chr1:88051354-88174859	Armc9	OB-SF	OB-SM	OK	10.9624	11.904	0.118881	0.518854	0.3688	0.977387	no	OB-CF	OB-CM	OK	10.2397	11.2921	0.141135	0.608986	0.28845	0.960801	no	OB-SF	OB-CF	OK	10.9624	10.2397	-0.0983921	-0.422093	0.45965	0.991592	no	OB-SM	OB-CM	OK	11.904	11.2921	-0.0761376	-0.334308	0.55355	0.997903	no	OB-SM	OB-CF	OK	11.904	10.2397	-0.217273
XLOC_000240	NM_145222	chr1:88199795-88203880	B3gnt7	OB-SF	OB-SM	NOTEST	0.224898	0.133951	-0.747566	0	1	1	no	OB-CF	OB-CM	NOTEST	0.310635	0.253065	-0.295713	0	1	1	no	OB-SF	OB-CF	NOTEST	0.224898	0.310635	0.465953	0	1	1	no	OB-SM	OB-CM	NOTEST	0.133951	0.253065	0.917806	0	1	1	no	OB-SM	OB-CF	NOTEST	0.133951	0.310635	1.21352
XLOC_000241	NR_015507	chr1:88256148-88264539	C130036L24Rik	OB-SF	OB-SM	OK	1.6614	1.26437	-0.393979	-0.727396	0.2914	0.96209	no	OB-CF	OB-CM	OK	1.44388	1.23075	-0.230412	-0.400719	0.5277	0.997903	no	OB-SF	OB-CF	OK	1.6614	1.44388	-0.202447	-0.382588	0.56125	0.997903	no	OB-SM	OB-CM	OK	1.26437	1.23075	-0.038881	-0.0662933	0.94775	0.997903	no	OB-SM	OB-CF	OK	1.26437	1.44388	0.191531
XLOC_000242	NM_027966	chr1:88322903-88324624	1700019O17Rik	OB-SF	OB-SM	NOTEST	0	0	0	0	1	1	no	OB-CF	OB-CM	NOTEST	0	0	0	0	1	1	no	OB-SF	OB-CF	NOTEST	0	0	0	0	1	1	no	OB-SM	OB-CM	NOTEST	0	0	0	0	1	1	no	OB-SM	OB-CF	NOTEST	0	0	0
XLOC_000243	NM_008972	chr1:88423310-88427273	Ptma	OB-SF	OB-SM	OK	54.0918	52.9895	-0.0297033	-0.198776	0.7606	0.997903	no	OB-CF	OB-CM	OK	51.7982	57.6368	0.154089	1.03657	0.1165	0.85751	no	OB-SF	OB-CF	OK	54.0918	51.7982	-0.0625082	-0.417949	0.5236	0.997903	no	OB-SM	OB-CM	OK	52.9895	57.6368	0.121284	0.816602	0.21585	0.931619	no	OB-SM	OB-CF	OK	52.9895	51.7982	-0.0328049
XLOC_000244	NM_172974	chr1:88483674-88503075	Cops7b	OB-SF	OB-SM	OK	8.25327	8.26289	0.00168099	0.0079942	0.98815	0.997903	no	OB-CF	OB-CM	OK	7.81332	7.84708	0.0062199	0.0293328	0.9602	0.997903	no	OB-SF	OB-CF	OK	8.25327	7.81332	-0.0790302	-0.372755	0.54455	0.997903	no	OB-SM	OB-CM	OK	8.26289	7.84708	-0.0744912	-0.354204	0.56945	0.997903	no	OB-SM	OB-CF	OK	8.26289	7.81332	-0.0807111
XLOC_000245	NM_001172157,NM_153530	chr1:88600378-88946672	Dis3l2	OB-SF	OB-SM	OK	17.7744	17.7116	-0.00510358	-0.0295757	0.9586	0.997903	no	OB-CF	OB-CM	OK	17.0485	17.233	0.0155304	0.0891194	0.87235	0.997903	no	OB-SF	OB-CF	OK	17.7744	17.0485	-0.0601569	-0.346591	0.54865	0.997903	no	OB-SM	OB-CM	OK	17.7116	17.233	-0.039523	-0.228112	0.6918	0.997903	no	OB-SM	OB-CF	OK	17.7116	17.0485	-0.0550533
XLOC_000246	NM_007432	chr1:89021582-89024487	Akp3	OB-SF	OB-SM	NOTEST	0	0	0	0	1	1	no	OB-CF	OB-CM	NOTEST	0	0	0	0	1	1	no	OB-SF	OB-CF	NOTEST	0	0	0	0	1	1	no	OB-SM	OB-CM	NOTEST	0	0	0	0	1	1	no	OB-SM	OB-CF	NOTEST	0	0	0
XLOC_000247	NM_027084	chr1:89080067-89084979	Prss56	OB-SF	OB-SM	OK	5.49852	5.30327	-0.0521611	-0.208566	0.7395	0.997903	no	OB-CF	OB-CM	OK	4.55253	5.93054	0.381493	1.49616	0.01865	0.57321	no	OB-SF	OB-CF	OK	5.49852	4.55253	-0.272375	-1.05539	0.0926	0.826816	no	OB-SM	OB-CM	OK	5.30327	5.93054	0.16128	0.653226	0.30045	0.963631	no	OB-SM	OB-CF	OK	5.30327	4.55253	-0.220213
XLOC_000248	NM_021600	chr1:89087226-89096645	Chrnd	OB-SF	OB-SM	NOTEST	0	0	0	0	1	1	no	OB-CF	OB-CM	NOTEST	0	0	0	0	1	1	no	OB-SF	OB-CF	NOTEST	0	0	0	0	1	1	no	OB-SM	OB-CM	NOTEST	0	0	0	0	1	1	no	OB-SM	OB-CF	NOTEST	0	0	0
XLOC_000249	NM_009604	chr1:89102385-89108410	Chrng	OB-SF	OB-SM	NOTEST	0	0	0	0	1	1	no	OB-CF	OB-CM	NOTEST	0	0	0	0	1	1	no	OB-SF	OB-CF	NOTEST	0	0	0	0	1	1	no	OB-SM	OB-CM	NOTEST	0	0	0	0	1	1	no	OB-SM	OB-CF	NOTEST	0	0	0
XLOC_000250	NM_001039169,NM_001039170,NM_023314	chr1:89110488-89137063	Eif4e2	OB-SF	OB-SM	OK	13.8447	15.0408	0.119547	0.610711	0.2856	0.959429	no	OB-CF	OB-CM	OK	14.1608	14.3956	0.0237216	0.119905	0.83735	0.997903	no	OB-SF	OB-CF	OK	13.8447	14.1608	0.0325678	0.163712	0.77585	0.997903	no	OB-SM	OB-CM	OK	15.0408	14.3956	-0.0632572	-0.325005	0.5713	0.997903	no	OB-SM	OB-CF	OK	15.0408	14.1608	-0.0869788
XLOC_000251	NM_028889	chr1:89160938-89207366	Efhd1	OB-SF	OB-SM	OK	10.6629	9.83595	-0.116463	-0.560447	0.3741	0.979238	no	OB-CF	OB-CM	OK	8.97188	8.84489	-0.0205654	-0.0953838	0.8777	0.997903	no	OB-SF	OB-CF	OK	10.6629	8.97188	-0.249118	-1.18071	0.0653	0.776294	no	OB-SM	OB-CM	OK	9.83595	8.84489	-0.15322	-0.721074	0.2529	0.94655	no	OB-SM	OB-CF	OK	9.83595	8.97188	-0.132655
XLOC_000252	NM_001110212,NM_146112	chr1:89223572-89347385	Gigyf2	OB-SF	OB-SM	OK	34.8846	34.1597	-0.0302924	-0.193094	0.75145	0.997903	no	OB-CF	OB-CM	OK	38.3304	34.8895	-0.135696	-0.868295	0.14095	0.883929	no	OB-SF	OB-CF	OK	34.8846	38.3304	0.135899	0.873889	0.1398	0.882548	no	OB-SM	OB-CM	OK	34.1597	34.8895	0.0304954	0.193449	0.74315	0.997903	no	OB-SM	OB-CF	OK	34.1597	38.3304	0.166191
XLOC_000253	NM_028473	chr1:89366838-89372034	3110079O15Rik	OB-SF	OB-SM	NOTEST	0.143321	0	#NAME?	0	1	1	no	OB-CF	OB-CM	NOTEST	0	0	0	0	1	1	no	OB-SF	OB-CF	NOTEST	0.143321	0	#NAME?	0	1	1	no	OB-SM	OB-CM	NOTEST	0	0	0	0	1	1	no	OB-SM	OB-CF	NOTEST	0	0	0
XLOC_000254	NM_001160163,NM_001160164,NM_001160165,NM_015750	chr1:89470601-89494415	Neu2	OB-SF	OB-SM	OK	1.36637	1.119	-0.288136	-0.427272	0.38705	0.981316	no	OB-CF	OB-CM	OK	1.45893	1.45292	-0.00594803	-0.00993413	0.97795	0.997903	no	OB-SF	OB-CF	OK	1.36637	1.45893	0.0945602	0.153092	0.7657	0.997903	no	OB-SM	OB-CM	OK	1.119	1.45292	0.376748	0.573373	0.24805	0.945339	no	OB-SM	OB-CF	OK	1.119	1.45893	0.382696
XLOC_000255	NM_001110192,NM_001110193,NM_010566	chr1:89516886-89617083	Inpp5d	OB-SF	OB-SM	OK	2.13989	2.30728	0.108653	0.404779	0.46815	0.992968	no	OB-CF	OB-CM	OK	2.51602	2.14479	-0.230305	-0.852414	0.12385	0.868632	no	OB-SF	OB-CF	OK	2.13989	2.51602	0.233601	0.88203	0.11545	0.857167	no	OB-SM	OB-CM	OK	2.30728	2.14479	-0.105357	-0.384949	0.49115	0.99545	no	OB-SM	OB-CF	OK	2.30728	2.51602	0.124948
XLOC_000256	NM_001205391,NM_001205392,NM_029846	chr1:89652585-89689003	Atg16l1	OB-SF	OB-SM	OK	35.6858	34.8085	-0.0359113	-0.16589	0.78355	0.997903	no	OB-CF	OB-CM	OK	34.8147	36.7048	0.076276	0.345812	0.56055	0.997903	no	OB-SF	OB-CF	OK	35.6858	34.8147	-0.0356573	-0.162203	0.7893	0.997903	no	OB-SM	OB-CM	OK	34.8085	36.7048	0.0765301	0.352303	0.5597	0.997903	no	OB-SM	OB-CF	OK	34.8085	34.8147	0.000254017
XLOC_000257	NR_028519	chr1:89652585-89689003	Scarna6	OB-SF	OB-SM	OK	1044.04	908.478	-0.200657	-0.817139	0.161	0.901851	no	OB-CF	OB-CM	OK	960.804	1162.26	0.274621	1.07953	0.0551	0.74948	no	OB-SF	OB-CF	OK	1044.04	960.804	-0.119867	-0.469127	0.4046	0.985186	no	OB-SM	OB-CM	OK	908.478	1162.26	0.355411	1.45427	0.01225	0.506473	no	OB-SM	OB-CF	OK	908.478	960.804	0.0807895
XLOC_000258	NM_009118	chr1:89700254-89741732	Sag	OB-SF	OB-SM	OK	2.05648	1.80387	-0.189081	-0.460888	0.4681	0.992968	no	OB-CF	OB-CM	OK	1.82438	1.85873	0.0269112	0.0642183	0.90485	0.997903	no	OB-SF	OB-CF	OK	2.05648	1.82438	-0.172773	-0.423656	0.50245	0.997367	no	OB-SM	OB-CM	OK	1.80387	1.85873	0.0432192	0.102553	0.8839	0.997903	no	OB-SM	OB-CF	OK	1.80387	1.82438	0.016308
XLOC_000259	NM_177646	chr1:89749861-89841064	Dgkd	OB-SF	OB-SM	OK	38.9733	38.7653	-0.00771818	-0.0498014	0.9279	0.997903	no	OB-CF	OB-CM	OK	37.1267	38.1714	0.0400338	0.257884	0.65455	0.997903	no	OB-SF	OB-CF	OK	38.9733	37.1267	-0.0700273	-0.451387	0.43695	0.988369	no	OB-SM	OB-CM	OK	38.7653	38.1714	-0.0222754	-0.143637	0.80625	0.997903	no	OB-SM	OB-CF	OK	38.7653	37.1267	-0.0623091
XLOC_000260	NM_013701,NM_145079,NM_201410,NM_201641,NM_201642,NM_201643,NM_201644,NM_201645	chr1:89951985-90116577	Ugt1a2	OB-SF	OB-SM	OK	0.710276	0.881788	0.312053	0.442695	0.3293	0.967271	no	OB-CF	OB-CM	OK	0.543846	0.720663	0.406127	0.506073	0.2334	0.940052	no	OB-SF	OB-CF	NOTEST	0.710276	0.543846	-0.385182	0	1	1	no	OB-SM	OB-CM	OK	0.881788	0.720663	-0.291108	-0.42974	0.34275	0.970626	no	OB-SM	OB-CF	OK	0.881788	0.543846	-0.697235
XLOC_000261	NM_001177364	chr1:90123594-90174154	Mroh2a	OB-SF	OB-SM	NOTEST	0.0289401	0.0218725	-0.40395	0	1	1	no	OB-CF	OB-CM	NOTEST	0.0362612	0.0278817	-0.379107	0	1	1	no	OB-SF	OB-CF	NOTEST	0.0289401	0.0362612	0.325358	0	1	1	no	OB-SM	OB-CM	NOTEST	0.0218725	0.0278817	0.350201	0	1	1	no	OB-SM	OB-CF	NOTEST	0.0218725	0.0362612	0.729308
XLOC_000262	NM_134252	chr1:90203286-90285426	Trpm8	OB-SF	OB-SM	NOTEST	0	0	0	0	1	1	no	OB-CF	OB-CM	NOTEST	0	0	0	0	1	1	no	OB-SF	OB-CF	NOTEST	0	0	0	0	1	1	no	OB-SM	OB-CM	NOTEST	0	0	0	0	1	1	no	OB-SM	OB-CF	NOTEST	0	0	0
XLOC_000263	NM_029269	chr1:90303593-90323013	Spp2	OB-SF	OB-SM	OK	1.43084	1.33039	-0.105008	-0.146316	0.83325	0.997903	no	OB-CF	OB-CM	OK	1.32918	0.978778	-0.441477	-0.562731	0.46945	0.993115	no	OB-SF	OB-CF	OK	1.43084	1.32918	-0.106326	-0.148088	0.83375	0.997903	no	OB-SM	OB-CM	OK	1.33039	0.978778	-0.442795	-0.564616	0.4696	0.993115	no	OB-SM	OB-CF	OK	1.33039	1.32918	-0.0013182
XLOC_000264	NR_037971	chr1:90448091-90458741	Gm19589	OB-SF	OB-SM	NOTEST	0	0	0	0	1	1	no	OB-CF	OB-CM	NOTEST	0	0	0	0	1	1	no	OB-SF	OB-CF	NOTEST	0	0	0	0	1	1	no	OB-SM	OB-CM	NOTEST	0	0	0	0	1	1	no	OB-SM	OB-CF	NOTEST	0	0	0
XLOC_000265	NR_040493	chr1:90651464-90652308	2410088K16Rik	OB-SF	OB-SM	NOTEST	0	0	0	0	1	1	no	OB-CF	OB-CM	NOTEST	0	0	0	0	1	1	no	OB-SF	OB-CF	NOTEST	0	0	0	0	1	1	no	OB-SM	OB-CM	NOTEST	0	0	0	0	1	1	no	OB-SM	OB-CF	NOTEST	0	0	0
XLOC_000266	NR_040471	chr1:90912687-90918785	1700067G17Rik	OB-SF	OB-SM	NOTEST	0	0	0	0	1	1	no	OB-CF	OB-CM	NOTEST	0	0	0	0	1	1	no	OB-SF	OB-CF	NOTEST	0	0	0	0	1	1	no	OB-SM	OB-CM	NOTEST	0	0	0	0	1	1	no	OB-SM	OB-CF	NOTEST	0	0	0
XLOC_000267	NM_133816	chr1:90967036-91050368	Sh3bp4	OB-SF	OB-SM	OK	6.85764	7.03608	0.0370604	0.182952	0.75395	0.997903	no	OB-CF	OB-CM	OK	6.56391	6.43581	-0.0284326	-0.137909	0.8203	0.997903	no	OB-SF	OB-CF	OK	6.85764	6.56391	-0.0631562	-0.308705	0.6061	0.997903	no	OB-SM	OB-CM	OK	7.03608	6.43581	-0.128649	-0.630106	0.29205	0.962259	no	OB-SM	OB-CF	OK	7.03608	6.56391	-0.100217
XLOC_000268	NM_001037136,NM_178119	chr1:91351385-91791857	Agap1	OB-SF	OB-SM	OK	17.0621	17.5994	0.0447316	0.274225	0.6313	0.997903	no	OB-CF	OB-CM	OK	17.5452	16.2101	-0.11419	-0.702548	0.22155	0.935017	no	OB-SF	OB-CF	OK	17.0621	17.5452	0.0402819	0.246771	0.6659	0.997903	no	OB-SM	OB-CM	OK	17.5994	16.2101	-0.11864	-0.73045	0.20175	0.925431	no	OB-SM	OB-CF	OK	17.5994	17.5452	-0.0044497
XLOC_000269	NM_007722	chr1:92100577-92112863	Cxcr7	OB-SF	OB-SM	OK	4.07969	4.58746	0.169235	0.676357	0.2701	0.954429	no	OB-CF	OB-CM	OK	3.72389	4.54284	0.286782	1.12608	0.06685	0.780214	no	OB-SF	OB-CF	OK	4.07969	3.72389	-0.131649	-0.506893	0.41225	0.986699	no	OB-SM	OB-CM	OK	4.58746	4.54284	-0.0141024	-0.057567	0.9187	0.997903	no	OB-SM	OB-CF	OK	4.58746	3.72389	-0.300884
XLOC_000270	NM_133805	chr1:92499999-92509916	Cops8	OB-SF	OB-SM	OK	52.2179	49.8707	-0.0663517	-0.419884	0.5051	0.997558	no	OB-CF	OB-CM	OK	45.4026	50.9836	0.167258	1.05137	0.0913	0.824497	no	OB-SF	OB-CF	OK	52.2179	45.4026	-0.201769	-1.27002	0.0404	0.700462	no	OB-SM	OB-CM	OK	49.8707	50.9836	0.0318408	0.201216	0.74665	0.997903	no	OB-SM	OB-CF	OK	49.8707	45.4026	-0.135417
XLOC_000271	NM_053015	chr1:92811676-92847719	Mlph	OB-SF	OB-SM	NOTEST	0.187874	0.274197	0.545451	0	1	1	no	OB-CF	OB-CM	NOTEST	0.383715	0.437291	0.188561	0	1	1	no	OB-SF	OB-CF	NOTEST	0.187874	0.383715	1.03027	0	1	1	no	OB-SM	OB-CM	NOTEST	0.274197	0.437291	0.67338	0	1	1	no	OB-SM	OB-CF	NOTEST	0.274197	0.383715	0.484818
XLOC_000272	NM_001101647	chr1:92849684-92850589	Prlh	OB-SF	OB-SM	NOTEST	0	0	0	0	1	1	no	OB-CF	OB-CM	NOTEST	0	0	0	0	1	1	no	OB-SF	OB-CF	NOTEST	0	0	0	0	1	1	no	OB-SM	OB-CM	NOTEST	0	0	0	0	1	1	no	OB-SM	OB-CF	NOTEST	0	0	0
XLOC_000273	NM_001111311,NM_001111312,NM_008515	chr1:92895303-93025521	Lrrfip1	OB-SF	OB-SM	OK	18.3741	19.8019	0.107968	0.585757	0.30215	0.963869	no	OB-CF	OB-CM	OK	19.466	20.0262	0.0409317	0.223595	0.6928	0.997903	no	OB-SF	OB-CF	OK	18.3741	19.466	0.0832841	0.451218	0.42585	0.988225	no	OB-SM	OB-CM	OK	19.8019	20.0262	0.0162482	0.088883	0.8754	0.997903	no	OB-SM	OB-CF	OK	19.8019	19.466	-0.0246835
XLOC_000274	NM_001033408	chr1:93041679-93067372	Rbm44	OB-SF	OB-SM	NOTEST	0	0	0	0	1	1	no	OB-CF	OB-CM	NOTEST	0.0158837	0.0360123	1.18094	0	1	1	no	OB-SF	OB-CF	NOTEST	0	0.0158837	inf	0	1	1	no	OB-SM	OB-CM	NOTEST	0	0.0360123	inf	0	1	1	no	OB-SM	OB-CF	NOTEST	0	0.0158837	inf
XLOC_000275	NM_001168392,NM_016894,NM_178401	chr1:93076398-93121773	Ramp1	OB-SF	OB-SM	OK	22.022	22.3023	0.0182478	0.0880959	0.8736	0.997903	no	OB-CF	OB-CM	OK	19.673	22.7946	0.212471	1.10269	0.05475	0.748739	no	OB-SF	OB-CF	OK	22.022	19.673	-0.162724	-0.832568	0.1465	0.890789	no	OB-SM	OB-CM	OK	22.3023	22.7946	0.0314988	0.154006	0.78185	0.997903	no	OB-SM	OB-CF	OK	22.3023	19.673	-0.180972
XLOC_000276	NM_026454	chr1:93146895-93182602	Ube2f	OB-SF	OB-SM	OK	12.7517	11.3688	-0.16561	-0.789306	0.2262	0.936842	no	OB-CF	OB-CM	OK	12.7501	11.949	-0.093613	-0.451444	0.48145	0.994339	no	OB-SF	OB-CF	OK	12.7517	12.7501	-0.00018298	-0.000891109	0.9867	0.997903	no	OB-SM	OB-CM	OK	11.3688	11.949	0.0718143	0.339068	0.5995	0.997903	no	OB-SM	OB-CF	OK	11.3688	12.7501	0.165427
XLOC_000277	NM_016717	chr1:93194914-93217657	Scly	OB-SF	OB-SM	OK	5.17956	5.2842	0.0288543	0.117659	0.84455	0.997903	no	OB-CF	OB-CM	OK	5.28134	5.54517	0.0703286	0.290562	0.63645	0.997903	no	OB-SF	OB-CF	OK	5.17956	5.28134	0.0280738	0.114747	0.84545	0.997903	no	OB-SM	OB-CM	OK	5.2842	5.54517	0.0695482	0.286645	0.64455	0.997903	no	OB-SM	OB-CF	OK	5.2842	5.28134	-0.000780459
XLOC_000278	NM_001033292	chr1:93218651-93244880	Espnl	OB-SF	OB-SM	NOTEST	0.0514047	0.0149378	-1.78293	0	1	1	no	OB-CF	OB-CM	NOTEST	0.0484394	0.0261123	-0.891452	0	1	1	no	OB-SF	OB-CF	NOTEST	0.0514047	0.0484394	-0.0857186	0	1	1	no	OB-SM	OB-CM	NOTEST	0.0149378	0.0261123	0.805759	0	1	1	no	OB-SM	OB-CF	NOTEST	0.0149378	0.0484394	1.69721
XLOC_000279	NM_027551	chr1:93247649-93258981	Klhl30	OB-SF	OB-SM	OK	9.21064	8.0386	-0.196358	-0.981512	0.1002	0.836986	no	OB-CF	OB-CM	OK	7.5781	7.40577	-0.0331867	-0.159935	0.7905	0.997903	no	OB-SF	OB-CF	OK	9.21064	7.5781	-0.281465	-1.39595	0.0206	0.590798	no	OB-SM	OB-CM	OK	8.0386	7.40577	-0.118294	-0.574321	0.34325	0.970626	no	OB-SM	OB-CF	OK	8.0386	7.5781	-0.0851077
XLOC_000280	NM_173395	chr1:93263006-93270794	Fam132b	OB-SF	OB-SM	NOTEST	0.179926	0.215727	0.261805	0	1	1	no	OB-CF	OB-CM	NOTEST	0.076488	0.223511	1.54704	0	1	1	no	OB-SF	OB-CF	NOTEST	0.179926	0.076488	-1.23409	0	1	1	no	OB-SM	OB-CM	NOTEST	0.215727	0.223511	0.0511426	0	1	1	no	OB-SM	OB-CF	NOTEST	0.215727	0.076488	-1.4959
XLOC_000281	NM_028718	chr1:93391244-93425884	Traf3ip1	OB-SF	OB-SM	OK	6.56355	6.8982	0.0717437	0.347386	0.56485	0.997903	no	OB-CF	OB-CM	OK	7.20969	6.42651	-0.165903	-0.804826	0.17375	0.90389	no	OB-SF	OB-CF	OK	6.56355	7.20969	0.135461	0.659779	0.2679	0.953251	no	OB-SM	OB-CM	OK	6.8982	6.42651	-0.102185	-0.492835	0.40685	0.986134	no	OB-SM	OB-CF	OK	6.8982	7.20969	0.0637172
XLOC_000282	NM_001039126,NM_023046	chr1:93437141-93456167	Asb1	OB-SF	OB-SM	OK	11.1439	12.122	0.121373	0.700199	0.22445	0.936175	no	OB-CF	OB-CM	OK	10.7659	11.8627	0.139957	0.814891	0.1513	0.895759	no	OB-SF	OB-CF	OK	11.1439	10.7659	-0.0497776	-0.295518	0.60965	0.997903	no	OB-SM	OB-CM	OK	12.122	11.8627	-0.0311931	-0.176674	0.7577	0.997903	no	OB-SM	OB-CF	OK	12.122	10.7659	-0.17115
XLOC_000283	NM_007855	chr1:93698053-93744604	Twist2	OB-SF	OB-SM	NOTEST	0.154133	0.10942	-0.494302	0	1	1	no	OB-CF	OB-CM	NOTEST	0.142795	0.342395	1.26172	0	1	1	no	OB-SF	OB-CF	NOTEST	0.154133	0.142795	-0.110233	0	1	1	no	OB-SM	OB-CM	NOTEST	0.10942	0.342395	1.64579	0	1	1	no	OB-SM	OB-CF	NOTEST	0.10942	0.142795	0.384069
XLOC_000284	NM_147037	chr1:94469701-94470783	Olfr1413	OB-SF	OB-SM	NOTEST	0	0	0	0	1	1	no	OB-CF	OB-CM	NOTEST	0	0	0	0	1	1	no	OB-SF	OB-CF	NOTEST	0	0	0	0	1	1	no	OB-SM	OB-CM	NOTEST	0	0	0	0	1	1	no	OB-SM	OB-CF	NOTEST	0	0	0
XLOC_000285	NM_146277	chr1:94484908-94485874	Olfr1412	OB-SF	OB-SM	NOTEST	0	0.0509713	inf	0	1	1	no	OB-CF	OB-CM	NOTEST	0	0	0	0	1	1	no	OB-SF	OB-CF	NOTEST	0	0	0	0	1	1	no	OB-SM	OB-CM	NOTEST	0.0509713	0	#NAME?	0	1	1	no	OB-SM	OB-CF	NOTEST	0.0509713	0	#NAME?
XLOC_000286	NM_146490	chr1:94493097-94494069	Olfr1411	OB-SF	OB-SM	NOTEST	0	0	0	0	1	1	no	OB-CF	OB-CM	NOTEST	0.0718645	0	#NAME?	0	1	1	no	OB-SF	OB-CF	NOTEST	0	0.0718645	inf	0	1	1	no	OB-SM	OB-CM	NOTEST	0	0	0	0	1	1	no	OB-SM	OB-CF	NOTEST	0	0.0718645	inf
XLOC_000287	NM_146491	chr1:94504415-94505384	Olfr1410	OB-SF	OB-SM	NOTEST	0	0	0	0	1	1	no	OB-CF	OB-CM	NOTEST	0	0	0	0	1	1	no	OB-SF	OB-CF	NOTEST	0	0	0	0	1	1	no	OB-SM	OB-CM	NOTEST	0	0	0	0	1	1	no	OB-SM	OB-CF	NOTEST	0	0	0
XLOC_000288	NM_206896	chr1:94516457-94517578	Olfr12	OB-SF	OB-SM	NOTEST	0	0	0	0	1	1	no	OB-CF	OB-CM	NOTEST	0	0	0	0	1	1	no	OB-SF	OB-CF	NOTEST	0	0	0	0	1	1	no	OB-SM	OB-CM	NOTEST	0	0	0	0	1	1	no	OB-SM	OB-CF	NOTEST	0	0	0
XLOC_000289	NM_016696	chr1:94728262-94756773	Gpc1	OB-SF	OB-SM	OK	19.0887	19.2829	0.0146048	0.0849108	0.88345	0.997903	no	OB-CF	OB-CM	OK	16.8434	18.3909	0.126802	0.719507	0.20765	0.927705	no	OB-SF	OB-CF	OK	19.0887	16.8434	-0.180531	-1.02804	0.07165	0.789497	no	OB-SM	OB-CM	OK	19.2829	18.3909	-0.0683333	-0.395807	0.48595	0.994934	no	OB-SM	OB-CF	OK	19.2829	16.8434	-0.195136
XLOC_000290	NR_029559	chr1:94728262-94756773	Mir149	OB-SF	OB-SM	NOTEST	0	0	0	0	1	1	no	OB-CF	OB-CM	NOTEST	0	0	0	0	1	1	no	OB-SF	OB-CF	NOTEST	0	0	0	0	1	1	no	OB-SM	OB-CM	NOTEST	0	0	0	0	1	1	no	OB-SM	OB-CF	NOTEST	0	0	0
XLOC_000291	NM_175118	chr1:94803565-94805197	Dusp28	OB-SF	OB-SM	OK	16.7388	15.7064	-0.0918487	-0.471967	0.45945	0.991592	no	OB-CF	OB-CM	OK	15.7748	16.1932	0.0377699	0.192484	0.76275	0.997903	no	OB-SF	OB-CF	OK	16.7388	15.7748	-0.0855794	-0.438021	0.49855	0.997025	no	OB-SM	OB-CM	OK	15.7064	16.1932	0.0440393	0.225313	0.71725	0.997903	no	OB-SM	OB-CF	OK	15.7064	15.7748	0.00626935
XLOC_000292	NM_181405	chr1:94807401-94817162	Rnpepl1	OB-SF	OB-SM	OK	3.87243	3.76858	-0.0392163	-0.158208	0.79165	0.997903	no	OB-CF	OB-CM	OK	3.6246	3.56752	-0.0229004	-0.0900805	0.8725	0.997903	no	OB-SF	OB-CF	OK	3.87243	3.6246	-0.0954177	-0.38153	0.5292	0.997903	no	OB-SM	OB-CM	OK	3.76858	3.56752	-0.0791018	-0.313842	0.59655	0.997903	no	OB-SM	OB-CF	OK	3.76858	3.6246	-0.0562014
XLOC_000293	NM_011796	chr1:94830119-94847167	Capn10	OB-SF	OB-SM	OK	12.9707	13.5675	0.0649011	0.337477	0.55465	0.997903	no	OB-CF	OB-CM	OK	11.1997	14.154	0.337753	1.71035	0.00365	0.33976	no	OB-SF	OB-CF	OK	12.9707	11.1997	-0.211791	-1.06661	0.0614	0.768058	no	OB-SM	OB-CM	OK	13.5675	14.154	0.0610609	0.319377	0.5735	0.997903	no	OB-SM	OB-CF	OK	13.5675	11.1997	-0.276692
XLOC_000294	NM_001104529,NM_022320	chr1:94869695-94882968	Gpr35	OB-SF	OB-SM	NOTEST	0.128098	0.095731	-0.420185	0	1	1	no	OB-CF	OB-CM	NOTEST	0.11551	0.101539	-0.185986	0	1	1	no	OB-SF	OB-CF	NOTEST	0.128098	0.11551	-0.149218	0	1	1	no	OB-SM	OB-CM	NOTEST	0.095731	0.101539	0.0849802	0	1	1	no	OB-SM	OB-CF	NOTEST	0.095731	0.11551	0.270966
XLOC_000295	NM_001159658,NM_177587	chr1:94902910-94908846	Aqp12	OB-SF	OB-SM	NOTEST	0	0.0443449	inf	0	1	1	no	OB-CF	OB-CM	NOTEST	0	0	0	0	1	1	no	OB-SF	OB-CF	NOTEST	0	0	0	0	1	1	no	OB-SM	OB-CM	NOTEST	0.0443449	0	#NAME?	0	1	1	no	OB-SM	OB-CF	NOTEST	0.0443449	0	#NAME?
XLOC_000296	NM_016702	chr1:95031852-95041998	Agxt	OB-SF	OB-SM	NOTEST	0	0	0	0	1	1	no	OB-CF	OB-CM	NOTEST	0	0	0	0	1	1	no	OB-SF	OB-CF	NOTEST	0	0	0	0	1	1	no	OB-SM	OB-CM	NOTEST	0	0	0	0	1	1	no	OB-SM	OB-CF	NOTEST	0	0	0
XLOC_000297	NM_172463	chr1:95132473-95193025	Sned1	OB-SF	OB-SM	OK	1.38365	1.35997	-0.0248965	-0.0787721	0.88755	0.997903	no	OB-CF	OB-CM	OK	1.52988	1.47486	-0.0528468	-0.171443	0.7761	0.997903	no	OB-SF	OB-CF	OK	1.38365	1.52988	0.144946	0.464373	0.4416	0.988785	no	OB-SM	OB-CM	OK	1.35997	1.47486	0.116995	0.374721	0.5359	0.997903	no	OB-SM	OB-CF	OK	1.35997	1.52988	0.169842
XLOC_000298	NM_023200	chr1:95240221-95264195	Ppp1r7	OB-SF	OB-SM	OK	15.7527	16.072	0.0289529	0.175646	0.76745	0.997903	no	OB-CF	OB-CM	OK	18.0646	15.7866	-0.194464	-1.17514	0.0505	0.734756	no	OB-SF	OB-CF	OK	15.7527	18.0646	0.197572	1.19432	0.0479	0.727284	no	OB-SM	OB-CM	OK	16.072	15.7866	-0.0258451	-0.156738	0.79085	0.997903	no	OB-SM	OB-CF	OK	16.072	18.0646	0.168619
XLOC_000299	NM_207031	chr1:95270472-95300079	Ano7	OB-SF	OB-SM	NOTEST	0	0	0	0	1	1	no	OB-CF	OB-CM	NOTEST	0.0191726	0	#NAME?	0	1	1	no	OB-SF	OB-CF	NOTEST	0	0.0191726	inf	0	1	1	no	OB-SM	OB-CM	NOTEST	0	0	0	0	1	1	no	OB-SM	OB-CF	NOTEST	0	0.0191726	inf
XLOC_000300	NM_001159717,NM_001159718,NM_001159719,NM_010891	chr1:95375569-95406309	2013-09-02	OB-SF	OB-SM	OK	43.5742	41.9745	-0.0539601	-0.327542	0.5689	0.997903	no	OB-CF	OB-CM	OK	44.6111	42.5556	-0.068052	-0.413126	0.47165	0.993143	no	OB-SF	OB-CF	OK	43.5742	44.6111	0.0339274	0.206317	0.7182	0.997903	no	OB-SM	OB-CM	OK	41.9745	42.5556	0.0198355	0.120199	0.8349	0.997903	no	OB-SM	OB-CF	OK	41.9745	44.6111	0.0878875
XLOC_000301	NM_145519	chr1:95408680-95532304	Farp2	OB-SF	OB-SM	OK	2.09888	1.82016	-0.205548	-0.243029	0.6896	0.997903	no	OB-CF	OB-CM	OK	1.90903	1.90303	-0.00454321	-0.00530581	0.99075	0.997903	no	OB-SF	OB-CF	OK	2.09888	1.90903	-0.136776	-0.1652	0.7898	0.997903	no	OB-SM	OB-CM	OK	1.82016	1.90303	0.0642284	0.0735279	0.9038	0.997903	no	OB-SM	OB-CF	OK	1.82016	1.90903	0.0687716
XLOC_000302	NM_016778	chr1:95582270-95592339	Bok	OB-SF	OB-SM	OK	22.9415	23.5785	0.0395145	0.221554	0.72775	0.997903	no	OB-CF	OB-CM	OK	17.8037	26.3489	0.565564	3.10163	5e-05	0.0225214	yes	OB-SF	OB-CF	OK	22.9415	17.8037	-0.365782	-1.97355	0.0025	0.293332	no	OB-SM	OB-CM	OK	23.5785	26.3489	0.160267	0.914592	0.15075	0.895418	no	OB-SM	OB-CF	OK	23.5785	17.8037	-0.405296
XLOC_000303	NM_174874	chr1:95651609-95686106	Atg4b	OB-SF	OB-SM	OK	24.6149	22.9166	-0.103137	-0.628229	0.29975	0.963631	no	OB-CF	OB-CM	OK	23.8417	24.5937	0.0448047	0.273771	0.64975	0.997903	no	OB-SF	OB-CF	OK	24.6149	23.8417	-0.0460429	-0.278412	0.6415	0.997903	no	OB-SM	OB-CM	OK	22.9166	24.5937	0.101898	0.627304	0.29885	0.963591	no	OB-SM	OB-CF	OK	22.9166	23.8417	0.0570937
XLOC_000304	NM_025454	chr1:95700541-95718677	Ing5	OB-SF	OB-SM	OK	7.57389	8.60124	0.18351	0.991797	0.0916	0.825526	no	OB-CF	OB-CM	OK	7.80049	7.86011	0.0109855	0.0589094	0.92005	0.997903	no	OB-SF	OB-CF	OK	7.57389	7.80049	0.0425298	0.226903	0.69845	0.997903	no	OB-SM	OB-CM	OK	8.60124	7.86011	-0.129995	-0.706256	0.23335	0.940052	no	OB-SM	OB-CF	OK	8.60124	7.80049	-0.14098
XLOC_000305	NM_178882	chr1:95721816-95748751	D2hgdh	OB-SF	OB-SM	OK	2.691	2.52123	-0.0940134	-0.331604	0.58515	0.997903	no	OB-CF	OB-CM	OK	2.86358	2.52871	-0.17942	-0.635864	0.29205	0.962259	no	OB-SF	OB-CF	OK	2.691	2.86358	0.0896784	0.322581	0.5942	0.997903	no	OB-SM	OB-CM	OK	2.52123	2.52871	0.00427178	0.0148535	0.9779	0.997903	no	OB-SM	OB-CF	OK	2.52123	2.86358	0.183692
XLOC_000306	NM_199366	chr1:95757920-95773071	Gal3st2	OB-SF	OB-SM	NOTEST	0	0	0	0	1	1	no	OB-CF	OB-CM	NOTEST	0	0	0	0	1	1	no	OB-SF	OB-CF	NOTEST	0	0	0	0	1	1	no	OB-SM	OB-CM	NOTEST	0	0	0	0	1	1	no	OB-SM	OB-CF	NOTEST	0	0	0
XLOC_000307	NM_001205249	chr1:95815013-95837816	Gm9994	OB-SF	OB-SM	NOTEST	0	0	0	0	1	1	no	OB-CF	OB-CM	NOTEST	0	0	0	0	1	1	no	OB-SF	OB-CF	NOTEST	0	0	0	0	1	1	no	OB-SM	OB-CM	NOTEST	0	0	0	0	1	1	no	OB-SM	OB-CF	NOTEST	0	0	0
XLOC_000308	NM_001039219	chr1:95887085-95908116	Gm6086	OB-SF	OB-SM	NOTEST	0	0.0108906	inf	0	1	1	no	OB-CF	OB-CM	NOTEST	0	0	0	0	1	1	no	OB-SF	OB-CF	NOTEST	0	0	0	0	1	1	no	OB-SM	OB-CM	NOTEST	0.0108906	0	#NAME?	0	1	1	no	OB-SM	OB-CF	NOTEST	0.0108906	0	#NAME?
XLOC_000309	NM_173772	chr1:95917069-95924907	Neu4	OB-SF	OB-SM	OK	1.98878	2.23601	0.16904	0.625161	0.29625	0.963421	no	OB-CF	OB-CM	OK	1.81395	2.30597	0.346244	1.26804	0.0354	0.67596	no	OB-SF	OB-CF	OK	1.98878	1.81395	-0.132751	-0.474377	0.43265	0.988225	no	OB-SM	OB-CM	OK	2.23601	2.30597	0.0444527	0.168789	0.77975	0.997903	no	OB-SM	OB-CF	OK	2.23601	1.81395	-0.301791
XLOC_000310	NR_040473	chr1:96694018-96699049	4930440C22Rik	OB-SF	OB-SM	NOTEST	0.0350532	0	#NAME?	0	1	1	no	OB-CF	OB-CM	NOTEST	0	0	0	0	1	1	no	OB-SF	OB-CF	NOTEST	0.0350532	0	#NAME?	0	1	1	no	OB-SM	OB-CM	NOTEST	0	0	0	0	1	1	no	OB-SM	OB-CF	NOTEST	0	0	0
XLOC_000311	NM_026321	chr1:97210204-97231861	Fam174a	OB-SF	OB-SM	OK	38.8223	41.305	0.0894292	0.55157	0.3741	0.979238	no	OB-CF	OB-CM	OK	37.8364	42.1101	0.154389	0.953402	0.12655	0.870653	no	OB-SF	OB-CF	OK	38.8223	37.8364	-0.0371103	-0.227692	0.70705	0.997903	no	OB-SM	OB-CM	OK	41.305	42.1101	0.0278495	0.172892	0.77645	0.997903	no	OB-SM	OB-CF	OK	41.305	37.8364	-0.12654
XLOC_000312	NM_026250	chr1:99666755-99689548	Gin1	OB-SF	OB-SM	OK	4.72089	5.55544	0.234841	0.924469	0.13815	0.881396	no	OB-CF	OB-CM	OK	5.11966	4.94157	-0.0510777	-0.200213	0.75145	0.997903	no	OB-SF	OB-CF	OK	4.72089	5.11966	0.116989	0.454066	0.4725	0.993339	no	OB-SM	OB-CM	OK	5.55544	4.94157	-0.16893	-0.671797	0.2844	0.958566	no	OB-SM	OB-CF	OK	5.55544	5.11966	-0.117852
XLOC_000313	NR_040439	chr1:100028043-100041232	1810006J02Rik	OB-SF	OB-SM	NOTEST	0.0645169	0.0269095	-1.26156	0	1	1	no	OB-CF	OB-CM	NOTEST	0.0383218	0	#NAME?	0	1	1	no	OB-SF	OB-CF	NOTEST	0.0645169	0.0383218	-0.751514	0	1	1	no	OB-SM	OB-CM	NOTEST	0.0269095	0	#NAME?	0	1	1	no	OB-SM	OB-CF	NOTEST	0.0269095	0.0383218	0.510048
XLOC_000314	NM_001164233,NM_027584	chr1:100317700-100405957	Slco6d1	OB-SF	OB-SM	NOTEST	0	0	0	0	1	1	no	OB-CF	OB-CM	NOTEST	0	0	0	0	1	1	no	OB-SF	OB-CF	NOTEST	0	0	0	0	1	1	no	OB-SM	OB-CM	NOTEST	0	0	0	0	1	1	no	OB-SM	OB-CF	NOTEST	0	0	0
XLOC_000315	NM_172851	chr1:101669341-102382519	Cntnap5b	OB-SF	OB-SM	OK	4.14382	3.4448	-0.266543	-1.23948	0.0336	0.669333	no	OB-CF	OB-CM	OK	3.08986	3.09218	0.00108579	0.00482325	0.9859	0.997903	no	OB-SF	OB-CF	OK	4.14382	3.08986	-0.423421	-1.93204	0.0013	0.210379	no	OB-SM	OB-CM	OK	3.4448	3.09218	-0.155793	-0.704584	0.22995	0.937775	no	OB-SM	OB-CF	OK	3.4448	3.08986	-0.156878
XLOC_000316	NR_037989	chr1:103052344-103071779	Gm20268	OB-SF	OB-SM	NOTEST	0	0	0	0	1	1	no	OB-CF	OB-CM	NOTEST	0	0.0640021	inf	0	1	1	no	OB-SF	OB-CF	NOTEST	0	0	0	0	1	1	no	OB-SM	OB-CM	NOTEST	0	0.0640021	inf	0	1	1	no	OB-SM	OB-CF	NOTEST	0	0	0
XLOC_000317	NM_011800	chr1:106665395-106892058	Cdh20	OB-SF	OB-SM	OK	10.6488	10.3246	-0.0446105	-0.246778	0.68705	0.997903	no	OB-CF	OB-CM	OK	9.4122	9.8594	0.0669671	0.362282	0.5341	0.997903	no	OB-SF	OB-CF	OK	10.6488	9.4122	-0.178091	-0.973384	0.1045	0.843445	no	OB-SM	OB-CM	OK	10.3246	9.8594	-0.0665129	-0.364091	0.5364	0.997903	no	OB-SM	OB-CF	OK	10.3246	9.4122	-0.13348
XLOC_000318	NM_029349,NM_173187	chr1:107560437-107651708	2310035C23Rik	OB-SF	OB-SM	OK	31.7139	31.0013	-0.0327854	-0.201903	0.72845	0.997903	no	OB-CF	OB-CM	OK	31.9084	33.1339	0.0543752	0.334665	0.5674	0.997903	no	OB-SF	OB-CF	OK	31.7139	31.9084	0.00882011	0.054283	0.924	0.997903	no	OB-SM	OB-CM	OK	31.0013	33.1339	0.0959807	0.591107	0.30535	0.963902	no	OB-SM	OB-CF	OK	31.0013	31.9084	0.0416055
XLOC_000319	NM_009399	chr1:107677299-107744558	Tnfrsf11a	OB-SF	OB-SM	NOTEST	0.461009	0.454106	-0.0217672	0	1	1	no	OB-CF	OB-CM	NOTEST	0.485858	0.320748	-0.599093	0	1	1	no	OB-SF	OB-CF	NOTEST	0.461009	0.485858	0.0757378	0	1	1	no	OB-SM	OB-CM	NOTEST	0.454106	0.320748	-0.501588	0	1	1	no	OB-SM	OB-CF	NOTEST	0.454106	0.485858	0.097505
XLOC_000320	NM_001122675,NM_001122676	chr1:107886982-107930654	Zcchc2	OB-SF	OB-SM	OK	4.65321	4.39936	-0.0809332	-0.391675	0.4951	0.996233	no	OB-CF	OB-CM	OK	5.1221	4.76267	-0.104963	-0.520257	0.36205	0.976079	no	OB-SF	OB-CF	OK	4.65321	5.1221	0.138508	0.682703	0.2328	0.940052	no	OB-SM	OB-CM	OK	4.39936	4.76267	0.114478	0.557001	0.3312	0.968084	no	OB-SM	OB-CF	OK	4.39936	5.1221	0.219441
XLOC_000321	NM_133821	chr1:108068445-108290822	Phlpp1	OB-SF	OB-SM	OK	9.81853	10.0956	0.0401463	0.238059	0.6837	0.997903	no	OB-CF	OB-CM	OK	10.3742	9.95622	-0.0593288	-0.359316	0.5356	0.997903	no	OB-SF	OB-CF	OK	9.81853	10.3742	0.0794194	0.479783	0.41265	0.986773	no	OB-SM	OB-CM	OK	10.0956	9.95622	-0.0200556	-0.119214	0.84095	0.997903	no	OB-SM	OB-CF	OK	10.0956	10.3742	0.0392732
XLOC_000322	NM_009257	chr1:108757756-108779925	Serpinb5	OB-SF	OB-SM	NOTEST	0	0.0170869	inf	0	1	1	no	OB-CF	OB-CM	NOTEST	0.064203	0.0567729	-0.17744	0	1	1	no	OB-SF	OB-CF	NOTEST	0	0.064203	inf	0	1	1	no	OB-SM	OB-CM	NOTEST	0.0170869	0.0567729	1.73231	0	1	1	no	OB-SM	OB-CF	NOTEST	0.0170869	0.064203	1.90975
XLOC_000323	NM_001199213,NM_027971	chr1:108831025-108853657	Serpinb12	OB-SF	OB-SM	NOTEST	0	0	0	0	1	1	no	OB-CF	OB-CM	NOTEST	0	0.0318297	inf	0	1	1	no	OB-SF	OB-CF	NOTEST	0	0	0	0	1	1	no	OB-SM	OB-CM	NOTEST	0	0.0318297	inf	0	1	1	no	OB-SM	OB-CF	NOTEST	0	0	0
XLOC_000324	NM_172852	chr1:108877560-108897772	Serpinb13	OB-SF	OB-SM	NOTEST	0	0	0	0	1	1	no	OB-CF	OB-CM	NOTEST	0	0	0	0	1	1	no	OB-SF	OB-CF	NOTEST	0	0	0	0	1	1	no	OB-SM	OB-CM	NOTEST	0	0	0	0	1	1	no	OB-SM	OB-CF	NOTEST	0	0	0
XLOC_000325	NM_025867	chr1:109258890-109277052	Serpinb11	OB-SF	OB-SM	NOTEST	0.0320075	0.0551982	0.786212	0	1	1	no	OB-CF	OB-CM	NOTEST	0.0279586	0.146718	2.39168	0	1	1	no	OB-SF	OB-CF	NOTEST	0.0320075	0.0279586	-0.195114	0	1	1	no	OB-SM	OB-CM	NOTEST	0.0551982	0.146718	1.41036	0	1	1	no	OB-SM	OB-CF	NOTEST	0.0551982	0.0279586	-0.981326
XLOC_000326	NM_027548	chr1:109319265-109349266	Serpinb7	OB-SF	OB-SM	NOTEST	0	0.0237938	inf	0	1	1	no	OB-CF	OB-CM	NOTEST	0.0645413	0.129124	1.00046	0	1	1	no	OB-SF	OB-CF	NOTEST	0	0.0645413	inf	0	1	1	no	OB-SM	OB-CM	NOTEST	0.0237938	0.129124	2.4401	0	1	1	no	OB-SM	OB-CF	NOTEST	0.0237938	0.0645413	1.43964
XLOC_000327	NM_001174170,NM_011111	chr1:109407999-109422177	Serpinb2	OB-SF	OB-SM	NOTEST	0.0511259	0.0234107	-1.12689	0	1	1	no	OB-CF	OB-CM	NOTEST	0	0	0	0	1	1	no	OB-SF	OB-CF	NOTEST	0.0511259	0	#NAME?	0	1	1	no	OB-SM	OB-CM	NOTEST	0.0234107	0	#NAME?	0	1	1	no	OB-SM	OB-CF	NOTEST	0.0234107	0	#NAME?
XLOC_000328	NM_001160307,NM_198028	chr1:109425579-109445848	Serpinb10	OB-SF	OB-SM	NOTEST	0.0134457	0.0514925	1.93722	0	1	1	no	OB-CF	OB-CM	NOTEST	0.0353304	0	#NAME?	0	1	1	no	OB-SF	OB-CF	NOTEST	0.0134457	0.0353304	1.39377	0	1	1	no	OB-SM	OB-CM	NOTEST	0.0514925	0	#NAME?	0	1	1	no	OB-SM	OB-CF	NOTEST	0.0514925	0.0353304	-0.543452
XLOC_000329	NM_001159748,NM_011459	chr1:109486582-109505555	Serpinb8	OB-SF	OB-SM	OK	3.10531	3.04828	-0.0267427	-0.0776786	0.89215	0.997903	no	OB-CF	OB-CM	OK	2.89267	3.12535	0.11162	0.284103	0.6129	0.997903	no	OB-SF	OB-CF	OK	3.10531	2.89267	-0.102338	-0.27822	0.612	0.997903	no	OB-SM	OB-CM	OK	3.04828	3.12535	0.0360248	0.097122	0.8616	0.997903	no	OB-SM	OB-CF	OK	3.04828	2.89267	-0.0755951
XLOC_000330	NM_172853	chr1:111880313-112035578	Cdh7	OB-SF	OB-SM	OK	1.90162	1.83471	-0.0516732	-0.163723	0.7884	0.997903	no	OB-CF	OB-CM	OK	1.9359	1.60561	-0.269878	-0.843743	0.1689	0.903574	no	OB-SF	OB-CF	OK	1.90162	1.9359	0.0257752	0.082759	0.88335	0.997903	no	OB-SM	OB-CM	OK	1.83471	1.60561	-0.19243	-0.594074	0.3284	0.967011	no	OB-SM	OB-CF	OK	1.83471	1.9359	0.0774485
XLOC_000331	NM_001077425	chr1:117581713-118477251	Cntnap5a	OB-SF	OB-SM	OK	3.18334	2.96617	-0.101937	-0.41173	0.49965	0.997025	no	OB-CF	OB-CM	OK	3.59525	3.05388	-0.235446	-0.978736	0.10335	0.841719	no	OB-SF	OB-CF	OK	3.18334	3.59525	0.175551	0.734736	0.22075	0.934755	no	OB-SM	OB-CM	OK	2.96617	3.05388	0.0420425	0.16874	0.78225	0.997903	no	OB-SM	OB-CF	OK	2.96617	3.59525	0.277488
XLOC_000332	NM_026472	chr1:120218419-120230408	Mki67ip	OB-SF	OB-SM	OK	26.0975	25.8258	-0.0150977	-0.0914141	0.88425	0.997903	no	OB-CF	OB-CM	OK	28.3369	27.6933	-0.0331447	-0.204127	0.74365	0.997903	no	OB-SF	OB-CF	OK	26.0975	28.3369	0.118771	0.727037	0.24625	0.945009	no	OB-SM	OB-CM	OK	25.8258	27.6933	0.100724	0.613503	0.3228	0.966558	no	OB-SM	OB-CF	OK	25.8258	28.3369	0.133868
XLOC_000333	NM_001081276,NM_029709,NM_177548	chr1:120285634-120506039	Clasp1	OB-SF	OB-SM	OK	18.4315	19.9451	0.113866	0.687081	0.23995	0.942979	no	OB-CF	OB-CM	OK	20.6703	18.5328	-0.15748	-0.948606	0.10425	0.843288	no	OB-SF	OB-CF	OK	18.4315	20.6703	0.16539	0.99624	0.08725	0.817611	no	OB-SM	OB-CM	OK	19.9451	18.5328	-0.105956	-0.639359	0.2792	0.957513	no	OB-SM	OB-CF	OK	19.9451	20.6703	0.0515242
XLOC_000334	NM_023755	chr1:120524521-120581745	Tfcp2l1	OB-SF	OB-SM	OK	1.50391	1.47477	-0.0282319	-0.118125	0.83875	0.997903	no	OB-CF	OB-CM	OK	1.79707	1.43925	-0.32033	-1.37816	0.0199	0.585213	no	OB-SF	OB-CF	OK	1.50391	1.79707	0.256921	1.11265	0.05905	0.759418	no	OB-SM	OB-CM	OK	1.47477	1.43925	-0.0351774	-0.146284	0.8039	0.997903	no	OB-SM	OB-CF	OK	1.47477	1.79707	0.285153
XLOC_000335	NM_146103	chr1:121422730-121425560	Tmem185b	OB-SF	OB-SM	OK	7.27271	8.2266	0.177804	0.853772	0.1574	0.899015	no	OB-CF	OB-CM	OK	6.5198	6.64519	0.0274835	0.131221	0.8304	0.997903	no	OB-SF	OB-CF	OK	7.27271	6.5198	-0.157664	-0.749839	0.21735	0.932274	no	OB-SM	OB-CM	OK	8.2266	6.64519	-0.307985	-1.48477	0.014	0.524946	no	OB-SM	OB-CF	OK	8.2266	6.5198	-0.335468
XLOC_000336	NM_001012322	chr1:121903556-121960109	Sctr	OB-SF	OB-SM	NOTEST	0	0.0233212	inf	0	1	1	no	OB-CF	OB-CM	NOTEST	0.0244053	0.022716	-0.103485	0	1	1	no	OB-SF	OB-CF	NOTEST	0	0.0244053	inf	0	1	1	no	OB-SM	OB-CM	NOTEST	0.0233212	0.022716	-0.0379347	0	1	1	no	OB-SM	OB-CF	NOTEST	0.0233212	0.0244053	0.0655506
XLOC_000337	NM_001172074,NM_028439	chr1:122017763-122084766	3110009E18Rik	OB-SF	OB-SM	OK	3.318	4.76927	0.523453	0.724478	0.18115	0.908345	no	OB-CF	OB-CM	OK	3.03134	4.47212	0.561005	0.764017	0.1777	0.906296	no	OB-SF	OB-CF	OK	3.318	3.03134	-0.130361	-0.16076	0.76475	0.997903	no	OB-SM	OB-CM	OK	4.76927	4.47212	-0.0928089	-0.14608	0.79485	0.997903	no	OB-SM	OB-CF	OK	4.76927	3.03134	-0.653814
XLOC_000338	NM_207233	chr1:122237158-122239751	C1ql2	OB-SF	OB-SM	NOTEST	0.428473	0.440451	0.0397798	0	1	1	no	OB-CF	OB-CM	NOTEST	0.537806	0.252928	-1.08836	0	1	1	no	OB-SF	OB-CF	NOTEST	0.428473	0.537806	0.327882	0	1	1	no	OB-SM	OB-CM	NOTEST	0.440451	0.252928	-0.800256	0	1	1	no	OB-SM	OB-CF	NOTEST	0.440451	0.537806	0.288102
XLOC_000339	NM_010133	chr1:122499063-122504568	En1	OB-SF	OB-SM	NOTEST	0	0	0	0	1	1	no	OB-CF	OB-CM	NOTEST	0	0	0	0	1	1	no	OB-SF	OB-CF	NOTEST	0	0	0	0	1	1	no	OB-SM	OB-CM	NOTEST	0	0	0	0	1	1	no	OB-SM	OB-CF	NOTEST	0	0	0
XLOC_000340	NR_038008	chr1:122983981-123017552	B230209K01Rik	OB-SF	OB-SM	OK	1.29445	1.44848	0.162209	0.32055	0.62425	0.997903	no	OB-CF	OB-CM	OK	0.904721	1.07953	0.254855	0.429808	0.5319	0.997903	no	OB-SF	OB-CF	OK	1.29445	0.904721	-0.516789	-0.909701	0.18875	0.915034	no	OB-SM	OB-CM	OK	1.44848	1.07953	-0.424144	-0.794583	0.22265	0.935906	no	OB-SM	OB-CF	OK	1.44848	0.904721	-0.678998
XLOC_000341	NM_001025156,NM_029955	chr1:123327643-123403037	Ccdc93	OB-SF	OB-SM	OK	6.89166	6.83073	-0.0128126	-0.0724632	0.8978	0.997903	no	OB-CF	OB-CM	OK	7.38567	6.95799	-0.0860591	-0.49373	0.3953	0.984279	no	OB-SF	OB-CF	OK	6.89166	7.38567	0.0998763	0.57317	0.3174	0.965854	no	OB-SM	OB-CM	OK	6.83073	6.95799	0.0266298	0.150565	0.79445	0.997903	no	OB-SM	OB-CF	OK	6.83073	7.38567	0.112689
XLOC_000342	NM_028787	chr1:127457592-127492261	Slc35f5	OB-SF	OB-SM	OK	6.90591	6.38512	-0.113118	-0.526837	0.3895	0.981766	no	OB-CF	OB-CM	OK	7.04426	6.72026	-0.0679312	-0.320785	0.60015	0.997903	no	OB-SF	OB-CF	OK	6.90591	7.04426	0.0286167	0.135756	0.8242	0.997903	no	OB-SM	OB-CM	OK	6.38512	6.72026	0.0738031	0.342215	0.5783	0.997903	no	OB-SM	OB-CF	OK	6.38512	7.04426	0.141734
XLOC_000343	NM_027677	chr1:127573572-127808791	Gpr39	OB-SF	OB-SM	NOTEST	0	0.016792	inf	0	1	1	no	OB-CF	OB-CM	NOTEST	0	0	0	0	1	1	no	OB-SF	OB-CF	NOTEST	0	0	0	0	1	1	no	OB-SM	OB-CM	NOTEST	0.016792	0	#NAME?	0	1	1	no	OB-SM	OB-CF	NOTEST	0.016792	0	#NAME?
XLOC_000344	NM_145128	chr1:129101562-129379549	Mgat5	OB-SF	OB-SM	OK	25.511	23.6736	-0.107842	-0.641253	0.2867	0.960092	no	OB-CF	OB-CM	OK	24.235	23.8301	-0.024306	-0.1469	0.80915	0.997903	no	OB-SF	OB-CF	OK	25.511	24.235	-0.0740263	-0.444803	0.4592	0.991592	no	OB-SM	OB-CM	OK	23.6736	23.8301	0.00950997	0.0568714	0.9246	0.997903	no	OB-SM	OB-CF	OK	23.6736	24.235	0.0338159
XLOC_000345	NM_001033041	chr1:129625989-129670631	Acmsd	OB-SF	OB-SM	NOTEST	0.0202826	0.0198176	-0.0334583	0	1	1	no	OB-CF	OB-CM	NOTEST	0	0	0	0	1	1	no	OB-SF	OB-CF	NOTEST	0.0202826	0	#NAME?	0	1	1	no	OB-SM	OB-CM	NOTEST	0.0198176	0	#NAME?	0	1	1	no	OB-SM	OB-CF	NOTEST	0.0198176	0	#NAME?
XLOC_000346	NM_028399	chr1:129670740-129701414	Ccnt2	OB-SF	OB-SM	OK	25.7731	24.9085	-0.0492254	-0.29751	0.6222	0.997903	no	OB-CF	OB-CM	OK	26.3924	25.953	-0.0242247	-0.147194	0.80175	0.997903	no	OB-SF	OB-CF	OK	25.7731	26.3924	0.0342595	0.208058	0.7237	0.997903	no	OB-SM	OB-CM	OK	24.9085	25.953	0.0592602	0.358345	0.55105	0.997903	no	OB-SM	OB-CF	OK	24.9085	26.3924	0.0834849
XLOC_000347	NM_178690	chr1:129765349-129840453	Rab3gap1	OB-SF	OB-SM	OK	44.6068	42.3335	-0.0754622	-0.485905	0.4129	0.986876	no	OB-CF	OB-CM	OK	43.793	44.743	0.0309608	0.199758	0.7331	0.997903	no	OB-SF	OB-CF	OK	44.6068	43.793	-0.0265618	-0.171318	0.772	0.997903	no	OB-SM	OB-CM	OK	42.3335	44.743	0.0798612	0.514403	0.37875	0.979838	no	OB-SM	OB-CF	OK	42.3335	43.793	0.0489004
XLOC_000348	NM_181750	chr1:129999882-130134312	R3hdm1	OB-SF	OB-SM	OK	28.7444	26.5129	-0.116585	-0.704143	0.21975	0.934605	no	OB-CF	OB-CM	OK	29.2489	25.0561	-0.223218	-1.34293	0.01955	0.582091	no	OB-SF	OB-CF	OK	28.7444	29.2489	0.0250988	0.151929	0.78815	0.997903	no	OB-SM	OB-CM	OK	26.5129	25.0561	-0.0815348	-0.489451	0.39765	0.984446	no	OB-SM	OB-CF	OK	26.5129	29.2489	0.141684
XLOC_000349	NR_029543	chr1:129999882-130134312	Mir128-1	OB-SF	OB-SM	NOTEST	0	0	0	0	1	1	no	OB-CF	OB-CM	NOTEST	0	0	0	0	1	1	no	OB-SF	OB-CF	NOTEST	0	0	0	0	1	1	no	OB-SM	OB-CM	NOTEST	0	0	0	0	1	1	no	OB-SM	OB-CF	NOTEST	0	0	0
XLOC_000350	NM_026390	chr1:130140757-130175954	Ubxn4	OB-SF	OB-SM	OK	32.9046	30.6988	-0.100109	-0.628123	0.29685	0.963591	no	OB-CF	OB-CM	OK	31.8982	32.851	0.0424635	0.266908	0.6614	0.997903	no	OB-SF	OB-CF	OK	32.9046	31.8982	-0.0448153	-0.281774	0.6322	0.997903	no	OB-SM	OB-CM	OK	30.6988	32.851	0.0977575	0.613185	0.3067	0.965045	no	OB-SM	OB-CF	OK	30.6988	31.8982	0.055294
XLOC_000351	NM_172485	chr1:131169880-132115855	Thsd7b	OB-SF	OB-SM	OK	8.11733	8.08787	-0.00524427	-0.0303956	0.9577	0.997903	no	OB-CF	OB-CM	OK	7.45961	7.46668	0.00136723	0.00779617	0.99305	0.997965	no	OB-SF	OB-CF	OK	8.11733	7.45961	-0.121905	-0.701458	0.2344	0.940642	no	OB-SM	OB-CM	OK	8.08787	7.46668	-0.115294	-0.662117	0.2536	0.94655	no	OB-SM	OB-CF	OK	8.08787	7.45961	-0.116661
XLOC_000352	NM_178691	chr1:132585619-132625830	Yod1	OB-SF	OB-SM	OK	13.7711	13.1867	-0.062551	-0.204561	0.7242	0.997903	no	OB-CF	OB-CM	OK	14.209	12.4741	-0.187876	-0.603042	0.29375	0.962511	no	OB-SF	OB-CF	OK	13.7711	14.209	0.0451691	0.147877	0.79745	0.997903	no	OB-SM	OB-CM	OK	13.1867	12.4741	-0.0801562	-0.257016	0.64805	0.997903	no	OB-SM	OB-CF	OK	13.1867	14.209	0.10772
XLOC_000353	NM_177604	chr1:132628552-132641199	AA986860	OB-SF	OB-SM	OK	1.35755	1.47875	0.123375	0.327631	0.5772	0.997903	no	OB-CF	OB-CM	OK	0.949055	1.10696	0.222042	0.498785	0.39695	0.984386	no	OB-SF	OB-CF	OK	1.35755	0.949055	-0.516444	-1.21124	0.04785	0.727284	no	OB-SM	OB-CM	OK	1.47875	1.10696	-0.417778	-1.05044	0.0773	0.802157	no	OB-SM	OB-CF	OK	1.47875	0.949055	-0.639819
XLOC_000354	NM_001170632,NM_144960	chr1:132697478-132711317	Fcamr	OB-SF	OB-SM	NOTEST	0	0.0765872	inf	0	1	1	no	OB-CF	OB-CM	NOTEST	0	0	0	0	1	1	no	OB-SF	OB-CF	NOTEST	0	0	0	0	1	1	no	OB-SM	OB-CM	NOTEST	0.0765872	0	#NAME?	0	1	1	no	OB-SM	OB-CF	NOTEST	0.0765872	0	#NAME?
XLOC_000355	NM_011082	chr1:132723260-132748826	Pigr	OB-SF	OB-SM	NOTEST	0.0133693	0.0568125	2.08728	0	1	1	no	OB-CF	OB-CM	NOTEST	0.0391549	0.033928	-0.206714	0	1	1	no	OB-SF	OB-CF	NOTEST	0.0133693	0.0391549	1.55027	0	1	1	no	OB-SM	OB-CM	NOTEST	0.0568125	0.033928	-0.743731	0	1	1	no	OB-SM	OB-CF	NOTEST	0.0568125	0.0391549	-0.537017
XLOC_000356	NM_026976	chr1:132762353-132777367	Faim3	OB-SF	OB-SM	NOTEST	0	0.0591566	inf	0	1	1	no	OB-CF	OB-CM	NOTEST	0	0.0638949	inf	0	1	1	no	OB-SF	OB-CF	NOTEST	0	0	0	0	1	1	no	OB-SM	OB-CM	NOTEST	0.0591566	0.0638949	0.111163	0	1	1	no	OB-SM	OB-CF	NOTEST	0.0591566	0	#NAME?
XLOC_000357	NM_010548	chr1:132916421-132921547	Il10	OB-SF	OB-SM	NOTEST	0	0.137351	inf	0	1	1	no	OB-CF	OB-CM	NOTEST	0	0	0	0	1	1	no	OB-SF	OB-CF	NOTEST	0	0	0	0	1	1	no	OB-SM	OB-CM	NOTEST	0.137351	0	#NAME?	0	1	1	no	OB-SM	OB-CF	NOTEST	0.137351	0	#NAME?
XLOC_000358	NM_001136070,NM_010709	chr1:133049783-133070048	Eif2d	OB-SF	OB-SM	OK	10.8749	11.1083	0.0306385	0.13797	0.81325	0.997903	no	OB-CF	OB-CM	OK	12.1544	11.8846	-0.0323785	-0.148063	0.7968	0.997903	no	OB-SF	OB-CF	OK	10.8749	12.1544	0.160478	0.729439	0.20435	0.925431	no	OB-SM	OB-CM	OK	11.1083	11.8846	0.0974612	0.441486	0.441	0.988785	no	OB-SM	OB-CF	OK	11.1083	12.1544	0.12984
XLOC_000359	NM_175382	chr1:133424565-133436449	Fam72a	OB-SF	OB-SM	NOTEST	0.354531	0.405351	0.19326	0	1	1	no	OB-CF	OB-CM	NOTEST	0.312525	0.550409	0.816531	0	1	1	no	OB-SF	OB-CF	NOTEST	0.354531	0.312525	-0.181938	0	1	1	no	OB-SM	OB-CM	NOTEST	0.405351	0.550409	0.441333	0	1	1	no	OB-SM	OB-CF	NOTEST	0.405351	0.312525	-0.375198
XLOC_000360	NM_011924	chr1:133495690-133508577	Avpr1b	OB-SF	OB-SM	NOTEST	0	0	0	0	1	1	no	OB-CF	OB-CM	NOTEST	0	0	0	0	1	1	no	OB-SF	OB-CF	NOTEST	0	0	0	0	1	1	no	OB-SM	OB-CM	NOTEST	0	0	0	0	1	1	no	OB-SM	OB-CF	NOTEST	0	0	0
XLOC_000361	NM_007799	chr1:133534890-133572084	Ctse	OB-SF	OB-SM	NOTEST	0	0.0426344	inf	0	1	1	no	OB-CF	OB-CM	NOTEST	0.152535	0.0466771	-1.70836	0	1	1	no	OB-SF	OB-CF	NOTEST	0	0.152535	inf	0	1	1	no	OB-SM	OB-CM	NOTEST	0.0426344	0.0466771	0.130697	0	1	1	no	OB-SM	OB-CF	NOTEST	0.0426344	0.152535	1.83905
XLOC_000362	NM_145509	chr1:133585271-133610041	5430435G22Rik	OB-SF	OB-SM	OK	1.41322	1.13131	-0.320996	-0.752351	0.22305	0.935906	no	OB-CF	OB-CM	OK	1.09764	1.44588	0.397542	0.926738	0.1293	0.873023	no	OB-SF	OB-CF	OK	1.41322	1.09764	-0.364578	-0.839245	0.1626	0.903044	no	OB-SM	OB-CM	OK	1.13131	1.44588	0.353961	0.840532	0.17495	0.905241	no	OB-SM	OB-CF	OK	1.13131	1.09764	-0.0435816
XLOC_000363	NM_177243	chr1:133640598-133666982	Slc26a9	OB-SF	OB-SM	NOTEST	0.012188	0	#NAME?	0	1	1	no	OB-CF	OB-CM	NOTEST	0	0	0	0	1	1	no	OB-SF	OB-CF	NOTEST	0.012188	0	#NAME?	0	1	1	no	OB-SM	OB-CM	NOTEST	0	0	0	0	1	1	no	OB-SM	OB-CF	NOTEST	0	0	0
XLOC_000364	NM_178079	chr1:133693971-133714692	Pm20d1	OB-SF	OB-SM	OK	1.03331	1.05577	0.0310273	0.0783383	0.9027	0.997903	no	OB-CF	OB-CM	OK	1.38689	1.0738	-0.369123	-0.994587	0.09935	0.835841	no	OB-SF	OB-CF	OK	1.03331	1.38689	0.42458	1.13227	0.05895	0.759293	no	OB-SM	OB-CM	OK	1.05577	1.0738	0.0244294	0.0622519	0.9026	0.997903	no	OB-SM	OB-CF	OK	1.05577	1.38689	0.393552
XLOC_000365	NM_173865	chr1:133724588-133745440	Slc41a1	OB-SF	OB-SM	OK	10.5304	11.1016	0.0762027	0.445061	0.4554	0.990939	no	OB-CF	OB-CM	OK	11.1778	10.8721	-0.0400098	-0.234554	0.6862	0.997903	no	OB-SF	OB-CF	OK	10.5304	11.1778	0.0860751	0.503328	0.40065	0.984557	no	OB-SM	OB-CM	OK	11.1016	10.8721	-0.0301374	-0.176464	0.76775	0.997903	no	OB-SM	OB-CF	OK	11.1016	11.1778	0.0098724
XLOC_000366	NM_144875	chr1:133763853-133769464	Rab7l1	OB-SF	OB-SM	OK	4.37856	4.29844	-0.0266437	-0.0829546	0.91255	0.997903	no	OB-CF	OB-CM	OK	4.3284	4.27041	-0.0194607	-0.0610089	0.91215	0.997903	no	OB-SF	OB-CF	OK	4.37856	4.3284	-0.0166228	-0.052353	0.92605	0.997903	no	OB-SM	OB-CM	OK	4.29844	4.27041	-0.00943985	-0.0292586	0.9709	0.997903	no	OB-SM	OB-CF	OK	4.29844	4.3284	0.0100209
XLOC_000367	NM_001145804,NM_175294	chr1:133807034-133832898	Nucks1	OB-SF	OB-SM	OK	69.1233	69.5727	0.0093484	0.0602524	0.91485	0.997903	no	OB-CF	OB-CM	OK	71.6408	71.5593	-0.00164203	-0.0105712	0.98625	0.997903	no	OB-SF	OB-CF	OK	69.1233	71.6408	0.0516093	0.332636	0.5621	0.997903	no	OB-SM	OB-CM	OK	69.5727	71.5593	0.0406188	0.261497	0.6492	0.997903	no	OB-SM	OB-CF	OK	69.5727	71.6408	0.0422609
XLOC_000368	NM_001177628,NM_145977	chr1:133859543-133879541	Slc45a3	OB-SF	OB-SM	NOTEST	0.438119	0.391408	-0.162648	0	1	1	no	OB-CF	OB-CM	NOTEST	0.258731	0.593618	1.19808	0	1	1	no	OB-SF	OB-CF	NOTEST	0.438119	0.258731	-0.759869	0	1	1	no	OB-SM	OB-CM	NOTEST	0.391408	0.593618	0.600862	0	1	1	no	OB-SM	OB-CF	NOTEST	0.391408	0.258731	-0.59722
XLOC_000369	NM_007923	chr1:133904181-133922261	Elk4	OB-SF	OB-SM	OK	5.39314	5.10923	-0.0780217	-0.365037	0.54115	0.997903	no	OB-CF	OB-CM	OK	4.8008	4.92011	0.035415	0.165006	0.7828	0.997903	no	OB-SF	OB-CF	OK	5.39314	4.8008	-0.167852	-0.783986	0.1881	0.914523	no	OB-SM	OB-CM	OK	5.10923	4.92011	-0.0544154	-0.253964	0.66955	0.997903	no	OB-SM	OB-CF	OK	5.10923	4.8008	-0.0898304
XLOC_000370	NM_001033250	chr1:134088012-134153959	Lemd1	OB-SF	OB-SM	OK	1.79817	2.09801	0.222491	0.351558	0.5216	0.997903	no	OB-CF	OB-CM	OK	1.45495	2.429	0.739386	1.11438	0.05065	0.734756	no	OB-SF	OB-CF	OK	1.79817	1.45495	-0.305558	-0.434811	0.43925	0.988785	no	OB-SM	OB-CM	OK	2.09801	2.429	0.211337	0.35881	0.50965	0.997895	no	OB-SM	OB-CF	OK	2.09801	1.45495	-0.528049
XLOC_000371	NR_029777	chr1:134088012-134153959	Mir135b	OB-SF	OB-SM	NOTEST	0	0	0	0	1	1	no	OB-CF	OB-CM	NOTEST	0	0	0	0	1	1	no	OB-SF	OB-CF	NOTEST	0	0	0	0	1	1	no	OB-SM	OB-CM	NOTEST	0	0	0	0	1	1	no	OB-SM	OB-CF	NOTEST	0	0	0
XLOC_000372	NM_144810	chr1:134195202-134203934	Klhdc8a	OB-SF	OB-SM	OK	5.18811	5.10359	-0.0236966	-0.111754	0.85135	0.997903	no	OB-CF	OB-CM	OK	5.1143	5.28419	0.0471437	0.223104	0.7072	0.997903	no	OB-SF	OB-CF	OK	5.18811	5.1143	-0.0206704	-0.0975846	0.8676	0.997903	no	OB-SM	OB-CM	OK	5.10359	5.28419	0.0501699	0.237174	0.69	0.997903	no	OB-SM	OB-CF	OK	5.10359	5.1143	0.00302624
XLOC_000373	NM_001195025,NM_028778	chr1:134212701-134230065	Nuak2	OB-SF	OB-SM	NOTEST	0.169351	0.292076	0.786326	0	1	1	no	OB-CF	OB-CM	NOTEST	0.26905	0.341606	0.344457	0	1	1	no	OB-SF	OB-CF	NOTEST	0.169351	0.26905	0.667858	0	1	1	no	OB-SM	OB-CM	NOTEST	0.292076	0.341606	0.225989	0	1	1	no	OB-SM	OB-CF	NOTEST	0.292076	0.26905	-0.118467
XLOC_000374	NM_172516	chr1:134314029-134363536	Dstyk	OB-SF	OB-SM	OK	25.8172	24.9152	-0.0513088	-0.323468	0.5815	0.997903	no	OB-CF	OB-CM	OK	25.6708	26.7787	0.0609595	0.385097	0.50705	0.997558	no	OB-SF	OB-CF	OK	25.8172	25.6708	-0.00820559	-0.0518142	0.92995	0.997903	no	OB-SM	OB-CM	OK	24.9152	26.7787	0.104063	0.656334	0.26105	0.950263	no	OB-SM	OB-CF	OK	24.9152	25.6708	0.0431032
XLOC_000375	NM_172517	chr1:134373943-134402242	Rbbp5	OB-SF	OB-SM	OK	12.3424	13.1813	0.0948725	0.547551	0.35585	0.973514	no	OB-CF	OB-CM	OK	12.9871	12.455	-0.0603616	-0.348667	0.56535	0.997903	no	OB-SF	OB-CF	OK	12.3424	12.9871	0.0734653	0.423452	0.4746	0.993339	no	OB-SM	OB-CM	OK	13.1813	12.455	-0.0817688	-0.472936	0.4276	0.988225	no	OB-SM	OB-CF	OK	13.1813	12.9871	-0.0214072
XLOC_000376	NM_029025	chr1:134402806-134405216	Tmem81	OB-SF	OB-SM	OK	1.82157	2.24712	0.3029	0.758691	0.22765	0.937196	no	OB-CF	OB-CM	OK	2.14893	1.95754	-0.134577	-0.342304	0.59085	0.997903	no	OB-SF	OB-CF	OK	1.82157	2.14893	0.238436	0.59081	0.34275	0.970626	no	OB-SM	OB-CM	OK	2.24712	1.95754	-0.199041	-0.512068	0.4213	0.988225	no	OB-SM	OB-CF	OK	2.24712	2.14893	-0.0644636
XLOC_000377	NR_045892	chr1:134461266-134638374	Gm10538	OB-SF	OB-SM	NOTEST	0	0	0	0	1	1	no	OB-CF	OB-CM	NOTEST	0	0	0	0	1	1	no	OB-SF	OB-CF	NOTEST	0	0	0	0	1	1	no	OB-SM	OB-CM	NOTEST	0	0	0	0	1	1	no	OB-SM	OB-CF	NOTEST	0	0	0
XLOC_000378	NM_010732	chr1:134776931-134836582	Lrrn2	OB-SF	OB-SM	OK	3.64189	3.67552	0.0132581	0.0541804	0.92185	0.997903	no	OB-CF	OB-CM	OK	3.67491	3.07475	-0.257237	-1.01793	0.0932	0.827407	no	OB-SF	OB-CF	OK	3.64189	3.67491	0.0130194	0.0529996	0.9223	0.997903	no	OB-SM	OB-CM	OK	3.67552	3.07475	-0.257476	-1.02261	0.091	0.824497	no	OB-SM	OB-CF	OK	3.67552	3.67491	-0.000238675
XLOC_000379	NM_001099276	chr1:134942588-135005265	Pik3c2b	OB-SF	OB-SM	OK	3.40588	3.58445	0.073722	0.365618	0.525	0.997903	no	OB-CF	OB-CM	OK	3.2905	2.96302	-0.151236	-0.726489	0.2121	0.930191	no	OB-SF	OB-CF	OK	3.40588	3.2905	-0.0497216	-0.24338	0.6725	0.997903	no	OB-SM	OB-CM	OK	3.58445	2.96302	-0.27468	-1.33622	0.0205	0.589808	no	OB-SM	OB-CF	OK	3.58445	3.2905	-0.123444
XLOC_000380	NM_133819	chr1:135027742-135036377	Ppp1r15b	OB-SF	OB-SM	OK	18.2227	17.9651	-0.0205375	-0.124334	0.83095	0.997903	no	OB-CF	OB-CM	OK	18.972	18.1859	-0.0610517	-0.370428	0.5192	0.997903	no	OB-SF	OB-CF	OK	18.2227	18.972	0.0581346	0.352736	0.5477	0.997903	no	OB-SM	OB-CM	OK	17.9651	18.1859	0.0176204	0.106671	0.85705	0.997903	no	OB-SM	OB-CF	OK	17.9651	18.972	0.0786721
XLOC_000381	NM_001160268,NM_182930	chr1:135142673-135200012	Plekha6	OB-SF	OB-SM	OK	2.17561	2.63548	0.276647	1.20263	0.03625	0.680957	no	OB-CF	OB-CM	OK	2.33111	2.08923	-0.158048	-0.68383	0.23795	0.941718	no	OB-SF	OB-CF	OK	2.17561	2.33111	0.0995971	0.42759	0.45415	0.990939	no	OB-SM	OB-CM	OK	2.63548	2.08923	-0.335097	-1.4684	0.01045	0.484146	no	OB-SM	OB-CF	OK	2.63548	2.33111	-0.177049
XLOC_000382	NM_026680	chr1:135206399-135219603	Golt1a	OB-SF	OB-SM	NOTEST	0	0	0	0	1	1	no	OB-CF	OB-CM	NOTEST	0.069601	0	#NAME?	0	1	1	no	OB-SF	OB-CF	NOTEST	0	0.069601	inf	0	1	1	no	OB-SM	OB-CM	NOTEST	0	0	0	0	1	1	no	OB-SM	OB-CF	NOTEST	0	0.069601	inf
XLOC_000383	NM_178260	chr1:135223788-135226299	Kiss1	OB-SF	OB-SM	NOTEST	0	0.248761	inf	0	1	1	no	OB-CF	OB-CM	NOTEST	0	0.138397	inf	0	1	1	no	OB-SF	OB-CF	NOTEST	0	0	0	0	1	1	no	OB-SM	OB-CM	NOTEST	0.248761	0.138397	-0.845948	0	1	1	no	OB-SM	OB-CF	NOTEST	0.248761	0	#NAME?
XLOC_000384	NM_031192,NM_031193	chr1:135247142-135256900	Ren1	OB-SF	OB-SM	NOTEST	0.112447	0.032554	-1.78835	0	1	1	no	OB-CF	OB-CM	NOTEST	0	0.102949	inf	0	1	1	no	OB-SF	OB-CF	NOTEST	0.112447	0	#NAME?	0	1	1	no	OB-SM	OB-CM	NOTEST	0.032554	0.102949	1.66102	0	1	1	no	OB-SM	OB-CF	NOTEST	0.032554	0	#NAME?
XLOC_000385	NM_175443	chr1:135260148-135276895	Etnk2	OB-SF	OB-SM	OK	0.826072	0.848002	0.0378001	0.0682736	0.9155	0.997903	no	OB-CF	OB-CM	OK	0.748624	1.11052	0.568921	1.05469	0.07565	0.797695	no	OB-SF	OB-CF	OK	0.826072	0.748624	-0.142027	-0.245588	0.6749	0.997903	no	OB-SM	OB-CM	OK	0.848002	1.11052	0.389093	0.758624	0.2136	0.930628	no	OB-SM	OB-CF	OK	0.848002	0.748624	-0.179827
XLOC_000386	NM_021355	chr1:135934091-135944854	Fmod	OB-SF	OB-SM	OK	3.94793	4.77438	0.274219	1.13293	0.06845	0.782682	no	OB-CF	OB-CM	OK	4.38669	4.62273	0.0756123	0.316856	0.59785	0.997903	no	OB-SF	OB-CF	OK	3.94793	4.38669	0.152035	0.619649	0.3057	0.964031	no	OB-SM	OB-CM	OK	4.77438	4.62273	-0.0465712	-0.197985	0.7434	0.997903	no	OB-SM	OB-CF	OK	4.77438	4.38669	-0.122184
XLOC_000387	NM_027979	chr1:136007818-136048013	Chit1	OB-SF	OB-SM	NOTEST	0	0.0264932	inf	0	1	1	no	OB-CF	OB-CM	NOTEST	0.0277413	0.117969	2.0883	0	1	1	no	OB-SF	OB-CF	NOTEST	0	0.0277413	inf	0	1	1	no	OB-SM	OB-CM	NOTEST	0.0264932	0.117969	2.15471	0	1	1	no	OB-SM	OB-CF	NOTEST	0.0264932	0.0277413	0.0664132
XLOC_000388	NM_007695	chr1:136078980-136086608	Chi3l1	OB-SF	OB-SM	OK	12.4394	12.5651	0.0145067	0.0714194	0.90945	0.997903	no	OB-CF	OB-CM	OK	12.0083	14.3292	0.254923	1.27614	0.0424	0.708158	no	OB-SF	OB-CF	OK	12.4394	12.0083	-0.0508826	-0.250622	0.6878	0.997903	no	OB-SM	OB-CM	OK	12.5651	14.3292	0.189534	0.948348	0.13165	0.8738	no	OB-SM	OB-CF	OK	12.5651	12.0083	-0.0653892
XLOC_000389	NM_016749	chr1:136090024-136132008	Mybph	OB-SF	OB-SM	NOTEST	0.0260383	0.0964439	1.88906	0	1	1	no	OB-CF	OB-CM	NOTEST	0.0257713	0.129762	2.33203	0	1	1	no	OB-SF	OB-CF	NOTEST	0.0260383	0.0257713	-0.0148704	0	1	1	no	OB-SM	OB-CM	NOTEST	0.0964439	0.129762	0.428106	0	1	1	no	OB-SM	OB-CF	NOTEST	0.0964439	0.0257713	-1.90393
XLOC_000390	NM_031189	chr1:136186580-136189125	Myog	OB-SF	OB-SM	NOTEST	0	0.0918287	inf	0	1	1	no	OB-CF	OB-CM	NOTEST	0	0	0	0	1	1	no	OB-SF	OB-CF	NOTEST	0	0	0	0	1	1	no	OB-SM	OB-CM	NOTEST	0.0918287	0	#NAME?	0	1	1	no	OB-SM	OB-CF	NOTEST	0.0918287	0	#NAME?
XLOC_000391	NM_173771	chr1:136282516-136287560	4933406M09Rik	OB-SF	OB-SM	NOTEST	0	0	0	0	1	1	no	OB-CF	OB-CM	NOTEST	0	0	0	0	1	1	no	OB-SF	OB-CF	NOTEST	0	0	0	0	1	1	no	OB-SM	OB-CM	NOTEST	0	0	0	0	1	1	no	OB-SM	OB-CF	NOTEST	0	0	0
XLOC_000392	NM_028057	chr1:136302566-136308315	Cyb5r1	OB-SF	OB-SM	OK	7.55656	6.58914	-0.197639	-0.816166	0.20465	0.925441	no	OB-CF	OB-CM	OK	7.84957	6.667	-0.235576	-0.985554	0.126	0.870184	no	OB-SF	OB-CF	OK	7.55656	7.84957	0.0548832	0.234697	0.7151	0.997903	no	OB-SM	OB-CM	OK	6.58914	6.667	0.0169467	0.0685647	0.91345	0.997903	no	OB-SM	OB-CF	OK	6.58914	7.84957	0.252522
XLOC_000393	NM_028320	chr1:136312043-136328918	Adipor1	OB-SF	OB-SM	OK	62.7712	60.9627	-0.0421763	-0.273826	0.66725	0.997903	no	OB-CF	OB-CM	OK	58.9868	64.3218	0.124916	0.811468	0.1965	0.921276	no	OB-SF	OB-CF	OK	62.7712	58.9868	-0.0897101	-0.581938	0.3494	0.972813	no	OB-SM	OB-CM	OK	60.9627	64.3218	0.0773826	0.503113	0.42075	0.988225	no	OB-SM	OB-CF	OK	60.9627	58.9868	-0.0475338
XLOC_000394	NM_153128	chr1:136352131-136387450	Klhl12	OB-SF	OB-SM	OK	22.0783	21.5376	-0.0357721	-0.219132	0.7147	0.997903	no	OB-CF	OB-CM	OK	21.6898	21.7312	0.00275427	0.0169062	0.97915	0.997903	no	OB-SF	OB-CF	OK	22.0783	21.6898	-0.0256154	-0.157337	0.79255	0.997903	no	OB-SM	OB-CM	OK	21.5376	21.7312	0.0129109	0.0790371	0.89365	0.997903	no	OB-SM	OB-CF	OK	21.5376	21.6898	0.0101567
XLOC_000395	NM_145510	chr1:136391236-136404461	Rabif	OB-SF	OB-SM	OK	14.8969	14.5398	-0.0350039	-0.184215	0.76695	0.997903	no	OB-CF	OB-CM	OK	16.4671	14.8995	-0.144321	-0.772486	0.21675	0.932164	no	OB-SF	OB-CF	OK	14.8969	16.4671	0.144573	0.774321	0.20895	0.928016	no	OB-SM	OB-CM	OK	14.5398	14.8995	0.0352555	0.185426	0.77005	0.997903	no	OB-SM	OB-CF	OK	14.5398	16.4671	0.179577
XLOC_000396	NM_152895	chr1:136456754-136529455	Kdm5b	OB-SF	OB-SM	OK	22.5118	23.4046	0.0561115	0.350555	0.5435	0.997903	no	OB-CF	OB-CM	OK	24.3823	22.5111	-0.115201	-0.721017	0.2208	0.934771	no	OB-SF	OB-CF	OK	22.5118	24.3823	0.115156	0.720631	0.21695	0.932248	no	OB-SM	OB-CM	OK	23.4046	22.5111	-0.0561557	-0.350884	0.54875	0.997903	no	OB-SM	OB-CF	OK	23.4046	24.3823	0.0590449
XLOC_000397	NM_009307	chr1:136543257-136645994	Syt2	OB-SF	OB-SM	OK	0.997791	0.621899	-0.682059	-1.44827	0.0226	0.604475	no	OB-CF	OB-CM	OK	0.710838	0.810677	0.189607	0.398079	0.51795	0.997903	no	OB-SF	OB-CF	OK	0.997791	0.710838	-0.489217	-1.08093	0.083	0.81165	no	OB-SM	OB-CM	OK	0.621899	0.810677	0.382448	0.774528	0.2056	0.92608	no	OB-SM	OB-CF	NOTEST	0.621899	0.710838	0.192842
XLOC_000398	NM_026024	chr1:136859153-136870714	Ube2t	OB-SF	OB-SM	OK	2.07032	1.59244	-0.378622	-0.715441	0.26165	0.950727	no	OB-CF	OB-CM	OK	1.173	1.51431	0.368458	0.565806	0.4115	0.986412	no	OB-SF	OB-CF	OK	2.07032	1.173	-0.819657	-1.32313	0.0584	0.757705	no	OB-SM	OB-CM	OK	1.59244	1.51431	-0.0725772	-0.128223	0.84765	0.997903	no	OB-SM	OB-CF	OK	1.59244	1.173	-0.441035
XLOC_000399	NM_177081	chr1:137029301-137041897	Ptpn7	OB-SF	OB-SM	NOTEST	0.0317727	0.0406007	0.353717	0	1	1	no	OB-CF	OB-CM	NOTEST	0.0603686	0.0435447	-0.471302	0	1	1	no	OB-SF	OB-CF	NOTEST	0.0317727	0.0603686	0.92601	0	1	1	no	OB-SM	OB-CM	NOTEST	0.0406007	0.0435447	0.100991	0	1	1	no	OB-SM	OB-CF	NOTEST	0.0406007	0.0603686	0.572293
XLOC_000400	NM_026823	chr1:137043410-137052845	Arl8a	OB-SF	OB-SM	OK	25.2282	26.7645	0.0852825	0.506157	0.42445	0.988225	no	OB-CF	OB-CM	OK	27.0337	23.3139	-0.213566	-1.25656	0.04665	0.72483	no	OB-SF	OB-CF	OK	25.2282	27.0337	0.0997205	0.592199	0.35045	0.973007	no	OB-SM	OB-CM	OK	26.7645	23.3139	-0.199128	-1.17092	0.06245	0.769843	no	OB-SM	OB-CF	OK	26.7645	27.0337	0.014438
XLOC_000401	NM_053106	chr1:137221389-137264642	Lmod1	OB-SF	OB-SM	NOTEST	0.272969	0.376202	0.462773	0	1	1	no	OB-CF	OB-CM	NOTEST	0.571783	0.474899	-0.267846	0	1	1	no	OB-SF	OB-CF	NOTEST	0.272969	0.571783	1.06673	0	1	1	no	OB-SM	OB-CM	NOTEST	0.376202	0.474899	0.336113	0	1	1	no	OB-SM	OB-CF	NOTEST	0.376202	0.571783	0.603959
XLOC_000402	NM_007791	chr1:137625773-137648806	Csrp1	OB-SF	OB-SM	OK	102.277	99.8958	-0.0339888	-0.230006	0.71645	0.997903	no	OB-CF	OB-CM	OK	101.987	105.925	0.0546553	0.371068	0.55495	0.997903	no	OB-SF	OB-CF	OK	102.277	101.987	-0.00409514	-0.0277549	0.96405	0.997903	no	OB-SM	OB-CM	OK	99.8958	105.925	0.0845489	0.573137	0.3628	0.976124	no	OB-SM	OB-CF	OK	99.8958	101.987	0.0298937
XLOC_000403	NM_013750	chr1:137662661-137665711	Phlda3	OB-SF	OB-SM	OK	11.856	12.6581	0.0944408	0.449965	0.4905	0.995448	no	OB-CF	OB-CM	OK	11.0162	11.1398	0.0160998	0.0760543	0.90005	0.997903	no	OB-SF	OB-CF	OK	11.856	11.0162	-0.106	-0.499513	0.4417	0.988785	no	OB-SM	OB-CM	OK	12.6581	11.1398	-0.184341	-0.880497	0.17085	0.903574	no	OB-SM	OB-CF	OK	12.6581	11.0162	-0.200441
XLOC_000404	NM_001112702,NM_021467	chr1:137695997-137707566	Tnni1	OB-SF	OB-SM	OK	1.50421	0.938134	-0.68114	-0.809921	0.14	0.883123	no	OB-CF	OB-CM	OK	1.25974	1.70879	0.439854	0.596526	0.2769	0.9566	no	OB-SF	OB-CF	OK	1.50421	1.25974	-0.255881	-0.333923	0.5343	0.997903	no	OB-SM	OB-CM	OK	0.938134	1.70879	0.865113	1.06185	0.0631	0.772453	no	OB-SM	OB-CF	OK	0.938134	1.25974	0.425259
XLOC_000405	NM_133664	chr1:137715174-137729918	Lad1	OB-SF	OB-SM	NOTEST	0.296349	0.274867	-0.10856	0	1	1	no	OB-CF	OB-CM	NOTEST	0.259445	0.170363	-0.606811	0	1	1	no	OB-SF	OB-CF	NOTEST	0.296349	0.259445	-0.191869	0	1	1	no	OB-SM	OB-CM	NOTEST	0.274867	0.170363	-0.690121	0	1	1	no	OB-SM	OB-CF	NOTEST	0.274867	0.259445	-0.0833095
XLOC_000406	NM_001130174,NM_001130175,NM_001130176,NM_001130177,NM_001130178,NM_001130179,NM_001130180,NM_001130181,NM_011619	chr1:137732962-137748838	Tnnt2	OB-SF	OB-SM	OK	1.48851	2.13444	0.51999	0.616501	0.10985	0.849352	no	OB-CF	OB-CM	OK	1.25243	1.53442	0.29297	0.291861	0.3983	0.984446	no	OB-SF	OB-CF	OK	1.48851	1.25243	-0.249143	-0.242244	0.48625	0.994954	no	OB-SM	OB-CM	OK	2.13444	1.53442	-0.476163	-0.585554	0.1286	0.871246	no	OB-SM	OB-CF	OK	2.13444	1.25243	-0.769133
XLOC_000407	NM_001160145,NM_001160146,NM_025439	chr1:137904795-137931607	Tmem9	OB-SF	OB-SM	OK	31.6776	34.098	0.106224	0.580269	0.30815	0.965408	no	OB-CF	OB-CM	OK	35.8562	36.4582	0.0240204	0.134548	0.8179	0.997903	no	OB-SF	OB-CF	OK	31.6776	35.8562	0.178759	0.980518	0.08565	0.814184	no	OB-SM	OB-CM	OK	34.098	36.4582	0.0965548	0.538531	0.35065	0.973007	no	OB-SM	OB-CF	OK	34.098	35.8562	0.0725344
XLOC_000408	NM_001081023,NM_014193	chr1:137949477-138016399	Cacna1s	OB-SF	OB-SM	OK	1.03971	1.08547	0.0621333	0.192718	0.7323	0.997903	no	OB-CF	OB-CM	OK	1.26632	1.00208	-0.337643	-1.06889	0.055	0.749251	no	OB-SF	OB-CF	OK	1.03971	1.26632	0.284465	0.902941	0.109	0.848426	no	OB-SM	OB-CM	OK	1.08547	1.00208	-0.115312	-0.356752	0.53	0.997903	no	OB-SM	OB-CF	OK	1.08547	1.26632	0.222332
XLOC_000409	NM_001039472	chr1:138027977-138074591	Kif21b	OB-SF	OB-SM	OK	6.16976	6.95622	0.17309	1.01694	0.0819	0.810374	no	OB-CF	OB-CM	OK	6.34774	5.5455	-0.194926	-1.13972	0.04905	0.731456	no	OB-SF	OB-CF	OK	6.16976	6.34774	0.0410297	0.242371	0.67375	0.997903	no	OB-SM	OB-CM	OK	6.95622	5.5455	-0.326986	-1.90171	0.0015	0.226472	no	OB-SM	OB-CF	OK	6.95622	6.34774	-0.13206
XLOC_000410	NM_026500	chr1:138308492-138336797	Ddx59	OB-SF	OB-SM	OK	6.49231	6.76863	0.0601329	0.244472	0.67095	0.997903	no	OB-CF	OB-CM	OK	6.21621	6.67321	0.102345	0.404885	0.48095	0.994288	no	OB-SF	OB-CF	OK	6.49231	6.21621	-0.0626953	-0.247142	0.66835	0.997903	no	OB-SM	OB-CM	OK	6.76863	6.67321	-0.0204835	-0.0835942	0.8771	0.997903	no	OB-SM	OB-CF	OK	6.76863	6.21621	-0.122828
XLOC_000411	NM_001081258	chr1:138364534-138428088	Kif14	OB-SF	OB-SM	NOTEST	0.0620209	0.10052	0.696663	0	1	1	no	OB-CF	OB-CM	NOTEST	0.0866828	0.0691066	-0.326922	0	1	1	no	OB-SF	OB-CF	NOTEST	0.0620209	0.0866828	0.48299	0	1	1	no	OB-SM	OB-CM	NOTEST	0.10052	0.0691066	-0.540595	0	1	1	no	OB-SM	OB-CF	NOTEST	0.10052	0.0866828	-0.213673
XLOC_000412	NM_001160251,NM_177643	chr1:138521477-138526968	Zfp281	OB-SF	OB-SM	OK	25.5495	26.3049	0.0420341	0.255405	0.6574	0.997903	no	OB-CF	OB-CM	OK	28.7916	27.1888	-0.0826381	-0.504658	0.3785	0.979838	no	OB-SF	OB-CF	OK	25.5495	28.7916	0.172353	1.04992	0.0659	0.777273	no	OB-SM	OB-CM	OK	26.3049	27.1888	0.0476807	0.290433	0.61855	0.997903	no	OB-SM	OB-CF	OK	26.3049	28.7916	0.130319
XLOC_000413	NR_045324,NR_045325	chr1:138579972-138587382	Gm19705	OB-SF	OB-SM	OK	1.97322	0.998873	-0.982175	-0.615982	0.39245	0.982998	no	OB-CF	OB-CM	OK	2.17022	1.02717	-1.07916	-0.612424	0.23585	0.941168	no	OB-SF	OB-CF	OK	1.97322	2.17022	0.137292	0.10772	0.8419	0.997903	no	OB-SM	OB-CM	OK	0.998873	1.02717	0.0403048	0.0200947	0.91065	0.997903	no	OB-SM	OB-CF	OK	0.998873	2.17022	1.11947
XLOC_000414	NR_037986	chr1:138592787-138622305	Gm16880	OB-SF	OB-SM	NOTEST	0	0	0	0	1	1	no	OB-CF	OB-CM	NOTEST	0.0977464	0.0447103	-1.12844	0	1	1	no	OB-SF	OB-CF	NOTEST	0	0.0977464	inf	0	1	1	no	OB-SM	OB-CM	NOTEST	0	0.0447103	inf	0	1	1	no	OB-SM	OB-CF	NOTEST	0	0.0977464	inf
XLOC_000415	NR_029795	chr1:139863031-139863118	Mir181a-1	OB-SF	OB-SM	NOTEST	0	0	0	0	1	1	no	OB-CF	OB-CM	NOTEST	0	0	0	0	1	1	no	OB-SF	OB-CF	NOTEST	0	0	0	0	1	1	no	OB-SM	OB-CM	NOTEST	0	0	0	0	1	1	no	OB-SM	OB-CF	NOTEST	0	0	0
XLOC_000416	NR_029820	chr1:139863215-139863295	Mir181b-1	OB-SF	OB-SM	NOTEST	0	0	0	0	1	1	no	OB-CF	OB-CM	NOTEST	0	0	0	0	1	1	no	OB-SF	OB-CF	NOTEST	0	0	0	0	1	1	no	OB-SM	OB-CM	NOTEST	0	0	0	0	1	1	no	OB-SM	OB-CF	NOTEST	0	0	0
XLOC_000417	NM_177397	chr1:140170314-140186039	Atp6v1g3	OB-SF	OB-SM	NOTEST	0	0	0	0	1	1	no	OB-CF	OB-CM	NOTEST	0	0	0	0	1	1	no	OB-SF	OB-CF	NOTEST	0	0	0	0	1	1	no	OB-SM	OB-CM	NOTEST	0	0	0	0	1	1	no	OB-SM	OB-CF	NOTEST	0	0	0
XLOC_000418	NM_001166501,NM_181347	chr1:140860285-141072619	Dennd1b	OB-SF	OB-SM	OK	17.0889	15.853	-0.108303	-0.655947	0.2552	0.947036	no	OB-CF	OB-CM	OK	17.152	17.208	0.00470541	0.0285865	0.9614	0.997903	no	OB-SF	OB-CF	OK	17.0889	17.152	0.00531362	0.0322793	0.9567	0.997903	no	OB-SM	OB-CM	OK	15.853	17.208	0.118322	0.716676	0.21335	0.930628	no	OB-SM	OB-CF	OK	15.853	17.152	0.113617
XLOC_000419	NR_040455	chr1:141276028-141299429	4933436E23Rik	OB-SF	OB-SM	NOTEST	0	0	0	0	1	1	no	OB-CF	OB-CM	NOTEST	0	0	0	0	1	1	no	OB-SF	OB-CF	NOTEST	0	0	0	0	1	1	no	OB-SM	OB-CM	NOTEST	0	0	0	0	1	1	no	OB-SM	OB-CF	NOTEST	0	0	0
XLOC_000420	NM_172643	chr1:141318959-141349584	Zbtb41	OB-SF	OB-SM	OK	15.1404	14.3512	-0.0772294	-0.473312	0.41835	0.987833	no	OB-CF	OB-CM	OK	15.7821	14.8676	-0.0861196	-0.529458	0.3692	0.977566	no	OB-SF	OB-CF	OK	15.1404	15.7821	0.0598923	0.368576	0.5372	0.997903	no	OB-SM	OB-CM	OK	14.3512	14.8676	0.0510021	0.312269	0.5964	0.997903	no	OB-SM	OB-CF	OK	14.3512	15.7821	0.137122
XLOC_000421	NM_009791	chr1:141351349-141390665	Aspm	OB-SF	OB-SM	NOTEST	0.256565	0.224328	-0.193714	0	1	1	no	OB-CF	OB-CM	NOTEST	0.21264	0.252652	0.248739	0	1	1	no	OB-SF	OB-CF	NOTEST	0.256565	0.21264	-0.270913	0	1	1	no	OB-SM	OB-CM	NOTEST	0.224328	0.252652	0.17154	0	1	1	no	OB-SM	OB-CF	NOTEST	0.224328	0.21264	-0.0771992
XLOC_000422	NM_031164	chr1:141398283-141420333	F13b	OB-SF	OB-SM	NOTEST	0	0	0	0	1	1	no	OB-CF	OB-CM	NOTEST	0	0	0	0	1	1	no	OB-SF	OB-CF	NOTEST	0	0	0	0	1	1	no	OB-SM	OB-CM	NOTEST	0	0	0	0	1	1	no	OB-SM	OB-CF	NOTEST	0	0	0
XLOC_000423	NM_001081027	chr1:142142833-142552979	Kcnt2	OB-SF	OB-SM	OK	4.90855	5.00437	0.0278894	0.124033	0.8227	0.997903	no	OB-CF	OB-CM	OK	5.66331	4.81786	-0.233252	-1.05361	0.06495	0.775888	no	OB-SF	OB-CF	OK	4.90855	5.66331	0.206346	0.929222	0.10175	0.839652	no	OB-SM	OB-CM	OK	5.00437	4.81786	-0.0547955	-0.244422	0.66605	0.997903	no	OB-SM	OB-CF	OK	5.00437	5.66331	0.178457
XLOC_000424	NM_020025	chr1:145454628-145549814	B3galt2	OB-SF	OB-SM	OK	18.1285	16.922	-0.0993572	-0.488734	0.3951	0.984279	no	OB-CF	OB-CM	OK	17.9887	18.622	0.0499173	0.246533	0.6676	0.997903	no	OB-SF	OB-CF	OK	18.1285	17.9887	-0.011165	-0.0535806	0.9277	0.997903	no	OB-SM	OB-CM	OK	16.922	18.622	0.13811	0.700202	0.2219	0.935342	no	OB-SM	OB-CF	OK	16.922	17.9887	0.0881923
XLOC_000425	NM_001038592,NM_001038593,NM_001038594,NM_023505	chr1:145586478-145596808	Glrx2	OB-SF	OB-SM	OK	10.0115	9.79047	-0.0322083	-0.165548	0.77165	0.997903	no	OB-CF	OB-CM	OK	9.95434	9.83616	-0.0172313	-0.0878809	0.8757	0.997903	no	OB-SF	OB-CF	OK	10.0115	9.95434	-0.00826074	-0.0426258	0.93705	0.997903	no	OB-SM	OB-CM	OK	9.79047	9.83616	0.00671625	0.0341228	0.95095	0.997903	no	OB-SM	OB-CF	OK	9.79047	9.95434	0.0239476
XLOC_000426	NM_001159866,NM_019562	chr1:145624407-145654596	Uchl5	OB-SF	OB-SM	OK	14.9222	13.2741	-0.168843	-0.788243	0.17325	0.903574	no	OB-CF	OB-CM	OK	14.1499	13.1283	-0.108112	-0.500812	0.3764	0.979606	no	OB-SF	OB-CF	OK	14.9222	14.1499	-0.0766617	-0.361271	0.53485	0.997903	no	OB-SM	OB-CM	OK	13.2741	13.1283	-0.0159307	-0.07313	0.8924	0.997903	no	OB-SM	OB-CF	OK	13.2741	14.1499	0.0921813
XLOC_000427	NM_001145807,NM_153539	chr1:148342795-148749602	Fam5c	OB-SF	OB-SM	OK	16.702	15.0772	-0.14765	-0.8041	0.16225	0.902679	no	OB-CF	OB-CM	OK	17.489	17.1736	-0.0262578	-0.145844	0.79805	0.997903	no	OB-SF	OB-CF	OK	16.702	17.489	0.0664325	0.370806	0.5126	0.997903	no	OB-SM	OB-CM	OK	15.0772	17.1736	0.187824	1.01811	0.0799	0.806433	no	OB-SM	OB-CF	OK	15.0772	17.489	0.214082
XLOC_000428	NM_011198	chr1:151947253-151955142	Ptgs2	OB-SF	OB-SM	OK	2.3077	1.84296	-0.324434	-1.15644	0.0545	0.747664	no	OB-CF	OB-CM	OK	3.14303	2.22211	-0.500226	-1.94041	0.0014	0.217865	no	OB-SF	OB-CF	OK	2.3077	3.14303	0.445702	1.7463	0.00445	0.368909	no	OB-SM	OB-CM	OK	1.84296	2.22211	0.26991	0.954138	0.1082	0.847833	no	OB-SM	OB-CF	OK	1.84296	3.14303	0.770136
XLOC_000429	NM_001159730,NM_024458	chr1:152166546-152193901	Pdc	OB-SF	OB-SM	NOTEST	0	0	0	0	1	1	no	OB-CF	OB-CM	NOTEST	0.0543485	0	#NAME?	0	1	1	no	OB-SF	OB-CF	NOTEST	0	0.0543485	inf	0	1	1	no	OB-SM	OB-CM	NOTEST	0	0	0	0	1	1	no	OB-SM	OB-CF	NOTEST	0	0.0543485	inf
XLOC_000430	NM_133780	chr1:152208440-152313295	Tpr	OB-SF	OB-SM	OK	35.4836	36.4635	0.0392983	0.224734	0.7014	0.997903	no	OB-CF	OB-CM	OK	37.6662	35.2266	-0.0966077	-0.546583	0.3546	0.973514	no	OB-SF	OB-CF	OK	35.4836	37.6662	0.0861193	0.489082	0.40415	0.985136	no	OB-SM	OB-CM	OK	36.4635	35.2266	-0.0497867	-0.283627	0.6291	0.997903	no	OB-SM	OB-CF	OK	36.4635	37.6662	0.046821
XLOC_000431	NR_038011	chr1:152985163-152991225	C730036E19Rik	OB-SF	OB-SM	NOTEST	0	0.0171239	inf	0	1	1	no	OB-CF	OB-CM	NOTEST	0	0	0	0	1	1	no	OB-SF	OB-CF	NOTEST	0	0	0	0	1	1	no	OB-SM	OB-CM	NOTEST	0.0171239	0	#NAME?	0	1	1	no	OB-SM	OB-CF	NOTEST	0.0171239	0	#NAME?
XLOC_000432	NM_001039511,NM_001039512,NM_054102	chr1:153191627-153211575	Ivns1abp	OB-SF	OB-SM	OK	63.5301	64.1764	0.014602	0.0904394	0.8741	0.997903	no	OB-CF	OB-CM	OK	65.222	65.5708	0.00769508	0.0478001	0.93	0.997903	no	OB-SF	OB-CF	OK	63.5301	65.222	0.0379167	0.235226	0.68365	0.997903	no	OB-SM	OB-CM	OK	64.1764	65.5708	0.0310098	0.192311	0.7353	0.997903	no	OB-SM	OB-CF	OK	64.1764	65.222	0.0233147
XLOC_000433	NM_026876	chr1:153275777-153305313	Trmt1l	OB-SF	OB-SM	OK	14.5924	13.629	-0.098536	-0.546478	0.36845	0.977387	no	OB-CF	OB-CM	OK	13.9009	13.113	-0.0841745	-0.462219	0.44355	0.989334	no	OB-SF	OB-CF	OK	14.5924	13.9009	-0.0700413	-0.390053	0.5182	0.997903	no	OB-SM	OB-CM	OK	13.629	13.113	-0.0556798	-0.304525	0.611	0.997903	no	OB-SM	OB-CF	OK	13.629	13.9009	0.0284947
XLOC_000434	NM_022018	chr1:153418502-153566477	Fam129a	OB-SF	OB-SM	OK	2.52591	2.45479	-0.0412036	-0.154788	0.8007	0.997903	no	OB-CF	OB-CM	OK	2.59427	2.22611	-0.220806	-0.817383	0.17305	0.903574	no	OB-SF	OB-CF	OK	2.52591	2.59427	0.0385235	0.146044	0.81	0.997903	no	OB-SM	OB-CM	OK	2.45479	2.22611	-0.141079	-0.51773	0.3916	0.982326	no	OB-SM	OB-CF	OK	2.45479	2.59427	0.079727
XLOC_000435	NM_001039644	chr1:153602503-153669458	Edem3	OB-SF	OB-SM	OK	26.5084	26.9577	0.0242439	0.153689	0.7912	0.997903	no	OB-CF	OB-CM	OK	27.7444	27.8359	0.00475064	0.0302038	0.95835	0.997903	no	OB-SF	OB-CF	OK	26.5084	27.7444	0.0657436	0.417247	0.4747	0.993339	no	OB-SM	OB-CM	OK	26.9577	27.8359	0.0462503	0.293712	0.61815	0.997903	no	OB-SM	OB-CF	OK	26.9577	27.7444	0.0414997
XLOC_000436	NM_177756	chr1:154246996-154357825	Colgalt2	OB-SF	OB-SM	OK	2.98903	3.07423	0.0405465	0.165029	0.7821	0.997903	no	OB-CF	OB-CM	OK	2.55579	2.82202	0.142961	0.557889	0.3483	0.971998	no	OB-SF	OB-CF	OK	2.98903	2.55579	-0.225911	-0.889993	0.1373	0.881314	no	OB-SM	OB-CM	OK	3.07423	2.82202	-0.123496	-0.49758	0.40305	0.984613	no	OB-SM	OB-CF	OK	3.07423	2.55579	-0.266457
XLOC_000437	NM_001081197	chr1:154597680-154604674	Apobec4	OB-SF	OB-SM	NOTEST	0	0	0	0	1	1	no	OB-CF	OB-CM	NOTEST	0	0	0	0	1	1	no	OB-SF	OB-CF	NOTEST	0	0	0	0	1	1	no	OB-SM	OB-CM	NOTEST	0	0	0	0	1	1	no	OB-SM	OB-CF	NOTEST	0	0	0
XLOC_000438	NM_026369	chr1:154613671-154622710	Arpc5	OB-SF	OB-SM	OK	44.9966	40.7116	-0.144374	-0.892178	0.15255	0.896643	no	OB-CF	OB-CM	OK	39.9859	44.2456	0.14604	0.911093	0.1489	0.89372	no	OB-SF	OB-CF	OK	44.9966	39.9859	-0.170322	-1.06328	0.0897	0.822122	no	OB-SM	OB-CM	OK	40.7116	44.2456	0.120093	0.74165	0.2316	0.939208	no	OB-SM	OB-CF	OK	40.7116	39.9859	-0.0259474
XLOC_000439	NM_010877	chr1:154655019-154684120	Ncf2	OB-SF	OB-SM	OK	0.76866	0.717833	-0.0986976	-0.176897	0.7625	0.997903	no	OB-CF	OB-CM	NOTEST	0.621116	0.695523	0.163236	0	1	1	no	OB-SF	OB-CF	OK	0.76866	0.621116	-0.307483	-0.533489	0.3713	0.978257	no	OB-SM	OB-CM	NOTEST	0.717833	0.695523	-0.0455492	0	1	1	no	OB-SM	OB-CF	NOTEST	0.717833	0.621116	-0.208786
XLOC_000440	NM_175460	chr1:154802230-154966391	Nmnat2	OB-SF	OB-SM	OK	28.6423	29.0203	0.0189138	0.118233	0.8447	0.997903	no	OB-CF	OB-CM	OK	31.2404	30.0888	-0.0541873	-0.340734	0.5662	0.997903	no	OB-SF	OB-CF	OK	28.6423	31.2404	0.125266	0.786155	0.1907	0.916719	no	OB-SM	OB-CM	OK	29.0203	30.0888	0.0521647	0.326718	0.58205	0.997903	no	OB-SM	OB-CF	OK	29.0203	31.2404	0.106352
XLOC_000441	NM_001033162	chr1:155272338-155299704	Shcbp1l	OB-SF	OB-SM	NOTEST	0.373433	0.566928	0.602316	0	1	1	no	OB-CF	OB-CM	NOTEST	0.301946	0.527018	0.803565	0	1	1	no	OB-SF	OB-CF	NOTEST	0.373433	0.301946	-0.306562	0	1	1	no	OB-SM	OB-CM	NOTEST	0.566928	0.527018	-0.105313	0	1	1	no	OB-SM	OB-CF	NOTEST	0.566928	0.301946	-0.908878
XLOC_000442	NM_026380	chr1:155500166-155544795	Rgs8	OB-SF	OB-SM	OK	6.18623	6.62114	0.0980199	0.528749	0.36995	0.977732	no	OB-CF	OB-CM	OK	6.46958	5.97378	-0.115028	-0.616031	0.29055	0.961432	no	OB-SF	OB-CF	OK	6.18623	6.46958	0.0646124	0.347725	0.55415	0.997903	no	OB-SM	OB-CM	OK	6.62114	5.97378	-0.148436	-0.796786	0.1696	0.903574	no	OB-SM	OB-CF	OK	6.62114	6.46958	-0.0334075
XLOC_000443	NM_011267	chr1:155587482-155592598	Rgs16	OB-SF	OB-SM	OK	3.74457	3.92027	0.0661527	0.245108	0.69185	0.997903	no	OB-CF	OB-CM	OK	3.91251	4.3481	0.152293	0.577797	0.35435	0.973514	no	OB-SF	OB-CF	OK	3.74457	3.91251	0.063294	0.234288	0.7062	0.997903	no	OB-SM	OB-CM	OK	3.92027	4.3481	0.149434	0.567533	0.35835	0.974245	no	OB-SM	OB-CF	OK	3.92027	3.91251	-0.00285866
XLOC_000444	NM_011882	chr1:155596555-155611351	Rnasel	OB-SF	OB-SM	OK	3.83864	4.1562	0.114671	0.522603	0.37855	0.979838	no	OB-CF	OB-CM	OK	4.12481	3.54152	-0.219958	-1.00719	0.08745	0.818328	no	OB-SF	OB-CF	OK	3.83864	4.12481	0.103733	0.473182	0.42505	0.988225	no	OB-SM	OB-CM	OK	4.1562	3.54152	-0.230895	-1.05631	0.07785	0.802829	no	OB-SM	OB-CF	OK	4.1562	4.12481	-0.0109378
XLOC_000445	NM_001008426	chr1:155721474-155724001	Gm5531	OB-SF	OB-SM	NOTEST	0	0	0	0	1	1	no	OB-CF	OB-CM	NOTEST	0	0	0	0	1	1	no	OB-SF	OB-CF	NOTEST	0	0	0	0	1	1	no	OB-SM	OB-CM	NOTEST	0	0	0	0	1	1	no	OB-SM	OB-CF	NOTEST	0	0	0
XLOC_000446	NM_178244	chr1:155738775-155740190	Teddm1	OB-SF	OB-SM	NOTEST	0	0	0	0	1	1	no	OB-CF	OB-CM	NOTEST	0	0.0358827	inf	0	1	1	no	OB-SF	OB-CF	NOTEST	0	0	0	0	1	1	no	OB-SM	OB-CM	NOTEST	0	0.0358827	inf	0	1	1	no	OB-SM	OB-CF	NOTEST	0	0	0
XLOC_000447	NM_008131	chr1:155747074-155756844	Glul	OB-SF	OB-SM	OK	741.748	731.398	-0.0202719	-0.136921	0.823	0.997903	no	OB-CF	OB-CM	OK	770.163	772.063	0.00355377	0.0239623	0.9684	0.997903	no	OB-SF	OB-CF	OK	741.748	770.163	0.0542363	0.36599	0.5399	0.997903	no	OB-SM	OB-CM	OK	731.398	772.063	0.078062	0.526835	0.3836	0.979997	no	OB-SM	OB-CF	OK	731.398	770.163	0.0745083
XLOC_000448	NM_001204908	chr1:156048316-156052804	Zfp648	OB-SF	OB-SM	NOTEST	0.215427	0.237779	0.142426	0	1	1	no	OB-CF	OB-CM	NOTEST	0.14006	0.129059	-0.118013	0	1	1	no	OB-SF	OB-CF	NOTEST	0.215427	0.14006	-0.621149	0	1	1	no	OB-SM	OB-CM	NOTEST	0.237779	0.129059	-0.881588	0	1	1	no	OB-SM	OB-CF	NOTEST	0.237779	0.14006	-0.763575
XLOC_000449	NM_021433	chr1:157005832-157050647	Stx6	OB-SF	OB-SM	OK	55.2562	54.1674	-0.0287114	-0.185114	0.7632	0.997903	no	OB-CF	OB-CM	OK	50.5599	54.1414	0.098739	0.634421	0.3015	0.963869	no	OB-SF	OB-CF	OK	55.2562	50.5599	-0.128143	-0.823535	0.1808	0.908345	no	OB-SM	OB-CM	OK	54.1674	54.1414	-0.000692298	-0.0044625	0.99315	0.997965	no	OB-SM	OB-CF	OK	54.1674	50.5599	-0.0994313
XLOC_000450	NM_001145781,NM_026683,NM_028250	chr1:157405249-157534363	Acbd6	OB-SF	OB-SM	OK	31.1586	32.5243	0.0618861	0.313067	0.5862	0.997903	no	OB-CF	OB-CM	OK	28.912	32.4053	0.164559	0.841811	0.14485	0.888486	no	OB-SF	OB-CF	OK	31.1586	28.912	-0.107963	-0.546538	0.34015	0.96985	no	OB-SM	OB-CM	OK	32.5243	32.4053	-0.00529001	-0.0270421	0.96245	0.997903	no	OB-SM	OB-CF	OK	32.5243	28.912	-0.169849
XLOC_000451	NM_001160180,NM_001160181,NM_001160182,NM_022329,NM_172843	chr1:157851728-157915989	Tor1aip2	OB-SF	OB-SM	OK	29.1389	27.0833	-0.105543	-0.510544	0.3777	0.979838	no	OB-CF	OB-CM	OK	27.0459	27.2779	0.0123225	0.0600184	0.915	0.997903	no	OB-SF	OB-CF	OK	29.1389	27.0459	-0.107536	-0.519798	0.3634	0.976223	no	OB-SM	OB-CM	OK	27.0833	27.2779	0.0103292	0.050348	0.9304	0.997903	no	OB-SM	OB-CF	OK	27.0833	27.0459	-0.00199328
XLOC_000452	NM_130456	chr1:158240865-158258166	Nphs2	OB-SF	OB-SM	NOTEST	0.197117	0.0973791	-1.01737	0	1	1	no	OB-CF	OB-CM	NOTEST	0.135815	0.196395	0.532111	0	1	1	no	OB-SF	OB-CF	NOTEST	0.197117	0.135815	-0.53741	0	1	1	no	OB-SM	OB-CM	NOTEST	0.0973791	0.196395	1.01207	0	1	1	no	OB-SM	OB-CF	NOTEST	0.0973791	0.135815	0.47996
XLOC_000453	NM_001136104,NM_009595	chr1:158488917-158579750	Abl2	OB-SF	OB-SM	OK	49.2853	49.9401	0.0190432	0.123014	0.82695	0.997903	no	OB-CF	OB-CM	OK	49.8297	47.3878	-0.0724905	-0.468427	0.409	0.986299	no	OB-SF	OB-CF	OK	49.2853	49.8297	0.0158498	0.1022	0.8549	0.997903	no	OB-SM	OB-CM	OK	49.9401	47.3878	-0.075684	-0.489952	0.39105	0.982234	no	OB-SM	OB-CF	OK	49.9401	49.8297	-0.00319349
XLOC_000454	NM_028333	chr1:158734296-158869757	Angptl1	OB-SF	OB-SM	OK	1.34464	1.59726	0.248376	0.184071	0.7576	0.997903	no	OB-CF	OB-CM	OK	1.46967	1.51174	0.0407168	0.0295909	0.962	0.997903	no	OB-SF	OB-CF	OK	1.34464	1.46967	0.128275	0.0931274	0.87915	0.997903	no	OB-SM	OB-CM	OK	1.59726	1.51174	-0.0793841	-0.0588946	0.9194	0.997903	no	OB-SM	OB-CF	OK	1.59726	1.46967	-0.120101
XLOC_000455	NR_027984	chr1:159065313-159350367	2810025M15Rik	OB-SF	OB-SM	OK	18.4956	16.0506	-0.204553	-0.395912	0.48795	0.995233	no	OB-CF	OB-CM	OK	18.0596	19.2882	0.0949528	0.185809	0.74305	0.997903	no	OB-SF	OB-CF	OK	18.4956	18.0596	-0.03442	-0.0675646	0.9074	0.997903	no	OB-SM	OB-CM	OK	16.0506	19.2882	0.265086	0.511525	0.37505	0.979321	no	OB-SM	OB-CF	OK	16.0506	18.0596	0.170133
XLOC_000456	NM_001033284	chr1:159388712-159418864	BC026585	OB-SF	OB-SM	OK	5.52209	5.09643	-0.115725	-0.402013	0.5435	0.997903	no	OB-CF	OB-CM	OK	4.4526	5.63752	0.340414	1.16515	0.08385	0.81358	no	OB-SF	OB-CF	OK	5.52209	4.4526	-0.310567	-1.0574	0.11305	0.854536	no	OB-SM	OB-CM	OK	5.09643	5.63752	0.145573	0.508479	0.43405	0.988225	no	OB-SM	OB-CF	OK	5.09643	4.4526	-0.194841
XLOC_000457	NM_001159986,NM_033354,NR_027641	chr1:159436926-159498555	Sec16b	OB-SF	OB-SM	NOTEST	0.182432	0.03845	-2.2463	0	1	1	no	OB-CF	OB-CM	NOTEST	0.146253	0.112684	-0.37618	0	1	1	no	OB-SF	OB-CF	NOTEST	0.182432	0.146253	-0.318894	0	1	1	no	OB-SM	OB-CM	NOTEST	0.03845	0.112684	1.55123	0	1	1	no	OB-SM	OB-CF	NOTEST	0.03845	0.146253	1.92741
XLOC_000458	NM_001205204,NM_007495	chr1:160292434-160621917	Astn1	OB-SF	OB-SM	OK	34.7364	36.4493	0.0694435	0.435862	0.4514	0.990939	no	OB-CF	OB-CM	OK	38.8272	32.1183	-0.273671	-1.72101	0.0029	0.310189	no	OB-SF	OB-CF	OK	34.7364	38.8272	0.160619	1.00909	0.0814	0.809181	no	OB-SM	OB-CM	OK	36.4493	32.1183	-0.182495	-1.14655	0.04685	0.72483	no	OB-SM	OB-CF	OK	36.4493	38.8272	0.0911751
XLOC_000459	NR_030441	chr1:160292434-160621917	Mir488	OB-SF	OB-SM	NOTEST	0	0	0	0	1	1	no	OB-CF	OB-CM	NOTEST	0	0	0	0	1	1	no	OB-SF	OB-CF	NOTEST	0	0	0	0	1	1	no	OB-SM	OB-CM	NOTEST	0	0	0	0	1	1	no	OB-SM	OB-CF	NOTEST	0	0	0
XLOC_000460	NM_011931	chr1:161162456-161277711	Rfwd2	OB-SF	OB-SM	OK	4.56733	4.37466	-0.0621826	-0.282673	0.63195	0.997903	no	OB-CF	OB-CM	OK	4.35836	4.44414	0.0281187	0.127053	0.8307	0.997903	no	OB-SF	OB-CF	OK	4.56733	4.35836	-0.0675673	-0.308441	0.60315	0.997903	no	OB-SM	OB-CM	OK	4.37466	4.44414	0.0227339	0.102301	0.8638	0.997903	no	OB-SM	OB-CF	OK	4.37466	4.35836	-0.00538479
XLOC_000461	NR_028518	chr1:161162456-161277711	Scarna3a	OB-SF	OB-SM	OK	897.583	746.869	-0.26519	-0.414611	0.47575	0.993596	no	OB-CF	OB-CM	OK	384.971	896.721	1.21991	1.19998	0.0318	0.659905	no	OB-SF	OB-CF	OK	897.583	384.971	-1.22129	-1.21249	0.03135	0.657296	no	OB-SM	OB-CM	OK	746.869	896.721	0.263804	0.403223	0.49005	0.995448	no	OB-SM	OB-CF	OK	746.869	384.971	-0.956105
XLOC_000462	NM_022312	chr1:161453899-161855053	Tnr	OB-SF	OB-SM	OK	16.3777	15.7943	-0.052326	-0.310836	0.6053	0.997903	no	OB-CF	OB-CM	OK	15.9279	13.8345	-0.203283	-1.19378	0.0439	0.713529	no	OB-SF	OB-CF	OK	16.3777	15.9279	-0.040172	-0.238758	0.6912	0.997903	no	OB-SM	OB-CM	OK	15.7943	13.8345	-0.191128	-1.12185	0.05985	0.760375	no	OB-SM	OB-CF	OK	15.7943	15.9279	0.0121541
XLOC_000463	NM_001162896,NR_028111	chr1:161974510-162008717	4930523C07Rik	OB-SF	OB-SM	NOTEST	0.674094	0.707551	0.0698828	0	1	1	no	OB-CF	OB-CM	OK	0.798318	0.816715	0.0328698	0.0659112	0.8985	0.997903	no	OB-SF	OB-CF	OK	0.674094	0.798318	0.244013	0.451006	0.3846	0.980172	no	OB-SM	OB-CM	OK	0.707551	0.816715	0.207	0.399582	0.47405	0.993339	no	OB-SM	OB-CF	OK	0.707551	0.798318	0.17413
XLOC_000464	NM_025474	chr1:162125390-162131317	Mrps14	OB-SF	OB-SM	OK	25.031	22.617	-0.146311	-0.87133	0.15635	0.898461	no	OB-CF	OB-CM	OK	23.9048	23.3213	-0.0356483	-0.212431	0.73465	0.997903	no	OB-SF	OB-CF	OK	25.031	23.9048	-0.0664184	-0.399339	0.51195	0.997903	no	OB-SM	OB-CM	OK	22.617	23.3213	0.0442443	0.261192	0.6782	0.997903	no	OB-SM	OB-CF	OK	22.617	23.9048	0.0798926
XLOC_000465	NM_001024952	chr1:162836541-162905107	Rc3h1	OB-SF	OB-SM	OK	9.74725	9.40998	-0.0508038	-0.304922	0.598	0.997903	no	OB-CF	OB-CM	OK	10.2983	9.3325	-0.142076	-0.855032	0.1408	0.883929	no	OB-SF	OB-CF	OK	9.74725	10.2983	0.0793456	0.478349	0.4046	0.985186	no	OB-SM	OB-CM	OK	9.40998	9.3325	-0.0119271	-0.0714612	0.9053	0.997903	no	OB-SM	OB-CF	OK	9.40998	10.2983	0.130149
XLOC_000466	NM_080844	chr1:162908736-162933145	Serpinc1	OB-SF	OB-SM	NOTEST	0	0	0	0	1	1	no	OB-CF	OB-CM	NOTEST	0.0214795	0.0425177	0.985099	0	1	1	no	OB-SF	OB-CF	NOTEST	0	0.0214795	inf	0	1	1	no	OB-SM	OB-CM	NOTEST	0	0.0425177	inf	0	1	1	no	OB-SM	OB-CF	NOTEST	0	0.0214795	inf
XLOC_000467	NR_002840,NR_039577	chr1:162965296-162968668	Gas5	OB-SF	OB-SM	OK	33.0926	34.7397	0.0700751	0.370448	0.5244	0.997903	no	OB-CF	OB-CM	OK	32.9524	31.4047	-0.0694039	-0.359833	0.5258	0.997903	no	OB-SF	OB-CF	OK	33.0926	32.9524	-0.00612592	-0.0320177	0.95465	0.997903	no	OB-SM	OB-CM	OK	34.7397	31.4047	-0.145605	-0.763413	0.18185	0.908936	no	OB-SM	OB-CF	OK	34.7397	32.9524	-0.076201
XLOC_000468	NR_028543	chr1:162965296-162968668	Snord47	OB-SF	OB-SM	OK	27166.6	17612.3	-0.625253	-0.270988	0.64995	0.997903	no	OB-CF	OB-CM	OK	31367.3	25119.1	-0.320477	-0.166162	0.76195	0.997903	no	OB-SF	OB-CF	OK	27166.6	31367.3	0.207431	0.103981	0.84875	0.997903	no	OB-SM	OB-CM	OK	17612.3	25119.1	0.512207	0.227614	0.6974	0.997903	no	OB-SM	OB-CF	OK	17612.3	31367.3	0.832684
XLOC_000469	NM_001159930,NM_027429	chr1:163001022-163016474	Cenpl	OB-SF	OB-SM	OK	1.31531	0.960601	-0.453392	-0.732117	0.20145	0.925431	no	OB-CF	OB-CM	OK	1.56747	1.54902	-0.0170794	-0.0330034	0.95535	0.997903	no	OB-SF	OB-CF	OK	1.31531	1.56747	0.253037	0.476182	0.39905	0.984557	no	OB-SM	OB-CM	OK	0.960601	1.54902	0.68935	1.13488	0.0517	0.739139	no	OB-SM	OB-CF	OK	0.960601	1.56747	0.706429
XLOC_000470	NM_028664	chr1:163072842-163100638	Ankrd45	OB-SF	OB-SM	OK	22.6999	25.3886	0.161496	0.951669	0.10375	0.841885	no	OB-CF	OB-CM	OK	27.1751	22.4055	-0.278433	-1.61094	0.00485	0.382513	no	OB-SF	OB-CF	OK	22.6999	27.1751	0.259602	1.50404	0.00855	0.457865	no	OB-SM	OB-CM	OK	25.3886	22.4055	-0.180327	-1.06114	0.06805	0.782682	no	OB-SM	OB-CF	OK	25.3886	27.1751	0.0981061
XLOC_000471	NM_009452	chr1:163325568-163348337	Tnfsf4	OB-SF	OB-SM	NOTEST	0.0292871	0	#NAME?	0	1	1	no	OB-CF	OB-CM	NOTEST	0.0403777	0.0320541	-0.333052	0	1	1	no	OB-SF	OB-CF	NOTEST	0.0292871	0.0403777	0.463293	0	1	1	no	OB-SM	OB-CM	NOTEST	0	0.0320541	inf	0	1	1	no	OB-SM	OB-CF	NOTEST	0	0.0403777	inf
XLOC_000472	NM_183391	chr1:163424787-163435421	Tnfsf18	OB-SF	OB-SM	NOTEST	0.0222835	0	#NAME?	0	1	1	no	OB-CF	OB-CM	NOTEST	0	0	0	0	1	1	no	OB-SF	OB-CF	NOTEST	0.0222835	0	#NAME?	0	1	1	no	OB-SM	OB-CM	NOTEST	0	0	0	0	1	1	no	OB-SM	OB-CF	NOTEST	0	0	0
XLOC_000473	NM_001039045,NM_026078	chr1:163872219-163909767	Pigc	OB-SF	OB-SM	OK	6.81697	6.80547	-0.00243474	-0.0110343	0.98555	0.997903	no	OB-CF	OB-CM	OK	5.96723	6.2415	0.0648315	0.289029	0.6133	0.997903	no	OB-SF	OB-CF	OK	6.81697	5.96723	-0.192069	-0.859318	0.12595	0.870184	no	OB-SM	OB-CM	OK	6.80547	6.2415	-0.124803	-0.563554	0.3184	0.966401	no	OB-SM	OB-CF	OK	6.80547	5.96723	-0.189634
XLOC_000474	NR_040562	chr1:163917432-164408165	2810442N19Rik	OB-SF	OB-SM	NOTEST	0	0.0541262	inf	0	1	1	no	OB-CF	OB-CM	NOTEST	0	0	0	0	1	1	no	OB-SF	OB-CF	NOTEST	0	0	0	0	1	1	no	OB-SM	OB-CM	NOTEST	0.0541262	0	#NAME?	0	1	1	no	OB-SM	OB-CF	NOTEST	0.0541262	0	#NAME?
XLOC_000475	NR_002870,NR_029810	chr1:163917432-164408165	Dnm3os	OB-SF	OB-SM	NOTEST	0.0166551	0.0365414	1.13357	0	1	1	no	OB-CF	OB-CM	NOTEST	0.0211397	0.0280708	0.409115	0	1	1	no	OB-SF	OB-CF	NOTEST	0.0166551	0.0211397	0.343993	0	1	1	no	OB-SM	OB-CM	NOTEST	0.0365414	0.0280708	-0.380465	0	1	1	no	OB-SM	OB-CF	NOTEST	0.0365414	0.0211397	-0.789579
XLOC_000476	NM_016796	chr1:164500958-164529209	Vamp4	OB-SF	OB-SM	OK	24.3111	23.7115	-0.0360303	-0.224212	0.71025	0.997903	no	OB-CF	OB-CM	OK	26.7865	26.0369	-0.0409532	-0.259832	0.6714	0.997903	no	OB-SF	OB-CF	OK	24.3111	26.7865	0.139893	0.881311	0.14855	0.892875	no	OB-SM	OB-CM	OK	23.7115	26.0369	0.13497	0.845714	0.16355	0.903366	no	OB-SM	OB-CF	OK	23.7115	26.7865	0.175923
XLOC_000477	NM_010865	chr1:164569280-164588350	Myoc	OB-SF	OB-SM	OK	2.46882	2.10972	-0.22677	-0.601195	0.29855	0.963591	no	OB-CF	OB-CM	OK	2.66647	2.25971	-0.23879	-0.658608	0.25045	0.946288	no	OB-SF	OB-CF	OK	2.46882	2.66647	0.111106	0.311243	0.5811	0.997903	no	OB-SM	OB-CM	OK	2.10972	2.25971	0.0990863	0.259053	0.6499	0.997903	no	OB-SM	OB-CF	OK	2.10972	2.66647	0.337876
XLOC_000478	NM_010629	chr1:165709809-165847231	Kifap3	OB-SF	OB-SM	OK	90.5347	89.5057	-0.0164926	-0.109918	0.8457	0.997903	no	OB-CF	OB-CM	OK	94.2508	89.0148	-0.0824592	-0.550024	0.3553	0.973514	no	OB-SF	OB-CF	OK	90.5347	94.2508	0.0580337	0.387087	0.51475	0.997903	no	OB-SM	OB-CM	OK	89.5057	89.0148	-0.00793298	-0.0528723	0.92705	0.997903	no	OB-SM	OB-CF	OK	89.5057	94.2508	0.0745262
XLOC_000479	NM_028776	chr1:165860194-165924912	Scyl3	OB-SF	OB-SM	OK	6.29049	6.81665	0.115889	0.56231	0.34455	0.970987	no	OB-CF	OB-CM	OK	7.07424	6.62179	-0.095353	-0.47129	0.43465	0.988234	no	OB-SF	OB-CF	OK	6.29049	7.07424	0.169401	0.825736	0.166	0.903574	no	OB-SM	OB-CM	OK	6.81665	6.62179	-0.0418408	-0.205829	0.7377	0.997903	no	OB-SM	OB-CF	OK	6.81665	7.07424	0.0535122
XLOC_000480	NM_027279	chr1:165925075-165927374	Mettl18	OB-SF	OB-SM	OK	4.36894	2.70584	-0.691206	-2.05937	0.0025	0.293332	no	OB-CF	OB-CM	OK	4.83963	4.36928	-0.147503	-0.505127	0.4396	0.988785	no	OB-SF	OB-CF	OK	4.36894	4.83963	0.147614	0.505458	0.435	0.988369	no	OB-SM	OB-CM	OK	2.70584	4.36928	0.691318	2.05986	0.00275	0.303763	no	OB-SM	OB-CF	OK	2.70584	4.83963	0.838821
XLOC_000481	NM_011345	chr1:165978364-165987808	Sele	OB-SF	OB-SM	NOTEST	0	0	0	0	1	1	no	OB-CF	OB-CM	NOTEST	0.0212937	0.016874	-0.335625	0	1	1	no	OB-SF	OB-CF	NOTEST	0	0.0212937	inf	0	1	1	no	OB-SM	OB-CM	NOTEST	0	0.016874	inf	0	1	1	no	OB-SM	OB-CF	NOTEST	0	0.0212937	inf
XLOC_000482	NM_001164059,NM_011346	chr1:165992206-166010916	Sell	OB-SF	OB-SM	NOTEST	0.0211666	0.0400278	0.919213	0	1	1	no	OB-CF	OB-CM	NOTEST	0.0828084	0.0779941	-0.0864115	0	1	1	no	OB-SF	OB-CF	NOTEST	0.0211666	0.0828084	1.96799	0	1	1	no	OB-SM	OB-CM	NOTEST	0.0400278	0.0779941	0.962363	0	1	1	no	OB-SM	OB-CF	NOTEST	0.0400278	0.0828084	1.04877
XLOC_000483	NM_011347	chr1:166045394-166150405	Selp	OB-SF	OB-SM	NOTEST	0	0	0	0	1	1	no	OB-CF	OB-CM	NOTEST	0.0178819	0.0122175	-0.549552	0	1	1	no	OB-SF	OB-CF	NOTEST	0	0.0178819	inf	0	1	1	no	OB-SM	OB-CM	NOTEST	0	0.0122175	inf	0	1	1	no	OB-SM	OB-CF	NOTEST	0	0.0178819	inf
XLOC_000484	NM_007976	chr1:166045394-166150405	F5	OB-SF	OB-SM	NOTEST	0.179114	0.188177	0.0712115	0	1	1	no	OB-CF	OB-CM	NOTEST	0.175208	0.132555	-0.402486	0	1	1	no	OB-SF	OB-CF	NOTEST	0.179114	0.175208	-0.0318038	0	1	1	no	OB-SM	OB-CM	NOTEST	0.188177	0.132555	-0.505501	0	1	1	no	OB-SM	OB-CF	NOTEST	0.188177	0.175208	-0.103015
XLOC_000485	NM_054087	chr1:166179185-166195499	Slc19a2	OB-SF	OB-SM	OK	5.57565	5.90936	0.083861	0.393946	0.52165	0.997903	no	OB-CF	OB-CM	OK	5.75839	5.81083	0.0130788	0.0617466	0.91865	0.997903	no	OB-SF	OB-CF	OK	5.57565	5.75839	0.0465236	0.218661	0.71795	0.997903	no	OB-SM	OB-CM	OK	5.90936	5.81083	-0.0242587	-0.11447	0.8481	0.997903	no	OB-SM	OB-CF	OK	5.90936	5.75839	-0.0373374
XLOC_000486	NM_029115	chr1:166205728-166217978	Ccdc181	OB-SF	OB-SM	OK	18.4426	17.5711	-0.0698398	-0.385534	0.5345	0.997903	no	OB-CF	OB-CM	OK	19.5412	19.0522	-0.036559	-0.205597	0.7378	0.997903	no	OB-SF	OB-CF	OK	18.4426	19.5412	0.0834733	0.467479	0.45525	0.990939	no	OB-SM	OB-CM	OK	17.5711	19.0522	0.116754	0.647126	0.29615	0.963251	no	OB-SM	OB-CF	OK	17.5711	19.5412	0.153313
XLOC_000487	NM_138314,NM_178071	chr1:166237805-166388486	Nme7	OB-SF	OB-SM	OK	18.5882	18.1723	-0.032645	-0.0314466	0.961	0.997903	no	OB-CF	OB-CM	OK	16.8199	19.217	0.192213	0.183394	0.76895	0.997903	no	OB-SF	OB-CF	OK	18.5882	16.8199	-0.14422	-0.136323	0.8287	0.997903	no	OB-SM	OB-CM	OK	18.1723	19.217	0.0806382	0.0784355	0.8981	0.997903	no	OB-SM	OB-CF	OK	18.1723	16.8199	-0.111575
XLOC_000488	NM_019759	chr1:166726862-166754397	Dpt	OB-SF	OB-SM	NOTEST	0.445326	0.493266	0.147503	0	1	1	no	OB-CF	OB-CM	NOTEST	0.504717	0.436748	-0.208675	0	1	1	no	OB-SF	OB-CF	NOTEST	0.445326	0.504717	0.180614	0	1	1	no	OB-SM	OB-CM	NOTEST	0.493266	0.436748	-0.175564	0	1	1	no	OB-SM	OB-CF	NOTEST	0.493266	0.504717	0.0331108
XLOC_000489	NR_040303	chr1:166793251-166801569	Gm20743	OB-SF	OB-SM	NOTEST	0.717121	0.525252	-0.449208	0	1	1	no	OB-CF	OB-CM	OK	0.643002	0.972945	0.597534	0.819943	0.19585	0.921201	no	OB-SF	OB-CF	NOTEST	0.717121	0.643002	-0.157392	0	1	1	no	OB-SM	OB-CM	OK	0.525252	0.972945	0.88935	1.13848	0.07275	0.791831	no	OB-SM	OB-CF	NOTEST	0.525252	0.643002	0.291815
XLOC_000490	NM_001081126	chr1:167225896-167251982	Gpr161	OB-SF	OB-SM	OK	4.81997	5.0568	0.0692003	0.26532	0.66985	0.997903	no	OB-CF	OB-CM	OK	4.52353	5.43567	0.265007	1.01635	0.10785	0.847366	no	OB-SF	OB-CF	OK	4.81997	4.52353	-0.0915757	-0.34418	0.58745	0.997903	no	OB-SM	OB-CM	OK	5.0568	5.43567	0.104231	0.408136	0.52035	0.997903	no	OB-SM	OB-CF	OK	5.0568	4.52353	-0.160776
XLOC_000491	NM_027430	chr1:167391338-167411345	Mpc2	OB-SF	OB-SM	OK	110.824	104.35	-0.0868367	-0.60525	0.38525	0.980661	no	OB-CF	OB-CM	OK	94.4427	114.978	0.283844	1.99316	0.00505	0.387359	no	OB-SF	OB-CF	OK	110.824	94.4427	-0.230754	-1.61597	0.0238	0.612193	no	OB-SM	OB-CM	OK	104.35	114.978	0.139927	0.977914	0.1661	0.903574	no	OB-SM	OB-CF	OK	104.35	94.4427	-0.143917
XLOC_000492	NM_173029	chr1:167415313-167506904	Adcy10	OB-SF	OB-SM	NOTEST	0.0279404	0.0556722	0.994604	0	1	1	no	OB-CF	OB-CM	NOTEST	0.0402187	0.017849	-1.17202	0	1	1	no	OB-SF	OB-CF	NOTEST	0.0279404	0.0402187	0.525513	0	1	1	no	OB-SM	OB-CM	NOTEST	0.0556722	0.017849	-1.64111	0	1	1	no	OB-SM	OB-CF	NOTEST	0.0556722	0.0402187	-0.469092
XLOC_000493	NM_011804	chr1:167693910-167705435	Creg1	OB-SF	OB-SM	OK	27.6389	25.935	-0.0917984	-0.569419	0.35835	0.974245	no	OB-CF	OB-CM	OK	25.2316	25.0511	-0.01036	-0.0634603	0.91815	0.997903	no	OB-SF	OB-CF	OK	27.6389	25.2316	-0.131465	-0.813609	0.187	0.913502	no	OB-SM	OB-CM	OK	25.935	25.0511	-0.0500267	-0.307124	0.61615	0.997903	no	OB-SM	OB-CF	OK	25.935	25.2316	-0.0396666
XLOC_000494	NM_001113391,NM_001113392,NM_001113393,NM_001113394,NM_031162	chr1:167718811-167932765	Cd247	OB-SF	OB-SM	NOTEST	0.152292	0.0308893	-2.30166	0	1	1	no	OB-CF	OB-CM	NOTEST	0.129441	0.038741	-1.74036	0	1	1	no	OB-SF	OB-CF	NOTEST	0.152292	0.129441	-0.234542	0	1	1	no	OB-SM	OB-CM	NOTEST	0.0308893	0.038741	0.326755	0	1	1	no	OB-SM	OB-CF	NOTEST	0.0308893	0.129441	2.06712
XLOC_000495	NM_021610	chr1:168060590-168096641	Gpa33	OB-SF	OB-SM	NOTEST	0	0	0	0	1	1	no	OB-CF	OB-CM	NOTEST	0	0	0	0	1	1	no	OB-SF	OB-CF	NOTEST	0	0	0	0	1	1	no	OB-SM	OB-CM	NOTEST	0	0	0	0	1	1	no	OB-SM	OB-CF	NOTEST	0	0	0
XLOC_000496	NM_001164528	chr1:168184269-168246963	Ildr2	OB-SF	OB-SM	OK	48.7353	48.0206	-0.0213149	-0.139496	0.81045	0.997903	no	OB-CF	OB-CM	OK	47.6475	47.5695	-0.00236651	-0.0154901	0.9776	0.997903	no	OB-SF	OB-CF	OK	48.7353	47.6475	-0.0325654	-0.213202	0.7097	0.997903	no	OB-SM	OB-CM	OK	48.0206	47.5695	-0.013617	-0.0890986	0.8778	0.997903	no	OB-SM	OB-CF	OK	48.0206	47.6475	-0.0112505
XLOC_000497	NM_030245	chr1:168309297-168339959	Tada1	OB-SF	OB-SM	OK	36.7728	35.6578	-0.0444209	-0.160075	0.7952	0.997903	no	OB-CF	OB-CM	OK	34.3347	36.9114	0.104398	0.394945	0.51835	0.997903	no	OB-SF	OB-CF	OK	36.7728	34.3347	-0.0989695	-0.363452	0.5564	0.997903	no	OB-SM	OB-CM	OK	35.6578	36.9114	0.0498496	0.184842	0.76505	0.997903	no	OB-SM	OB-CF	OK	35.6578	34.3347	-0.0545486
XLOC_000498	NM_001160261,NM_001160262,NM_175461	chr1:168931547-169021433	Fam78b	OB-SF	OB-SM	OK	3.2546	3.07805	-0.080462	-0.338397	0.5616	0.997903	no	OB-CF	OB-CM	OK	2.72772	2.8222	0.0491247	0.198293	0.72735	0.997903	no	OB-SF	OB-CF	OK	3.2546	2.72772	-0.254783	-1.04584	0.06465	0.77493	no	OB-SM	OB-CM	OK	3.07805	2.8222	-0.125196	-0.517348	0.3709	0.977997	no	OB-SM	OB-CF	OK	3.07805	2.72772	-0.174321
XLOC_000499	NM_001039483	chr1:169238800-169264109	Tmco1	OB-SF	OB-SM	OK	12.8295	12.5068	-0.036748	-0.220273	0.71075	0.997903	no	OB-CF	OB-CM	OK	13.0745	11.9601	-0.128532	-0.768989	0.19235	0.917902	no	OB-SF	OB-CF	OK	12.8295	13.0745	0.0272979	0.164478	0.7809	0.997903	no	OB-SM	OB-CM	OK	12.5068	11.9601	-0.0644863	-0.383846	0.514	0.997903	no	OB-SM	OB-CF	OK	12.5068	13.0745	0.0640459
XLOC_000500	NM_019993	chr1:169280121-169298661	Aldh9a1	OB-SF	OB-SM	OK	4.62217	4.63567	0.00420888	0.0177694	0.9853	0.997903	no	OB-CF	OB-CM	OK	4.94082	4.55803	-0.116342	-0.495544	0.41645	0.987587	no	OB-SF	OB-CF	OK	4.62217	4.94082	0.0961814	0.410716	0.5027	0.997367	no	OB-SM	OB-CM	OK	4.63567	4.55803	-0.0243691	-0.102628	0.86255	0.997903	no	OB-SM	OB-CF	OK	4.63567	4.94082	0.0919725
XLOC_000501	NM_001159731,NM_009107	chr1:169528492-169569754	Rxrg	OB-SF	OB-SM	OK	4.94668	3.63792	-0.443344	-1.47138	0.0099	0.474948	no	OB-CF	OB-CM	OK	4.10797	4.09547	-0.00439843	-0.0143003	0.981	0.997903	no	OB-SF	OB-CF	OK	4.94668	4.10797	-0.268034	-0.898343	0.1105	0.850404	no	OB-SM	OB-CM	OK	3.63792	4.09547	0.170912	0.550556	0.32635	0.966739	no	OB-SM	OB-CF	OK	3.63792	4.10797	0.175311
XLOC_000502	NM_033652	chr1:169619688-169778864	Lmx1a	OB-SF	OB-SM	NOTEST	0.0133467	0	#NAME?	0	1	1	no	OB-CF	OB-CM	NOTEST	0	0.0287887	inf	0	1	1	no	OB-SF	OB-CF	NOTEST	0.0133467	0	#NAME?	0	1	1	no	OB-SM	OB-CM	NOTEST	0	0.0287887	inf	0	1	1	no	OB-SM	OB-CF	NOTEST	0	0	0
XLOC_000503	NM_009063	chr1:171585631-171623657	Rgs5	OB-SF	OB-SM	OK	30.9391	31.0203	0.00377772	0.023611	0.97535	0.997903	no	OB-CF	OB-CM	OK	33.5246	30.898	-0.117707	-0.742586	0.23675	0.941509	no	OB-SF	OB-CF	OK	30.9391	33.5246	0.115786	0.730169	0.2469	0.945046	no	OB-SM	OB-CM	OK	31.0203	30.898	-0.00569818	-0.0356285	0.95105	0.997903	no	OB-SM	OB-CF	OK	31.0203	33.5246	0.112008
XLOC_000504	NM_001033185	chr1:171859069-171864784	1700084C01Rik	OB-SF	OB-SM	OK	5.67365	5.36909	-0.0796002	-0.291365	0.6495	0.997903	no	OB-CF	OB-CM	OK	5.89487	5.39545	-0.127716	-0.469285	0.46115	0.992303	no	OB-SF	OB-CF	OK	5.67365	5.89487	0.0551824	0.205193	0.74875	0.997903	no	OB-SM	OB-CM	OK	5.36909	5.39545	0.00706698	0.0255709	0.97675	0.997903	no	OB-SM	OB-CF	OK	5.36909	5.89487	0.134783
XLOC_000505	NR_040438	chr1:171899539-172019075	3110045C21Rik	OB-SF	OB-SM	NOTEST	0.616542	0.414891	-0.571466	0	1	1	no	OB-CF	OB-CM	NOTEST	0.714673	0.621356	-0.201863	0	1	1	no	OB-SF	OB-CF	NOTEST	0.616542	0.714673	0.213085	0	1	1	no	OB-SM	OB-CM	NOTEST	0.414891	0.621356	0.582688	0	1	1	no	OB-SM	OB-CF	NOTEST	0.414891	0.714673	0.784551
XLOC_000506	NM_001033499	chr1:172163001-172181718	Sh2d1b2	OB-SF	OB-SM	NOTEST	0	0	0	0	1	1	no	OB-CF	OB-CM	NOTEST	0	0	0	0	1	1	no	OB-SF	OB-CF	NOTEST	0	0	0	0	1	1	no	OB-SM	OB-CM	NOTEST	0	0	0	0	1	1	no	OB-SM	OB-CF	NOTEST	0	0	0
XLOC_000507	NM_012009	chr1:172207454-172215793	Sh2d1b1	OB-SF	OB-SM	NOTEST	0.0341295	0.0656467	0.943703	0	1	1	no	OB-CF	OB-CM	NOTEST	0	0.0718636	inf	0	1	1	no	OB-SF	OB-CF	NOTEST	0.0341295	0	#NAME?	0	1	1	no	OB-SM	OB-CM	NOTEST	0.0656467	0.0718636	0.130537	0	1	1	no	OB-SM	OB-CF	NOTEST	0.0656467	0	#NAME?
XLOC_000508	NM_001039593	chr1:172238991-172242256	1700015E13Rik	OB-SF	OB-SM	NOTEST	0	0	0	0	1	1	no	OB-CF	OB-CM	NOTEST	0	0	0	0	1	1	no	OB-SF	OB-CF	NOTEST	0	0	0	0	1	1	no	OB-SM	OB-CM	NOTEST	0	0	0	0	1	1	no	OB-SM	OB-CF	NOTEST	0	0	0
XLOC_000509	NM_177068	chr1:172574662-172612920	Olfml2b	OB-SF	OB-SM	NOTEST	0.64509	0.394042	-0.711151	0	1	1	no	OB-CF	OB-CM	NOTEST	0.607286	0.439632	-0.46608	0	1	1	no	OB-SF	OB-CF	NOTEST	0.64509	0.607286	-0.0871244	0	1	1	no	OB-SM	OB-CM	NOTEST	0.394042	0.439632	0.157947	0	1	1	no	OB-SM	OB-CF	NOTEST	0.394042	0.607286	0.624026
XLOC_000510	NM_144559	chr1:172949056-172959892	Fcgr4	OB-SF	OB-SM	NOTEST	0.287754	0.219773	-0.388821	0	1	1	no	OB-CF	OB-CM	NOTEST	0.220938	0.241238	0.126812	0	1	1	no	OB-SF	OB-CF	NOTEST	0.287754	0.220938	-0.381191	0	1	1	no	OB-SM	OB-CM	NOTEST	0.219773	0.241238	0.134442	0	1	1	no	OB-SM	OB-CF	NOTEST	0.219773	0.220938	0.00762976
XLOC_000511	NM_001081275	chr1:173051791-173057098	1700009P17Rik	OB-SF	OB-SM	NOTEST	0.309085	0.0470071	-2.71705	0	1	1	no	OB-CF	OB-CM	NOTEST	0.464144	0.196138	-1.2427	0	1	1	no	OB-SF	OB-CF	NOTEST	0.309085	0.464144	0.58657	0	1	1	no	OB-SM	OB-CM	NOTEST	0.0470071	0.196138	2.06092	0	1	1	no	OB-SM	OB-CF	NOTEST	0.0470071	0.464144	3.30362
XLOC_000512	NM_008623	chr1:173080843-173091254	Mpz	OB-SF	OB-SM	NOTEST	0.543627	0.491826	-0.14447	0	1	1	no	OB-CF	OB-CM	NOTEST	0.552834	0.693354	0.326746	0	1	1	no	OB-SF	OB-CF	NOTEST	0.543627	0.552834	0.0242286	0	1	1	no	OB-SM	OB-CM	NOTEST	0.491826	0.693354	0.495444	0	1	1	no	OB-SM	OB-CF	NOTEST	0.491826	0.552834	0.168699
XLOC_000513	NM_001243062,NM_001243063,NM_009803	chr1:173144100-173152645	Nr1i3	OB-SF	OB-SM	NOTEST	0	0	0	0	1	1	no	OB-CF	OB-CM	NOTEST	0	0	0	0	1	1	no	OB-SF	OB-CF	NOTEST	0	0	0	0	1	1	no	OB-SM	OB-CM	NOTEST	0	0	0	0	1	1	no	OB-SM	OB-CF	NOTEST	0	0	0
XLOC_000514	NM_013474	chr1:173155184-173156510	Apoa2	OB-SF	OB-SM	OK	0.628923	1.57553	1.32488	1.14754	0.2122	0.93032	no	OB-CF	OB-CM	NOTEST	0.723408	0.819018	0.179086	0	1	1	no	OB-SF	OB-CF	NOTEST	0.628923	0.723408	0.201927	0	1	1	no	OB-SM	OB-CM	OK	1.57553	0.819018	-0.943868	-0.953721	0.2041	0.925431	no	OB-SM	OB-CF	OK	1.57553	0.723408	-1.12295
XLOC_000515	NM_172845	chr1:173180552-173190053	Adamts4	OB-SF	OB-SM	OK	4.15257	4.07061	-0.028757	-0.126607	0.83245	0.997903	no	OB-CF	OB-CM	OK	3.68757	3.73687	0.0191605	0.0813103	0.89335	0.997903	no	OB-SF	OB-CF	OK	4.15257	3.68757	-0.171333	-0.740668	0.22155	0.935017	no	OB-SM	OB-CM	OK	4.07061	3.73687	-0.123415	-0.533021	0.37275	0.978995	no	OB-SM	OB-CF	OK	4.07061	3.68757	-0.142576
XLOC_000516	NM_020579	chr1:173200458-173207026	B4galt3	OB-SF	OB-SM	OK	18.8332	17.6702	-0.0919591	-0.514425	0.40605	0.985904	no	OB-CF	OB-CM	OK	16.3466	18.0383	0.142069	0.782528	0.2032	0.925431	no	OB-SF	OB-CF	OK	18.8332	16.3466	-0.204286	-1.13141	0.06935	0.784963	no	OB-SM	OB-CM	OK	17.6702	18.0383	0.0297416	0.165448	0.78705	0.997903	no	OB-SM	OB-CF	OK	17.6702	16.3466	-0.112327
XLOC_000517	NM_001128609,NM_011615	chr1:173259275-173275776	Dedd	OB-SF	OB-SM	OK	10.3456	10.2849	-0.00848786	-0.0347267	0.95255	0.997903	no	OB-CF	OB-CM	OK	10.2183	9.93539	-0.0405019	-0.160649	0.7909	0.997903	no	OB-SF	OB-CF	OK	10.3456	10.2183	-0.0178646	-0.0710421	0.9065	0.997903	no	OB-SM	OB-CM	OK	10.2849	9.93539	-0.0498786	-0.203514	0.7414	0.997903	no	OB-SM	OB-CF	OK	10.2849	10.2183	-0.00937674
XLOC_000518	NM_011070	chr1:173275829-173288301	Pfdn2	OB-SF	OB-SM	OK	46.9057	45.6335	-0.0396686	-0.242701	0.75005	0.997903	no	OB-CF	OB-CM	OK	53.5575	44.1755	-0.277844	-1.7265	0.0246	0.619024	no	OB-SF	OB-CF	OK	46.9057	53.5575	0.191326	1.19909	0.11945	0.863852	no	OB-SM	OB-CM	OK	45.6335	44.1755	-0.0468486	-0.284304	0.7191	0.997903	no	OB-SM	OB-CF	OK	45.6335	53.5575	0.230995
XLOC_000519	NM_001122680,NM_027893	chr1:173300303-173318418	Pvrl4	OB-SF	OB-SM	OK	1.40183	1.26071	-0.153071	-0.389767	0.47465	0.993339	no	OB-CF	OB-CM	OK	1.32084	1.40742	0.091597	0.225485	0.66795	0.997903	no	OB-SF	OB-CF	OK	1.40183	1.32084	-0.0858528	-0.212013	0.68165	0.997903	no	OB-SM	OB-CM	OK	1.26071	1.40742	0.158816	0.403038	0.46265	0.992404	no	OB-SM	OB-CF	OK	1.26071	1.32084	0.0672187
XLOC_000520	NM_001005508	chr1:173319090-173340370	Arhgap30	OB-SF	OB-SM	OK	1.15781	0.960568	-0.269436	-0.76472	0.20345	0.925431	no	OB-CF	OB-CM	OK	1.03564	0.896054	-0.208859	-0.562596	0.3325	0.968949	no	OB-SF	OB-CF	OK	1.15781	1.03564	-0.160879	-0.462987	0.43015	0.988225	no	OB-SM	OB-CM	OK	0.960568	0.896054	-0.100302	-0.266913	0.65105	0.997903	no	OB-SM	OB-CF	OK	0.960568	1.03564	0.108557
XLOC_000521	NM_009480	chr1:173341811-173348873	Usf1	OB-SF	OB-SM	OK	27.1301	28.8774	0.0900433	0.550604	0.38695	0.981288	no	OB-CF	OB-CM	OK	26.2179	27.7984	0.0844537	0.513164	0.4128	0.986808	no	OB-SF	OB-CF	OK	27.1301	26.2179	-0.0493452	-0.298775	0.6313	0.997903	no	OB-SM	OB-CM	OK	28.8774	27.7984	-0.0549347	-0.337135	0.5918	0.997903	no	OB-SM	OB-CF	OK	28.8774	26.2179	-0.139388
XLOC_000522	NM_001164525	chr1:173349163-173350483	Tstd1	OB-SF	OB-SM	OK	6.69374	5.58317	-0.261728	-0.719324	0.366	0.977024	no	OB-CF	OB-CM	OK	4.28048	6.8632	0.681108	1.7617	0.03625	0.680957	no	OB-SF	OB-CF	OK	6.69374	4.28048	-0.645039	-1.65234	0.0483	0.728969	no	OB-SM	OB-CM	OK	5.58317	6.8632	0.297797	0.827635	0.307	0.965285	no	OB-SM	OB-CF	OK	5.58317	4.28048	-0.383311
XLOC_000523	NM_172647	chr1:173367691-173394724	F11r	OB-SF	OB-SM	OK	1.6345	1.81814	0.153611	0.420387	0.49195	0.995645	no	OB-CF	OB-CM	OK	1.72512	1.43705	-0.263588	-0.684781	0.26605	0.95243	no	OB-SF	OB-CF	OK	1.6345	1.72512	0.077845	0.211213	0.73225	0.997903	no	OB-SM	OB-CM	OK	1.81814	1.43705	-0.339354	-0.888594	0.14355	0.887089	no	OB-SM	OB-CF	OK	1.81814	1.72512	-0.0757659
XLOC_000524	NM_019484	chr1:173433608-173434881	Alyref2	OB-SF	OB-SM	OK	6.32709	6.98981	0.143712	0.541346	0.40765	0.98614	no	OB-CF	OB-CM	OK	6.06654	6.38901	0.0747182	0.273915	0.6748	0.997903	no	OB-SF	OB-CF	OK	6.32709	6.06654	-0.0606683	-0.22233	0.7381	0.997903	no	OB-SM	OB-CM	OK	6.98981	6.38901	-0.129662	-0.488605	0.45595	0.990939	no	OB-SM	OB-CF	OK	6.98981	6.06654	-0.20438
XLOC_000525	NM_018729	chr1:173489323-173515447	Cd244	OB-SF	OB-SM	NOTEST	0.0372834	0	#NAME?	0	1	1	no	OB-CF	OB-CM	NOTEST	0.0238522	0	#NAME?	0	1	1	no	OB-SF	OB-CF	NOTEST	0.0372834	0.0238522	-0.644415	0	1	1	no	OB-SM	OB-CM	NOTEST	0	0	0	0	1	1	no	OB-SM	OB-CF	NOTEST	0	0.0238522	inf
XLOC_000526	NM_007649	chr1:173612185-173635388	Cd48	OB-SF	OB-SM	OK	1.16338	0.805628	-0.530133	-0.697123	0.3157	0.965414	no	OB-CF	OB-CM	OK	0.810285	1.59039	0.972878	1.34577	0.0662	0.777378	no	OB-SF	OB-CF	OK	1.16338	0.810285	-0.521817	-0.688777	0.32395	0.966558	no	OB-SM	OB-CM	OK	0.805628	1.59039	0.981193	1.35168	0.06625	0.777378	no	OB-SM	OB-CF	NOTEST	0.805628	0.810285	0.00831542
XLOC_000527	NM_013730	chr1:173697262-173731315	Slamf1	OB-SF	OB-SM	NOTEST	0.124565	0.0818213	-0.606344	0	1	1	no	OB-CF	OB-CM	NOTEST	0.261294	0.244856	-0.0937389	0	1	1	no	OB-SF	OB-CF	NOTEST	0.124565	0.261294	1.06878	0	1	1	no	OB-SM	OB-CM	NOTEST	0.0818213	0.244856	1.58138	0	1	1	no	OB-SM	OB-CF	NOTEST	0.0818213	0.261294	1.67512
XLOC_000528	NM_001252472,NM_013489	chr1:173769827-173820849	Cd84	OB-SF	OB-SM	OK	1.12151	1.02205	-0.133987	-0.301431	0.59345	0.997903	no	OB-CF	OB-CM	OK	1.03779	1.26273	0.283031	0.660421	0.24255	0.944173	no	OB-SF	OB-CF	OK	1.12151	1.03779	-0.11193	-0.251198	0.65565	0.997903	no	OB-SM	OB-CM	OK	1.02205	1.26273	0.305089	0.713762	0.2148	0.930971	no	OB-SM	OB-CF	OK	1.02205	1.03779	0.022057
XLOC_000529	NM_030710	chr1:173847667-173873999	Slamf6	OB-SF	OB-SM	NOTEST	0.0808042	0.124261	0.620872	0	1	1	no	OB-CF	OB-CM	NOTEST	0.0676375	0.0576108	-0.231485	0	1	1	no	OB-SF	OB-CF	NOTEST	0.0808042	0.0676375	-0.256607	0	1	1	no	OB-SM	OB-CM	NOTEST	0.124261	0.0576108	-1.10896	0	1	1	no	OB-SM	OB-CF	NOTEST	0.124261	0.0676375	-0.877479
XLOC_000530	NM_009938	chr1:173996143-174052463	Copa	OB-SF	OB-SM	OK	85.2083	83.1726	-0.0348859	-0.21521	0.70465	0.997903	no	OB-CF	OB-CM	OK	82.6916	84.7536	0.0355351	0.219159	0.70715	0.997903	no	OB-SF	OB-CF	OK	85.2083	82.6916	-0.0432543	-0.266552	0.63915	0.997903	no	OB-SM	OB-CM	OK	83.1726	84.7536	0.0271666	0.167725	0.7697	0.997903	no	OB-SM	OB-CF	OK	83.1726	82.6916	-0.00836845
XLOC_000531	NM_001159525,NM_023041	chr1:174056885-174066628	Pex19	OB-SF	OB-SM	OK	38.3078	37.366	-0.0359114	-0.214403	0.7049	0.997903	no	OB-CF	OB-CM	OK	35.9877	37.2394	0.0493251	0.293515	0.6094	0.997903	no	OB-SF	OB-CF	OK	38.3078	35.9877	-0.0901321	-0.537214	0.3439	0.970734	no	OB-SM	OB-CM	OK	37.366	37.2394	-0.0048956	-0.0291808	0.9588	0.997903	no	OB-SM	OB-CF	OK	37.366	35.9877	-0.0542207
XLOC_000532	NM_153555	chr1:174078145-174126524	Dcaf8	OB-SF	OB-SM	OK	63.0777	63.399	0.0073302	0.0481418	0.9357	0.997903	no	OB-CF	OB-CM	OK	61.9268	63.607	0.0386202	0.253701	0.6645	0.997903	no	OB-SF	OB-CF	OK	63.0777	61.9268	-0.0265644	-0.174451	0.76775	0.997903	no	OB-SM	OB-CM	OK	63.399	63.607	0.00472553	0.0310451	0.95725	0.997903	no	OB-SM	OB-CF	OK	63.399	61.9268	-0.0338946
XLOC_000533	NM_080419	chr1:174242537-174249966	Igsf8	OB-SF	OB-SM	OK	45.2575	48.104	0.0879974	0.555448	0.36635	0.977164	no	OB-CF	OB-CM	OK	43.332	44.2344	0.0297353	0.185944	0.76775	0.997903	no	OB-SF	OB-CF	OK	45.2575	43.332	-0.0627255	-0.392757	0.5179	0.997903	no	OB-SM	OB-CM	OK	48.104	44.2344	-0.120988	-0.76267	0.2087	0.928016	no	OB-SM	OB-CF	OK	48.104	43.332	-0.150723
XLOC_000534	NM_001039484	chr1:174271340-174304216	Kcnj10	OB-SF	OB-SM	OK	17.5096	15.6253	-0.16426	-0.976267	0.10045	0.837621	no	OB-CF	OB-CM	OK	17.1198	15.128	-0.178441	-1.05861	0.07315	0.792567	no	OB-SF	OB-CF	OK	17.5096	17.1198	-0.0324831	-0.194021	0.7375	0.997903	no	OB-SM	OB-CM	OK	15.6253	15.128	-0.0466642	-0.275486	0.63995	0.997903	no	OB-SM	OB-CF	OK	15.6253	17.1198	0.131776
XLOC_000535	NM_026234	chr1:174306661-174314230	Pigm	OB-SF	OB-SM	OK	3.18204	3.36464	0.0805039	0.387755	0.50455	0.997558	no	OB-CF	OB-CM	OK	3.84391	3.03618	-0.340314	-1.65729	0.00505	0.387359	no	OB-SF	OB-CF	OK	3.18204	3.84391	0.272623	1.33605	0.0237	0.611756	no	OB-SM	OB-CM	OK	3.36464	3.03618	-0.148195	-0.709456	0.2156	0.931383	no	OB-SM	OB-CF	OK	3.36464	3.84391	0.192119
XLOC_000536	NM_029612	chr1:174405490-174408540	Slamf9	OB-SF	OB-SM	NOTEST	0.771943	0.376105	-1.03736	0	1	1	no	OB-CF	OB-CM	NOTEST	0.691902	0.832619	0.267089	0	1	1	no	OB-SF	OB-CF	NOTEST	0.771943	0.691902	-0.157927	0	1	1	no	OB-SM	OB-CM	NOTEST	0.376105	0.832619	1.14652	0	1	1	no	OB-SM	OB-CF	NOTEST	0.376105	0.691902	0.87943
XLOC_000537	NM_001145800,NM_033608	chr1:174412343-174429008	Igsf9	OB-SF	OB-SM	NOTEST	0.596118	0.6874	0.205553	0	1	1	no	OB-CF	OB-CM	OK	0.720237	0.693555	-0.0544605	-0.113807	0.831	0.997903	no	OB-SF	OB-CF	OK	0.596118	0.720237	0.272874	0.548473	0.3295	0.967271	no	OB-SM	OB-CM	NOTEST	0.6874	0.693555	0.0128604	0	1	1	no	OB-SM	OB-CF	OK	0.6874	0.720237	0.0673209
XLOC_000538	NM_178598	chr1:174430376-174437506	Tagln2	OB-SF	OB-SM	OK	3.26005	3.57463	0.132901	0.394279	0.54805	0.997903	no	OB-CF	OB-CM	OK	3.16646	3.19271	0.0119109	0.0340827	0.9701	0.997903	no	OB-SF	OB-CF	OK	3.26005	3.16646	-0.0420229	-0.121508	0.85365	0.997903	no	OB-SM	OB-CM	OK	3.57463	3.19271	-0.163013	-0.478334	0.4589	0.991592	no	OB-SM	OB-CF	OK	3.57463	3.16646	-0.174924
XLOC_000539	NM_027972	chr1:174451260-174480937	Ccdc19	OB-SF	OB-SM	OK	0.422271	0.850249	1.00972	1.25407	0.0563	0.752343	no	OB-CF	OB-CM	NOTEST	0.677743	0.443794	-0.610848	0	1	1	no	OB-SF	OB-CF	NOTEST	0.422271	0.677743	0.682569	0	1	1	no	OB-SM	OB-CM	OK	0.850249	0.443794	-0.937995	-1.13225	0.0612	0.767267	no	OB-SM	OB-CF	OK	0.850249	0.677743	-0.327147
XLOC_000540	NM_177723,NR_027644	chr1:174486068-174493848	Vsig8	OB-SF	OB-SM	NOTEST	0.645064	0.657148	0.0267757	0	1	1	no	OB-CF	OB-CM	NOTEST	0.262956	0.577459	1.1349	0	1	1	no	OB-SF	OB-CF	NOTEST	0.645064	0.262956	-1.29462	0	1	1	no	OB-SM	OB-CM	NOTEST	0.657148	0.577459	-0.186499	0	1	1	no	OB-SM	OB-CF	NOTEST	0.657148	0.262956	-1.32139
XLOC_000541	NM_007768	chr1:174628186-174630097	Crp	OB-SF	OB-SM	NOTEST	0	0	0	0	1	1	no	OB-CF	OB-CM	NOTEST	0	0	0	0	1	1	no	OB-SF	OB-CF	NOTEST	0	0	0	0	1	1	no	OB-SM	OB-CM	NOTEST	0	0	0	0	1	1	no	OB-SM	OB-CF	NOTEST	0	0	0
XLOC_000542	NM_008763	chr1:174886898-174887948	Olfr16	OB-SF	OB-SM	NOTEST	0.0477096	0	#NAME?	0	1	1	no	OB-CF	OB-CM	NOTEST	0	0.0522005	inf	0	1	1	no	OB-SF	OB-CF	NOTEST	0.0477096	0	#NAME?	0	1	1	no	OB-SM	OB-CM	NOTEST	0	0.0522005	inf	0	1	1	no	OB-SM	OB-CF	NOTEST	0	0	0
XLOC_000543	NM_001001809	chr1:175133488-175134430	Olfr218	OB-SF	OB-SM	NOTEST	0	0	0	0	1	1	no	OB-CF	OB-CM	NOTEST	0	0	0	0	1	1	no	OB-SF	OB-CF	NOTEST	0	0	0	0	1	1	no	OB-SM	OB-CM	NOTEST	0	0	0	0	1	1	no	OB-SM	OB-CF	NOTEST	0	0	0
XLOC_000544	NM_146881	chr1:175145737-175146771	Olfr1404	OB-SF	OB-SM	NOTEST	0	0	0	0	1	1	no	OB-CF	OB-CM	NOTEST	0	0.0531568	inf	0	1	1	no	OB-SF	OB-CF	NOTEST	0	0	0	0	1	1	no	OB-SM	OB-CM	NOTEST	0	0.0531568	inf	0	1	1	no	OB-SM	OB-CF	NOTEST	0	0	0
XLOC_000545	NM_146651	chr1:175200277-175201268	Olfr418-ps1	OB-SF	OB-SM	NOTEST	0	0	0	0	1	1	no	OB-CF	OB-CM	NOTEST	0	0	0	0	1	1	no	OB-SF	OB-CF	NOTEST	0	0	0	0	1	1	no	OB-SM	OB-CM	NOTEST	0	0	0	0	1	1	no	OB-SM	OB-CF	NOTEST	0	0	0
XLOC_000546	NM_001013779	chr1:175350734-175396167	Aim2	OB-SF	OB-SM	OK	2.1587	2.32938	0.10978	0.34242	0.5798	0.997903	no	OB-CF	OB-CM	OK	1.80408	1.77722	-0.0216401	-0.0612841	0.91205	0.997903	no	OB-SF	OB-CF	OK	2.1587	1.80408	-0.258902	-0.768464	0.21795	0.932756	no	OB-SM	OB-CM	OK	2.32938	1.77722	-0.390323	-1.15621	0.06	0.761048	no	OB-SM	OB-CF	OK	2.32938	1.80408	-0.368683
XLOC_000547	NM_175026	chr1:175560989-175578059	Pyhin1	OB-SF	OB-SM	NOTEST	0.221181	0.0868507	-1.34862	0	1	1	no	OB-CF	OB-CM	NOTEST	0.0878123	0.0769236	-0.190995	0	1	1	no	OB-SF	OB-CF	NOTEST	0.221181	0.0878123	-1.33273	0	1	1	no	OB-SM	OB-CM	NOTEST	0.0868507	0.0769236	-0.17511	0	1	1	no	OB-SM	OB-CF	NOTEST	0.0868507	0.0878123	0.0158851
XLOC_000548	NM_001162938	chr1:175603810-175628523	Pydc3	OB-SF	OB-SM	NOTEST	0.0307551	0.0150215	-1.0338	0	1	1	no	OB-CF	OB-CM	NOTEST	0.054611	0.0482995	-0.177185	0	1	1	no	OB-SF	OB-CF	NOTEST	0.0307551	0.054611	0.828368	0	1	1	no	OB-SM	OB-CM	NOTEST	0.0150215	0.0482995	1.68498	0	1	1	no	OB-SM	OB-CF	NOTEST	0.0150215	0.054611	1.86217
XLOC_000549	NM_146717	chr1:175972063-175973067	Olfr433	OB-SF	OB-SM	NOTEST	0	0.0486773	inf	0	1	1	no	OB-CF	OB-CM	NOTEST	0	0	0	0	1	1	no	OB-SF	OB-CF	NOTEST	0	0	0	0	1	1	no	OB-SM	OB-CM	NOTEST	0.0486773	0	#NAME?	0	1	1	no	OB-SM	OB-CF	NOTEST	0.0486773	0	#NAME?
XLOC_000550	NM_146716	chr1:175980505-175981444	Olfr432	OB-SF	OB-SM	NOTEST	0	0	0	0	1	1	no	OB-CF	OB-CM	NOTEST	0	0	0	0	1	1	no	OB-SF	OB-CF	NOTEST	0	0	0	0	1	1	no	OB-SM	OB-CM	NOTEST	0	0	0	0	1	1	no	OB-SM	OB-CF	NOTEST	0	0	0
XLOC_000551	NM_146718	chr1:175999430-176000384	Olfr430	OB-SF	OB-SM	NOTEST	0	0	0	0	1	1	no	OB-CF	OB-CM	NOTEST	0	0.0585167	inf	0	1	1	no	OB-SF	OB-CF	NOTEST	0	0	0	0	1	1	no	OB-SM	OB-CM	NOTEST	0	0.0585167	inf	0	1	1	no	OB-SM	OB-CF	NOTEST	0	0	0
XLOC_000552	NM_146722	chr1:176019168-176020111	Olfr429	OB-SF	OB-SM	NOTEST	0	0	0	0	1	1	no	OB-CF	OB-CM	NOTEST	0	0	0	0	1	1	no	OB-SF	OB-CF	NOTEST	0	0	0	0	1	1	no	OB-SM	OB-CM	NOTEST	0	0	0	0	1	1	no	OB-SM	OB-CF	NOTEST	0	0	0
XLOC_000553	NM_001206926	chr1:176029590-176030541	Olfr426	OB-SF	OB-SM	NOTEST	0	0	0	0	1	1	no	OB-CF	OB-CM	NOTEST	0	0	0	0	1	1	no	OB-SF	OB-CF	NOTEST	0	0	0	0	1	1	no	OB-SM	OB-CM	NOTEST	0	0	0	0	1	1	no	OB-SM	OB-CF	NOTEST	0	0	0
XLOC_000554	NM_146721	chr1:176066876-176067824	Olfr424	OB-SF	OB-SM	NOTEST	0	0	0	0	1	1	no	OB-CF	OB-CM	NOTEST	0	0	0	0	1	1	no	OB-SF	OB-CF	NOTEST	0	0	0	0	1	1	no	OB-SM	OB-CM	NOTEST	0	0	0	0	1	1	no	OB-SM	OB-CF	NOTEST	0	0	0
XLOC_000555	NM_146720	chr1:176081611-176082661	Olfr421-ps1	OB-SF	OB-SM	NOTEST	0	0	0	0	1	1	no	OB-CF	OB-CM	NOTEST	0	0	0	0	1	1	no	OB-SF	OB-CF	NOTEST	0	0	0	0	1	1	no	OB-SM	OB-CM	NOTEST	0	0	0	0	1	1	no	OB-SM	OB-CF	NOTEST	0	0	0
XLOC_000556	NM_146305	chr1:176088852-176089898	Olfr420	OB-SF	OB-SM	NOTEST	0	0	0	0	1	1	no	OB-CF	OB-CM	NOTEST	0	0	0	0	1	1	no	OB-SF	OB-CF	NOTEST	0	0	0	0	1	1	no	OB-SM	OB-CM	NOTEST	0	0	0	0	1	1	no	OB-SM	OB-CF	NOTEST	0	0	0
XLOC_000557	NM_011465	chr1:176102906-176178580	Spta1	OB-SF	OB-SM	NOTEST	0.0325417	0.0744025	1.19306	0	1	1	no	OB-CF	OB-CM	NOTEST	0.12772	0.102747	-0.313886	0	1	1	no	OB-SF	OB-CF	NOTEST	0.0325417	0.12772	1.97262	0	1	1	no	OB-SM	OB-CM	NOTEST	0.0744025	0.102747	0.465673	0	1	1	no	OB-SM	OB-CF	NOTEST	0.0744025	0.12772	0.779559
XLOC_000558	NM_025470	chr1:176260648-176263008	Mptx1	OB-SF	OB-SM	NOTEST	0	0	0	0	1	1	no	OB-CF	OB-CM	NOTEST	0	0	0	0	1	1	no	OB-SF	OB-CF	NOTEST	0	0	0	0	1	1	no	OB-SM	OB-CM	NOTEST	0	0	0	0	1	1	no	OB-SM	OB-CF	NOTEST	0	0	0
XLOC_000559	NM_207137	chr1:176299049-176299979	Olfr417	OB-SF	OB-SM	NOTEST	0	0	0	0	1	1	no	OB-CF	OB-CM	NOTEST	0	0	0	0	1	1	no	OB-SF	OB-CF	NOTEST	0	0	0	0	1	1	no	OB-SM	OB-CM	NOTEST	0	0	0	0	1	1	no	OB-SM	OB-CF	NOTEST	0	0	0
XLOC_000560	NM_146714	chr1:176321176-176322186	Olfr248	OB-SF	OB-SM	NOTEST	0	0	0	0	1	1	no	OB-CF	OB-CM	NOTEST	0	0	0	0	1	1	no	OB-SF	OB-CF	NOTEST	0	0	0	0	1	1	no	OB-SM	OB-CM	NOTEST	0	0	0	0	1	1	no	OB-SM	OB-CF	NOTEST	0	0	0
XLOC_000561	NM_146761	chr1:176360560-176361515	Olfr414	OB-SF	OB-SM	NOTEST	0.178297	0.197711	0.149106	0	1	1	no	OB-CF	OB-CM	NOTEST	0.303358	0.150809	-1.0083	0	1	1	no	OB-SF	OB-CF	NOTEST	0.178297	0.303358	0.766737	0	1	1	no	OB-SM	OB-CM	NOTEST	0.197711	0.150809	-0.390668	0	1	1	no	OB-SM	OB-CF	NOTEST	0.197711	0.303358	0.617631
XLOC_000562	NM_207694	chr1:176378755-176379733	Olfr220	OB-SF	OB-SM	NOTEST	0	0	0	0	1	1	no	OB-CF	OB-CM	NOTEST	0	0.04886	inf	0	1	1	no	OB-SF	OB-CF	NOTEST	0	0	0	0	1	1	no	OB-SM	OB-CM	NOTEST	0	0.04886	inf	0	1	1	no	OB-SM	OB-CF	NOTEST	0	0	0
XLOC_000563	NM_019445	chr1:176431955-176752860	Fmn2	OB-SF	OB-SM	OK	7.9855	7.9019	-0.0151829	-0.08829	0.8817	0.997903	no	OB-CF	OB-CM	OK	8.79998	7.31687	-0.266275	-1.54664	0.00835	0.45163	no	OB-SF	OB-CF	OK	7.9855	8.79998	0.140118	0.82225	0.1612	0.901975	no	OB-SM	OB-CM	OK	7.9019	7.31687	-0.110975	-0.638862	0.27635	0.956371	no	OB-SM	OB-CF	OK	7.9019	8.79998	0.1553
XLOC_000564	NM_133809	chr1:177562323-177590984	Kmo	OB-SF	OB-SM	NOTEST	0.183683	0.209811	0.191869	0	1	1	no	OB-CF	OB-CM	NOTEST	0.187211	0.20635	0.140432	0	1	1	no	OB-SF	OB-CF	NOTEST	0.183683	0.187211	0.0274434	0	1	1	no	OB-SM	OB-CM	NOTEST	0.209811	0.20635	-0.0239943	0	1	1	no	OB-SM	OB-CF	NOTEST	0.209811	0.187211	-0.164426
XLOC_000565	NM_029453	chr1:177628723-177745864	Wdr64	OB-SF	OB-SM	NOTEST	0	0.0116146	inf	0	1	1	no	OB-CF	OB-CM	NOTEST	0.0117365	0	#NAME?	0	1	1	no	OB-SF	OB-CF	NOTEST	0	0.0117365	inf	0	1	1	no	OB-SM	OB-CM	NOTEST	0.0116146	0	#NAME?	0	1	1	no	OB-SM	OB-CF	NOTEST	0.0116146	0.0117365	0.015057
XLOC_000566	NM_012012	chr1:177810908-177841527	Exo1	OB-SF	OB-SM	NOTEST	0.206603	0.129244	-0.676765	0	1	1	no	OB-CF	OB-CM	NOTEST	0.137678	0.163311	0.246319	0	1	1	no	OB-SF	OB-CF	NOTEST	0.206603	0.137678	-0.585556	0	1	1	no	OB-SM	OB-CM	NOTEST	0.129244	0.163311	0.337529	0	1	1	no	OB-SM	OB-CF	NOTEST	0.129244	0.137678	0.0912099
XLOC_000567	NM_029756	chr1:178744942-178950563	Sdccag8	OB-SF	OB-SM	OK	18.9076	15.1964	-0.315238	-1.81653	0.00295	0.310244	no	OB-CF	OB-CM	OK	17.5079	16.7552	-0.063398	-0.367776	0.54305	0.997903	no	OB-SF	OB-CF	OK	18.9076	17.5079	-0.110963	-0.652315	0.28445	0.958575	no	OB-SM	OB-CM	OK	15.1964	16.7552	0.140877	0.801485	0.1902	0.91624	no	OB-SM	OB-CF	OK	15.1964	17.5079	0.204275
XLOC_000568	NM_001012330,NM_013915	chr1:179374791-179380897	Zbtb18	OB-SF	OB-SM	OK	23.2092	23.7386	0.0325377	0.188831	0.74415	0.997903	no	OB-CF	OB-CM	OK	23.5407	23.7521	0.0128979	0.0747718	0.8971	0.997903	no	OB-SF	OB-CF	OK	23.2092	23.5407	0.0204596	0.118858	0.83745	0.997903	no	OB-SM	OB-CM	OK	23.7386	23.7521	0.000819783	0.00474759	0.99265	0.997965	no	OB-SM	OB-CF	OK	23.7386	23.5407	-0.0120781
XLOC_000569	NM_027077	chr1:179659944-179683436	1700016C15Rik	OB-SF	OB-SM	NOTEST	0	0	0	0	1	1	no	OB-CF	OB-CM	NOTEST	0	0	0	0	1	1	no	OB-SF	OB-CF	NOTEST	0	0	0	0	1	1	no	OB-SM	OB-CM	NOTEST	0	0	0	0	1	1	no	OB-SM	OB-CF	NOTEST	0	0	0
XLOC_000570	NM_001034899	chr1:179921565-179978422	Gm16432	OB-SF	OB-SM	OK	1.58914	1.71989	0.114069	0.252334	0.6869	0.997903	no	OB-CF	OB-CM	OK	1.51022	1.24016	-0.284238	-0.580403	0.37645	0.979606	no	OB-SF	OB-CF	OK	1.58914	1.51022	-0.0734828	-0.159164	0.8088	0.997903	no	OB-SM	OB-CM	OK	1.71989	1.24016	-0.47179	-0.981539	0.1319	0.874197	no	OB-SM	OB-CF	OK	1.71989	1.51022	-0.187552
XLOC_000571	NM_024282	chr1:180117547-180182728	Desi2	OB-SF	OB-SM	OK	15.469	15.5804	0.0103485	0.0639801	0.9144	0.997903	no	OB-CF	OB-CM	OK	14.8869	15.7403	0.08042	0.488455	0.41495	0.987228	no	OB-SF	OB-CF	OK	15.469	14.8869	-0.055343	-0.340652	0.5631	0.997903	no	OB-SM	OB-CM	OK	15.5804	15.7403	0.0147284	0.0898429	0.8809	0.997903	no	OB-SM	OB-CF	OK	15.5804	14.8869	-0.0656915
XLOC_000572	NM_025511	chr1:180249283-180252824	Cox20	OB-SF	OB-SM	OK	24.4898	24.6025	0.00662596	0.0332481	0.97935	0.997903	no	OB-CF	OB-CM	OK	25.1349	24.1684	-0.0565679	-0.287589	0.74565	0.997903	no	OB-SF	OB-CF	OK	24.4898	25.1349	0.0375114	0.190222	0.8345	0.997903	no	OB-SM	OB-CM	OK	24.6025	24.1684	-0.0256824	-0.129192	0.88955	0.997903	no	OB-SM	OB-CF	OK	24.6025	25.1349	0.0308855
XLOC_000573	NM_026626	chr1:180336011-180413380	Efcab2	OB-SF	OB-SM	OK	7.00806	6.89539	-0.0233834	-0.108669	0.8571	0.997903	no	OB-CF	OB-CM	OK	7.79651	7.57931	-0.040762	-0.19156	0.75035	0.997903	no	OB-SF	OB-CF	OK	7.00806	7.79651	0.153813	0.725476	0.23925	0.942595	no	OB-SM	OB-CM	OK	6.89539	7.57931	0.136434	0.631813	0.2989	0.963591	no	OB-SM	OB-CF	OK	6.89539	7.79651	0.177196
XLOC_000574	NM_001161665	chr1:180459255-180862988	Kif26b	OB-SF	OB-SM	OK	2.84937	2.7053	-0.0748565	-0.342931	0.55925	0.997903	no	OB-CF	OB-CM	OK	2.54583	2.32856	-0.128695	-0.579988	0.3202	0.966558	no	OB-SF	OB-CF	OK	2.84937	2.54583	-0.162507	-0.746391	0.1989	0.923133	no	OB-SM	OB-CM	OK	2.7053	2.32856	-0.216345	-0.972587	0.1015	0.839469	no	OB-SM	OB-CF	OK	2.7053	2.54583	-0.0876502
XLOC_000575	NM_146105	chr1:181476659-181557604	Cnst	OB-SF	OB-SM	OK	22.4054	21.8535	-0.0359864	-0.218904	0.70885	0.997903	no	OB-CF	OB-CM	OK	22.5512	21.8551	-0.0452331	-0.275405	0.6424	0.997903	no	OB-SF	OB-CF	OK	22.4054	22.5512	0.00935332	0.0570268	0.9217	0.997903	no	OB-SM	OB-CM	OK	21.8535	21.8551	0.000106593	0.000647516	0.99645	0.998299	no	OB-SM	OB-CF	OK	21.8535	22.5512	0.0453397
XLOC_000576	NM_178653	chr1:181598361-181617315	Sccpdh	OB-SF	OB-SM	OK	47.8291	44.1948	-0.114014	-0.712798	0.25535	0.947073	no	OB-CF	OB-CM	OK	47.5168	50.6096	0.090971	0.574323	0.3614	0.975974	no	OB-SF	OB-CF	OK	47.8291	47.5168	-0.00945031	-0.0594171	0.92305	0.997903	no	OB-SM	OB-CM	OK	44.1948	50.6096	0.195534	1.22744	0.0497	0.731456	no	OB-SM	OB-CF	OK	44.1948	47.5168	0.104563
XLOC_000577	NM_001033285	chr1:181891219-182126151	Cdc42bpa	OB-SF	OB-SM	OK	34.2846	34.9408	0.0273549	0.162847	0.7819	0.997903	no	OB-CF	OB-CM	OK	38.7062	34.8245	-0.152462	-0.910177	0.1172	0.858609	no	OB-SF	OB-CF	OK	34.2846	38.7062	0.175004	1.03796	0.0765	0.800308	no	OB-SM	OB-CM	OK	34.9408	34.8245	-0.00481227	-0.0288369	0.96015	0.997903	no	OB-SM	OB-CF	OK	34.9408	38.7062	0.147649
XLOC_000578	NM_001081175	chr1:182257099-182353790	Itpkb	OB-SF	OB-SM	OK	4.69489	4.50615	-0.0591959	-0.258122	0.6555	0.997903	no	OB-CF	OB-CM	OK	4.85078	4.8299	-0.00622248	-0.0273802	0.9564	0.997903	no	OB-SF	OB-CF	OK	4.69489	4.85078	0.0471241	0.2054	0.7209	0.997903	no	OB-SM	OB-CM	OK	4.50615	4.8299	0.100098	0.440635	0.4413	0.988785	no	OB-SM	OB-CF	OK	4.50615	4.85078	0.10632
XLOC_000579	NM_007415	chr1:182499105-182531385	Parp1	OB-SF	OB-SM	OK	38.1837	36.068	-0.0822404	-0.521202	0.38385	0.979997	no	OB-CF	OB-CM	OK	35.306	37.0184	0.0683261	0.432473	0.4707	0.993115	no	OB-SF	OB-CF	OK	38.1837	35.306	-0.113044	-0.716044	0.23395	0.940172	no	OB-SM	OB-CM	OK	36.068	37.0184	0.0375226	0.237626	0.69155	0.997903	no	OB-SM	OB-CF	OK	36.068	35.306	-0.0308035
XLOC_000580	NM_001103182,NM_175186	chr1:182571464-182620818	Lin9	OB-SF	OB-SM	OK	3.1395	2.74728	-0.192527	-0.629704	0.27395	0.955473	no	OB-CF	OB-CM	OK	3.37862	2.9909	-0.175856	-0.586079	0.29325	0.962511	no	OB-SF	OB-CF	OK	3.1395	3.37862	0.1059	0.355117	0.5335	0.997903	no	OB-SM	OB-CM	OK	2.74728	2.9909	0.122571	0.398554	0.4802	0.99412	no	OB-SM	OB-CF	OK	2.74728	3.37862	0.298428
XLOC_000581	NM_133225	chr1:182656173-182684335	Acbd3	OB-SF	OB-SM	OK	18.1674	17.4745	-0.0561031	-0.345428	0.55955	0.997903	no	OB-CF	OB-CM	OK	18.4545	17.918	-0.042562	-0.263151	0.661	0.997903	no	OB-SF	OB-CF	OK	18.1674	18.4545	0.0226222	0.140049	0.8143	0.997903	no	OB-SM	OB-CM	OK	17.4745	17.918	0.0361633	0.222374	0.7063	0.997903	no	OB-SM	OB-CF	OK	17.4745	18.4545	0.0787253
XLOC_000582	NM_145943	chr1:182781281-182798245	Sde2	OB-SF	OB-SM	OK	8.94721	8.73728	-0.0342538	-0.174859	0.7724	0.997903	no	OB-CF	OB-CM	OK	8.70224	8.93955	0.0388154	0.197802	0.74165	0.997903	no	OB-SF	OB-CF	OK	8.94721	8.70224	-0.0400503	-0.204182	0.7269	0.997903	no	OB-SM	OB-CM	OK	8.73728	8.93955	0.033019	0.168483	0.7803	0.997903	no	OB-SM	OB-CF	OK	8.73728	8.70224	-0.00579644
XLOC_000583	NM_177099	chr1:182823249-182829233	Lefty2	OB-SF	OB-SM	NOTEST	0.152295	0.126806	-0.264252	0	1	1	no	OB-CF	OB-CM	NOTEST	0.0738963	0.0913562	0.306	0	1	1	no	OB-SF	OB-CF	NOTEST	0.152295	0.0738963	-1.0433	0	1	1	no	OB-SM	OB-CM	NOTEST	0.126806	0.0913562	-0.473045	0	1	1	no	OB-SM	OB-CF	NOTEST	0.126806	0.0738963	-0.779046
XLOC_000584	NM_133705	chr1:182834404-182838219	Pycr2	OB-SF	OB-SM	OK	26.1361	23.3779	-0.160902	-0.933746	0.138	0.881396	no	OB-CF	OB-CM	OK	22.8505	26.0526	0.189201	1.09337	0.08305	0.811747	no	OB-SF	OB-CF	OK	26.1361	22.8505	-0.19382	-1.12041	0.0757	0.797712	no	OB-SM	OB-CM	OK	23.3779	26.0526	0.156284	0.906661	0.1462	0.890337	no	OB-SM	OB-CF	OK	23.3779	22.8505	-0.0329176
XLOC_000585	NM_010094	chr1:182865169-182868532	Lefty1	OB-SF	OB-SM	OK	1.22258	1.02553	-0.253553	-0.447251	0.481	0.994339	no	OB-CF	OB-CM	OK	0.848336	1.42098	0.744176	1.21023	0.0659	0.777273	no	OB-SF	OB-CF	OK	1.22258	0.848336	-0.52722	-0.834386	0.18885	0.915034	no	OB-SM	OB-CM	OK	1.02553	1.42098	0.470509	0.858673	0.1678	0.903574	no	OB-SM	OB-CF	OK	1.02553	0.848336	-0.273667
XLOC_000586	NM_144794	chr1:182872648-182905235	Tmem63a	OB-SF	OB-SM	OK	4.19736	4.15817	-0.0135343	-0.0575714	0.92225	0.997903	no	OB-CF	OB-CM	OK	3.76007	3.91943	0.0598848	0.247006	0.683	0.997903	no	OB-SF	OB-CF	OK	4.19736	3.76007	-0.158724	-0.662588	0.27365	0.955473	no	OB-SM	OB-CM	OK	4.15817	3.91943	-0.085305	-0.358376	0.5586	0.997903	no	OB-SM	OB-CF	OK	4.15817	3.76007	-0.14519
XLOC_000587	NM_001033819	chr1:182981367-182990798	9130409I23Rik	OB-SF	OB-SM	NOTEST	0	0	0	0	1	1	no	OB-CF	OB-CM	NOTEST	0	0	0	0	1	1	no	OB-SF	OB-CF	NOTEST	0	0	0	0	1	1	no	OB-SM	OB-CM	NOTEST	0	0	0	0	1	1	no	OB-SM	OB-CF	NOTEST	0	0	0
XLOC_000588	NM_030131	chr1:183081061-183099125	Cnih4	OB-SF	OB-SM	OK	22.6206	22.0323	-0.0380174	-0.226628	0.7067	0.997903	no	OB-CF	OB-CM	OK	21.5791	21.6117	0.00217416	0.01306	0.97955	0.997903	no	OB-SF	OB-CF	OK	22.6206	21.5791	-0.0679996	-0.409521	0.49995	0.997025	no	OB-SM	OB-CM	OK	22.0323	21.6117	-0.027808	-0.165351	0.785	0.997903	no	OB-SM	OB-CF	OK	22.0323	21.5791	-0.0299822
XLOC_000589	NM_001160211,NM_001160212,NM_028408	chr1:183282758-183390772	Cnih3	OB-SF	OB-SM	OK	28.274	28.2259	-0.00245783	-0.0139227	0.98005	0.997903	no	OB-CF	OB-CM	OK	26.0925	29.0125	0.153042	0.864119	0.1318	0.874178	no	OB-SF	OB-CF	OK	28.274	26.0925	-0.115842	-0.650809	0.2608	0.950076	no	OB-SM	OB-CM	OK	28.2259	29.0125	0.0396577	0.225793	0.6916	0.997903	no	OB-SM	OB-CF	OK	28.2259	26.0925	-0.113384
XLOC_000590	NM_012058	chr1:184054867-184062546	Srp9	OB-SF	OB-SM	OK	47.1479	46.9631	-0.0056657	-0.0373916	0.95525	0.997903	no	OB-CF	OB-CM	OK	45.8659	50.2866	0.132752	0.881612	0.17075	0.903574	no	OB-SF	OB-CF	OK	47.1479	45.8659	-0.0397712	-0.262319	0.68815	0.997903	no	OB-SM	OB-CM	OK	46.9631	50.2866	0.0986469	0.655514	0.30865	0.965408	no	OB-SM	OB-CF	OK	46.9631	45.8659	-0.0341055
XLOC_000591	NR_015458	chr1:184230964-184233420	1700047M11Rik	OB-SF	OB-SM	OK	2.85474	1.96806	-0.536587	-0.923774	0.20105	0.925431	no	OB-CF	OB-CM	OK	2.14129	1.40051	-0.612528	-0.871676	0.23925	0.942595	no	OB-SF	OB-CF	OK	2.85474	2.14129	-0.414884	-0.747098	0.34895	0.9723	no	OB-SM	OB-CM	OK	1.96806	1.40051	-0.490825	-0.678823	0.3175	0.965854	no	OB-SM	OB-CF	OK	1.96806	2.14129	0.121703
XLOC_000592	NM_173378	chr1:184339297-184392567	Trp53bp2	OB-SF	OB-SM	OK	7.85436	8.84702	0.171699	0.927087	0.122	0.866502	no	OB-CF	OB-CM	OK	8.88686	8.07392	-0.138405	-0.75062	0.20185	0.925431	no	OB-SF	OB-CF	OK	7.85436	8.88686	0.17818	0.962176	0.1036	0.841885	no	OB-SM	OB-CM	OK	8.84702	8.07392	-0.131923	-0.715399	0.22785	0.937196	no	OB-SM	OB-CF	OK	8.84702	8.88686	0.00648183
XLOC_000593	NM_001145806,NM_130890	chr1:184495137-184562483	Capn8	OB-SF	OB-SM	NOTEST	0	0.0521839	inf	0	1	1	no	OB-CF	OB-CM	NOTEST	0.0184927	0.0393838	1.09065	0	1	1	no	OB-SF	OB-CF	NOTEST	0	0.0184927	inf	0	1	1	no	OB-SM	OB-CM	NOTEST	0.0521839	0.0393838	-0.406005	0	1	1	no	OB-SM	OB-CF	NOTEST	0.0521839	0.0184927	-1.49665
XLOC_000594	NM_144796	chr1:184695036-184825785	Susd4	OB-SF	OB-SM	OK	38.4454	38.6338	0.00705377	0.0431908	0.94295	0.997903	no	OB-CF	OB-CM	OK	37.8971	35.6842	-0.0868029	-0.534279	0.39	0.98205	no	OB-SF	OB-CF	OK	38.4454	37.8971	-0.0207231	-0.126844	0.8403	0.997903	no	OB-SM	OB-CM	OK	38.6338	35.6842	-0.11458	-0.705498	0.25615	0.94755	no	OB-SM	OB-CF	OK	38.6338	37.8971	-0.0277768
XLOC_000595	NM_016928	chr1:184884918-184906175	Tlr5	OB-SF	OB-SM	NOTEST	0.167838	0.379853	1.17838	0	1	1	no	OB-CF	OB-CM	NOTEST	0.156192	0.346719	1.15044	0	1	1	no	OB-SF	OB-CF	NOTEST	0.167838	0.156192	-0.103741	0	1	1	no	OB-SM	OB-CM	NOTEST	0.379853	0.346719	-0.131676	0	1	1	no	OB-SM	OB-CF	NOTEST	0.379853	0.156192	-1.28212
XLOC_000596	NM_022019	chr1:185858339-185899515	Dusp10	OB-SF	OB-SM	OK	4.92555	5.48502	0.155211	0.672826	0.26935	0.953628	no	OB-CF	OB-CM	OK	5.27739	4.815	-0.132288	-0.567626	0.35085	0.973007	no	OB-SF	OB-CF	OK	4.92555	5.27739	0.0995391	0.429134	0.484	0.994558	no	OB-SM	OB-CM	OK	5.48502	4.815	-0.18796	-0.810898	0.1876	0.914232	no	OB-SM	OB-CF	OK	5.48502	5.27739	-0.0556717
XLOC_000597	NR_040627	chr1:186536375-186542868	4930488B22Rik	OB-SF	OB-SM	NOTEST	0	0	0	0	1	1	no	OB-CF	OB-CM	NOTEST	0	0	0	0	1	1	no	OB-SF	OB-CF	NOTEST	0	0	0	0	1	1	no	OB-SM	OB-CM	NOTEST	0	0	0	0	1	1	no	OB-SM	OB-CF	NOTEST	0	0	0
XLOC_000598	NM_001163754	chr1:187028046-187153280	Rab3gap2	OB-SF	OB-SM	OK	24.6156	23.5966	-0.0609985	-0.323936	0.58205	0.997903	no	OB-CF	OB-CM	OK	23.6421	22.9301	-0.0441151	-0.228215	0.696	0.997903	no	OB-SF	OB-CF	OK	24.6156	23.6421	-0.0582161	-0.306996	0.5989	0.997903	no	OB-SM	OB-CM	OK	23.5966	22.9301	-0.0413328	-0.215272	0.716	0.997903	no	OB-SM	OB-CF	OK	23.5966	23.6421	0.00278233
XLOC_000599	NR_034044,NR_035529	chr1:187028046-187153280	Snora36b	OB-SF	OB-SM	NOTEST	15.5888	0	#NAME?	0	1	1	no	OB-CF	OB-CM	NOTEST	0	12.3367	inf	0	1	1	no	OB-SF	OB-CF	NOTEST	15.5888	0	#NAME?	0	1	1	no	OB-SM	OB-CM	NOTEST	0	12.3367	inf	0	1	1	no	OB-SM	OB-CF	NOTEST	0	0	0
XLOC_000600	NR_029580	chr1:187028046-187153280	Mir194-1	OB-SF	OB-SM	NOTEST	0	0	0	0	1	1	no	OB-CF	OB-CM	NOTEST	0	0	0	0	1	1	no	OB-SF	OB-CF	NOTEST	0	0	0	0	1	1	no	OB-SM	OB-CM	NOTEST	0	0	0	0	1	1	no	OB-SM	OB-CF	NOTEST	0	0	0
XLOC_000601	NR_029908	chr1:187028046-187153280	Mir215	OB-SF	OB-SM	NOTEST	0	0	0	0	1	1	no	OB-CF	OB-CM	NOTEST	0	0	0	0	1	1	no	OB-SF	OB-CF	NOTEST	0	0	0	0	1	1	no	OB-SM	OB-CM	NOTEST	0	0	0	0	1	1	no	OB-SM	OB-CF	NOTEST	0	0	0
XLOC_000602	NM_011794	chr1:187156037-187181648	Bpnt1	OB-SF	OB-SM	OK	42.44	42.8701	0.0145449	0.0907807	0.88275	0.997903	no	OB-CF	OB-CM	OK	42.6457	44.3841	0.0576445	0.361006	0.559	0.997903	no	OB-SF	OB-CF	OK	42.44	42.6457	0.00697377	0.0435499	0.94425	0.997903	no	OB-SM	OB-CM	OK	42.8701	44.3841	0.0500733	0.313417	0.6091	0.997903	no	OB-SM	OB-CF	OK	42.8701	42.6457	-0.00757117
XLOC_000603	NM_029735	chr1:187186973-187252234	Eprs	OB-SF	OB-SM	OK	66.8183	65.3842	-0.0313006	-0.206333	0.7253	0.997903	no	OB-CF	OB-CM	OK	68.8541	67.8728	-0.0207094	-0.136738	0.81275	0.997903	no	OB-SF	OB-CF	OK	66.8183	68.8541	0.0433005	0.285842	0.62845	0.997903	no	OB-SM	OB-CM	OK	65.3842	67.8728	0.0538917	0.355326	0.54395	0.997903	no	OB-SM	OB-CF	OK	65.3842	68.8541	0.0746011
XLOC_000604	NM_001033286	chr1:187270994-187292640	Slc30a10	OB-SF	OB-SM	OK	3.20153	2.71789	-0.236275	-0.971957	0.09235	0.826157	no	OB-CF	OB-CM	OK	3.26337	2.67402	-0.28735	-1.16419	0.0415	0.704353	no	OB-SF	OB-CF	OK	3.20153	3.26337	0.0275998	0.112774	0.8433	0.997903	no	OB-SM	OB-CM	OK	2.71789	2.67402	-0.0234758	-0.0957437	0.8672	0.997903	no	OB-SM	OB-CF	OK	2.71789	3.26337	0.263874
XLOC_000605	NR_033600	chr1:187321184-187321893	5033404E19Rik	OB-SF	OB-SM	NOTEST	0.790964	0.515395	-0.617934	0	1	1	no	OB-CF	OB-CM	NOTEST	0.45845	0.635975	0.472206	0	1	1	no	OB-SF	OB-CF	NOTEST	0.790964	0.45845	-0.786847	0	1	1	no	OB-SM	OB-CM	NOTEST	0.515395	0.635975	0.303292	0	1	1	no	OB-SM	OB-CF	NOTEST	0.515395	0.45845	-0.168914
XLOC_000606	NM_033077	chr1:188791294-188794506	D1Pas1	OB-SF	OB-SM	NOTEST	0.0304011	0.0412926	0.441757	0	1	1	no	OB-CF	OB-CM	NOTEST	0.0173131	0.0299771	0.792	0	1	1	no	OB-SF	OB-CF	NOTEST	0.0304011	0.0173131	-0.812262	0	1	1	no	OB-SM	OB-CM	NOTEST	0.0412926	0.0299771	-0.46202	0	1	1	no	OB-SM	OB-CF	NOTEST	0.0412926	0.0173131	-1.25402
XLOC_000607	NR_040554	chr1:188872285-189039325	1700007P06Rik	OB-SF	OB-SM	NOTEST	0	0	0	0	1	1	no	OB-CF	OB-CM	NOTEST	0	0	0	0	1	1	no	OB-SF	OB-CF	NOTEST	0	0	0	0	1	1	no	OB-SM	OB-CM	NOTEST	0	0	0	0	1	1	no	OB-SM	OB-CF	NOTEST	0	0	0
XLOC_000608	NM_026367	chr1:189039389-189175308	Gpatch2	OB-SF	OB-SM	OK	7.71458	7.83637	0.0225976	0.121096	0.8387	0.997903	no	OB-CF	OB-CM	OK	7.67464	7.46118	-0.0406954	-0.216668	0.71245	0.997903	no	OB-SF	OB-CF	OK	7.71458	7.67464	-0.00749011	-0.040057	0.94675	0.997903	no	OB-SM	OB-CM	OK	7.83637	7.46118	-0.0707832	-0.377612	0.52115	0.997903	no	OB-SM	OB-CF	OK	7.83637	7.67464	-0.0300877
XLOC_000609	NM_001243792,NM_011935	chr1:189432884-190038763	Esrrg	OB-SF	OB-SM	OK	8.01795	7.64365	-0.0689718	-0.37123	0.51975	0.997903	no	OB-CF	OB-CM	OK	8.20958	7.44132	-0.141749	-0.759937	0.18245	0.909468	no	OB-SF	OB-CF	OK	8.01795	8.20958	0.034075	0.185049	0.7501	0.997903	no	OB-SM	OB-CM	OK	7.64365	7.44132	-0.0387026	-0.205691	0.714	0.997903	no	OB-SM	OB-CF	OK	7.64365	8.20958	0.103047
XLOC_000610	NM_021408	chr1:190086716-190788918	Ush2a	OB-SF	OB-SM	NOTEST	0.0198233	0.0129438	-0.614939	0	1	1	no	OB-CF	OB-CM	NOTEST	0.0125323	0.0253245	1.01488	0	1	1	no	OB-SF	OB-CF	NOTEST	0.0198233	0.0125323	-0.661541	0	1	1	no	OB-SM	OB-CM	NOTEST	0.0129438	0.0253245	0.968273	0	1	1	no	OB-SM	OB-CF	NOTEST	0.0129438	0.0125323	-0.0466026
XLOC_000611	NM_008976	chr1:191552146-191700572	Ptpn14	OB-SF	OB-SM	OK	5.61007	6.21226	0.1471	0.872982	0.13305	0.87609	no	OB-CF	OB-CM	OK	5.67325	5.07367	-0.161146	-0.952623	0.10195	0.84002	no	OB-SF	OB-CF	OK	5.61007	5.67325	0.0161583	0.0965064	0.8662	0.997903	no	OB-SM	OB-CM	OK	6.21226	5.07367	-0.292087	-1.71594	0.0039	0.350166	no	OB-SM	OB-CF	OK	6.21226	5.67325	-0.130941
XLOC_000612	NM_001199020,NM_021421,NR_037578,NR_037579	chr1:192748986-192770370	Angel2	OB-SF	OB-SM	OK	24.9296	26.2585	0.0749249	0.426435	0.45405	0.990939	no	OB-CF	OB-CM	OK	23.9752	24.5595	0.0347367	0.195199	0.73135	0.997903	no	OB-SF	OB-CF	OK	24.9296	23.9752	-0.056314	-0.317785	0.5741	0.997903	no	OB-SM	OB-CM	OK	26.2585	24.5595	-0.0965021	-0.546896	0.34555	0.971172	no	OB-SM	OB-CF	OK	26.2585	23.9752	-0.131239
XLOC_000613	NR_027298	chr1:192829710-192853660	A230020J21Rik	OB-SF	OB-SM	NOTEST	0	0	0	0	1	1	no	OB-CF	OB-CM	NOTEST	0	0.0311926	inf	0	1	1	no	OB-SF	OB-CF	NOTEST	0	0	0	0	1	1	no	OB-SM	OB-CM	NOTEST	0	0.0311926	inf	0	1	1	no	OB-SM	OB-CF	NOTEST	0	0	0
XLOC_000614	NM_029336	chr1:192860700-192866820	1700022P22Rik	OB-SF	OB-SM	NOTEST	0.181899	0	#NAME?	0	1	1	no	OB-CF	OB-CM	NOTEST	0	0.167404	inf	0	1	1	no	OB-SF	OB-CF	NOTEST	0.181899	0	#NAME?	0	1	1	no	OB-SM	OB-CM	NOTEST	0	0.167404	inf	0	1	1	no	OB-SM	OB-CF	NOTEST	0	0	0
XLOC_000615	NM_198654	chr1:192886899-192908437	Nsl1	OB-SF	OB-SM	NOTEST	0.521703	0.365774	-0.512274	0	1	1	no	OB-CF	OB-CM	NOTEST	0.456939	0.436358	-0.0664882	0	1	1	no	OB-SF	OB-CF	NOTEST	0.521703	0.456939	-0.191227	0	1	1	no	OB-SM	OB-CM	NOTEST	0.365774	0.436358	0.254559	0	1	1	no	OB-SM	OB-CF	NOTEST	0.365774	0.456939	0.321048
XLOC_000616	NM_030060	chr1:192922292-192932822	Batf3	OB-SF	OB-SM	OK	2.00528	1.69751	-0.240381	-0.355533	0.64945	0.997903	no	OB-CF	OB-CM	OK	2.19315	1.73187	-0.340673	-0.517013	0.50265	0.997367	no	OB-SF	OB-CF	OK	2.00528	2.19315	0.129207	0.206439	0.7903	0.997903	no	OB-SM	OB-CM	OK	1.69751	1.73187	0.0289148	0.0409089	0.9444	0.997903	no	OB-SM	OB-CF	OK	1.69751	2.19315	0.369588
XLOC_000617	NM_025864	chr1:193149843-193220920	Tmem206	OB-SF	OB-SM	OK	2.37785	2.54932	0.100459	0.144803	0.80395	0.997903	no	OB-CF	OB-CM	OK	2.95462	2.83788	-0.0581584	-0.0928128	0.87765	0.997903	no	OB-SF	OB-CF	OK	2.37785	2.95462	0.313318	0.497884	0.40095	0.984557	no	OB-SM	OB-CM	OK	2.54932	2.83788	0.154701	0.223771	0.7056	0.997903	no	OB-SM	OB-CF	OK	2.54932	2.95462	0.212859
XLOC_000618	NM_178632	chr1:193399612-193445570	Ints7	OB-SF	OB-SM	OK	9.67343	10.5861	0.130066	0.690866	0.2453	0.944583	no	OB-CF	OB-CM	OK	9.66181	9.57557	-0.0129359	-0.0678249	0.91205	0.997903	no	OB-SF	OB-CF	OK	9.67343	9.66181	-0.00173431	-0.0091122	0.99185	0.997965	no	OB-SM	OB-CM	OK	10.5861	9.57557	-0.144736	-0.767157	0.20445	0.925431	no	OB-SM	OB-CF	OK	10.5861	9.66181	-0.1318
XLOC_000619	NM_001134829,NM_172266	chr1:193541902-193608134	Lpgat1	OB-SF	OB-SM	OK	45.8218	44.9154	-0.0288217	-0.183214	0.7538	0.997903	no	OB-CF	OB-CM	OK	49.0659	43.9247	-0.159688	-1.01478	0.07585	0.79835	no	OB-SF	OB-CF	OK	45.8218	49.0659	0.0986863	0.627649	0.27285	0.955299	no	OB-SM	OB-CM	OK	44.9154	43.9247	-0.0321805	-0.204395	0.7227	0.997903	no	OB-SM	OB-CF	OK	44.9154	49.0659	0.127508
XLOC_000620	NM_010892	chr1:193645351-193656928	Nek2	OB-SF	OB-SM	NOTEST	0.423358	0.443181	0.0660179	0	1	1	no	OB-CF	OB-CM	NOTEST	0.557257	0.442549	-0.332507	0	1	1	no	OB-SF	OB-CF	NOTEST	0.423358	0.557257	0.396466	0	1	1	no	OB-SM	OB-CM	NOTEST	0.443181	0.442549	-0.00205928	0	1	1	no	OB-SM	OB-CF	NOTEST	0.443181	0.557257	0.330448
XLOC_000621	NM_009579	chr1:193717950-193737126	Slc30a1	OB-SF	OB-SM	OK	22.9094	22.6572	-0.0159669	-0.0953493	0.8688	0.997903	no	OB-CF	OB-CM	OK	21.8136	22.5684	0.0490738	0.292212	0.60565	0.997903	no	OB-SF	OB-CF	OK	22.9094	21.8136	-0.070709	-0.421266	0.4582	0.991578	no	OB-SM	OB-CM	OK	22.6572	22.5684	-0.00566838	-0.0338317	0.95085	0.997903	no	OB-SM	OB-CF	OK	22.6572	21.8136	-0.0547422
XLOC_000622	NM_001177900,NM_023727	chr1:193801253-193812163	Rd3	OB-SF	OB-SM	OK	1.41225	1.26651	-0.157135	-0.424432	0.43915	0.988785	no	OB-CF	OB-CM	OK	1.18604	1.37697	0.21534	0.574332	0.3093	0.965408	no	OB-SF	OB-CF	OK	1.41225	1.18604	-0.251841	-0.67507	0.22225	0.935585	no	OB-SM	OB-CM	OK	1.26651	1.37697	0.120634	0.32418	0.5687	0.997903	no	OB-SM	OB-CF	OK	1.26651	1.18604	-0.094706
XLOC_000623	NR_033536	chr1:193924342-193974907	Gm10516	OB-SF	OB-SM	OK	1.49384	1.48516	-0.0084051	-0.0157023	0.9736	0.997903	no	OB-CF	OB-CM	OK	1.63922	1.66106	0.0190987	0.0357463	0.94315	0.997903	no	OB-SF	OB-CF	OK	1.49384	1.63922	0.133981	0.24895	0.66335	0.997903	no	OB-SM	OB-CM	OK	1.48516	1.66106	0.161485	0.303909	0.59695	0.997903	no	OB-SM	OB-CF	OK	1.48516	1.63922	0.142386
XLOC_000624	NM_001038607,NM_010600	chr1:194014753-194334040	Kcnh1	OB-SF	OB-SM	OK	13.2262	13.3129	0.00943185	0.0554457	0.9229	0.997903	no	OB-CF	OB-CM	OK	14.2311	14.1462	-0.00862917	-0.051138	0.93275	0.997903	no	OB-SF	OB-CF	OK	13.2262	14.2311	0.105653	0.624129	0.27515	0.95554	no	OB-SM	OB-CM	OK	13.3129	14.1462	0.0875917	0.516537	0.3638	0.976411	no	OB-SM	OB-CF	OK	13.3129	14.2311	0.0962208
XLOC_000625	NR_040468	chr1:194667898-194668933	1700065J18Rik	OB-SF	OB-SM	NOTEST	0.177079	0	#NAME?	0	1	1	no	OB-CF	OB-CM	NOTEST	0.18065	0	#NAME?	0	1	1	no	OB-SF	OB-CF	NOTEST	0.177079	0.18065	0.0288078	0	1	1	no	OB-SM	OB-CM	NOTEST	0	0	0	0	1	1	no	OB-SM	OB-CF	NOTEST	0	0.18065	inf
XLOC_000626	NM_016851	chr1:194979305-194998229	Irf6	OB-SF	OB-SM	NOTEST	0.31276	0.532333	0.767274	0	1	1	no	OB-CF	OB-CM	NOTEST	0.546282	0.382244	-0.51515	0	1	1	no	OB-SF	OB-CF	NOTEST	0.31276	0.546282	0.804592	0	1	1	no	OB-SM	OB-CM	NOTEST	0.532333	0.382244	-0.477833	0	1	1	no	OB-SM	OB-CF	NOTEST	0.532333	0.546282	0.0373179
XLOC_000627	NM_001160359,NM_001160360,NM_181048	chr1:194999662-195027740	A130010J15Rik	OB-SF	OB-SM	OK	2.63714	2.55675	-0.0446616	-0.161386	0.78565	0.997903	no	OB-CF	OB-CM	OK	2.38049	2.52742	0.086409	0.290289	0.6179	0.997903	no	OB-SF	OB-CF	OK	2.63714	2.38049	-0.147716	-0.510001	0.38925	0.981567	no	OB-SM	OB-CM	OK	2.55675	2.52742	-0.0166451	-0.0583773	0.91785	0.997903	no	OB-SM	OB-CF	OK	2.55675	2.38049	-0.103054
XLOC_000628	NM_008484	chr1:195128187-195170072	Lamb3	OB-SF	OB-SM	NOTEST	0.521535	0.477211	-0.128136	0	1	1	no	OB-CF	OB-CM	NOTEST	0.623422	0.430047	-0.535716	0	1	1	no	OB-SF	OB-CF	NOTEST	0.521535	0.623422	0.257444	0	1	1	no	OB-SM	OB-CM	NOTEST	0.477211	0.430047	-0.150135	0	1	1	no	OB-SM	OB-CF	NOTEST	0.477211	0.623422	0.38558
XLOC_000629	NM_008882	chr1:196446022-196643062	Plxna2	OB-SF	OB-SM	OK	8.71301	8.94446	0.0378229	0.22455	0.7001	0.997903	no	OB-CF	OB-CM	OK	9.73627	8.33132	-0.224825	-1.33824	0.02195	0.602859	no	OB-SF	OB-CF	OK	8.71301	9.73627	0.160199	0.956946	0.0972	0.832773	no	OB-SM	OB-CM	OK	8.94446	8.33132	-0.102449	-0.606101	0.29845	0.963591	no	OB-SM	OB-CF	OK	8.94446	9.73627	0.122376
XLOC_000630	NM_001111059,NM_133654	chr1:196765014-196803153	Cd34	OB-SF	OB-SM	OK	11.1546	11.0736	-0.010518	-0.0519958	0.93085	0.997903	no	OB-CF	OB-CM	OK	11.3661	11.9469	0.0718919	0.374503	0.5444	0.997903	no	OB-SF	OB-CF	OK	11.1546	11.3661	0.0271026	0.139625	0.8191	0.997903	no	OB-SM	OB-CM	OK	11.0736	11.9469	0.109513	0.546937	0.35655	0.973809	no	OB-SM	OB-CF	OK	11.0736	11.3661	0.0376206
XLOC_000631	NR_015566,NR_029745,NR_029809	chr1:196843592-196864102	A330023F24Rik	OB-SF	OB-SM	OK	24.6756	24.5465	-0.00757192	-0.000305777	0.94355	0.997903	no	OB-CF	OB-CM	OK	24.0188	23.5425	-0.028897	-0.000857068	0.86445	0.997903	no	OB-SF	OB-CF	OK	24.6756	24.0188	-0.0389225	-0.00141188	0.80355	0.997903	no	OB-SM	OB-CM	OK	24.5465	23.5425	-0.0602477	-0.00191481	0.83295	0.997903	no	OB-SM	OB-CF	OK	24.5465	24.0188	-0.0313506
XLOC_000632	NM_001011874	chr1:3204562-3661579	Xkr4	OB-SF	OB-SM	OK	11.6507	12.2754	0.0753597	0.428053	0.47125	0.993115	no	OB-CF	OB-CM	OK	12.2457	11.4637	-0.0952037	-0.540437	0.36845	0.977387	no	OB-SF	OB-CF	OK	11.6507	12.2457	0.0718633	0.408417	0.50015	0.997025	no	OB-SM	OB-CM	OK	12.2754	11.4637	-0.0987001	-0.559978	0.34655	0.971428	no	OB-SM	OB-CF	OK	12.2754	12.2457	-0.0034964
XLOC_000633	NM_001195662,NM_011283	chr1:4280926-4399322	Rp1	OB-SF	OB-SM	NOTEST	0.0184585	0.0142345	-0.374894	0	1	1	no	OB-CF	OB-CM	NOTEST	0.0183048	0.0138709	-0.400158	0	1	1	no	OB-SF	OB-CF	NOTEST	0.0184585	0.0183048	-0.0120675	0	1	1	no	OB-SM	OB-CM	NOTEST	0.0142345	0.0138709	-0.0373321	0	1	1	no	OB-SM	OB-CF	NOTEST	0.0142345	0.0183048	0.362826
XLOC_000634	NM_011441	chr1:4481008-4486494	Sox17	OB-SF	OB-SM	OK	1.86192	1.5037	-0.308276	-0.918068	0.12765	0.870653	no	OB-CF	OB-CM	OK	1.53519	1.9223	0.32441	0.977902	0.1079	0.847366	no	OB-SF	OB-CF	OK	1.86192	1.53519	-0.278368	-0.838836	0.17045	0.903574	no	OB-SM	OB-CM	OK	1.5037	1.9223	0.354317	1.05552	0.0793	0.805592	no	OB-SM	OB-CF	OK	1.5037	1.53519	0.0299075
XLOC_000635	NM_001177658,NM_025300,NR_033530	chr1:4763278-4775807	Mrpl15	OB-SF	OB-SM	OK	13.0959	12.3628	-0.0831128	-0.370475	0.51425	0.997903	no	OB-CF	OB-CM	OK	10.6948	12.1639	0.185693	0.892913	0.116	0.857205	no	OB-SF	OB-CF	OK	13.0959	10.6948	-0.292204	-1.4225	0.01345	0.521514	no	OB-SM	OB-CM	OK	12.3628	12.1639	-0.0233979	-0.103222	0.8569	0.997903	no	OB-SM	OB-CF	OK	12.3628	10.6948	-0.209091
XLOC_000636	NM_001177795,NM_021374	chr1:4899656-5060366	Rgs20	OB-SF	OB-SM	OK	3.52863	3.55122	0.00920584	0.0268842	0.96585	0.997903	no	OB-CF	OB-CM	OK	4.47613	3.07141	-0.543349	-1.57456	0.00615	0.41311	no	OB-SF	OB-CF	OK	3.52863	4.47613	0.343143	1.03692	0.0712	0.789402	no	OB-SM	OB-CM	OK	3.55122	3.07141	-0.209412	-0.588035	0.29405	0.962638	no	OB-SM	OB-CF	OK	3.55122	4.47613	0.333937
XLOC_000637	NM_010342	chr1:5903787-5907479	Npbwr1	OB-SF	OB-SM	NOTEST	0.0262723	0	#NAME?	0	1	1	no	OB-CF	OB-CM	NOTEST	0.0242988	0	#NAME?	0	1	1	no	OB-SF	OB-CF	NOTEST	0.0262723	0.0242988	-0.11266	0	1	1	no	OB-SM	OB-CM	NOTEST	0	0	0	0	1	1	no	OB-SM	OB-CF	NOTEST	0	0.0242988	inf
XLOC_000638	NM_027671	chr1:8352741-9289811	Sntg1	OB-SF	OB-SM	OK	17.003	16.8865	-0.00991581	-0.0589659	0.9228	0.997903	no	OB-CF	OB-CM	OK	16.5093	17.3522	0.071846	0.426761	0.48155	0.994339	no	OB-SF	OB-CF	OK	17.003	16.5093	-0.0425147	-0.252413	0.67	0.997903	no	OB-SM	OB-CM	OK	16.8865	17.3522	0.0392471	0.233502	0.6966	0.997903	no	OB-SM	OB-CF	OK	16.8865	16.5093	-0.0325989
XLOC_000639	NR_015470	chr1:9538126-9621173	2610203C22Rik	OB-SF	OB-SM	NOTEST	0.289078	0.191916	-0.590987	0	1	1	no	OB-CF	OB-CM	NOTEST	0.472256	0.279302	-0.757745	0	1	1	no	OB-SF	OB-CF	NOTEST	0.289078	0.472256	0.70811	0	1	1	no	OB-SM	OB-CM	NOTEST	0.191916	0.279302	0.541351	0	1	1	no	OB-SM	OB-CF	NOTEST	0.191916	0.472256	1.2991
XLOC_000640	NM_008651	chr1:9658915-9690290	Mybl1	OB-SF	OB-SM	OK	2.25859	1.9968	-0.177734	-0.608735	0.31355	0.965414	no	OB-CF	OB-CM	OK	2.0619	2.17214	0.0751436	0.256117	0.6711	0.997903	no	OB-SF	OB-CF	OK	2.25859	2.0619	-0.131448	-0.451147	0.4527	0.990939	no	OB-SM	OB-CM	OK	1.9968	2.17214	0.12143	0.413027	0.49055	0.995448	no	OB-SM	OB-CF	OK	1.9968	2.0619	0.046286
XLOC_000641	NM_173443	chr1:9713277-9761337	Vcpip1	OB-SF	OB-SM	OK	18.9536	18.0076	-0.0738698	-0.43119	0.4578	0.991578	no	OB-CF	OB-CM	OK	20.1845	17.3816	-0.215683	-1.29982	0.0283	0.641454	no	OB-SF	OB-CF	OK	18.9536	20.1845	0.0907723	0.541481	0.35065	0.973007	no	OB-SM	OB-CM	OK	18.0076	17.3816	-0.0510411	-0.300863	0.6072	0.997903	no	OB-SM	OB-CF	OK	18.0076	20.1845	0.164642
XLOC_000642	NR_024067	chr1:9932105-9934199	Snhg6	OB-SF	OB-SM	OK	47.8299	52.1	0.123369	0.493139	0.39375	0.983584	no	OB-CF	OB-CM	OK	50.1709	52.2767	0.0593165	0.391258	0.6768	0.997903	no	OB-SF	OB-CF	OK	47.8299	50.1709	0.0689369	0.330947	0.63215	0.997903	no	OB-SM	OB-CM	OK	52.1	52.2767	0.00488427	0.0237819	0.983	0.997903	no	OB-SM	OB-CF	OK	52.1	50.1709	-0.0544323
XLOC_000643	NR_004410	chr1:9932105-9934199	Snord87	OB-SF	OB-SM	NOTEST	568.871	584.406	0.0388679	0	1	1	no	OB-CF	OB-CM	OK	588.591	732.782	0.316118	0.0521575	0.8097	0.997903	no	OB-SF	OB-CF	OK	568.871	588.591	0.0491636	0.0101667	0.78175	0.997903	no	OB-SM	OB-CM	OK	584.406	732.782	0.326414	0.0893383	0.8051	0.997903	no	OB-SM	OB-CF	OK	584.406	588.591	0.0102958
XLOC_000644	NM_027033,NM_145692	chr1:9958706-9999211	Ppp1r42	OB-SF	OB-SM	OK	0.782526	0.338368	-1.20955	-0.780638	0.3119	0.965408	no	OB-CF	OB-CM	OK	0.830363	0.818408	-0.0209213	-0.0163836	0.956	0.997903	no	OB-SF	OB-CF	OK	0.782526	0.830363	0.0856019	0.0631578	0.8957	0.997903	no	OB-SM	OB-CM	OK	0.338368	0.818408	1.27423	0.860185	0.2794	0.957513	no	OB-SM	OB-CF	OK	0.338368	0.830363	1.29515
XLOC_000645	NM_013715	chr1:10014911-10027979	Cops5	OB-SF	OB-SM	OK	71.6399	62.6093	-0.194388	-1.2718	0.05445	0.747664	no	OB-CF	OB-CM	OK	65.5142	69.0063	0.0749215	0.486164	0.4625	0.992404	no	OB-SF	OB-CF	OK	71.6399	65.5142	-0.128957	-0.838986	0.2069	0.927183	no	OB-SM	OB-CM	OK	62.6093	69.0063	0.140353	0.91585	0.1612	0.901975	no	OB-SM	OB-CF	OK	62.6093	65.5142	0.065431
XLOC_000646	NM_001102430	chr1:10127587-10222751	Arfgef1	OB-SF	OB-SM	OK	24.332	23.8901	-0.0264435	-0.166854	0.7748	0.997903	no	OB-CF	OB-CM	OK	25.2348	23.323	-0.113662	-0.717352	0.2183	0.933022	no	OB-SF	OB-CF	OK	24.332	25.2348	0.0525598	0.332198	0.5687	0.997903	no	OB-SM	OB-CM	OK	23.8901	23.323	-0.0346589	-0.218378	0.71225	0.997903	no	OB-SM	OB-CF	OK	23.8901	25.2348	0.0790034
XLOC_000647	NM_177834	chr1:10314807-10710024	Cpa6	OB-SF	OB-SM	OK	29.3844	27.7256	-0.0838346	-0.519876	0.3945	0.9837	no	OB-CF	OB-CM	OK	31.7845	32.0505	0.0120215	0.0763658	0.90085	0.997903	no	OB-SF	OB-CF	OK	29.3844	31.7845	0.113274	0.713387	0.24445	0.944575	no	OB-SM	OB-CM	OK	27.7256	32.0505	0.20913	1.30775	0.0325	0.663117	no	OB-SM	OB-CF	OK	27.7256	31.7845	0.197109
XLOC_000648	NM_172841	chr1:12856630-12981216	Slco5a1	OB-SF	OB-SM	OK	9.38431	9.90268	0.0775691	0.452876	0.4339	0.988225	no	OB-CF	OB-CM	OK	9.53619	9.05057	-0.0754036	-0.438364	0.4548	0.990939	no	OB-SF	OB-CF	OK	9.38431	9.53619	0.0231621	0.134914	0.82015	0.997903	no	OB-SM	OB-CM	OK	9.90268	9.05057	-0.129811	-0.756413	0.1972	0.921637	no	OB-SM	OB-CF	OK	9.90268	9.53619	-0.054407
XLOC_000649	NM_001081209	chr1:13103508-13117244	Prdm14	OB-SF	OB-SM	NOTEST	0	0	0	0	1	1	no	OB-CF	OB-CM	NOTEST	0.0217293	0	#NAME?	0	1	1	no	OB-SF	OB-CF	NOTEST	0	0.0217293	inf	0	1	1	no	OB-SM	OB-CM	NOTEST	0	0	0	0	1	1	no	OB-SM	OB-CF	NOTEST	0	0.0217293	inf
XLOC_000650	NM_001077695,NM_008678	chr1:13129239-13364164	Ncoa2	OB-SF	OB-SM	OK	19.7033	20.7037	0.0714511	0.440029	0.4471	0.990024	no	OB-CF	OB-CM	OK	20.7892	18.9881	-0.130735	-0.799699	0.16065	0.901323	no	OB-SF	OB-CF	OK	19.7033	20.7892	0.0773967	0.474452	0.4055	0.985901	no	OB-SM	OB-CM	OK	20.7037	18.9881	-0.124789	-0.766841	0.18205	0.909121	no	OB-SM	OB-CF	OK	20.7037	20.7892	0.00594555
XLOC_000651	NM_028173	chr1:13554782-13579945	Tram1	OB-SF	OB-SM	OK	27.3878	27.9786	0.0307926	0.185063	0.7634	0.997903	no	OB-CF	OB-CM	OK	27.1157	30.3229	0.16128	0.974873	0.111	0.850619	no	OB-SF	OB-CF	OK	27.3878	27.1157	-0.0144025	-0.0864006	0.8886	0.997903	no	OB-SM	OB-CM	OK	27.9786	30.3229	0.116084	0.702992	0.24955	0.945835	no	OB-SM	OB-CF	OK	27.9786	27.1157	-0.0451951
XLOC_000652	NM_145381	chr1:13615979-13650590	Lactb2	OB-SF	OB-SM	OK	6.96241	7.87441	0.177585	0.780944	0.2127	0.930424	no	OB-CF	OB-CM	OK	7.8134	7.1442	-0.129179	-0.570446	0.3681	0.977387	no	OB-SF	OB-CF	OK	6.96241	7.8134	0.166364	0.73026	0.242	0.943847	no	OB-SM	OB-CM	OK	7.87441	7.1442	-0.1404	-0.621148	0.3247	0.966558	no	OB-SM	OB-CF	OK	7.87441	7.8134	-0.0112218
XLOC_000653	NR_004447	chr1:13775765-13777010	Gm5523	OB-SF	OB-SM	NOTEST	0	0.0770237	inf	0	1	1	no	OB-CF	OB-CM	NOTEST	0.0977686	0.036861	-1.40728	0	1	1	no	OB-SF	OB-CF	NOTEST	0	0.0977686	inf	0	1	1	no	OB-SM	OB-CM	NOTEST	0.0770237	0.036861	-1.06321	0	1	1	no	OB-SM	OB-CF	NOTEST	0.0770237	0.0977686	0.344069
XLOC_000654	NM_001252192,NM_010164	chr1:14159038-14300280	Eya1	OB-SF	OB-SM	OK	2.98472	3.70151	0.310519	1.27794	0.0257	0.625527	no	OB-CF	OB-CM	OK	3.98378	3.16391	-0.332429	-1.3936	0.01615	0.550105	no	OB-SF	OB-CF	OK	2.98472	3.98378	0.41654	1.72151	0.00295	0.310244	no	OB-SM	OB-CM	OK	3.70151	3.16391	-0.226407	-0.945032	0.1033	0.841719	no	OB-SM	OB-CF	OK	3.70151	3.98378	0.106021
XLOC_000655	NM_010827	chr1:14743428-14746047	Msc	OB-SF	OB-SM	NOTEST	0.719519	0.667391	-0.108501	0	1	1	no	OB-CF	OB-CM	NOTEST	0.583925	0.326779	-0.837467	0	1	1	no	OB-SF	OB-CF	NOTEST	0.719519	0.583925	-0.30125	0	1	1	no	OB-SM	OB-CM	NOTEST	0.667391	0.326779	-1.03022	0	1	1	no	OB-SM	OB-CF	NOTEST	0.667391	0.583925	-0.192749
XLOC_000656	NM_177781	chr1:14862728-14908943	Trpa1	OB-SF	OB-SM	NOTEST	0.462639	0.366673	-0.335393	0	1	1	no	OB-CF	OB-CM	NOTEST	0.33168	0.373536	0.171456	0	1	1	no	OB-SF	OB-CF	NOTEST	0.462639	0.33168	-0.480094	0	1	1	no	OB-SM	OB-CM	NOTEST	0.366673	0.373536	0.0267541	0	1	1	no	OB-SM	OB-CF	NOTEST	0.366673	0.33168	-0.144701
XLOC_000657	NM_001033288	chr1:15843942-15882803	Sbspon	OB-SF	OB-SM	OK	0.565827	0.767094	0.439041	0.764042	0.2046	0.925431	no	OB-CF	OB-CM	NOTEST	0.551309	0.729471	0.40399	0	1	1	no	OB-SF	OB-CF	NOTEST	0.565827	0.551309	-0.0375011	0	1	1	no	OB-SM	OB-CM	OK	0.767094	0.729471	-0.0725519	-0.136022	0.81825	0.997903	no	OB-SM	OB-CF	OK	0.767094	0.551309	-0.476542
XLOC_000658	NM_001243238	chr1:16056059-16083122	4930444P10Rik	OB-SF	OB-SM	NOTEST	0.077895	0.371296	2.25297	0	1	1	no	OB-CF	OB-CM	NOTEST	0.0779121	0.0807678	0.0519328	0	1	1	no	OB-SF	OB-CF	NOTEST	0.077895	0.0779121	0.000315408	0	1	1	no	OB-SM	OB-CM	NOTEST	0.371296	0.0807678	-2.20072	0	1	1	no	OB-SM	OB-CF	NOTEST	0.371296	0.0779121	-2.25265
XLOC_000659	NM_011291	chr1:16091375-16094514	Rpl7	OB-SF	OB-SM	OK	114.439	110.068	-0.0561845	-0.39181	0.56825	0.997903	no	OB-CF	OB-CM	OK	111.937	115.77	0.048569	0.340239	0.6202	0.997903	no	OB-SF	OB-CF	OK	114.439	111.937	-0.0318917	-0.223176	0.7404	0.997903	no	OB-SM	OB-CM	OK	110.068	115.77	0.0728619	0.508642	0.46215	0.992404	no	OB-SM	OB-CF	OK	110.068	111.937	0.0242929
XLOC_000660	NM_001111272,NM_025303	chr1:16218890-16509383	Stau2	OB-SF	OB-SM	OK	33.0753	30.0064	-0.140484	-0.812611	0.1586	0.900036	no	OB-CF	OB-CM	OK	34.6557	32.9629	-0.0722484	-0.421598	0.468	0.992858	no	OB-SF	OB-CF	OK	33.0753	34.6557	0.0673391	0.393899	0.49365	0.995686	no	OB-SM	OB-CM	OK	30.0064	32.9629	0.135574	0.782366	0.17745	0.90596	no	OB-SM	OB-CF	OK	30.0064	34.6557	0.207823
XLOC_000661	NM_025773	chr1:16559486-16609367	Ube2w	OB-SF	OB-SM	OK	38.6615	34.4001	-0.168483	-1.03452	0.09425	0.828248	no	OB-CF	OB-CM	OK	40.5248	38.0503	-0.0908943	-0.564467	0.3637	0.976387	no	OB-SF	OB-CF	OK	38.6615	40.5248	0.0679063	0.422058	0.4934	0.995686	no	OB-SM	OB-CM	OK	34.4001	38.0503	0.145495	0.892646	0.1502	0.895199	no	OB-SM	OB-CF	OK	34.4001	40.5248	0.23639
XLOC_000662	NM_026456	chr1:16632845-16646946	Tceb1	OB-SF	OB-SM	OK	63.9432	59.1119	-0.113344	-0.768189	0.2631	0.951146	no	OB-CF	OB-CM	OK	66.2166	62.2699	-0.0886561	-0.607724	0.3756	0.979469	no	OB-SF	OB-CF	OK	63.9432	66.2166	0.0504001	0.346571	0.611	0.997903	no	OB-SM	OB-CM	OK	59.1119	62.2699	0.075088	0.507359	0.46135	0.992303	no	OB-SM	OB-CF	OK	59.1119	66.2166	0.163744
XLOC_000663	NM_020604	chr1:16985020-17087970	Jph1	OB-SF	OB-SM	OK	1.41865	1.95265	0.460916	1.58914	0.0077	0.444337	no	OB-CF	OB-CM	OK	1.93703	1.54884	-0.32266	-1.1324	0.0543	0.747196	no	OB-SF	OB-CF	OK	1.41865	1.93703	0.44933	1.54824	0.0094	0.472293	no	OB-SM	OB-CM	OK	1.95265	1.54884	-0.334246	-1.17382	0.0465	0.724597	no	OB-SM	OB-CF	OK	1.95265	1.93703	-0.0115865
XLOC_000664	NM_030033	chr1:18105271-18127132	Crisp4	OB-SF	OB-SM	NOTEST	0	0	0	0	1	1	no	OB-CF	OB-CM	NOTEST	0	0	0	0	1	1	no	OB-SF	OB-CF	NOTEST	0	0	0	0	1	1	no	OB-SM	OB-CM	NOTEST	0	0	0	0	1	1	no	OB-SM	OB-CF	NOTEST	0	0	0
XLOC_000665	NR_002879	chr1:18200133-18213645	Defb44-ps	OB-SF	OB-SM	NOTEST	0	0	0	0	1	1	no	OB-CF	OB-CM	NOTEST	0	0	0	0	1	1	no	OB-SF	OB-CF	NOTEST	0	0	0	0	1	1	no	OB-SM	OB-CM	NOTEST	0	0	0	0	1	1	no	OB-SM	OB-CF	NOTEST	0	0	0
XLOC_000666	NM_001039123	chr1:18226553-18227524	Defb18	OB-SF	OB-SM	NOTEST	0	0	0	0	1	1	no	OB-CF	OB-CM	NOTEST	0	0	0	0	1	1	no	OB-SF	OB-CF	NOTEST	0	0	0	0	1	1	no	OB-SM	OB-CM	NOTEST	0	0	0	0	1	1	no	OB-SM	OB-CF	NOTEST	0	0	0
XLOC_000667	NM_001040027,NM_183124	chr1:18241058-18255219	Gm15386	OB-SF	OB-SM	NOTEST	0	0	0	0	1	1	no	OB-CF	OB-CM	NOTEST	0	0	0	0	1	1	no	OB-SF	OB-CF	NOTEST	0	0	0	0	1	1	no	OB-SM	OB-CM	NOTEST	0	0	0	0	1	1	no	OB-SM	OB-CF	NOTEST	0	0	0
XLOC_000668	NM_153179	chr1:20047859-20608138	Pkhd1	OB-SF	OB-SM	NOTEST	0.0207253	0.025921	0.322729	0	1	1	no	OB-CF	OB-CM	NOTEST	0.0301028	0.0281656	-0.0959666	0	1	1	no	OB-SF	OB-CF	NOTEST	0.0207253	0.0301028	0.538507	0	1	1	no	OB-SM	OB-CM	NOTEST	0.025921	0.0281656	0.119812	0	1	1	no	OB-SM	OB-CF	NOTEST	0.025921	0.0301028	0.215778
XLOC_000669	NM_145856	chr1:20767229-20774351	Il17f	OB-SF	OB-SM	NOTEST	0	0	0	0	1	1	no	OB-CF	OB-CM	NOTEST	0	0	0	0	1	1	no	OB-SF	OB-CF	NOTEST	0	0	0	0	1	1	no	OB-SM	OB-CM	NOTEST	0	0	0	0	1	1	no	OB-SM	OB-CF	NOTEST	0	0	0
XLOC_000670	NM_008563	chr1:20793094-20810294	Mcm3	OB-SF	OB-SM	OK	1.20562	1.09066	-0.144577	-0.348248	0.57365	0.997903	no	OB-CF	OB-CM	OK	1.01438	1.30575	0.364283	0.869414	0.15745	0.89902	no	OB-SF	OB-CF	OK	1.20562	1.01438	-0.249183	-0.584841	0.3391	0.96985	no	OB-SM	OB-CM	OK	1.09066	1.30575	0.259677	0.636627	0.3005	0.963631	no	OB-SM	OB-CF	OK	1.09066	1.01438	-0.104605
XLOC_000671	NR_040492	chr1:20878730-20880554	6720483E21Rik	OB-SF	OB-SM	NOTEST	0.0894674	0.08193	-0.12697	0	1	1	no	OB-CF	OB-CM	NOTEST	0	0.0468976	inf	0	1	1	no	OB-SF	OB-CF	NOTEST	0.0894674	0	#NAME?	0	1	1	no	OB-SM	OB-CM	NOTEST	0.08193	0.0468976	-0.804878	0	1	1	no	OB-SM	OB-CF	NOTEST	0.08193	0	#NAME?
XLOC_000672	NM_133252,NM_177409	chr1:20991458-21069306		OB-SF	OB-SM	NOTEST	0.329982	0.428711	0.377616	0	1	1	no	OB-CF	OB-CM	NOTEST	0.241909	0.179904	-0.427244	0	1	1	no	OB-SF	OB-CF	NOTEST	0.329982	0.241909	-0.447921	0	1	1	no	OB-SM	OB-CM	NOTEST	0.428711	0.179904	-1.25278	0	1	1	no	OB-SM	OB-CF	NOTEST	0.428711	0.241909	-0.825537
XLOC_000673	NR_002858	chr1:21275326-21288393	Gm4956	OB-SF	OB-SM	NOTEST	0	0	0	0	1	1	no	OB-CF	OB-CM	NOTEST	0.102794	0	#NAME?	0	1	1	no	OB-SF	OB-CF	NOTEST	0	0.102794	inf	0	1	1	no	OB-SM	OB-CM	NOTEST	0	0	0	0	1	1	no	OB-SM	OB-CF	NOTEST	0	0.102794	inf
XLOC_000674	NM_001160139,NM_023872	chr1:21388483-21952023	Kcnq5	OB-SF	OB-SM	OK	10.9901	12.2476	0.156287	0.892234	0.1192	0.863585	no	OB-CF	OB-CM	OK	11.9368	11.597	-0.0416744	-0.238068	0.67705	0.997903	no	OB-SF	OB-CF	OK	10.9901	11.9368	0.119215	0.679328	0.232	0.939208	no	OB-SM	OB-CM	OK	12.2476	11.597	-0.0787467	-0.450687	0.4319	0.988225	no	OB-SM	OB-CF	OK	12.2476	11.9368	-0.0370723
XLOC_000675	NM_001012623,NM_001012624,NM_001012625,NM_053270,NM_183018	chr1:22278502-22812563	Rims1	OB-SF	OB-SM	OK	29.5306	29.3959	-0.00659842	-0.039081	0.9446	0.997903	no	OB-CF	OB-CM	OK	28.6776	29.3847	0.0351408	0.206207	0.71865	0.997903	no	OB-SF	OB-CF	OK	29.5306	28.6776	-0.0422876	-0.250287	0.66575	0.997903	no	OB-SM	OB-CM	OK	29.3959	29.3847	-0.000548455	-0.00322055	0.9953	0.99807	no	OB-SM	OB-CF	OK	29.3959	28.6776	-0.0356892
XLOC_000676	NM_025746	chr1:23107312-23109092	4933415F23Rik	OB-SF	OB-SM	NOTEST	0	0	0	0	1	1	no	OB-CF	OB-CM	NOTEST	0	0	0	0	1	1	no	OB-SF	OB-CF	NOTEST	0	0	0	0	1	1	no	OB-SM	OB-CM	NOTEST	0	0	0	0	1	1	no	OB-SM	OB-CF	NOTEST	0	0	0
XLOC_000677	NM_001081079	chr1:23373262-23390014	Ogfrl1	OB-SF	OB-SM	OK	15.3867	16.0783	0.0634251	0.370833	0.53135	0.997903	no	OB-CF	OB-CM	OK	19.0594	14.9141	-0.35383	-2.11107	0.0005	0.125506	no	OB-SF	OB-CF	OK	15.3867	19.0594	0.308818	1.82634	0.0019	0.255466	no	OB-SM	OB-CM	OK	16.0783	14.9141	-0.108438	-0.639498	0.2841	0.958547	no	OB-SM	OB-CF	OK	16.0783	19.0594	0.245393
XLOC_000678	NM_028534	chr1:23768764-23929128	Smap1	OB-SF	OB-SM	OK	49.5212	50.2997	0.0225034	0.129222	0.8238	0.997903	no	OB-CF	OB-CM	OK	50.671	47.4478	-0.0948197	-0.545282	0.3394	0.96985	no	OB-SF	OB-CF	OK	49.5212	50.671	0.0331133	0.190943	0.7419	0.997903	no	OB-SM	OB-CM	OK	50.2997	47.4478	-0.0842098	-0.48226	0.4017	0.984557	no	OB-SM	OB-CF	OK	50.2997	50.671	0.0106099
XLOC_000679	NM_026503	chr1:24002777-24012479	1110058L19Rik	OB-SF	OB-SM	OK	43.6811	46.5468	0.0916744	0.558465	0.4557	0.990939	no	OB-CF	OB-CM	OK	36.3006	45.0432	0.311315	1.85562	0.01535	0.541331	no	OB-SF	OB-CF	OK	43.6811	36.3006	-0.267013	-1.58466	0.03665	0.68153	no	OB-SM	OB-CM	OK	46.5468	45.0432	-0.0473728	-0.28991	0.6986	0.997903	no	OB-SM	OB-CF	OK	46.5468	36.3006	-0.358687
XLOC_000680	NM_026604	chr1:24017596-24107180	Fam135a	OB-SF	OB-SM	OK	23.3883	23.9752	0.0357573	0.224473	0.70445	0.997903	no	OB-CF	OB-CM	OK	23.9071	23.5383	-0.0224295	-0.140736	0.81485	0.997903	no	OB-SF	OB-CF	OK	23.3883	23.9071	0.0316533	0.198602	0.73555	0.997903	no	OB-SM	OB-CM	OK	23.9752	23.5383	-0.0265336	-0.166577	0.7775	0.997903	no	OB-SM	OB-CF	OK	23.9752	23.9071	-0.00410403
XLOC_000681	NM_007733	chr1:24264521-24594276	Col19a1	OB-SF	OB-SM	OK	1.3707	1.40641	0.0370982	0.158565	0.78905	0.997903	no	OB-CF	OB-CM	OK	1.414	1.40042	-0.0139225	-0.0598199	0.92025	0.997903	no	OB-SF	OB-CF	OK	1.3707	1.414	0.044861	0.191915	0.741	0.997903	no	OB-SM	OB-CM	OK	1.40641	1.40042	-0.00615974	-0.0264424	0.95945	0.997903	no	OB-SM	OB-CF	OK	1.40641	1.414	0.00776279
XLOC_000682	NM_175642	chr1:25124320-25886552	Bai3	OB-SF	OB-SM	OK	45.8837	45.6575	-0.00712899	-0.0461775	0.9392	0.997903	no	OB-CF	OB-CM	OK	45.2836	45.7037	0.0133236	0.0862565	0.8855	0.997903	no	OB-SF	OB-CF	OK	45.8837	45.2836	-0.0189937	-0.123028	0.84125	0.997903	no	OB-SM	OB-CM	OK	45.6575	45.7037	0.00145886	0.00944475	0.9868	0.997903	no	OB-SM	OB-CF	OK	45.6575	45.2836	-0.0118648
XLOC_000683	NM_001204913	chr1:25124320-25886552	Gm20172	OB-SF	OB-SM	OK	1.34689	1.29544	-0.0561898	-0.0302728	0.96025	0.997903	no	OB-CF	OB-CM	OK	1.46396	1.66054	0.181772	0.105446	0.85825	0.997903	no	OB-SF	OB-CF	OK	1.34689	1.46396	0.120243	0.0668554	0.91155	0.997903	no	OB-SM	OB-CM	OK	1.29544	1.66054	0.358205	0.200809	0.731	0.997903	no	OB-SM	OB-CF	OK	1.29544	1.46396	0.176433
XLOC_000684	NM_001033764	chr1:26738645-26744305	4931408C20Rik	OB-SF	OB-SM	NOTEST	0	0	0	0	1	1	no	OB-CF	OB-CM	NOTEST	0	0	0	0	1	1	no	OB-SF	OB-CF	NOTEST	0	0	0	0	1	1	no	OB-SM	OB-CM	NOTEST	0	0	0	0	1	1	no	OB-SM	OB-CF	NOTEST	0	0	0
XLOC_000685	NM_001013750	chr1:28832966-28837097	Gm597	OB-SF	OB-SM	NOTEST	0	0.0289675	inf	0	1	1	no	OB-CF	OB-CM	NOTEST	0	0.01706	inf	0	1	1	no	OB-SF	OB-CF	NOTEST	0	0	0	0	1	1	no	OB-SM	OB-CM	NOTEST	0.0289675	0.01706	-0.763815	0	1	1	no	OB-SM	OB-CF	NOTEST	0.0289675	0	#NAME?
XLOC_000686	NM_001081080	chr1:30859186-30920101	Phf3	OB-SF	OB-SM	OK	22.102	21.302	-0.0531896	-0.334341	0.5608	0.997903	no	OB-CF	OB-CM	OK	24.636	21.6738	-0.18482	-1.16682	0.04285	0.708576	no	OB-SF	OB-CF	OK	22.102	24.636	0.156591	0.98933	0.09175	0.825526	no	OB-SM	OB-CM	OK	21.302	21.6738	0.0249611	0.156787	0.78815	0.997903	no	OB-SM	OB-CF	OK	21.302	24.636	0.209781
XLOC_000687	NM_011200,NR_002688	chr1:30997147-31006600	Ptp4a1	OB-SF	OB-SM	OK	5.34168	5.0212	-0.0892602	-0.400546	0.4792	0.993634	no	OB-CF	OB-CM	OK	5.10289	5.13361	0.00865862	0.038715	0.94385	0.997903	no	OB-SF	OB-CF	OK	5.34168	5.10289	-0.0659793	-0.296702	0.6004	0.997903	no	OB-SM	OB-CM	OK	5.0212	5.13361	0.0319395	0.142512	0.79615	0.997903	no	OB-SM	OB-CF	OK	5.0212	5.10289	0.0232809
XLOC_000688	NR_033445	chr1:31197922-31279501	4931428L18Rik	OB-SF	OB-SM	NOTEST	0	0	0	0	1	1	no	OB-CF	OB-CM	NOTEST	0	0	0	0	1	1	no	OB-SF	OB-CF	NOTEST	0	0	0	0	1	1	no	OB-SM	OB-CM	NOTEST	0	0	0	0	1	1	no	OB-SM	OB-CF	NOTEST	0	0	0
XLOC_000689	NM_001199956	chr1:32229650-32714583	Gm9839	OB-SF	OB-SM	NOTEST	0	0	0	0	1	1	no	OB-CF	OB-CM	NOTEST	0	0	0	0	1	1	no	OB-SF	OB-CF	NOTEST	0	0	0	0	1	1	no	OB-SM	OB-CM	NOTEST	0	0	0	0	1	1	no	OB-SM	OB-CF	NOTEST	0	0	0
XLOC_000690	NM_001164286	chr1:32229650-32714583	Gm5415	OB-SF	OB-SM	NOTEST	0.011821	0.0118348	0.00168254	0	1	1	no	OB-CF	OB-CM	NOTEST	0	0.0223251	inf	0	1	1	no	OB-SF	OB-CF	NOTEST	0.011821	0	#NAME?	0	1	1	no	OB-SM	OB-CM	NOTEST	0.0118348	0.0223251	0.915631	0	1	1	no	OB-SM	OB-CF	NOTEST	0.0118348	0	#NAME?
XLOC_000691	NM_008922	chr1:33510655-33726603	Prim2	OB-SF	OB-SM	OK	7.79748	7.48231	-0.0595236	-0.267415	0.6707	0.997903	no	OB-CF	OB-CM	OK	8.40906	8.30623	-0.0177503	-0.0823426	0.90075	0.997903	no	OB-SF	OB-CF	OK	7.79748	8.40906	0.108938	0.499584	0.4263	0.988225	no	OB-SM	OB-CM	OK	7.48231	8.30623	0.150711	0.684582	0.27205	0.955105	no	OB-SM	OB-CF	OK	7.48231	8.40906	0.168461
XLOC_000692	NM_145392	chr1:33802328-33814595	Bag2	OB-SF	OB-SM	OK	3.37874	2.89146	-0.22469	-0.707043	0.25705	0.94777	no	OB-CF	OB-CM	OK	2.89467	2.98629	0.0449548	0.138428	0.8219	0.997903	no	OB-SF	OB-CF	OK	3.37874	2.89467	-0.223089	-0.703005	0.26255	0.950727	no	OB-SM	OB-CM	OK	2.89146	2.98629	0.0465557	0.143163	0.81775	0.997903	no	OB-SM	OB-CF	OK	2.89146	2.89467	0.00160093
XLOC_000693	NM_133817	chr1:33818597-33871272	Zfp451	OB-SF	OB-SM	OK	8.91621	9.0263	0.0177037	0.0935245	0.87565	0.997903	no	OB-CF	OB-CM	OK	9.35669	9.58185	0.0343058	0.183943	0.7569	0.997903	no	OB-SF	OB-CF	OK	8.91621	9.35669	0.0695672	0.369349	0.53465	0.997903	no	OB-SM	OB-CM	OK	9.0263	9.58185	0.0861693	0.459678	0.44225	0.989093	no	OB-SM	OB-CF	OK	9.0263	9.35669	0.0518635
XLOC_000694	NM_001161816	chr1:33892743-33895759	Gm15455	OB-SF	OB-SM	OK	3.20542	2.97508	-0.107586	-0.399261	0.5092	0.997741	no	OB-CF	OB-CM	OK	3.32891	3.16325	-0.0736406	-0.27866	0.64465	0.997903	no	OB-SF	OB-CF	OK	3.20542	3.32891	0.0545363	0.207077	0.7348	0.997903	no	OB-SM	OB-CM	OK	2.97508	3.16325	0.0884816	0.32729	0.5882	0.997903	no	OB-SM	OB-CF	OK	2.97508	3.32891	0.162122
XLOC_000695	NM_177235	chr1:33908896-33964466	Bend6	OB-SF	OB-SM	OK	29.32	27.5888	-0.0878019	-0.557026	0.3681	0.977387	no	OB-CF	OB-CM	OK	32.2056	28.9131	-0.155587	-0.963588	0.1136	0.855185	no	OB-SF	OB-CF	OK	29.32	32.2056	0.135423	0.839439	0.17405	0.904522	no	OB-SM	OB-CM	OK	27.5888	28.9131	0.0676382	0.428714	0.4765	0.993634	no	OB-SM	OB-CF	OK	27.5888	32.2056	0.223225
XLOC_000696	NR_039562	chr1:34489965-34490044	Mir5103	OB-SF	OB-SM	NOTEST	0	0	0	0	1	1	no	OB-CF	OB-CM	NOTEST	0	0	0	0	1	1	no	OB-SF	OB-CF	NOTEST	0	0	0	0	1	1	no	OB-SM	OB-CM	NOTEST	0	0	0	0	1	1	no	OB-SM	OB-CF	NOTEST	0	0	0
XLOC_000697	NM_027159	chr1:34493514-34496517	Ccdc115	OB-SF	OB-SM	OK	11.6062	11.4192	-0.023438	-0.114426	0.8582	0.997903	no	OB-CF	OB-CM	OK	10.177	11.4681	0.17232	0.833291	0.1846	0.911715	no	OB-SF	OB-CF	OK	11.6062	10.177	-0.189585	-0.917403	0.14745	0.892275	no	OB-SM	OB-CM	OK	11.4192	11.4681	0.00617291	0.0301157	0.962	0.997903	no	OB-SM	OB-CF	OK	11.4192	10.177	-0.166147
XLOC_000698	NM_009356	chr1:34609176-34617788	Prss40	OB-SF	OB-SM	NOTEST	0	0	0	0	1	1	no	OB-CF	OB-CM	NOTEST	0	0	0	0	1	1	no	OB-SF	OB-CF	NOTEST	0	0	0	0	1	1	no	OB-SM	OB-CM	NOTEST	0	0	0	0	1	1	no	OB-SM	OB-CF	NOTEST	0	0	0
XLOC_000699	NR_033627	chr1:34690379-34693055	AA619741	OB-SF	OB-SM	NOTEST	0	0	0	0	1	1	no	OB-CF	OB-CM	NOTEST	0	0	0	0	1	1	no	OB-SF	OB-CF	NOTEST	0	0	0	0	1	1	no	OB-SM	OB-CM	NOTEST	0	0	0	0	1	1	no	OB-SM	OB-CF	NOTEST	0	0	0
XLOC_000700	NM_001160235,NM_001160236,NM_174997	chr1:34870062-34899895	Fam168b	OB-SF	OB-SM	OK	52.1508	55.8476	0.0988079	0.622965	0.2814	0.958386	no	OB-CF	OB-CM	OK	52.5068	53.1788	0.0183465	0.115995	0.8384	0.997903	no	OB-SF	OB-CF	OK	52.1508	52.5068	0.00981711	0.0619316	0.91455	0.997903	no	OB-SM	OB-CM	OK	55.8476	53.1788	-0.0706443	-0.446381	0.43705	0.988369	no	OB-SM	OB-CF	OK	55.8476	52.5068	-0.0889908
XLOC_000701	NM_198899	chr1:36196872-36301147	Uggt1	OB-SF	OB-SM	OK	16.9854	15.8303	-0.101604	-0.631304	0.2798	0.957713	no	OB-CF	OB-CM	OK	16.0266	16.0326	0.000540598	0.00335714	0.9934	0.997965	no	OB-SF	OB-CF	OK	16.9854	16.0266	-0.0838264	-0.521439	0.371	0.978006	no	OB-SM	OB-CM	OK	15.8303	16.0326	0.0183183	0.113628	0.8466	0.997903	no	OB-SM	OB-CF	OK	15.8303	16.0266	0.0177777
XLOC_000702	NM_153408	chr1:36321446-36330270	Neurl3	OB-SF	OB-SM	NOTEST	0.566928	0.469164	-0.273072	0	1	1	no	OB-CF	OB-CM	NOTEST	0.486253	0.34636	-0.489437	0	1	1	no	OB-SF	OB-CF	NOTEST	0.566928	0.486253	-0.221457	0	1	1	no	OB-SM	OB-CM	NOTEST	0.469164	0.34636	-0.437822	0	1	1	no	OB-SM	OB-CF	NOTEST	0.469164	0.486253	0.0516152
XLOC_000703	NM_172652	chr1:36392574-36426026	Kansl3	OB-SF	OB-SM	OK	14.1905	15.2084	0.0999395	0.595989	0.31635	0.965558	no	OB-CF	OB-CM	OK	13.771	13.8868	0.0120754	0.0729818	0.9049	0.997903	no	OB-SF	OB-CF	OK	14.1905	13.771	-0.0432919	-0.258488	0.6577	0.997903	no	OB-SM	OB-CM	OK	15.2084	13.8868	-0.131156	-0.791695	0.1837	0.910437	no	OB-SM	OB-CF	OK	15.2084	13.771	-0.143231
XLOC_000704	NM_001013374	chr1:36480030-36502084	Lman2l	OB-SF	OB-SM	OK	10.6352	8.36392	-0.346596	-1.67421	0.006	0.411162	no	OB-CF	OB-CM	OK	10.3516	9.01593	-0.199299	-0.965109	0.11605	0.857205	no	OB-SF	OB-CF	OK	10.6352	10.3516	-0.0390001	-0.19228	0.75745	0.997903	no	OB-SM	OB-CM	OK	8.36392	9.01593	0.108297	0.514177	0.40745	0.98614	no	OB-SM	OB-CF	OK	8.36392	10.3516	0.307596
XLOC_000705	NM_153502	chr1:36587378-36592574	Ankrd23	OB-SF	OB-SM	OK	1.47708	1.46886	-0.00804634	-0.0181422	0.96235	0.997903	no	OB-CF	OB-CM	OK	1.41059	1.49925	0.0879423	0.198374	0.7505	0.997903	no	OB-SF	OB-CF	OK	1.47708	1.41059	-0.066446	-0.148801	0.8068	0.997903	no	OB-SM	OB-CM	OK	1.46886	1.49925	0.0295426	0.0671018	0.8983	0.997903	no	OB-SM	OB-CF	OK	1.46886	1.41059	-0.0583996
XLOC_000706	NM_026241	chr1:36595017-36604046	Ankrd39	OB-SF	OB-SM	OK	4.86296	5.1171	0.0734938	0.274799	0.66485	0.997903	no	OB-CF	OB-CM	OK	4.62852	4.83885	0.0641144	0.235976	0.7106	0.997903	no	OB-SF	OB-CF	OK	4.86296	4.62852	-0.0712833	-0.261987	0.67665	0.997903	no	OB-SM	OB-CM	OK	5.1171	4.83885	-0.0806627	-0.302049	0.63425	0.997903	no	OB-SM	OB-CF	OK	5.1171	4.62852	-0.144777
XLOC_000707	NM_001126047	chr1:36605486-36615226	Sema4c	OB-SF	OB-SM	OK	4.41318	4.42322	0.00327933	0.0149427	0.98705	0.997903	no	OB-CF	OB-CM	OK	4.14791	4.32064	0.0588596	0.264676	0.6626	0.997903	no	OB-SF	OB-CF	OK	4.41318	4.14791	-0.0894336	-0.403818	0.4986	0.997025	no	OB-SM	OB-CM	OK	4.42322	4.32064	-0.0338534	-0.153612	0.7994	0.997903	no	OB-SM	OB-CF	OK	4.42322	4.14791	-0.092713
XLOC_000708	NM_001126046,NM_027957,NM_201365	chr1:36619540-36740028	Fam178b	OB-SF	OB-SM	NOTEST	0.477757	0.217643	-1.13432	0	1	1	no	OB-CF	OB-CM	NOTEST	0.187494	0.290463	0.631509	0	1	1	no	OB-SF	OB-CF	NOTEST	0.477757	0.187494	-1.34943	0	1	1	no	OB-SM	OB-CM	NOTEST	0.217643	0.290463	0.416391	0	1	1	no	OB-SM	OB-CF	NOTEST	0.217643	0.187494	-0.215118
XLOC_000709	NM_146107	chr1:36756046-36766770	Actr1b	OB-SF	OB-SM	OK	78.4251	78.9008	0.00872383	0.0578924	0.9276	0.997903	no	OB-CF	OB-CM	OK	71.0497	76.0242	0.097631	0.644381	0.29845	0.963591	no	OB-SF	OB-CF	OK	78.4251	71.0497	-0.142487	-0.942373	0.13025	0.873666	no	OB-SM	OB-CM	OK	78.9008	76.0242	-0.0535799	-0.354829	0.5664	0.997903	no	OB-SM	OB-CF	OK	78.9008	71.0497	-0.151211
XLOC_000710	NM_018872	chr1:36849033-36996372	Tmem131	OB-SF	OB-SM	OK	9.17303	9.80062	0.0954746	0.558152	0.3391	0.96985	no	OB-CF	OB-CM	OK	9.74333	8.46742	-0.202491	-1.19566	0.0412	0.702792	no	OB-SF	OB-CF	OK	9.17303	9.74333	0.0870165	0.508788	0.38555	0.980764	no	OB-SM	OB-CM	OK	9.80062	8.46742	-0.210949	-1.2454	0.03265	0.663117	no	OB-SM	OB-CF	OK	9.80062	9.74333	-0.00845807
XLOC_000711	NM_198006	chr1:37473929-37486948	Coa5	OB-SF	OB-SM	OK	21.343	21.2737	-0.0046908	-0.0279604	0.96095	0.997903	no	OB-CF	OB-CM	OK	21.8931	22.2206	0.0214188	0.128386	0.8288	0.997903	no	OB-SF	OB-CF	OK	21.343	21.8931	0.0367162	0.219438	0.7123	0.997903	no	OB-SM	OB-CM	OK	21.2737	22.2206	0.0628258	0.375573	0.5325	0.997903	no	OB-SM	OB-CF	OK	21.2737	21.8931	0.041407
XLOC_000712	NM_173870	chr1:37496184-37593104	Mgat4a	OB-SF	OB-SM	OK	9.08959	9.2624	0.0271704	0.159673	0.7781	0.997903	no	OB-CF	OB-CM	OK	9.094	8.95068	-0.0229192	-0.136152	0.8126	0.997903	no	OB-SF	OB-CF	OK	9.08959	9.094	0.000699835	0.00410639	0.99595	0.998203	no	OB-SM	OB-CM	OK	9.2624	8.95068	-0.0493898	-0.293866	0.6133	0.997903	no	OB-SM	OB-CF	OK	9.2624	9.094	-0.0264706
XLOC_000713	NR_024017	chr1:37496184-37593104	4930594C11Rik	OB-SF	OB-SM	NOTEST	0.489086	0.688886	0.494179	0	1	1	no	OB-CF	OB-CM	NOTEST	0.477594	0.512861	0.102785	0	1	1	no	OB-SF	OB-CF	NOTEST	0.489086	0.477594	-0.0343029	0	1	1	no	OB-SM	OB-CM	NOTEST	0.688886	0.512861	-0.425697	0	1	1	no	OB-SM	OB-CF	NOTEST	0.688886	0.477594	-0.528481
XLOC_000714	NM_028096	chr1:37668520-37776656	2010300C02Rik	OB-SF	OB-SM	OK	41.4003	47.5763	0.200604	1.29397	0.0308	0.655254	no	OB-CF	OB-CM	OK	46.2864	43.8998	-0.0763731	-0.493188	0.4062	0.986003	no	OB-SF	OB-CF	OK	41.4003	46.2864	0.160949	1.03678	0.0826	0.811455	no	OB-SM	OB-CM	OK	47.5763	43.8998	-0.116028	-0.750285	0.2039	0.925431	no	OB-SM	OB-CF	OK	47.5763	46.2864	-0.0396552
XLOC_000715	NM_207228	chr1:37811620-37921924	Tsga10	OB-SF	OB-SM	OK	7.5987	7.3414	-0.0496976	-0.245787	0.67585	0.997903	no	OB-CF	OB-CM	OK	7.83678	7.63673	-0.037306	-0.186592	0.7557	0.997903	no	OB-SF	OB-CF	OK	7.5987	7.83678	0.0445086	0.222412	0.7091	0.997903	no	OB-SM	OB-CM	OK	7.3414	7.63673	0.0569002	0.281663	0.64185	0.997903	no	OB-SM	OB-CF	OK	7.3414	7.83678	0.0942062
XLOC_000716	NM_026913	chr1:37935734-37947256	Mitd1	OB-SF	OB-SM	OK	8.94686	7.09802	-0.333966	-1.33547	0.0462	0.723427	no	OB-CF	OB-CM	OK	7.80245	7.51675	-0.0538169	-0.212118	0.7524	0.997903	no	OB-SF	OB-CF	OK	8.94686	7.80245	-0.197455	-0.803177	0.2301	0.937775	no	OB-SM	OB-CM	OK	7.09802	7.51675	0.082694	0.320749	0.62255	0.997903	no	OB-SM	OB-CF	OK	7.09802	7.80245	0.136511
XLOC_000717	NM_001033427	chr1:37962767-37973338	Lyg2	OB-SF	OB-SM	NOTEST	0	0.0327934	inf	0	1	1	no	OB-CF	OB-CM	NOTEST	0	0	0	0	1	1	no	OB-SF	OB-CF	NOTEST	0	0	0	0	1	1	no	OB-SM	OB-CM	NOTEST	0.0327934	0	#NAME?	0	1	1	no	OB-SM	OB-CF	NOTEST	0.0327934	0	#NAME?
XLOC_000718	NM_027111	chr1:38003582-38014604	Lyg1	OB-SF	OB-SM	NOTEST	0	0	0	0	1	1	no	OB-CF	OB-CM	NOTEST	0	0	0	0	1	1	no	OB-SF	OB-CF	NOTEST	0	0	0	0	1	1	no	OB-SM	OB-CM	NOTEST	0	0	0	0	1	1	no	OB-SM	OB-CF	NOTEST	0	0	0
XLOC_000719	NM_172054	chr1:38040711-38054053	Txndc9	OB-SF	OB-SM	OK	9.42485	9.21257	-0.0328651	-0.184795	0.7583	0.997903	no	OB-CF	OB-CM	OK	10.0263	10.0888	0.0089774	0.0514687	0.93055	0.997903	no	OB-SF	OB-CF	OK	9.42485	10.0263	0.0892422	0.507275	0.39475	0.983835	no	OB-SM	OB-CM	OK	9.21257	10.0888	0.131085	0.743271	0.20915	0.928016	no	OB-SM	OB-CF	OK	9.21257	10.0263	0.122107
XLOC_000720	NM_019570	chr1:38054854-38186507	Rev1	OB-SF	OB-SM	OK	21.2462	20.969	-0.0189502	-0.0907189	0.86945	0.997903	no	OB-CF	OB-CM	OK	20.6108	21.0353	0.0294171	0.138121	0.81025	0.997903	no	OB-SF	OB-CF	OK	21.2462	20.6108	-0.0438095	-0.204755	0.71545	0.997903	no	OB-SM	OB-CM	OK	20.969	21.0353	0.00455772	0.0219242	0.96805	0.997903	no	OB-SM	OB-CF	OK	20.969	20.6108	-0.0248594
XLOC_000721	NM_010678	chr1:38234171-38721800	Aff3	OB-SF	OB-SM	OK	6.21745	6.95432	0.161586	0.884253	0.13605	0.879137	no	OB-CF	OB-CM	OK	6.63112	6.02892	-0.137352	-0.745057	0.20615	0.926241	no	OB-SF	OB-CF	OK	6.21745	6.63112	0.092929	0.505885	0.38705	0.981316	no	OB-SM	OB-CM	OK	6.95432	6.02892	-0.206009	-1.1233	0.05625	0.752343	no	OB-SM	OB-CF	OK	6.95432	6.63112	-0.0686569
XLOC_000722	NM_001029878	chr1:38851353-38878060	Lonrf2	OB-SF	OB-SM	OK	30.7011	31.2603	0.0260437	0.164769	0.7782	0.997903	no	OB-CF	OB-CM	OK	32.573	29.6377	-0.136241	-0.862021	0.14565	0.88987	no	OB-SF	OB-CF	OK	30.7011	32.573	0.085388	0.541055	0.3578	0.974245	no	OB-SM	OB-CM	OK	31.2603	29.6377	-0.0768966	-0.485788	0.409	0.986299	no	OB-SM	OB-CF	OK	31.2603	32.573	0.0593443
XLOC_000723	NM_145142	chr1:38920717-38955005	Chst10	OB-SF	OB-SM	OK	19.6661	19.8586	0.0140564	0.086867	0.88085	0.997903	no	OB-CF	OB-CM	OK	19.6346	19.9896	0.0258479	0.159902	0.79565	0.997903	no	OB-SF	OB-CF	OK	19.6661	19.6346	-0.00230692	-0.0142496	0.9836	0.997903	no	OB-SM	OB-CM	OK	19.8586	19.9896	0.0094846	0.0587026	0.92325	0.997903	no	OB-SM	OB-CF	OK	19.8586	19.6346	-0.0163633
XLOC_000724	NM_018775	chr1:39424695-39535592	Tbc1d8	OB-SF	OB-SM	OK	9.30178	10.8082	0.216554	1.06425	0.0639	0.772737	no	OB-CF	OB-CM	OK	8.53598	10.1399	0.248412	1.23127	0.03265	0.663117	no	OB-SF	OB-CF	OK	9.30178	8.53598	-0.12395	-0.60465	0.29675	0.963591	no	OB-SM	OB-CM	OK	10.8082	10.1399	-0.0920916	-0.459962	0.41985	0.988138	no	OB-SM	OB-CF	OK	10.8082	8.53598	-0.340504
XLOC_000725	NR_028555	chr1:39605591-39605685	Snord89	OB-SF	OB-SM	OK	6898.67	4986.6	-0.468263	-170.344	0.0468	0.72483	no	OB-CF	OB-CM	OK	7087.46	8109.53	0.19435	78.2668	0.3255	0.966558	no	OB-SF	OB-CF	OK	6898.67	7087.46	0.0389495	15.2214	0.851	0.997903	no	OB-SM	OB-CM	OK	4986.6	8109.53	0.701563	261.912	0.0035	0.332672	no	OB-SM	OB-CF	OK	4986.6	7087.46	0.507212
XLOC_000726	NM_001033135	chr1:39608143-39634192	Rnf149	OB-SF	OB-SM	OK	19.13	19.0752	-0.00413361	-0.0243021	0.96865	0.997903	no	OB-CF	OB-CM	OK	20.7437	19.9137	-0.05891	-0.351337	0.56315	0.997903	no	OB-SF	OB-CF	OK	19.13	20.7437	0.116838	0.694588	0.2573	0.94777	no	OB-SM	OB-CM	OK	19.0752	19.9137	0.0620612	0.366012	0.54475	0.997903	no	OB-SM	OB-CF	OK	19.0752	20.7437	0.120971
XLOC_000727	NM_170597	chr1:39675250-39708027	Creg2	OB-SF	OB-SM	OK	8.51589	8.64699	0.0220413	0.127683	0.82685	0.997903	no	OB-CF	OB-CM	OK	8.51201	8.34919	-0.0278646	-0.160694	0.787	0.997903	no	OB-SF	OB-CF	OK	8.51589	8.51201	-0.000656925	-0.00379767	0.99495	0.998052	no	OB-SM	OB-CM	OK	8.64699	8.34919	-0.0505628	-0.292192	0.6216	0.997903	no	OB-SM	OB-CF	OK	8.64699	8.51201	-0.0226983
XLOC_000728	NM_001145660	chr1:39722145-39777834	Rfx8	OB-SF	OB-SM	NOTEST	0.0933586	0.203652	1.12525	0	1	1	no	OB-CF	OB-CM	NOTEST	0.164823	0.164704	-0.00103627	0	1	1	no	OB-SF	OB-CF	NOTEST	0.0933586	0.164823	0.820061	0	1	1	no	OB-SM	OB-CM	NOTEST	0.203652	0.164704	-0.306228	0	1	1	no	OB-SM	OB-CF	NOTEST	0.203652	0.164823	-0.305192
XLOC_000729	NM_001177348	chr1:39860985-39862177	Gm3646	OB-SF	OB-SM	NOTEST	0	0	0	0	1	1	no	OB-CF	OB-CM	NOTEST	0	0	0	0	1	1	no	OB-SF	OB-CF	NOTEST	0	0	0	0	1	1	no	OB-SM	OB-CM	NOTEST	0	0	0	0	1	1	no	OB-SM	OB-CF	NOTEST	0	0	0
XLOC_000730	NR_040465	chr1:39899272-39904175	1700066B17Rik	OB-SF	OB-SM	NOTEST	0	0	0	0	1	1	no	OB-CF	OB-CM	NOTEST	0	0	0	0	1	1	no	OB-SF	OB-CF	NOTEST	0	0	0	0	1	1	no	OB-SM	OB-CM	NOTEST	0	0	0	0	1	1	no	OB-SM	OB-CF	NOTEST	0	0	0
XLOC_000731	NR_037980	chr1:40133056-40182070	Gm16894	OB-SF	OB-SM	NOTEST	0.582996	0.476934	-0.289696	0	1	1	no	OB-CF	OB-CM	OK	1.30905	0.891413	-0.554359	-0.618927	0.3818	0.979838	no	OB-SF	OB-CF	OK	0.582996	1.30905	1.16697	1.10851	0.0959	0.831636	no	OB-SM	OB-CM	OK	0.476934	0.891413	0.902303	0.679562	0.34075	0.96985	no	OB-SM	OB-CF	OK	0.476934	1.30905	1.45666
XLOC_000732	NM_172499	chr1:40828884-40847502	Mfsd9	OB-SF	OB-SM	OK	2.80426	2.88999	0.0434464	0.15911	0.78855	0.997903	no	OB-CF	OB-CM	OK	2.58044	2.68749	0.0586437	0.208605	0.72945	0.997903	no	OB-SF	OB-CF	OK	2.80426	2.58044	-0.120006	-0.42953	0.4782	0.993634	no	OB-SM	OB-CM	OK	2.88999	2.68749	-0.104809	-0.381354	0.52785	0.997903	no	OB-SM	OB-CF	OK	2.88999	2.58044	-0.163452
XLOC_000733	NR_040475	chr1:41224404-41238097	4930448I06Rik	OB-SF	OB-SM	NOTEST	0	0	0	0	1	1	no	OB-CF	OB-CM	NOTEST	0	0	0	0	1	1	no	OB-SF	OB-CF	NOTEST	0	0	0	0	1	1	no	OB-SM	OB-CM	NOTEST	0	0	0	0	1	1	no	OB-SM	OB-CF	NOTEST	0	0	0
XLOC_000734	NR_027826	chr1:42705044-42751670	2610017I09Rik	OB-SF	OB-SM	OK	26.3645	21.0533	-0.324549	-1.62341	0.04665	0.72483	no	OB-CF	OB-CM	OK	26.3992	27.2047	0.0433656	0.228988	0.7749	0.997903	no	OB-SF	OB-CF	OK	26.3645	26.3992	0.00189509	0.00988857	0.98185	0.997903	no	OB-SM	OB-CM	OK	21.0533	27.2047	0.36981	1.87011	0.02225	0.604475	no	OB-SM	OB-CF	OK	21.0533	26.3992	0.326444
XLOC_000735	NM_001013025	chr1:43104113-43155467	Tgfbrap1	OB-SF	OB-SM	OK	7.43834	7.31438	-0.0242451	-0.134105	0.8221	0.997903	no	OB-CF	OB-CM	OK	8.09881	6.87993	-0.235316	-1.30531	0.0252	0.622719	no	OB-SF	OB-CF	OK	7.43834	8.09881	0.12273	0.687401	0.2521	0.94655	no	OB-SM	OB-CM	OK	7.31438	6.87993	-0.0883409	-0.484048	0.4102	0.986299	no	OB-SM	OB-CF	OK	7.31438	8.09881	0.146975
XLOC_000736	NM_010212	chr1:43179918-43220806	Fhl2	OB-SF	OB-SM	OK	18.009	18.5488	0.0426045	0.22726	0.7157	0.997903	no	OB-CF	OB-CM	OK	17.4186	18.9849	0.124221	0.662809	0.2932	0.962511	no	OB-SF	OB-CF	OK	18.009	17.4186	-0.0480899	-0.254764	0.68545	0.997903	no	OB-SM	OB-CM	OK	18.5488	18.9849	0.0335269	0.180141	0.77585	0.997903	no	OB-SM	OB-CF	OK	18.5488	17.4186	-0.0906944
XLOC_000737	NM_026430	chr1:43807075-43884553	Uxs1	OB-SF	OB-SM	OK	12.0175	10.705	-0.166847	-0.762366	0.24945	0.945835	no	OB-CF	OB-CM	OK	11.5223	13.3948	0.21725	1.02628	0.1188	0.862305	no	OB-SF	OB-CF	OK	12.0175	11.5223	-0.0607097	-0.28173	0.67665	0.997903	no	OB-SM	OB-CM	OK	10.705	13.3948	0.323387	1.50334	0.0218	0.600979	no	OB-SM	OB-CF	OK	10.705	11.5223	0.106137
XLOC_000738	NM_001013799	chr1:44066252-44076851	Mettl21c	OB-SF	OB-SM	NOTEST	0	0	0	0	1	1	no	OB-CF	OB-CM	NOTEST	0	0.0431751	inf	0	1	1	no	OB-SF	OB-CF	NOTEST	0	0	0	0	1	1	no	OB-SM	OB-CM	NOTEST	0	0.0431751	inf	0	1	1	no	OB-SM	OB-CF	NOTEST	0	0	0
XLOC_000739	NM_029368	chr1:44143461-44159233	Tex30	OB-SF	OB-SM	OK	5.01384	4.75008	-0.0779615	-0.260345	0.7008	0.997903	no	OB-CF	OB-CM	OK	5.67143	5.09555	-0.154475	-0.539284	0.4165	0.987587	no	OB-SF	OB-CF	OK	5.01384	5.67143	0.177797	0.622381	0.3492	0.97259	no	OB-SM	OB-CM	OK	4.75008	5.09555	0.101284	0.337396	0.6163	0.997903	no	OB-SM	OB-CF	OK	4.75008	5.67143	0.255759
XLOC_000740	NM_023645	chr1:44163390-44175618	Kdelc1	OB-SF	OB-SM	OK	6.79364	6.40752	-0.0844196	-0.379253	0.53985	0.997903	no	OB-CF	OB-CM	OK	6.85897	6.19569	-0.146728	-0.655606	0.2872	0.960162	no	OB-SF	OB-CF	OK	6.79364	6.85897	0.0138076	0.0626592	0.92305	0.997903	no	OB-SM	OB-CM	OK	6.40752	6.19569	-0.0485011	-0.214602	0.72805	0.997903	no	OB-SM	OB-CF	OK	6.40752	6.85897	0.0982272
XLOC_000741	NM_207281	chr1:44260914-44275776	Mettl21e	OB-SF	OB-SM	NOTEST	0	0	0	0	1	1	no	OB-CF	OB-CM	NOTEST	0	0	0	0	1	1	no	OB-SF	OB-CF	NOTEST	0	0	0	0	1	1	no	OB-SM	OB-CM	NOTEST	0	0	0	0	1	1	no	OB-SM	OB-CF	NOTEST	0	0	0
XLOC_000742	NR_040602	chr1:44608515-44853681	4930521E06Rik	OB-SF	OB-SM	NOTEST	0	0.0569661	inf	0	1	1	no	OB-CF	OB-CM	NOTEST	0.0712887	0	#NAME?	0	1	1	no	OB-SF	OB-CF	NOTEST	0	0.0712887	inf	0	1	1	no	OB-SM	OB-CM	NOTEST	0.0569661	0	#NAME?	0	1	1	no	OB-SM	OB-CF	NOTEST	0.0569661	0.0712887	0.323569
XLOC_000743	NM_007737	chr1:45431175-45560127	Col5a2	OB-SF	OB-SM	OK	3.84846	3.16905	-0.280234	-1.32465	0.02285	0.606022	no	OB-CF	OB-CM	OK	3.81771	3.71057	-0.0410659	-0.198628	0.7358	0.997903	no	OB-SF	OB-CF	OK	3.84846	3.81771	-0.011575	-0.0562013	0.92	0.997903	no	OB-SM	OB-CM	OK	3.16905	3.71057	0.227593	1.07191	0.06875	0.78324	no	OB-SM	OB-CF	OK	3.16905	3.81771	0.268659
XLOC_000744	NM_016917	chr1:45964914-45982439	Slc40a1	OB-SF	OB-SM	OK	7.03118	7.90807	0.169559	0.836894	0.15845	0.89994	no	OB-CF	OB-CM	OK	7.08034	7.06271	-0.00359771	-0.017564	0.97135	0.997903	no	OB-SF	OB-CF	OK	7.03118	7.08034	0.010053	0.0488813	0.9314	0.997903	no	OB-SM	OB-CM	OK	7.90807	7.06271	-0.163103	-0.80838	0.17395	0.904292	no	OB-SM	OB-CF	OK	7.90807	7.08034	-0.159506
XLOC_000745	NM_001177356	chr1:46068391-46069108		OB-SF	OB-SM	NOTEST	0	0	0	0	1	1	no	OB-CF	OB-CM	NOTEST	0	0	0	0	1	1	no	OB-SF	OB-CF	NOTEST	0	0	0	0	1	1	no	OB-SM	OB-CM	NOTEST	0	0	0	0	1	1	no	OB-SM	OB-CF	NOTEST	0	0	0
XLOC_000746	NR_037690,NR_037691	chr1:46077259-46087282	Gm4776	OB-SF	OB-SM	NOTEST	0	0	0	0	1	1	no	OB-CF	OB-CM	NOTEST	0	0	0	0	1	1	no	OB-SF	OB-CF	NOTEST	0	0	0	0	1	1	no	OB-SM	OB-CM	NOTEST	0	0	0	0	1	1	no	OB-SM	OB-CF	NOTEST	0	0	0
XLOC_000747	NM_172653	chr1:46864388-46910354	Slc39a10	OB-SF	OB-SM	OK	26.3374	26.9198	0.0315549	0.197005	0.73235	0.997903	no	OB-CF	OB-CM	OK	31.002	28.0745	-0.143104	-0.899291	0.12795	0.870772	no	OB-SF	OB-CF	OK	26.3374	31.002	0.235251	1.47455	0.0133	0.519424	no	OB-SM	OB-CM	OK	26.9198	28.0745	0.0605917	0.379259	0.5229	0.997903	no	OB-SM	OB-CF	OK	26.9198	31.002	0.203696
XLOC_000748	NR_045151	chr1:51275229-51390623	9330175M20Rik	OB-SF	OB-SM	NOTEST	0	0.0343596	inf	0	1	1	no	OB-CF	OB-CM	NOTEST	0.0400604	0.0361529	-0.148066	0	1	1	no	OB-SF	OB-CF	NOTEST	0	0.0400604	inf	0	1	1	no	OB-SM	OB-CM	NOTEST	0.0343596	0.0361529	0.0733982	0	1	1	no	OB-SM	OB-CF	NOTEST	0.0343596	0.0400604	0.221464
XLOC_000749	NM_028696	chr1:51526331-51535243	Nabp1	OB-SF	OB-SM	OK	6.37036	6.6114	0.053581	0.249473	0.67875	0.997903	no	OB-CF	OB-CM	OK	6.87984	6.36625	-0.111933	-0.525163	0.3822	0.979838	no	OB-SF	OB-CF	OK	6.37036	6.87984	0.111002	0.520967	0.3873	0.981316	no	OB-SM	OB-CM	OK	6.6114	6.36625	-0.0545121	-0.253726	0.67315	0.997903	no	OB-SM	OB-CF	OK	6.6114	6.87984	0.0574211
XLOC_000750	NM_001161817,NM_010863	chr1:51806609-51972818	Myo1b	OB-SF	OB-SM	OK	6.10071	5.8108	-0.0702401	-0.349848	0.54545	0.997903	no	OB-CF	OB-CM	OK	6.49895	5.72727	-0.182359	-0.90744	0.1148	0.856584	no	OB-SF	OB-CF	OK	6.10071	6.49895	0.0912314	0.460266	0.4293	0.988225	no	OB-SM	OB-CM	OK	5.8108	5.72727	-0.0208872	-0.102648	0.85605	0.997903	no	OB-SM	OB-CF	OK	5.8108	6.49895	0.161472
XLOC_000751	NM_001081081,NM_001113383	chr1:52220293-52290076	Gls	OB-SF	OB-SM	OK	76.4323	76.0186	-0.00782892	-0.0499102	0.9279	0.997903	no	OB-CF	OB-CM	OK	75.8285	77.1433	0.0248009	0.158433	0.78815	0.997903	no	OB-SF	OB-CF	OK	76.4323	75.8285	-0.0114416	-0.0728207	0.90125	0.997903	no	OB-SM	OB-CM	OK	76.0186	77.1433	0.0211882	0.13558	0.82175	0.997903	no	OB-SM	OB-CF	OK	76.0186	75.8285	-0.00361267
XLOC_000752	NM_008667	chr1:52512692-52557292	Nab1	OB-SF	OB-SM	OK	19.5043	19.873	0.0270165	0.163606	0.7803	0.997903	no	OB-CF	OB-CM	OK	19.157	19.3198	0.0122045	0.0737274	0.90065	0.997903	no	OB-SF	OB-CF	OK	19.5043	19.157	-0.0259187	-0.156804	0.7872	0.997903	no	OB-SM	OB-CM	OK	19.873	19.3198	-0.0407307	-0.246296	0.6781	0.997903	no	OB-SM	OB-CF	OK	19.873	19.157	-0.0529352
XLOC_000753	NM_133829,NM_178081	chr1:52713147-52784162	Mfsd6	OB-SF	OB-SM	OK	19.2335	21.4003	0.15401	0.877203	0.1236	0.868632	no	OB-CF	OB-CM	OK	21.5871	20.0911	-0.103614	-0.595187	0.3001	0.963631	no	OB-SF	OB-CF	OK	19.2335	21.5871	0.16655	0.95627	0.0959	0.831636	no	OB-SM	OB-CM	OK	21.4003	20.0911	-0.0910743	-0.518969	0.3649	0.976757	no	OB-SM	OB-CF	OK	21.4003	21.5871	0.0125399
XLOC_000754	NM_008384	chr1:52846263-52874532	Inpp1	OB-SF	OB-SM	OK	16.6954	16.0354	-0.058193	-0.308819	0.61795	0.997903	no	OB-CF	OB-CM	OK	15.8554	16.3954	0.0483205	0.255613	0.67955	0.997903	no	OB-SF	OB-CF	OK	16.6954	15.8554	-0.0744774	-0.394772	0.52515	0.997903	no	OB-SM	OB-CM	OK	16.0354	16.3954	0.0320361	0.169668	0.78605	0.997903	no	OB-SM	OB-CF	OK	16.0354	15.8554	-0.0162844
XLOC_000755	NM_144953	chr1:52981970-53009684	1700019D03Rik	OB-SF	OB-SM	OK	19.4547	18.2112	-0.0952885	-0.472082	0.5056	0.997558	no	OB-CF	OB-CM	OK	15.5726	18.8679	0.276925	1.3284	0.0666	0.778957	no	OB-SF	OB-CF	OK	19.4547	15.5726	-0.321103	-1.54773	0.03045	0.652085	no	OB-SM	OB-CM	OK	18.2112	18.8679	0.0511111	0.251937	0.72425	0.997903	no	OB-SM	OB-CF	OK	18.2112	15.5726	-0.225814
XLOC_000756	NM_027070	chr1:53215420-53244461	1700019A02Rik	OB-SF	OB-SM	NOTEST	0	0.167736	inf	0	1	1	no	OB-CF	OB-CM	NOTEST	0	0.0995423	inf	0	1	1	no	OB-SF	OB-CF	NOTEST	0	0	0	0	1	1	no	OB-SM	OB-CM	NOTEST	0.167736	0.0995423	-0.752808	0	1	1	no	OB-SM	OB-CF	NOTEST	0.167736	0	#NAME?
XLOC_000757	NM_153556	chr1:53246031-53353840	Pms1	OB-SF	OB-SM	OK	13.1488	12.6958	-0.0505896	-0.282167	0.63485	0.997903	no	OB-CF	OB-CM	OK	12.9302	14.1495	0.130009	0.733276	0.2235	0.935906	no	OB-SF	OB-CF	OK	13.1488	12.9302	-0.0241908	-0.13533	0.82185	0.997903	no	OB-SM	OB-CM	OK	12.6958	14.1495	0.156408	0.87949	0.14595	0.890048	no	OB-SM	OB-CF	OK	12.6958	12.9302	0.0263988
XLOC_000758	NM_133728	chr1:53401487-53409543	Asnsd1	OB-SF	OB-SM	OK	12.614	12.7477	0.0152176	0.0800544	0.89475	0.997903	no	OB-CF	OB-CM	OK	12.7838	12.2122	-0.0659966	-0.345619	0.5694	0.997903	no	OB-SF	OB-CF	OK	12.614	12.7838	0.0192963	0.101521	0.8674	0.997903	no	OB-SM	OB-CM	OK	12.7477	12.2122	-0.0619179	-0.324226	0.5957	0.997903	no	OB-SM	OB-CF	OK	12.7477	12.7838	0.00407861
XLOC_000759	NM_001252070	chr1:53453845-53763628	Dnah7a	OB-SF	OB-SM	NOTEST	0.0716428	0.054807	-0.38646	0	1	1	no	OB-CF	OB-CM	NOTEST	0.0707667	0.0760356	0.103604	0	1	1	no	OB-SF	OB-CF	NOTEST	0.0716428	0.0707667	-0.0177512	0	1	1	no	OB-SM	OB-CM	NOTEST	0.054807	0.0760356	0.472313	0	1	1	no	OB-SM	OB-CF	NOTEST	0.054807	0.0707667	0.368709
XLOC_000760	NM_133810	chr1:53812355-53842059	Stk17b	OB-SF	OB-SM	OK	6.45136	5.16421	-0.321056	-1.47381	0.01545	0.541331	no	OB-CF	OB-CM	OK	5.87764	5.40648	-0.12055	-0.565383	0.35115	0.973007	no	OB-SF	OB-CF	OK	6.45136	5.87764	-0.134365	-0.632994	0.2925	0.962259	no	OB-SM	OB-CM	OK	5.16421	5.40648	0.0661416	0.302341	0.61715	0.997903	no	OB-SM	OB-CF	OK	5.16421	5.87764	0.186691
XLOC_000761	NM_001001883,NM_172655	chr1:53863717-54251878	Hecw2	OB-SF	OB-SM	OK	17.5153	17.1152	-0.0333365	-0.0930307	0.8697	0.997903	no	OB-CF	OB-CM	OK	19.3304	15.7904	-0.291821	-0.862967	0.1271	0.870653	no	OB-SF	OB-CF	OK	17.5153	19.3304	0.142254	0.410748	0.47825	0.993634	no	OB-SM	OB-CM	OK	17.1152	15.7904	-0.116231	-0.331662	0.5649	0.997903	no	OB-SM	OB-CF	OK	17.1152	19.3304	0.17559
XLOC_000762	NM_001033194	chr1:54454424-54495815	Gtf3c3	OB-SF	OB-SM	OK	13.9913	13.3043	-0.0726344	-0.408978	0.49665	0.996717	no	OB-CF	OB-CM	OK	14.2401	14.0748	-0.0168461	-0.0960271	0.87235	0.997903	no	OB-SF	OB-CF	OK	13.9913	14.2401	0.0254356	0.144783	0.8076	0.997903	no	OB-SM	OB-CM	OK	13.3043	14.0748	0.0812238	0.457981	0.4412	0.988785	no	OB-SM	OB-CF	OK	13.3043	14.2401	0.0980699
XLOC_000763	NM_001163314	chr1:54529843-54614528	Pgap1	OB-SF	OB-SM	OK	22.0622	20.2176	-0.125966	-0.80217	0.1606	0.901323	no	OB-CF	OB-CM	OK	21.5383	21.101	-0.0295971	-0.188717	0.74285	0.997903	no	OB-SF	OB-CF	OK	22.0622	21.5383	-0.0346697	-0.221118	0.70055	0.997903	no	OB-SM	OB-CM	OK	20.2176	21.101	0.0616991	0.392807	0.49445	0.995744	no	OB-SM	OB-CF	OK	20.2176	21.5383	0.0912962
XLOC_000764	NM_001081433	chr1:54702183-54983231	Ankrd44	OB-SF	OB-SM	OK	4.10914	4.32479	0.0737923	0.361334	0.53515	0.997903	no	OB-CF	OB-CM	OK	3.92449	3.6319	-0.111781	-0.530544	0.35935	0.974797	no	OB-SF	OB-CF	OK	4.10914	3.92449	-0.0663318	-0.320387	0.5841	0.997903	no	OB-SM	OB-CM	OK	4.32479	3.6319	-0.251905	-1.21151	0.0393	0.694643	no	OB-SM	OB-CF	OK	4.32479	3.92449	-0.140124
XLOC_000765	NM_031179	chr1:55042012-55084322	Sf3b1	OB-SF	OB-SM	OK	119.089	116.428	-0.0325921	-0.216801	0.71105	0.997903	no	OB-CF	OB-CM	OK	114.107	118.801	0.0581542	0.386908	0.5156	0.997903	no	OB-SF	OB-CF	OK	119.089	114.107	-0.061643	-0.410116	0.4843	0.994695	no	OB-SM	OB-CM	OK	116.428	118.801	0.0291033	0.193595	0.7527	0.997903	no	OB-SM	OB-CF	OK	116.428	114.107	-0.0290509
XLOC_000766	NM_010477	chr1:55134677-55144776	Hspd1	OB-SF	OB-SM	OK	32.286	31.6781	-0.0274207	-0.16695	0.78435	0.997903	no	OB-CF	OB-CM	OK	35.3623	35.117	-0.0100458	-0.061399	0.9186	0.997903	no	OB-SF	OB-CF	OK	32.286	35.3623	0.131305	0.797701	0.1977	0.921891	no	OB-SM	OB-CM	OK	31.6781	35.117	0.14868	0.910735	0.13965	0.882507	no	OB-SM	OB-CF	OK	31.6781	35.3623	0.158726
XLOC_000767	NM_028713	chr1:55227003-55283626	Rftn2	OB-SF	OB-SM	OK	8.18376	8.65462	0.0807071	0.4202	0.4782	0.993634	no	OB-CF	OB-CM	OK	8.58007	8.09208	-0.0844786	-0.438682	0.4612	0.992303	no	OB-SF	OB-CF	OK	8.18376	8.58007	0.068226	0.354935	0.55005	0.997903	no	OB-SM	OB-CM	OK	8.65462	8.09208	-0.0969597	-0.503892	0.3962	0.984386	no	OB-SM	OB-CF	OK	8.65462	8.58007	-0.0124811
XLOC_000768	NM_001113367,NM_029267	chr1:55356912-55420313	Boll	OB-SF	OB-SM	NOTEST	0.203565	0.0942207	-1.11137	0	1	1	no	OB-CF	OB-CM	NOTEST	0.0609047	0.14329	1.23432	0	1	1	no	OB-SF	OB-CF	NOTEST	0.203565	0.0609047	-1.74086	0	1	1	no	OB-SM	OB-CM	NOTEST	0.0942207	0.14329	0.604825	0	1	1	no	OB-SM	OB-CF	NOTEST	0.0942207	0.0609047	-0.62949
XLOC_000769	NM_027661	chr1:56692892-56694295	Hsfy2	OB-SF	OB-SM	NOTEST	0	0	0	0	1	1	no	OB-CF	OB-CM	NOTEST	0	0	0	0	1	1	no	OB-SF	OB-CF	NOTEST	0	0	0	0	1	1	no	OB-SM	OB-CM	NOTEST	0	0	0	0	1	1	no	OB-SM	OB-CF	NOTEST	0	0	0
XLOC_000770	NM_139146	chr1:56850824-57028178	Satb2	OB-SF	OB-SM	NOTEST	0.0681648	0.0704944	0.0484821	0	1	1	no	OB-CF	OB-CM	NOTEST	0.150534	0.112153	-0.424624	0	1	1	no	OB-SF	OB-CF	NOTEST	0.0681648	0.150534	1.14299	0	1	1	no	OB-SM	OB-CM	NOTEST	0.0704944	0.112153	0.669881	0	1	1	no	OB-SM	OB-CF	NOTEST	0.0704944	0.150534	1.09451
XLOC_000771	NR_037990	chr1:57257488-57271840	BC055402	OB-SF	OB-SM	NOTEST	0.210793	0.320676	0.605288	0	1	1	no	OB-CF	OB-CM	NOTEST	0.377315	0.321086	-0.23281	0	1	1	no	OB-SF	OB-CF	NOTEST	0.210793	0.377315	0.839943	0	1	1	no	OB-SM	OB-CM	NOTEST	0.320676	0.321086	0.00184566	0	1	1	no	OB-SM	OB-CF	NOTEST	0.320676	0.377315	0.234655
XLOC_000772	NR_037999	chr1:57416065-57434388	4930558J18Rik	OB-SF	OB-SM	NOTEST	0.0459429	0.0416503	-0.141516	0	1	1	no	OB-CF	OB-CM	NOTEST	0.0309478	0	#NAME?	0	1	1	no	OB-SF	OB-CF	NOTEST	0.0459429	0.0309478	-0.570006	0	1	1	no	OB-SM	OB-CM	NOTEST	0.0416503	0	#NAME?	0	1	1	no	OB-SM	OB-CF	NOTEST	0.0416503	0.0309478	-0.42849
XLOC_000773	NM_001037742,NM_001114102,NR_004860	chr1:57445087-57472802	Tyw5	OB-SF	OB-SM	OK	10.2506	8.95646	-0.19471	-0.677893	0.28765	0.960259	no	OB-CF	OB-CM	OK	8.98861	8.87526	-0.0183094	-0.0659619	0.91655	0.997903	no	OB-SF	OB-CF	OK	10.2506	8.98861	-0.189541	-0.695415	0.27225	0.955105	no	OB-SM	OB-CM	OK	8.95646	8.87526	-0.0131404	-0.0450024	0.94135	0.997903	no	OB-SM	OB-CF	OK	8.95646	8.98861	0.00516896
XLOC_000774	NM_001159864,NM_001159865,NR_027630	chr1:58011944-58026928	Kctd18	OB-SF	OB-SM	OK	7.34652	6.91218	-0.0879208	-0.376089	0.5155	0.997903	no	OB-CF	OB-CM	OK	7.02849	6.5756	-0.0960918	-0.409395	0.4588	0.991592	no	OB-SF	OB-CF	OK	7.34652	7.02849	-0.0638478	-0.270711	0.63655	0.997903	no	OB-SM	OB-CM	OK	6.91218	6.5756	-0.0720188	-0.309584	0.58055	0.997903	no	OB-SM	OB-CF	OK	6.91218	7.02849	0.0240729
XLOC_000775	NM_001042634,NR_027853,NR_027854	chr1:58468831-58480932	Clk1	OB-SF	OB-SM	OK	119.87	125.195	0.0627048	0.377625	0.5112	0.997903	no	OB-CF	OB-CM	OK	123.131	123.289	0.00185173	0.0111512	0.9848	0.997903	no	OB-SF	OB-CF	OK	119.87	123.131	0.0387255	0.233973	0.6819	0.997903	no	OB-SM	OB-CM	OK	125.195	123.289	-0.0221276	-0.132824	0.81655	0.997903	no	OB-SM	OB-CF	OK	125.195	123.131	-0.0239793
XLOC_000776	NM_027351,NM_027374	chr1:58487836-58502330	Ppil3	OB-SF	OB-SM	OK	23.9325	22.3467	-0.0989054	-0.428143	0.45945	0.991592	no	OB-CF	OB-CM	OK	23.9425	21.8625	-0.131119	-0.563377	0.32915	0.967217	no	OB-SF	OB-CF	OK	23.9325	23.9425	0.00060635	0.0026148	0.99635	0.998295	no	OB-SM	OB-CM	OK	22.3467	21.8625	-0.031607	-0.13632	0.811	0.997903	no	OB-SM	OB-CF	OK	22.3467	23.9425	0.0995117
XLOC_000777	NM_001025378,NM_008765	chr1:58519614-58561763	Orc2	OB-SF	OB-SM	OK	18.6239	19.2361	0.0466614	0.239342	0.67435	0.997903	no	OB-CF	OB-CM	OK	18.9246	20.3663	0.105925	0.56124	0.3224	0.966558	no	OB-SF	OB-CF	OK	18.6239	18.9246	0.0231076	0.126573	0.82695	0.997903	no	OB-SM	OB-CM	OK	19.2361	20.3663	0.0823715	0.410323	0.4761	0.993634	no	OB-SM	OB-CF	OK	19.2361	18.9246	-0.0235538
XLOC_000778	NM_172513	chr1:58579649-58643177	Fam126b	OB-SF	OB-SM	OK	42.8885	42.8831	-0.000183237	-0.00119645	0.99905	0.999247	no	OB-CF	OB-CM	OK	45.7638	44.6471	-0.0356405	-0.232895	0.68565	0.997903	no	OB-SF	OB-CF	OK	42.8885	45.7638	0.0936139	0.611357	0.2926	0.962259	no	OB-SM	OB-CM	OK	42.8831	44.6471	0.0581566	0.379963	0.51	0.997895	no	OB-SM	OB-CF	OK	42.8831	45.7638	0.0937971
XLOC_000779	NM_175370	chr1:58714963-58752833	Als2cr12	OB-SF	OB-SM	NOTEST	0	0	0	0	1	1	no	OB-CF	OB-CM	NOTEST	0	0	0	0	1	1	no	OB-SF	OB-CF	NOTEST	0	0	0	0	1	1	no	OB-SM	OB-CM	NOTEST	0	0	0	0	1	1	no	OB-SM	OB-CF	NOTEST	0	0	0
XLOC_000780	NM_172406	chr1:58957293-59030326	Trak2	OB-SF	OB-SM	OK	41.4627	42.9209	0.0498652	0.323679	0.5778	0.997903	no	OB-CF	OB-CM	OK	43.4422	43.3132	-0.00429195	-0.0279092	0.96085	0.997903	no	OB-SF	OB-CF	OK	41.4627	43.4422	0.0672827	0.437024	0.4505	0.990939	no	OB-SM	OB-CM	OK	42.9209	43.3132	0.0131255	0.0852949	0.88555	0.997903	no	OB-SM	OB-CF	OK	42.9209	43.4422	0.0174175
XLOC_000781	NM_175200	chr1:59107349-59151744	Als2cr11	OB-SF	OB-SM	NOTEST	0.0250035	0.0823805	1.72017	0	1	1	no	OB-CF	OB-CM	NOTEST	0	0.0228543	inf	0	1	1	no	OB-SF	OB-CF	NOTEST	0.0250035	0	#NAME?	0	1	1	no	OB-SM	OB-CM	NOTEST	0.0823805	0.0228543	-1.84984	0	1	1	no	OB-SM	OB-CF	NOTEST	0.0823805	0	#NAME?
XLOC_000782	NM_001033449,NM_001037812	chr1:59157436-59176940	Tmem237	OB-SF	OB-SM	OK	12.9471	12.3164	-0.0720508	-0.328888	0.56865	0.997903	no	OB-CF	OB-CM	OK	14.5617	14.1885	-0.0374588	-0.176026	0.7562	0.997903	no	OB-SF	OB-CF	OK	12.9471	14.5617	0.169548	0.788602	0.16765	0.903574	no	OB-SM	OB-CM	OK	12.3164	14.1885	0.20414	0.941087	0.10335	0.841719	no	OB-SM	OB-CF	OK	12.3164	14.5617	0.241599
XLOC_000783	NM_001159948,NM_001164682,NM_028717,NM_145143,NM_146109	chr1:59177778-59294075	Als2	OB-SF	OB-SM	OK	12.7646	11.3703	-0.166883	-0.871356	0.1272	0.870653	no	OB-CF	OB-CM	OK	11.9648	11.897	-0.00819909	-0.0431286	0.94165	0.997903	no	OB-SF	OB-CF	OK	12.7646	11.9648	-0.0933589	-0.491707	0.38955	0.98177	no	OB-SM	OB-CM	OK	11.3703	11.897	0.0653249	0.34066	0.54395	0.997903	no	OB-SM	OB-CF	OK	11.3703	11.9648	0.073524
XLOC_000784	NM_009460	chr1:59696277-59727678	Sumo1	OB-SF	OB-SM	OK	32.1702	31.9009	-0.012127	-0.0719749	0.9131	0.997903	no	OB-CF	OB-CM	OK	32.9418	33.4329	0.0213489	0.128112	0.849	0.997903	no	OB-SF	OB-CF	OK	32.1702	32.9418	0.0341928	0.204099	0.7563	0.997903	no	OB-SM	OB-CM	OK	31.9009	33.4329	0.0676687	0.403737	0.5412	0.997903	no	OB-SM	OB-CF	OK	31.9009	32.9418	0.0463198
XLOC_000785	NM_027407	chr1:60045911-60099931	Ica1l	OB-SF	OB-SM	OK	10.0137	9.53984	-0.0699453	-0.377757	0.5195	0.997903	no	OB-CF	OB-CM	OK	10.131	9.35207	-0.115426	-0.623578	0.29785	0.963591	no	OB-SF	OB-CF	OK	10.0137	10.131	0.0168012	0.0916179	0.8753	0.997903	no	OB-SM	OB-CM	OK	9.53984	9.35207	-0.0286797	-0.15348	0.79615	0.997903	no	OB-SM	OB-CF	OK	9.53984	10.131	0.0867465
XLOC_000786	NM_001199060,NM_001199061,NM_021312	chr1:60133711-60207878	Wdr12	OB-SF	OB-SM	OK	7.17282	6.3393	-0.178215	-0.664633	0.2769	0.9566	no	OB-CF	OB-CM	OK	6.8519	6.92725	0.0157787	0.0555982	0.9247	0.997903	no	OB-SF	OB-CF	OK	7.17282	6.8519	-0.0660347	-0.230768	0.70195	0.997903	no	OB-SM	OB-CM	OK	6.3393	6.92725	0.127959	0.481723	0.4315	0.988225	no	OB-SM	OB-CF	OK	6.3393	6.8519	0.112181
XLOC_000787	NM_001045513	chr1:60540028-60623609	Raph1	OB-SF	OB-SM	OK	4.96115	5.05894	0.028162	0.15876	0.78205	0.997903	no	OB-CF	OB-CM	OK	5.38766	4.80954	-0.163761	-0.926654	0.11345	0.854929	no	OB-SF	OB-CF	OK	4.96115	5.38766	0.118986	0.675799	0.2413	0.943702	no	OB-SM	OB-CM	OK	5.05894	4.80954	-0.0729373	-0.409671	0.4804	0.99412	no	OB-SM	OB-CF	OK	5.05894	5.38766	0.090824
XLOC_000788	NR_040601	chr1:62749890-62865266	4930487H11Rik	OB-SF	OB-SM	NOTEST	0	0	0	0	1	1	no	OB-CF	OB-CM	NOTEST	0	0.0543609	inf	0	1	1	no	OB-SF	OB-CF	NOTEST	0	0	0	0	1	1	no	OB-SM	OB-CM	NOTEST	0	0.0543609	inf	0	1	1	no	OB-SM	OB-CF	NOTEST	0	0	0
XLOC_000789	NM_001081436,NM_001114609	chr1:63094374-63160841	Ino80d	OB-SF	OB-SM	OK	4.17987	4.33936	0.0540239	0.314074	0.5805	0.997903	no	OB-CF	OB-CM	OK	4.37238	4.04613	-0.111877	-0.653859	0.2545	0.94679	no	OB-SF	OB-CF	OK	4.17987	4.37238	0.0649601	0.377824	0.51105	0.997903	no	OB-SM	OB-CM	OK	4.33936	4.04613	-0.100941	-0.589673	0.30655	0.96491	no	OB-SM	OB-CF	OK	4.33936	4.37238	0.0109362
XLOC_000790	NM_001160038,NM_001160039,NM_001160040,NM_145518	chr1:63161044-63223396	Ndufs1	OB-SF	OB-SM	OK	115.165	113.192	-0.0249396	-0.157206	0.7853	0.997903	no	OB-CF	OB-CM	OK	114.122	118.707	0.0568245	0.357117	0.5327	0.997903	no	OB-SF	OB-CF	OK	115.165	114.122	-0.0131315	-0.0827096	0.88875	0.997903	no	OB-SM	OB-CM	OK	113.192	118.707	0.0686326	0.431658	0.4506	0.990939	no	OB-SM	OB-CF	OK	113.192	114.122	0.0118082
XLOC_000791	NM_146250	chr1:63229267-63260783	Gpr1	OB-SF	OB-SM	NOTEST	0.153879	0.13859	-0.150971	0	1	1	no	OB-CF	OB-CM	NOTEST	0.250855	0.154527	-0.698998	0	1	1	no	OB-SF	OB-CF	NOTEST	0.153879	0.250855	0.705063	0	1	1	no	OB-SM	OB-CM	NOTEST	0.13859	0.154527	0.157036	0	1	1	no	OB-SM	OB-CF	NOTEST	0.13859	0.250855	0.856035
XLOC_000792	NM_001081658	chr1:63669424-63733501	Dytn	OB-SF	OB-SM	NOTEST	0.0217435	0.0187333	-0.214977	0	1	1	no	OB-CF	OB-CM	NOTEST	0	0	0	0	1	1	no	OB-SF	OB-CF	NOTEST	0.0217435	0	#NAME?	0	1	1	no	OB-SM	OB-CM	NOTEST	0.0187333	0	#NAME?	0	1	1	no	OB-SM	OB-CF	NOTEST	0.0187333	0	#NAME?
XLOC_000793	NM_029696	chr1:63745400-63776892	Mdh1b	OB-SF	OB-SM	NOTEST	0.517765	0.392164	-0.40084	0	1	1	no	OB-CF	OB-CM	NOTEST	0.40699	0.308294	-0.400687	0	1	1	no	OB-SF	OB-CF	NOTEST	0.517765	0.40699	-0.347304	0	1	1	no	OB-SM	OB-CM	NOTEST	0.392164	0.308294	-0.347151	0	1	1	no	OB-SM	OB-CF	NOTEST	0.392164	0.40699	0.0535359
XLOC_000794	NM_001256158	chr1:63801482-63815841	4933402D24Rik	OB-SF	OB-SM	NOTEST	0.0580949	0.0266129	-1.12628	0	1	1	no	OB-CF	OB-CM	NOTEST	0.03667	0.0823969	1.16799	0	1	1	no	OB-SF	OB-CF	NOTEST	0.0580949	0.03667	-0.663809	0	1	1	no	OB-SM	OB-CM	NOTEST	0.0266129	0.0823969	1.63046	0	1	1	no	OB-SM	OB-CF	NOTEST	0.0266129	0.03667	0.462474
XLOC_000795	NM_033563	chr1:64082246-64167963	Klf7	OB-SF	OB-SM	OK	8.83465	8.30107	-0.0898763	-0.376829	0.56545	0.997903	no	OB-CF	OB-CM	OK	8.3182	7.39219	-0.170269	-0.691363	0.2948	0.963007	no	OB-SF	OB-CF	OK	8.83465	8.3182	-0.0869016	-0.364985	0.5801	0.997903	no	OB-SM	OB-CM	OK	8.30107	7.39219	-0.167295	-0.678192	0.3012	0.963869	no	OB-SM	OB-CF	OK	8.30107	8.3182	0.00297466
XLOC_000796	NM_025964	chr1:64653053-64663742	Mettl21a	OB-SF	OB-SM	OK	6.8161	6.70369	-0.0239918	-0.113572	0.849	0.997903	no	OB-CF	OB-CM	OK	7.46645	7.6596	0.0368464	0.174488	0.77275	0.997903	no	OB-SF	OB-CF	OK	6.8161	7.46645	0.131476	0.625548	0.2961	0.963251	no	OB-SM	OB-CM	OK	6.70369	7.6596	0.192314	0.906148	0.135	0.877668	no	OB-SM	OB-CF	OK	6.70369	7.46645	0.155468
XLOC_000797	NR_038009	chr1:64726442-64737233	2810408I11Rik	OB-SF	OB-SM	NOTEST	0.235371	0.228025	-0.0457444	0	1	1	no	OB-CF	OB-CM	NOTEST	0.17494	0.297892	0.767927	0	1	1	no	OB-SF	OB-CF	NOTEST	0.235371	0.17494	-0.428076	0	1	1	no	OB-SM	OB-CM	NOTEST	0.228025	0.297892	0.385595	0	1	1	no	OB-SM	OB-CF	NOTEST	0.228025	0.17494	-0.382332
XLOC_000798	NM_001042659,NM_022721	chr1:64777131-64784324	Fzd5	OB-SF	OB-SM	OK	0.776481	0.747478	-0.0549194	-0.156316	0.77895	0.997903	no	OB-CF	OB-CM	NOTEST	0.705875	0.690642	-0.031475	0	1	1	no	OB-SF	OB-CF	OK	0.776481	0.705875	-0.137538	-0.384416	0.4995	0.997025	no	OB-SM	OB-CM	OK	0.747478	0.690642	-0.114093	-0.303456	0.58045	0.997903	no	OB-SM	OB-CF	OK	0.747478	0.705875	-0.0826182
XLOC_000799	NM_001039493	chr1:64835694-65003398	Plekhm3	OB-SF	OB-SM	OK	10.3883	10.5509	0.0224061	0.132323	0.81615	0.997903	no	OB-CF	OB-CM	OK	10.5077	9.74855	-0.108185	-0.636193	0.27205	0.955105	no	OB-SF	OB-CF	OK	10.3883	10.5077	0.0164906	0.0973857	0.8645	0.997903	no	OB-SM	OB-CM	OK	10.5509	9.74855	-0.1141	-0.670994	0.2406	0.942979	no	OB-SM	OB-CF	OK	10.5509	10.5077	-0.00591557
XLOC_000800	NM_027582	chr1:65059659-65079322	Akr1cl	OB-SF	OB-SM	NOTEST	0	0	0	0	1	1	no	OB-CF	OB-CM	NOTEST	0	0	0	0	1	1	no	OB-SF	OB-CF	NOTEST	0	0	0	0	1	1	no	OB-SM	OB-CM	NOTEST	0	0	0	0	1	1	no	OB-SM	OB-CF	NOTEST	0	0	0
XLOC_000801	NM_007777	chr1:65095130-65097737	Cryge	OB-SF	OB-SM	NOTEST	0	0	0	0	1	1	no	OB-CF	OB-CM	NOTEST	0	0	0	0	1	1	no	OB-SF	OB-CF	NOTEST	0	0	0	0	1	1	no	OB-SM	OB-CM	NOTEST	0	0	0	0	1	1	no	OB-SM	OB-CF	NOTEST	0	0	0
XLOC_000802	NM_007776	chr1:65108411-65110014	Crygd	OB-SF	OB-SM	NOTEST	0	0	0	0	1	1	no	OB-CF	OB-CM	NOTEST	0	0	0	0	1	1	no	OB-SF	OB-CF	NOTEST	0	0	0	0	1	1	no	OB-SM	OB-CM	NOTEST	0	0	0	0	1	1	no	OB-SM	OB-CF	NOTEST	0	0	0
XLOC_000803	NM_001082573,NM_007775	chr1:65118105-65120095	Crygc	OB-SF	OB-SM	NOTEST	0	0	0	0	1	1	no	OB-CF	OB-CM	NOTEST	0.118577	0	#NAME?	0	1	1	no	OB-SF	OB-CF	NOTEST	0	0.118577	inf	0	1	1	no	OB-SM	OB-CM	NOTEST	0	0	0	0	1	1	no	OB-SM	OB-CF	NOTEST	0	0.118577	inf
XLOC_000804	NM_144761	chr1:65126800-65128841	Crygb	OB-SF	OB-SM	NOTEST	0	0	0	0	1	1	no	OB-CF	OB-CM	NOTEST	0	0	0	0	1	1	no	OB-SF	OB-CF	NOTEST	0	0	0	0	1	1	no	OB-SM	OB-CM	NOTEST	0	0	0	0	1	1	no	OB-SM	OB-CF	NOTEST	0	0	0
XLOC_000805	NM_007774	chr1:65146962-65149937	Cryga	OB-SF	OB-SM	NOTEST	0.215451	0.280372	0.379977	0	1	1	no	OB-CF	OB-CM	NOTEST	0.23504	0.387481	0.721219	0	1	1	no	OB-SF	OB-CF	NOTEST	0.215451	0.23504	0.125546	0	1	1	no	OB-SM	OB-CM	NOTEST	0.280372	0.387481	0.466787	0	1	1	no	OB-SM	OB-CF	NOTEST	0.280372	0.23504	-0.254432
XLOC_000806	NM_175293	chr1:65153886-65169767	D630023F18Rik	OB-SF	OB-SM	OK	1.20824	0.707133	-0.772849	-1.4307	0.03105	0.65661	no	OB-CF	OB-CM	OK	0.746071	0.891703	0.25725	0.450669	0.46575	0.992741	no	OB-SF	OB-CF	OK	1.20824	0.746071	-0.695518	-1.29228	0.0424	0.708158	no	OB-SM	OB-CM	OK	0.707133	0.891703	0.334581	0.584234	0.363	0.976124	no	OB-SM	OB-CF	NOTEST	0.707133	0.746071	0.0773309
XLOC_000807	NM_001111320,NM_010497	chr1:65205189-65233053	Idh1	OB-SF	OB-SM	OK	37.8773	35.072	-0.111014	-0.634472	0.2727	0.955238	no	OB-CF	OB-CM	OK	38.1238	37.3757	-0.0285909	-0.163597	0.77445	0.997903	no	OB-SF	OB-CF	OK	37.8773	38.1238	0.00935738	0.0538456	0.9258	0.997903	no	OB-SM	OB-CM	OK	35.072	37.3757	0.0917803	0.521636	0.36125	0.975879	no	OB-SM	OB-CF	OK	35.072	38.1238	0.120371
XLOC_000808	NM_001122738,NM_177645	chr1:66747466-66864169	Kansl1l	OB-SF	OB-SM	OK	15.9919	15.7446	-0.0224825	-0.100289	0.86035	0.997903	no	OB-CF	OB-CM	OK	16.0657	16.2477	0.016259	0.0717453	0.8998	0.997903	no	OB-SF	OB-CF	OK	15.9919	16.0657	0.00663702	0.02944	0.9579	0.997903	no	OB-SM	OB-CM	OK	15.7446	16.2477	0.0453785	0.201359	0.7287	0.997903	no	OB-SM	OB-CF	OK	15.7446	16.0657	0.0291195
XLOC_000809	NM_007381	chr1:66877426-66909841	Acadl	OB-SF	OB-SM	OK	9.39667	8.79208	-0.0959461	-0.452961	0.46945	0.993115	no	OB-CF	OB-CM	OK	9.04288	10.1126	0.161294	0.769492	0.21555	0.931383	no	OB-SF	OB-CF	OK	9.39667	9.04288	-0.0553676	-0.26363	0.6738	0.997903	no	OB-SM	OB-CM	OK	8.79208	10.1126	0.201872	0.954867	0.12835	0.871033	no	OB-SM	OB-CF	OK	8.79208	9.04288	0.0405785
XLOC_000810	NM_001113387,NM_021285	chr1:66970869-66991630	Myl1	OB-SF	OB-SM	NOTEST	0.195386	0.314787	0.688051	0	1	1	no	OB-CF	OB-CM	NOTEST	0.0659164	0.190074	1.52785	0	1	1	no	OB-SF	OB-CF	NOTEST	0.195386	0.0659164	-1.56762	0	1	1	no	OB-SM	OB-CM	NOTEST	0.314787	0.190074	-0.727815	0	1	1	no	OB-SM	OB-CF	NOTEST	0.314787	0.0659164	-2.25567
XLOC_000811	NM_001190984,NM_001190985,NM_021295	chr1:67047090-67085446	Lancl1	OB-SF	OB-SM	OK	36.7175	37.3755	0.0256247	0.158136	0.78105	0.997903	no	OB-CF	OB-CM	OK	34.7279	37.9792	0.129112	0.793219	0.1678	0.903574	no	OB-SF	OB-CF	OK	36.7175	34.7279	-0.0803736	-0.495864	0.38975	0.981999	no	OB-SM	OB-CM	OK	37.3755	37.9792	0.023114	0.142044	0.8059	0.997903	no	OB-SM	OB-CF	OK	37.3755	34.7279	-0.105998
XLOC_000812	NM_010154	chr1:68086539-69154633	Erbb4	OB-SF	OB-SM	OK	20.2118	21.1629	0.0663409	0.397628	0.5051	0.997558	no	OB-CF	OB-CM	OK	21.1901	18.95	-0.161188	-0.961862	0.1062	0.843741	no	OB-SF	OB-CF	OK	20.2118	21.1901	0.068191	0.408706	0.49175	0.995645	no	OB-SM	OB-CM	OK	21.1629	18.95	-0.159338	-0.950846	0.11135	0.850869	no	OB-SM	OB-CF	OK	21.1629	21.1901	0.00185012
XLOC_000813	NM_011770	chr1:69577783-69732534	Ikzf2	OB-SF	OB-SM	OK	2.45836	2.47564	0.010107	0.0477234	0.9287	0.997903	no	OB-CF	OB-CM	OK	2.81441	2.38258	-0.24031	-1.14965	0.04735	0.72483	no	OB-SF	OB-CF	OK	2.45836	2.81441	0.195138	0.938177	0.1059	0.84364	no	OB-SM	OB-CM	OK	2.47564	2.38258	-0.0552787	-0.259774	0.64955	0.997903	no	OB-SM	OB-CF	OK	2.47564	2.81441	0.185031
XLOC_000814	NM_007525	chr1:71074108-71149546	Bard1	OB-SF	OB-SM	NOTEST	0.306566	0.356023	0.215772	0	1	1	no	OB-CF	OB-CM	NOTEST	0.23451	0.364381	0.635798	0	1	1	no	OB-SF	OB-CF	NOTEST	0.306566	0.23451	-0.386548	0	1	1	no	OB-SM	OB-CM	NOTEST	0.356023	0.364381	0.0334779	0	1	1	no	OB-SM	OB-CF	NOTEST	0.356023	0.23451	-0.60232
XLOC_000815	NM_175210	chr1:71289663-71461484	Abca12	OB-SF	OB-SM	NOTEST	0.021629	0	#NAME?	0	1	1	no	OB-CF	OB-CM	NOTEST	0.0117153	0.00490814	-1.25514	0	1	1	no	OB-SF	OB-CF	NOTEST	0.021629	0.0117153	-0.884582	0	1	1	no	OB-SM	OB-CM	NOTEST	0	0.00490814	inf	0	1	1	no	OB-SM	OB-CF	NOTEST	0	0.0117153	inf
XLOC_000816	NM_010233	chr1:71632096-71699745	Fn1	OB-SF	OB-SM	OK	7.8139	7.66987	-0.0268396	-0.160442	0.78645	0.997903	no	OB-CF	OB-CM	OK	7.95564	7.82153	-0.0245286	-0.146056	0.7982	0.997903	no	OB-SF	OB-CF	OK	7.8139	7.95564	0.0259363	0.15445	0.78965	0.997903	no	OB-SM	OB-CM	OK	7.66987	7.82153	0.0282473	0.168845	0.771	0.997903	no	OB-SM	OB-CF	OK	7.66987	7.95564	0.0527759
XLOC_000817	NR_040454	chr1:72005571-72051769	4933417E11Rik	OB-SF	OB-SM	NOTEST	0	0.0440355	inf	0	1	1	no	OB-CF	OB-CM	NOTEST	0	0.0980465	inf	0	1	1	no	OB-SF	OB-CF	NOTEST	0	0	0	0	1	1	no	OB-SM	OB-CM	NOTEST	0.0440355	0.0980465	1.1548	0	1	1	no	OB-SM	OB-CF	NOTEST	0.0440355	0	#NAME?
XLOC_000818	NM_001005423	chr1:72205806-72258881	Mreg	OB-SF	OB-SM	OK	3.1767	3.42728	0.109532	0.390894	0.51845	0.997903	no	OB-CF	OB-CM	OK	3.61295	3.4808	-0.0537603	-0.197554	0.74555	0.997903	no	OB-SF	OB-CF	OK	3.1767	3.61295	0.185647	0.669859	0.2741	0.955473	no	OB-SM	OB-CM	OK	3.42728	3.4808	0.0223545	0.0812147	0.8995	0.997903	no	OB-SM	OB-CF	OK	3.42728	3.61295	0.0761148
XLOC_000819	NM_023523	chr1:72305746-72330888	Pecr	OB-SF	OB-SM	OK	1.83684	2.47359	0.42938	0.922718	0.15185	0.896298	no	OB-CF	OB-CM	OK	2.67344	2.66079	-0.00684345	-0.0165147	0.964	0.997903	no	OB-SF	OB-CF	OK	1.83684	2.67344	0.541474	1.17556	0.06615	0.777378	no	OB-SM	OB-CM	OK	2.47359	2.66079	0.10525	0.25081	0.7007	0.997903	no	OB-SM	OB-CF	OK	2.47359	2.67344	0.112094
XLOC_000820	NM_001045533	chr1:72473685-72583138	2013-03-04	OB-SF	OB-SM	OK	2.78623	2.5006	-0.156041	-0.610987	0.30575	0.964076	no	OB-CF	OB-CM	OK	2.92518	2.25153	-0.377617	-1.45918	0.0139	0.524416	no	OB-SF	OB-CF	OK	2.78623	2.92518	0.0702096	0.283127	0.64015	0.997903	no	OB-SM	OB-CM	OK	2.5006	2.25153	-0.151366	-0.569265	0.3459	0.971172	no	OB-SM	OB-CF	OK	2.5006	2.92518	0.22625
XLOC_000821	NM_176980	chr1:72689553-72747138	Ankar	OB-SF	OB-SM	NOTEST	0	0	0	0	1	1	no	OB-CF	OB-CM	NOTEST	0.00971986	0	#NAME?	0	1	1	no	OB-SF	OB-CF	NOTEST	0	0.00971986	inf	0	1	1	no	OB-SM	OB-CM	NOTEST	0	0	0	0	1	1	no	OB-SM	OB-CF	NOTEST	0	0.00971986	inf
XLOC_000822	NM_010518	chr1:72904638-72921439	Igfbp5	OB-SF	OB-SM	OK	14.9763	15.7049	0.0685328	0.404365	0.49145	0.99546	no	OB-CF	OB-CM	OK	18.1815	13.3164	-0.449268	-2.66712	5e-05	0.0225214	yes	OB-SF	OB-CF	OK	14.9763	18.1815	0.279792	1.66392	0.0048	0.381165	no	OB-SM	OB-CM	OK	15.7049	13.3164	-0.238009	-1.40191	0.0189	0.575641	no	OB-SM	OB-CF	OK	15.7049	18.1815	0.211259
XLOC_000823	NM_009407	chr1:73061648-73062473	Tnp1	OB-SF	OB-SM	NOTEST	0	0	0	0	1	1	no	OB-CF	OB-CM	NOTEST	0	0	0	0	1	1	no	OB-SF	OB-CF	NOTEST	0	0	0	0	1	1	no	OB-SM	OB-CM	NOTEST	0	0	0	0	1	1	no	OB-SM	OB-CF	NOTEST	0	0	0
XLOC_000824	NR_003202	chr1:73437958-73477353	Pinc	OB-SF	OB-SM	NOTEST	0.0351781	0	#NAME?	0	1	1	no	OB-CF	OB-CM	NOTEST	0	0	0	0	1	1	no	OB-SF	OB-CF	NOTEST	0.0351781	0	#NAME?	0	1	1	no	OB-SM	OB-CM	NOTEST	0	0	0	0	1	1	no	OB-SM	OB-CF	NOTEST	0	0	0
XLOC_000825	NR_045311	chr1:73664954-73911040	6030407O03Rik	OB-SF	OB-SM	OK	0.976304	1.28564	0.39708	0.74177	0.23555	0.941065	no	OB-CF	OB-CM	OK	0.945563	1.22952	0.378855	0.694915	0.27115	0.9548	no	OB-SF	OB-CF	OK	0.976304	0.945563	-0.0461566	-0.0804418	0.8948	0.997903	no	OB-SM	OB-CM	OK	1.28564	1.22952	-0.0643814	-0.127607	0.8415	0.997903	no	OB-SM	OB-CF	OK	1.28564	0.945563	-0.443237
XLOC_000826	NM_027884	chr1:73956804-74171021	Tns1	OB-SF	OB-SM	OK	3.34006	3.79949	0.185935	0.980379	0.09415	0.828178	no	OB-CF	OB-CM	OK	3.34549	3.22682	-0.0521075	-0.268825	0.63795	0.997903	no	OB-SF	OB-CF	OK	3.34006	3.34549	0.00234665	0.0121342	0.97855	0.997903	no	OB-SM	OB-CM	OK	3.79949	3.22682	-0.235695	-1.23981	0.0331	0.666262	no	OB-SM	OB-CF	OK	3.79949	3.34549	-0.183588
XLOC_000827	NM_178241	chr1:74238359-74241205	Cxcr1	OB-SF	OB-SM	NOTEST	0	0	0	0	1	1	no	OB-CF	OB-CM	NOTEST	0	0	0	0	1	1	no	OB-SF	OB-CF	NOTEST	0	0	0	0	1	1	no	OB-SM	OB-CM	NOTEST	0	0	0	0	1	1	no	OB-SM	OB-CF	NOTEST	0	0	0
XLOC_000828	NM_001190444,NM_146110	chr1:74326413-74331312	Aamp	OB-SF	OB-SM	OK	105.173	106.022	0.0116007	0.0722633	0.9005	0.997903	no	OB-CF	OB-CM	OK	105.68	109.049	0.0452705	0.282227	0.6218	0.997903	no	OB-SF	OB-CF	OK	105.173	105.68	0.00693593	0.0430934	0.9399	0.997903	no	OB-SM	OB-CM	OK	106.022	109.049	0.0406058	0.25381	0.6587	0.997903	no	OB-SM	OB-CF	OK	106.022	105.68	-0.00466473
XLOC_000829	NM_027154	chr1:74331607-74400266	Tmbim1	OB-SF	OB-SM	OK	13.0903	13.2992	0.0228371	0.0872866	0.8889	0.997903	no	OB-CF	OB-CM	OK	11.7623	15.1685	0.366908	1.35357	0.0328	0.663504	no	OB-SF	OB-CF	OK	13.0903	11.7623	-0.154329	-0.524496	0.39595	0.984348	no	OB-SM	OB-CM	OK	13.2992	15.1685	0.189742	0.806495	0.1911	0.917196	no	OB-SM	OB-CF	OK	13.2992	11.7623	-0.177166
XLOC_000830	NM_176972	chr1:74455957-74634602	Usp37	OB-SF	OB-SM	OK	9.84116	9.37255	-0.0703863	-0.276852	0.63125	0.997903	no	OB-CF	OB-CM	OK	10.0603	9.41162	-0.0961646	-0.380661	0.5125	0.997903	no	OB-SF	OB-CF	OK	9.84116	10.0603	0.0317795	0.125589	0.8263	0.997903	no	OB-SM	OB-CM	OK	9.37255	9.41162	0.00600116	0.0236432	0.96785	0.997903	no	OB-SM	OB-CF	OK	9.37255	10.0603	0.102166
XLOC_000831	NM_029888	chr1:74455957-74634602	Zfp142	OB-SF	OB-SM	OK	2.83828	3.03616	0.0972281	0.214756	0.7049	0.997903	no	OB-CF	OB-CM	OK	3.3456	2.56184	-0.385084	-0.776352	0.1801	0.908213	no	OB-SF	OB-CF	OK	2.83828	3.3456	0.237249	0.481267	0.4034	0.984663	no	OB-SM	OB-CM	OK	3.03616	2.56184	-0.245063	-0.537353	0.35085	0.973007	no	OB-SM	OB-CF	OK	3.03616	3.3456	0.140021
XLOC_000832	NM_021313	chr1:74640325-74647971	Rnf25	OB-SF	OB-SM	OK	23.9215	23.4646	-0.0278194	-0.157464	0.80345	0.997903	no	OB-CF	OB-CM	OK	23.3027	23.9456	0.0392585	0.222319	0.728	0.997903	no	OB-SF	OB-CF	OK	23.9215	23.3027	-0.0378073	-0.213994	0.7406	0.997903	no	OB-SM	OB-CM	OK	23.4646	23.9456	0.0292706	0.165761	0.7964	0.997903	no	OB-SM	OB-CF	OK	23.4646	23.3027	-0.00998786
XLOC_000833	NM_153744	chr1:74785495-74795529	Prkag3	OB-SF	OB-SM	NOTEST	0.149606	0.202279	0.435177	0	1	1	no	OB-CF	OB-CM	NOTEST	0.0920719	0.200961	1.12609	0	1	1	no	OB-SF	OB-CF	NOTEST	0.149606	0.0920719	-0.700338	0	1	1	no	OB-SM	OB-CM	NOTEST	0.202279	0.200961	-0.00942945	0	1	1	no	OB-SM	OB-CF	NOTEST	0.202279	0.0920719	-1.13552
XLOC_000834	NM_153111	chr1:74928082-74931982	Fev	OB-SF	OB-SM	NOTEST	0	0	0	0	1	1	no	OB-CF	OB-CM	NOTEST	0	0	0	0	1	1	no	OB-SF	OB-CF	NOTEST	0	0	0	0	1	1	no	OB-SM	OB-CM	NOTEST	0	0	0	0	1	1	no	OB-SM	OB-CF	NOTEST	0	0	0
XLOC_000835	NM_021541	chr1:74936517-74939709	Cryba2	OB-SF	OB-SM	NOTEST	0	0	0	0	1	1	no	OB-CF	OB-CM	NOTEST	0	0	0	0	1	1	no	OB-SF	OB-CF	NOTEST	0	0	0	0	1	1	no	OB-SM	OB-CM	NOTEST	0	0	0	0	1	1	no	OB-SM	OB-CF	NOTEST	0	0	0
XLOC_000836	NR_029876	chr1:74947231-74947295	Mir375	OB-SF	OB-SM	NOTEST	0	0	0	0	1	1	no	OB-CF	OB-CM	NOTEST	0	0	0	0	1	1	no	OB-SF	OB-CF	NOTEST	0	0	0	0	1	1	no	OB-SM	OB-CM	NOTEST	0	0	0	0	1	1	no	OB-SM	OB-CF	NOTEST	0	0	0
XLOC_000837	NM_001039495	chr1:74948653-74982173	Ccdc108	OB-SF	OB-SM	NOTEST	0.0486594	0.050821	0.062706	0	1	1	no	OB-CF	OB-CM	NOTEST	0.0586249	0.0243221	-1.26925	0	1	1	no	OB-SF	OB-CF	NOTEST	0.0486594	0.0586249	0.268794	0	1	1	no	OB-SM	OB-CM	NOTEST	0.050821	0.0243221	-1.06316	0	1	1	no	OB-SM	OB-CF	NOTEST	0.050821	0.0586249	0.206089
XLOC_000838	NM_010544	chr1:74991891-74998225	Ihh	OB-SF	OB-SM	NOTEST	0.0587297	0.108287	0.882699	0	1	1	no	OB-CF	OB-CM	NOTEST	0.0419603	0.0400562	-0.0670002	0	1	1	no	OB-SF	OB-CF	NOTEST	0.0587297	0.0419603	-0.485064	0	1	1	no	OB-SM	OB-CM	NOTEST	0.108287	0.0400562	-1.43476	0	1	1	no	OB-SM	OB-CF	NOTEST	0.108287	0.0419603	-1.36776
XLOC_000839	NM_029342	chr1:75013919-75121800	Nhej1	OB-SF	OB-SM	OK	2.22706	2.83169	0.346523	0.730548	0.27425	0.955473	no	OB-CF	OB-CM	OK	1.86282	2.38463	0.356278	0.690911	0.3131	0.965414	no	OB-SF	OB-CF	OK	2.22706	1.86282	-0.257649	-0.484979	0.44665	0.989959	no	OB-SM	OB-CM	OK	2.83169	2.38463	-0.247893	-0.542673	0.44675	0.989959	no	OB-SM	OB-CF	OK	2.83169	1.86282	-0.604172
XLOC_000840	NM_194333	chr1:75122115-75130464	Slc23a3	OB-SF	OB-SM	NOTEST	0.0712165	0	#NAME?	0	1	1	no	OB-CF	OB-CM	NOTEST	0	0.0448231	inf	0	1	1	no	OB-SF	OB-CF	NOTEST	0.0712165	0	#NAME?	0	1	1	no	OB-SM	OB-CM	NOTEST	0	0.0448231	inf	0	1	1	no	OB-SM	OB-CF	NOTEST	0	0	0
XLOC_000841	NM_026977	chr1:75131788-75138942	Cnppd1	OB-SF	OB-SM	OK	6.62071	7.6131	0.201498	0.952875	0.11545	0.857167	no	OB-CF	OB-CM	OK	7.47935	7.29593	-0.0358212	-0.169724	0.7783	0.997903	no	OB-SF	OB-CF	OK	6.62071	7.47935	0.175928	0.834915	0.1656	0.903574	no	OB-SM	OB-CM	OK	7.6131	7.29593	-0.0613912	-0.289849	0.63485	0.997903	no	OB-SM	OB-CF	OK	7.6131	7.47935	-0.0255699
XLOC_000842	NM_023732	chr1:75168214-75176857	Abcb6	OB-SF	OB-SM	OK	8.52951	7.93438	-0.104347	-0.511791	0.3936	0.983478	no	OB-CF	OB-CM	OK	7.4982	8.34922	0.155097	0.755557	0.21205	0.930122	no	OB-SF	OB-CF	OK	8.52951	7.4982	-0.185919	-0.908348	0.13	0.873359	no	OB-SM	OB-CM	OK	7.93438	8.34922	0.0735247	0.359561	0.5539	0.997903	no	OB-SM	OB-CF	OK	7.93438	7.4982	-0.0815726
XLOC_000843	NM_001003917	chr1:75177439-75188497	Atg9a	OB-SF	OB-SM	OK	16.5776	17.0491	0.0404572	0.244723	0.68545	0.997903	no	OB-CF	OB-CM	OK	16.1451	15.986	-0.01429	-0.0857338	0.88825	0.997903	no	OB-SF	OB-CF	OK	16.5776	16.1451	-0.0381414	-0.225434	0.7064	0.997903	no	OB-SM	OB-CM	OK	17.0491	15.986	-0.0928886	-0.570754	0.34295	0.970626	no	OB-SM	OB-CF	OK	17.0491	16.1451	-0.0785986
XLOC_000844	NM_029010	chr1:75188708-75207353	Glb1l	OB-SF	OB-SM	OK	2.1616	2.12659	-0.0235576	-0.0514364	0.92725	0.997903	no	OB-CF	OB-CM	OK	1.97655	2.32149	0.232063	0.40366	0.4882	0.995318	no	OB-SF	OB-CF	OK	2.1616	1.97655	-0.129116	-0.239552	0.66795	0.997903	no	OB-SM	OB-CM	OK	2.12659	2.32149	0.126505	0.253132	0.65965	0.997903	no	OB-SM	OB-CF	OK	2.12659	1.97655	-0.105558
XLOC_000845	NM_009447	chr1:75207403-75215828	Tuba4a	OB-SF	OB-SM	OK	136.877	134.373	-0.0266365	-0.152824	0.7901	0.997903	no	OB-CF	OB-CM	OK	135.915	133.735	-0.0233244	-0.134126	0.8171	0.997903	no	OB-SF	OB-CF	OK	136.877	135.915	-0.0101778	-0.0585011	0.91775	0.997903	no	OB-SM	OB-CM	OK	134.373	133.735	-0.00686561	-0.039408	0.94465	0.997903	no	OB-SM	OB-CF	OK	134.373	135.915	0.0164588
XLOC_000846	NM_001243090,NM_001243091	chr1:75216669-75228668	A630095N17Rik	OB-SF	OB-SM	NOTEST	0.100484	0	#NAME?	0	1	1	no	OB-CF	OB-CM	NOTEST	0	0	0	0	1	1	no	OB-SF	OB-CF	NOTEST	0.100484	0	#NAME?	0	1	1	no	OB-SM	OB-CM	NOTEST	0	0	0	0	1	1	no	OB-SM	OB-CF	NOTEST	0	0	0
XLOC_000847	NM_008985	chr1:75243615-75260783	Ptprn	OB-SF	OB-SM	OK	34.0572	37.9515	0.156196	0.982653	0.1037	0.841885	no	OB-CF	OB-CM	OK	37.6252	33.7033	-0.15881	-0.996202	0.1007	0.838312	no	OB-SF	OB-CF	OK	34.0572	37.6252	0.14374	0.901796	0.13795	0.881396	no	OB-SM	OB-CM	OK	37.9515	33.7033	-0.171267	-1.07731	0.0759	0.798669	no	OB-SM	OB-CF	OK	37.9515	37.6252	-0.0124567
XLOC_000848	NM_009049	chr1:75268776-75274955	Resp18	OB-SF	OB-SM	OK	59.6622	49.4743	-0.270136	-1.73725	0.0202	0.587009	no	OB-CF	OB-CM	OK	55.7716	51.4024	-0.117696	-0.756788	0.3048	0.963902	no	OB-SF	OB-CF	OK	59.6622	55.7716	-0.0972863	-0.637974	0.38345	0.979952	no	OB-SM	OB-CM	OK	49.4743	51.4024	0.0551541	0.348049	0.63865	0.997903	no	OB-SM	OB-CF	OK	49.4743	55.7716	0.17285
XLOC_000849	NM_001110831,NM_016878	chr1:75305139-75314212	Dnpep	OB-SF	OB-SM	OK	35.5315	33.5983	-0.0807135	-0.45847	0.42995	0.988225	no	OB-CF	OB-CM	OK	33.0528	37.2783	0.173565	0.988822	0.08505	0.814184	no	OB-SF	OB-CF	OK	35.5315	33.0528	-0.104328	-0.592072	0.2984	0.963591	no	OB-SM	OB-CM	OK	33.5983	37.2783	0.14995	0.855063	0.1401	0.883204	no	OB-SM	OB-CF	OK	33.5983	33.0528	-0.0236147
XLOC_000850	NR_037976	chr1:75364784-75371590	Gm15179	OB-SF	OB-SM	NOTEST	0	0	0	0	1	1	no	OB-CF	OB-CM	NOTEST	0	0	0	0	1	1	no	OB-SF	OB-CF	NOTEST	0	0	0	0	1	1	no	OB-SM	OB-CM	NOTEST	0	0	0	0	1	1	no	OB-SM	OB-CF	NOTEST	0	0	0
XLOC_000851	NM_001001565,NM_001001566	chr1:75471143-75476046	Chpf	OB-SF	OB-SM	OK	23.8243	24.7967	0.0577129	0.328859	0.5691	0.997903	no	OB-CF	OB-CM	OK	21.1182	25.608	0.278103	1.58581	0.00535	0.3929	no	OB-SF	OB-CF	OK	23.8243	21.1182	-0.173947	-0.997067	0.0835	0.812713	no	OB-SM	OB-CM	OK	24.7967	25.608	0.0464427	0.263281	0.6407	0.997903	no	OB-SM	OB-CF	OK	24.7967	21.1182	-0.23166
XLOC_000852	NM_178884	chr1:75482399-75503027	Obsl1	OB-SF	OB-SM	OK	3.25542	3.27477	0.00854962	0.0390406	0.93995	0.997903	no	OB-CF	OB-CM	OK	3.19593	3.29895	0.0457701	0.210631	0.71845	0.997903	no	OB-SF	OB-CF	OK	3.25542	3.19593	-0.0266088	-0.123192	0.83245	0.997903	no	OB-SM	OB-CM	OK	3.27477	3.29895	0.0106116	0.0481732	0.93755	0.997903	no	OB-SM	OB-CF	OK	3.27477	3.19593	-0.0351585
XLOC_000853	NM_007936	chr1:77363759-77511663	Epha4	OB-SF	OB-SM	OK	36.9509	35.4149	-0.0612542	-0.394718	0.4995	0.997025	no	OB-CF	OB-CM	OK	35.615	37.279	0.0658758	0.424925	0.46935	0.993115	no	OB-SF	OB-CF	OK	36.9509	35.615	-0.0531246	-0.342464	0.557	0.997903	no	OB-SM	OB-CM	OK	35.4149	37.279	0.0740055	0.477179	0.41395	0.987228	no	OB-SM	OB-CF	OK	35.4149	35.615	0.00812965
XLOC_000854	NM_001159520,NM_008781	chr1:78097841-78193711	Pax3	OB-SF	OB-SM	NOTEST	0.0131881	0.0245221	0.894848	0	1	1	no	OB-CF	OB-CM	NOTEST	0	0	0	0	1	1	no	OB-SF	OB-CF	NOTEST	0.0131881	0	#NAME?	0	1	1	no	OB-SM	OB-CM	NOTEST	0.0245221	0	#NAME?	0	1	1	no	OB-SM	OB-CF	NOTEST	0.0245221	0	#NAME?
XLOC_000855	NM_011811	chr1:78421410-78485421	Farsb	OB-SF	OB-SM	OK	26.7358	27.2616	0.0280933	0.17475	0.7736	0.997903	no	OB-CF	OB-CM	OK	28.6477	28.3345	-0.01586	-0.0998015	0.8742	0.997903	no	OB-SF	OB-CF	OK	26.7358	28.6477	0.0996461	0.623412	0.31125	0.965408	no	OB-SM	OB-CM	OK	27.2616	28.3345	0.0556928	0.34842	0.5675	0.997903	no	OB-SM	OB-CF	OK	27.2616	28.6477	0.0715528
XLOC_000856	NM_009129	chr1:79431243-79436665	Scg2	OB-SF	OB-SM	OK	514.266	468.91	-0.133201	-0.917349	0.13565	0.879094	no	OB-CF	OB-CM	OK	512.082	501.806	-0.0292445	-0.20194	0.7424	0.997903	no	OB-SF	OB-CF	OK	514.266	512.082	-0.00613852	-0.0423532	0.94585	0.997903	no	OB-SM	OB-CM	OK	468.91	501.806	0.0978182	0.674218	0.26495	0.9522	no	OB-SM	OB-CF	OK	468.91	512.082	0.127063
XLOC_000857	NM_183027	chr1:79603450-79668547	Ap1s3	OB-SF	OB-SM	NOTEST	0.232879	0.257065	0.142553	0	1	1	no	OB-CF	OB-CM	NOTEST	0.225264	0.161874	-0.476743	0	1	1	no	OB-SF	OB-CF	NOTEST	0.232879	0.225264	-0.0479654	0	1	1	no	OB-SM	OB-CM	NOTEST	0.257065	0.161874	-0.667261	0	1	1	no	OB-SM	OB-CF	NOTEST	0.257065	0.225264	-0.190518
XLOC_000858	NM_001111279,NM_027057	chr1:79698836-79758344	Wdfy1	OB-SF	OB-SM	OK	6.92448	8.67542	0.325229	1.22384	0.03235	0.662521	no	OB-CF	OB-CM	OK	6.64004	7.19523	0.115848	0.541017	0.32885	0.967085	no	OB-SF	OB-CF	OK	6.92448	6.64004	-0.0605129	-0.281008	0.6142	0.997903	no	OB-SM	OB-CM	OK	8.67542	7.19523	-0.269894	-1.01938	0.0704	0.786418	no	OB-SM	OB-CF	OK	8.67542	6.64004	-0.385742
XLOC_000859	NM_009255	chr1:79790895-79855240	Serpine2	OB-SF	OB-SM	OK	140.985	139.787	-0.012312	-0.0845792	0.8875	0.997903	no	OB-CF	OB-CM	OK	135.777	145.717	0.101923	0.700894	0.2528	0.94655	no	OB-SF	OB-CF	OK	140.985	135.777	-0.054302	-0.373141	0.54705	0.997903	no	OB-SM	OB-CM	OK	139.787	145.717	0.0599328	0.412025	0.5003	0.997025	no	OB-SM	OB-CF	OK	139.787	135.777	-0.04199
XLOC_000860	NM_173425	chr1:80195273-80210519	Fam124b	OB-SF	OB-SM	NOTEST	0	0	0	0	1	1	no	OB-CF	OB-CM	NOTEST	0	0	0	0	1	1	no	OB-SF	OB-CF	NOTEST	0	0	0	0	1	1	no	OB-SM	OB-CM	NOTEST	0	0	0	0	1	1	no	OB-SM	OB-CF	NOTEST	0	0	0
XLOC_000861	NM_016716	chr1:80263392-80337005	Cul3	OB-SF	OB-SM	OK	65.4157	67.5568	0.0464647	0.304782	0.61855	0.997903	no	OB-CF	OB-CM	OK	73.1295	67.3277	-0.119253	-0.785338	0.1979	0.922081	no	OB-SF	OB-CF	OK	65.4157	73.1295	0.160818	1.05925	0.08275	0.811455	no	OB-SM	OB-CM	OK	67.5568	67.3277	-0.00489965	-0.0321331	0.95725	0.997903	no	OB-SM	OB-CF	OK	67.5568	73.1295	0.114354
XLOC_000862	NM_175291	chr1:80497647-80755128	Dock10	OB-SF	OB-SM	OK	46.9364	49.6869	0.0821583	0.537107	0.3554	0.973514	no	OB-CF	OB-CM	OK	51.3484	50.0849	-0.0359424	-0.235494	0.69085	0.997903	no	OB-SF	OB-CF	OK	46.9364	51.3484	0.129611	0.848353	0.14855	0.892875	no	OB-SM	OB-CM	OK	49.6869	50.0849	0.0115102	0.075323	0.89575	0.997903	no	OB-SM	OB-CF	OK	49.6869	51.3484	0.0474525
XLOC_000863	NM_010570	chr1:82229679-82288014	Irs1	OB-SF	OB-SM	OK	8.91766	9.22862	0.0494501	0.28858	0.62515	0.997903	no	OB-CF	OB-CM	OK	9.17515	8.64539	-0.0858003	-0.498975	0.3911	0.982234	no	OB-SF	OB-CF	OK	8.91766	9.17515	0.0410668	0.239285	0.68185	0.997903	no	OB-SM	OB-CM	OK	9.22862	8.64539	-0.0941836	-0.548576	0.3476	0.971963	no	OB-SM	OB-CF	OK	9.22862	9.17515	-0.00838327
XLOC_000864	NM_007735	chr1:82447297-82583424	Col4a4	OB-SF	OB-SM	NOTEST	0.0924833	0.0860115	-0.104662	0	1	1	no	OB-CF	OB-CM	NOTEST	0.0794069	0.106962	0.429767	0	1	1	no	OB-SF	OB-CF	NOTEST	0.0924833	0.0794069	-0.219928	0	1	1	no	OB-SM	OB-CM	NOTEST	0.0860115	0.106962	0.314501	0	1	1	no	OB-SM	OB-CF	NOTEST	0.0860115	0.0794069	-0.115266
XLOC_000865	NM_025453	chr1:82753223-82765031	Tm4sf20	OB-SF	OB-SM	NOTEST	0	0	0	0	1	1	no	OB-CF	OB-CM	NOTEST	0	0	0	0	1	1	no	OB-SF	OB-CF	NOTEST	0	0	0	0	1	1	no	OB-SM	OB-CM	NOTEST	0	0	0	0	1	1	no	OB-SM	OB-CF	NOTEST	0	0	0
XLOC_000866	NM_030556	chr1:83009097-83035023	Slc19a3	OB-SF	OB-SM	OK	0.8876	1.10452	0.315433	0.708528	0.24295	0.944351	no	OB-CF	OB-CM	OK	1.32346	1.03595	-0.353354	-0.865102	0.158	0.899464	no	OB-SF	OB-CF	OK	0.8876	1.32346	0.57633	1.34822	0.0306	0.654088	no	OB-SM	OB-CM	OK	1.10452	1.03595	-0.0924569	-0.216546	0.71935	0.997903	no	OB-SM	OB-CF	OK	1.10452	1.32346	0.260897
XLOC_000867	NM_172430	chr1:83252355-83404775	Sphkap	OB-SF	OB-SM	OK	37.4889	40.9049	0.12581	0.813541	0.16815	0.903574	no	OB-CF	OB-CM	OK	42.9066	39.107	-0.133772	-0.868031	0.1336	0.876253	no	OB-SF	OB-CF	OK	37.4889	42.9066	0.194734	1.26216	0.0322	0.661769	no	OB-SM	OB-CM	OK	40.9049	39.107	-0.0648482	-0.419813	0.4697	0.993115	no	OB-SM	OB-CF	OK	40.9049	42.9066	0.0689243
XLOC_000868	NM_001003948	chr1:84032867-84281220	Pid1	OB-SF	OB-SM	OK	32.9547	34.5572	0.0685001	0.420089	0.496	0.99661	no	OB-CF	OB-CM	OK	34.6798	32.1773	-0.108053	-0.661847	0.274	0.955473	no	OB-SF	OB-CF	OK	32.9547	34.6798	0.0736119	0.45189	0.4662	0.992741	no	OB-SM	OB-CM	OK	34.5572	32.1773	-0.102942	-0.629908	0.29785	0.963591	no	OB-SM	OB-CF	OK	34.5572	34.6798	0.0051118
XLOC_000869	NM_152915	chr1:84366413-84692796	Dner	OB-SF	OB-SM	OK	65.7253	66.3174	0.0129387	0.0814088	0.8919	0.997903	no	OB-CF	OB-CM	OK	64.2678	61.396	-0.065951	-0.413105	0.4641	0.992531	no	OB-SF	OB-CF	OK	65.7253	64.2678	-0.0323518	-0.203147	0.7236	0.997903	no	OB-SM	OB-CM	OK	66.3174	61.396	-0.111241	-0.698185	0.21945	0.934472	no	OB-SM	OB-CF	OK	66.3174	64.2678	-0.0452905
XLOC_000870	NM_133975	chr1:84717763-84835879	Trip12	OB-SF	OB-SM	OK	39.0854	39.5009	0.0152572	0.0994991	0.8624	0.997903	no	OB-CF	OB-CM	OK	40.4281	40.1017	-0.0116942	-0.0762899	0.89665	0.997903	no	OB-SF	OB-CF	OK	39.0854	40.4281	0.0487296	0.31782	0.5854	0.997903	no	OB-SM	OB-CM	OK	39.5009	40.1017	0.0217782	0.14206	0.8013	0.997903	no	OB-SM	OB-CF	OK	39.5009	40.4281	0.0334724
XLOC_000871	NM_027921	chr1:84903279-84931658	Slc16a14	OB-SF	OB-SM	OK	2.77466	2.83214	0.0295832	0.0977401	0.87715	0.997903	no	OB-CF	OB-CM	OK	2.92423	2.84204	-0.0411274	-0.137328	0.82505	0.997903	no	OB-SF	OB-CF	OK	2.77466	2.92423	0.0757464	0.254749	0.6809	0.997903	no	OB-SM	OB-CM	OK	2.83214	2.84204	0.0050358	0.0165228	0.9755	0.997903	no	OB-SM	OB-CF	OK	2.83214	2.92423	0.0461632
XLOC_000872	NM_213615	chr1:85084713-85106428	A530032D15Rik	OB-SF	OB-SM	NOTEST	0.0265209	0	#NAME?	0	1	1	no	OB-CF	OB-CM	NOTEST	0	0	0	0	1	1	no	OB-SF	OB-CF	NOTEST	0.0265209	0	#NAME?	0	1	1	no	OB-SM	OB-CM	NOTEST	0	0	0	0	1	1	no	OB-SM	OB-CF	NOTEST	0	0	0
XLOC_000873	NM_001037909,NM_175219	chr1:85242918-85267141	C130026I21Rik	OB-SF	OB-SM	NOTEST	0.0245639	0	#NAME?	0	1	1	no	OB-CF	OB-CM	NOTEST	0	0	0	0	1	1	no	OB-SF	OB-CF	NOTEST	0.0245639	0	#NAME?	0	1	1	no	OB-SM	OB-CM	NOTEST	0	0	0	0	1	1	no	OB-SM	OB-CF	NOTEST	0	0	0
XLOC_000874	NM_030194,NM_175397	chr1:87473474-87541611	Sp110	OB-SF	OB-SM	NOTEST	0.286879	0.345027	0.266264	0	1	1	no	OB-CF	OB-CM	NOTEST	0.206362	0.14712	-0.488186	0	1	1	no	OB-SF	OB-CF	NOTEST	0.286879	0.206362	-0.475266	0	1	1	no	OB-SM	OB-CM	NOTEST	0.345027	0.14712	-1.22972	0	1	1	no	OB-SM	OB-CF	NOTEST	0.345027	0.206362	-0.74153
XLOC_000875	NM_177055	chr1:87613657-87633181	A630001G21Rik	OB-SF	OB-SM	NOTEST	0.148357	0.0675025	-1.13606	0	1	1	no	OB-CF	OB-CM	NOTEST	0.206158	0.0478994	-2.10567	0	1	1	no	OB-SF	OB-CF	NOTEST	0.148357	0.206158	0.474676	0	1	1	no	OB-SM	OB-CM	NOTEST	0.0675025	0.0478994	-0.494932	0	1	1	no	OB-SM	OB-CF	NOTEST	0.0675025	0.206158	1.61074
XLOC_000876	NM_001033290	chr1:87836111-87857630	Gpr55	OB-SF	OB-SM	NOTEST	0.0714366	0.156218	1.12882	0	1	1	no	OB-CF	OB-CM	NOTEST	0.042485	0.107387	1.33779	0	1	1	no	OB-SF	OB-CF	NOTEST	0.0714366	0.042485	-0.749709	0	1	1	no	OB-SM	OB-CM	NOTEST	0.156218	0.107387	-0.540741	0	1	1	no	OB-SM	OB-CF	NOTEST	0.156218	0.042485	-1.87853
XLOC_000877	NM_008311	chr1:87961193-88035870	Htr2b	OB-SF	OB-SM	NOTEST	0.0227313	0.0444257	0.966712	0	1	1	no	OB-CF	OB-CM	NOTEST	0.0224832	0.0444951	0.984798	0	1	1	no	OB-SF	OB-CF	NOTEST	0.0227313	0.0224832	-0.0158334	0	1	1	no	OB-SM	OB-CM	NOTEST	0.0444257	0.0444951	0.00225236	0	1	1	no	OB-SM	OB-CF	NOTEST	0.0444257	0.0224832	-0.982546
XLOC_000878	NM_010880	chr1:88241293-88256030	Ncl	OB-SF	OB-SM	OK	17.3686	17.2068	-0.0135015	-0.083601	0.883	0.997903	no	OB-CF	OB-CM	OK	20.2163	16.1861	-0.32076	-1.99375	0.0007	0.152975	no	OB-SF	OB-CF	OK	17.3686	20.2163	0.219038	1.36544	0.019	0.576089	no	OB-SM	OB-CM	OK	17.2068	16.1861	-0.088221	-0.544697	0.3525	0.973431	no	OB-SM	OB-CF	OK	17.2068	20.2163	0.232539
XLOC_000879	NR_028478	chr1:88241293-88256030	Snora75	OB-SF	OB-SM	OK	37.8625	41.5066	0.132573	0.731214	0.8701	0.997903	no	OB-CF	OB-CM	OK	14.7529	43.5215	1.56073	6.43303	0.60425	0.997903	no	OB-SF	OB-CF	OK	37.8625	14.7529	-1.35977	-5.50578	0.62805	0.997903	no	OB-SM	OB-CM	OK	41.5066	43.5215	0.0683844	0.390056	0.88805	0.997903	no	OB-SM	OB-CF	OK	41.5066	14.7529	-1.49234
XLOC_000880	NR_002851	chr1:88241293-88256030	Snord82	OB-SF	OB-SM	OK	2911.9	3465.41	0.251066	0.046232	0.84685	0.997903	no	OB-CF	OB-CM	OK	949.252	2883.34	1.60288	0.475225	0.56245	0.997903	no	OB-SF	OB-CF	OK	2911.9	949.252	-1.6171	-0.433719	0.56525	0.997903	no	OB-SM	OB-CM	OK	3465.41	2883.34	-0.265285	-0.051086	0.84195	0.997903	no	OB-SM	OB-CF	OK	3465.41	949.252	-1.86816
XLOC_000881	NM_010341	chr1:88282899-88284716	Nmur1	OB-SF	OB-SM	NOTEST	0.175142	0.233668	0.415931	0	1	1	no	OB-CF	OB-CM	NOTEST	0.0815176	0.243771	1.58034	0	1	1	no	OB-SF	OB-CF	NOTEST	0.175142	0.0815176	-1.10334	0	1	1	no	OB-SM	OB-CM	NOTEST	0.233668	0.243771	0.0610644	0	1	1	no	OB-SM	OB-CF	NOTEST	0.233668	0.0815176	-1.51928
XLOC_000882	NM_008801	chr1:88439589-88479076	Pde6d	OB-SF	OB-SM	OK	34.1014	31.7449	-0.103305	-0.607682	0.35575	0.973514	no	OB-CF	OB-CM	OK	33.5118	34.4852	0.0413089	0.245662	0.7095	0.997903	no	OB-SF	OB-CF	OK	34.1014	33.5118	-0.0251606	-0.14944	0.82065	0.997903	no	OB-SM	OB-CM	OK	31.7449	34.4852	0.119454	0.703545	0.2888	0.960801	no	OB-SM	OB-CF	OK	31.7449	33.5118	0.0781449
XLOC_000883	NM_010933	chr1:88562867-88567148	Nppc	OB-SF	OB-SM	OK	2.22289	2.04854	-0.117838	-0.243475	0.7299	0.997903	no	OB-CF	OB-CM	OK	2.31408	2.37971	0.0403434	0.0867531	0.87855	0.997903	no	OB-SF	OB-CF	OK	2.22289	2.31408	0.0580071	0.122686	0.86525	0.997903	no	OB-SM	OB-CM	OK	2.04854	2.37971	0.216189	0.453801	0.5081	0.997584	no	OB-SM	OB-CF	OK	2.04854	2.31408	0.175845
XLOC_000884	NM_007433	chr1:88983265-88986503	Alppl2	OB-SF	OB-SM	NOTEST	0	0	0	0	1	1	no	OB-CF	OB-CM	NOTEST	0	0	0	0	1	1	no	OB-SF	OB-CF	NOTEST	0	0	0	0	1	1	no	OB-SM	OB-CM	NOTEST	0	0	0	0	1	1	no	OB-SM	OB-CF	NOTEST	0	0	0
XLOC_000885	NM_001081082	chr1:88994576-88998181	Alpi	OB-SF	OB-SM	NOTEST	0	0	0	0	1	1	no	OB-CF	OB-CM	NOTEST	0	0	0	0	1	1	no	OB-SF	OB-CF	NOTEST	0	0	0	0	1	1	no	OB-SM	OB-CM	NOTEST	0	0	0	0	1	1	no	OB-SM	OB-CF	NOTEST	0	0	0
XLOC_000886	NM_021306	chr1:89044229-89051602	Ecel1	OB-SF	OB-SM	NOTEST	0.123247	0.0634478	-0.95791	0	1	1	no	OB-CF	OB-CM	NOTEST	0.104749	0.12392	0.242466	0	1	1	no	OB-SF	OB-CF	NOTEST	0.123247	0.104749	-0.234612	0	1	1	no	OB-SM	OB-CM	NOTEST	0.0634478	0.12392	0.965765	0	1	1	no	OB-SM	OB-CF	NOTEST	0.0634478	0.104749	0.723299
XLOC_000887	NM_001110227	chr1:89223572-89347385	Kcnj13	OB-SF	OB-SM	OK	2.39999	1.92295	-0.319713	-0.195963	0.74135	0.997903	no	OB-CF	OB-CM	OK	2.55911	2.7368	0.0968451	0.0712606	0.90505	0.997903	no	OB-SF	OB-CF	OK	2.39999	2.55911	0.0926114	0.0641262	0.914	0.997903	no	OB-SM	OB-CM	OK	1.92295	2.7368	0.509169	0.327103	0.5681	0.997903	no	OB-SM	OB-CF	OK	1.92295	2.55911	0.412324
XLOC_000888	NM_001111314,NM_019867	chr1:89373403-89470445	Ngef	OB-SF	OB-SM	OK	26.8396	27.743	0.0477631	0.268829	0.63965	0.997903	no	OB-CF	OB-CM	OK	25.9269	27.6668	0.0937072	0.532387	0.3455	0.971172	no	OB-SF	OB-CF	OK	26.8396	25.9269	-0.049911	-0.283003	0.62175	0.997903	no	OB-SM	OB-CM	OK	27.743	27.6668	-0.00396687	-0.0223706	0.9685	0.997903	no	OB-SM	OB-CF	OK	27.743	25.9269	-0.097674
XLOC_000889	NM_001033291,NM_001198573	chr1:89841695-89905126	Usp40	OB-SF	OB-SM	OK	7.38801	7.2933	-0.0186142	-0.0974852	0.86445	0.997903	no	OB-CF	OB-CM	OK	6.46176	6.94945	0.104971	0.53649	0.3449	0.970987	no	OB-SF	OB-CF	OK	7.38801	6.46176	-0.193259	-0.996528	0.08235	0.811163	no	OB-SM	OB-CM	OK	7.2933	6.94945	-0.0696734	-0.361562	0.5262	0.997903	no	OB-SM	OB-CF	OK	7.2933	6.46176	-0.174644
XLOC_000890	NM_008299	chr1:89951985-90116577	Dnajb3	OB-SF	OB-SM	OK	3.00007	2.18762	-0.455637	-0.867759	0.18995	0.915665	no	OB-CF	OB-CM	OK	2.54471	2.87809	0.17761	0.379085	0.56845	0.997903	no	OB-SF	OB-CF	OK	3.00007	2.54471	-0.237495	-0.496111	0.4468	0.989959	no	OB-SM	OB-CM	OK	2.18762	2.87809	0.395752	0.76726	0.2619	0.950727	no	OB-SM	OB-CF	OK	2.18762	2.54471	0.218142
XLOC_000891	NM_172505,NM_198652,NR_040291	chr1:90123594-90174154	A730008H23Rik	OB-SF	OB-SM	OK	22.7384	23.8875	0.0711273	0.355135	0.53535	0.997903	no	OB-CF	OB-CM	OK	21.6824	23.589	0.121589	0.602896	0.29785	0.963591	no	OB-SF	OB-CF	OK	22.7384	21.6824	-0.0686044	-0.346191	0.5487	0.997903	no	OB-SM	OB-CM	OK	23.8875	23.589	-0.0181424	-0.0890412	0.8722	0.997903	no	OB-SM	OB-CF	OK	23.8875	21.6824	-0.139732
XLOC_000892	NM_008132	chr1:90396445-90406641	Glrp1	OB-SF	OB-SM	NOTEST	0.0548405	0	#NAME?	0	1	1	no	OB-CF	OB-CM	NOTEST	0.023928	0	#NAME?	0	1	1	no	OB-SF	OB-CF	NOTEST	0.0548405	0.023928	-1.19654	0	1	1	no	OB-SM	OB-CM	NOTEST	0	0	0	0	1	1	no	OB-SM	OB-CF	NOTEST	0	0.023928	inf
XLOC_000893	NM_177305	chr1:90594800-90598766	Arl4c	OB-SF	OB-SM	OK	10.8491	11.3174	0.0609695	0.346285	0.55475	0.997903	no	OB-CF	OB-CM	OK	10.7749	11.6337	0.110633	0.630467	0.292	0.962259	no	OB-SF	OB-CF	OK	10.8491	10.7749	-0.00989384	-0.0559263	0.9245	0.997903	no	OB-SM	OB-CM	OK	11.3174	11.6337	0.0397701	0.227739	0.706	0.997903	no	OB-SM	OB-CF	OK	11.3174	10.7749	-0.0708633
XLOC_000894	NR_040482	chr1:91256916-91302708	C030007H22Rik	OB-SF	OB-SM	NOTEST	0	0	0	0	1	1	no	OB-CF	OB-CM	NOTEST	0.124158	0	#NAME?	0	1	1	no	OB-SF	OB-CF	NOTEST	0	0.124158	inf	0	1	1	no	OB-SM	OB-CM	NOTEST	0	0	0	0	1	1	no	OB-SM	OB-CF	NOTEST	0	0.124158	inf
XLOC_000895	NR_015540	chr1:91351385-91791857	4933400F21Rik	OB-SF	OB-SM	NOTEST	0	0	0	0	1	1	no	OB-CF	OB-CM	NOTEST	0	0.0130558	inf	0	1	1	no	OB-SF	OB-CF	NOTEST	0	0	0	0	1	1	no	OB-SM	OB-CM	NOTEST	0	0.0130558	inf	0	1	1	no	OB-SM	OB-CF	NOTEST	0	0	0
XLOC_000896	NM_010262	chr1:91824536-91827751	Gbx2	OB-SF	OB-SM	NOTEST	0.0215803	0	#NAME?	0	1	1	no	OB-CF	OB-CM	NOTEST	0	0.043274	inf	0	1	1	no	OB-SF	OB-CF	NOTEST	0.0215803	0	#NAME?	0	1	1	no	OB-SM	OB-CM	NOTEST	0	0.043274	inf	0	1	1	no	OB-SM	OB-CF	NOTEST	0	0	0
XLOC_000897	NM_139152	chr1:91849252-91911152	Asb18	OB-SF	OB-SM	NOTEST	0.142739	0.0341478	-2.06352	0	1	1	no	OB-CF	OB-CM	NOTEST	0.0346283	0.110877	1.67894	0	1	1	no	OB-SF	OB-CF	NOTEST	0.142739	0.0346283	-2.04336	0	1	1	no	OB-SM	OB-CM	NOTEST	0.0341478	0.110877	1.6991	0	1	1	no	OB-SM	OB-CF	NOTEST	0.0341478	0.0346283	0.020159
XLOC_000898	NM_029122	chr1:91938706-92049976	Iqca	OB-SF	OB-SM	NOTEST	0.0142537	0.0269477	0.918825	0	1	1	no	OB-CF	OB-CM	NOTEST	0.0454726	0.0447686	-0.0225098	0	1	1	no	OB-SF	OB-CF	NOTEST	0.0142537	0.0454726	1.67366	0	1	1	no	OB-SM	OB-CM	NOTEST	0.0269477	0.0447686	0.732324	0	1	1	no	OB-SM	OB-CF	NOTEST	0.0269477	0.0454726	0.754834
XLOC_000899	NM_001243008,NM_001243009	chr1:92663434-92740548	Col6a3	OB-SF	OB-SM	OK	0.721174	0.839684	0.219499	0.703411	0.2174	0.932274	no	OB-CF	OB-CM	OK	0.61027	0.730821	0.260071	0.790536	0.1692	0.903574	no	OB-SF	OB-CF	OK	0.721174	0.61027	-0.2409	-0.732362	0.19855	0.922618	no	OB-SM	OB-CM	OK	0.839684	0.730821	-0.200327	-0.641874	0.2609	0.950238	no	OB-SM	OB-CF	OK	0.839684	0.61027	-0.460399
XLOC_000900	NM_001159725,NM_008998	chr1:92854709-92866197	Rab17	OB-SF	OB-SM	NOTEST	0.0310567	0.0293689	-0.0806168	0	1	1	no	OB-CF	OB-CM	NOTEST	0	0.0331981	inf	0	1	1	no	OB-SF	OB-CF	NOTEST	0.0310567	0	#NAME?	0	1	1	no	OB-SM	OB-CM	NOTEST	0.0293689	0.0331981	0.176809	0	1	1	no	OB-SM	OB-CF	NOTEST	0.0293689	0	#NAME?
XLOC_000901	NM_023343	chr1:93272407-93295360	Ilkap	OB-SF	OB-SM	OK	44.2163	43.7231	-0.0161843	-0.105227	0.8669	0.997903	no	OB-CF	OB-CM	OK	43.9964	44.4403	0.0144829	0.0943902	0.88475	0.997903	no	OB-SF	OB-CF	OK	44.2163	43.9964	-0.00719326	-0.0468439	0.94175	0.997903	no	OB-SM	OB-CM	OK	43.7231	44.4403	0.0234739	0.152743	0.8136	0.997903	no	OB-SM	OB-CF	OK	43.7231	43.9964	0.00899109
XLOC_000902	NR_026924	chr1:93301456-93302606	1700020N18Rik	OB-SF	OB-SM	NOTEST	0	0	0	0	1	1	no	OB-CF	OB-CM	NOTEST	0	0	0	0	1	1	no	OB-SF	OB-CF	NOTEST	0	0	0	0	1	1	no	OB-SM	OB-CM	NOTEST	0	0	0	0	1	1	no	OB-SM	OB-CF	NOTEST	0	0	0
XLOC_000903	NM_019479	chr1:93308059-93309799	Hes6	OB-SF	OB-SM	OK	15.7736	15.8477	0.00675799	0.0341854	0.96575	0.997903	no	OB-CF	OB-CM	OK	13.8243	17.443	0.33544	1.70108	0.0107	0.486643	no	OB-SF	OB-CF	OK	15.7736	13.8243	-0.190306	-0.951917	0.1475	0.892275	no	OB-SM	OB-CM	OK	15.8477	17.443	0.138377	0.709881	0.278	0.957209	no	OB-SM	OB-CF	OK	15.8477	13.8243	-0.197064
XLOC_000904	NM_011066	chr1:93312558-93355905	Per2	OB-SF	OB-SM	OK	4.52126	3.80803	-0.24768	-1.18819	0.04225	0.708158	no	OB-CF	OB-CM	OK	4.56215	4.68703	0.0389625	0.193075	0.73365	0.997903	no	OB-SF	OB-CF	OK	4.52126	4.56215	0.012989	0.0640504	0.9148	0.997903	no	OB-SM	OB-CM	OK	3.80803	4.68703	0.299632	1.44411	0.0157	0.543978	no	OB-SM	OB-CF	OK	3.80803	4.56215	0.260669
XLOC_000905	NM_207225	chr1:93829331-94044970	Hdac4	OB-SF	OB-SM	OK	15.0967	17.2758	0.194524	1.16598	0.052	0.740039	no	OB-CF	OB-CM	OK	16.5652	15.0586	-0.13756	-0.830161	0.1651	0.903574	no	OB-SF	OB-CF	OK	15.0967	16.5652	0.133921	0.807958	0.17455	0.905241	no	OB-SM	OB-CM	OK	17.2758	15.0586	-0.198162	-1.18815	0.0492	0.731456	no	OB-SM	OB-CF	OK	17.2758	16.5652	-0.0606025
XLOC_000906	NM_024197	chr1:94336295-94370335	Ndufa10	OB-SF	OB-SM	OK	137.213	128.372	-0.0960779	-0.673484	0.29995	0.963631	no	OB-CF	OB-CM	OK	138.907	139.812	0.00936655	0.0659032	0.9193	0.997903	no	OB-SF	OB-CF	OK	137.213	138.907	0.0177089	0.124672	0.84735	0.997903	no	OB-SM	OB-CM	OK	128.372	139.812	0.123153	0.862779	0.19095	0.917074	no	OB-SM	OB-CF	OK	128.372	138.907	0.113787
XLOC_000907	NM_147038	chr1:94376257-94377196	Olfr1416	OB-SF	OB-SM	NOTEST	0	0	0	0	1	1	no	OB-CF	OB-CM	NOTEST	0	0	0	0	1	1	no	OB-SF	OB-CF	NOTEST	0	0	0	0	1	1	no	OB-SM	OB-CM	NOTEST	0	0	0	0	1	1	no	OB-SM	OB-CF	NOTEST	0	0	0
XLOC_000908	NM_001011525	chr1:94387394-94388330	Olfr1415	OB-SF	OB-SM	NOTEST	0	0	0	0	1	1	no	OB-CF	OB-CM	NOTEST	0	0	0	0	1	1	no	OB-SF	OB-CF	NOTEST	0	0	0	0	1	1	no	OB-SM	OB-CM	NOTEST	0	0	0	0	1	1	no	OB-SM	OB-CF	NOTEST	0	0	0
XLOC_000909	NM_147039	chr1:94407624-94415092	Olfr1414	OB-SF	OB-SM	NOTEST	0	0	0	0	1	1	no	OB-CF	OB-CM	NOTEST	0.0419158	0	#NAME?	0	1	1	no	OB-SF	OB-CF	NOTEST	0	0.0419158	inf	0	1	1	no	OB-SM	OB-CM	NOTEST	0	0	0	0	1	1	no	OB-SM	OB-CF	NOTEST	0	0.0419158	inf
XLOC_000910	NM_001163425,NR_028108	chr1:94533721-94538562	Myeov2	OB-SF	OB-SM	OK	236.5	226.05	-0.0651986	-0.380901	0.51085	0.997903	no	OB-CF	OB-CM	OK	251.684	254.57	0.0164451	0.0930499	0.8719	0.997903	no	OB-SF	OB-CF	OK	236.5	251.684	0.089778	0.517471	0.3634	0.976223	no	OB-SM	OB-CM	OK	226.05	254.57	0.171422	0.982625	0.08885	0.819341	no	OB-SM	OB-CF	OK	226.05	251.684	0.154977
XLOC_000911	NM_153114	chr1:94540794-94545418	Otos	OB-SF	OB-SM	NOTEST	0.0797518	0	#NAME?	0	1	1	no	OB-CF	OB-CM	NOTEST	0.0980715	0	#NAME?	0	1	1	no	OB-SF	OB-CF	NOTEST	0.0797518	0.0980715	0.298316	0	1	1	no	OB-SM	OB-CM	NOTEST	0	0	0	0	1	1	no	OB-SM	OB-CF	NOTEST	0	0.0980715	inf
XLOC_000912	NM_172850	chr1:94766705-94799483	Ankmy1	OB-SF	OB-SM	NOTEST	0.0278594	0.118696	2.09104	0	1	1	no	OB-CF	OB-CM	NOTEST	0.065339	0.0723412	0.146873	0	1	1	no	OB-SF	OB-CF	NOTEST	0.0278594	0.065339	1.22978	0	1	1	no	OB-SM	OB-CM	NOTEST	0.118696	0.0723412	-0.714381	0	1	1	no	OB-SM	OB-CF	NOTEST	0.118696	0.065339	-0.861254
XLOC_000913	NR_015525	chr1:94830119-94847167	9430060I03Rik	OB-SF	OB-SM	NOTEST	0.758334	0.761971	0.00690243	0	1	1	no	OB-CF	OB-CM	OK	1.0642	1.14047	0.0998581	0.0989452	0.87915	0.997903	no	OB-SF	OB-CF	OK	0.758334	1.0642	0.488865	0.497056	0.4455	0.989773	no	OB-SM	OB-CM	OK	0.761971	1.14047	0.581821	0.550224	0.4101	0.986299	no	OB-SM	OB-CF	OK	0.761971	1.0642	0.481963
XLOC_000914	NM_001110315,NM_008440	chr1:94912032-94998442	Kif1a	OB-SF	OB-SM	OK	80.6226	87.3725	0.115996	0.747153	0.19295	0.918495	no	OB-CF	OB-CM	OK	84.2404	75.1378	-0.164973	-1.0599	0.0638	0.772737	no	OB-SF	OB-CF	OK	80.6226	84.2404	0.0633279	0.407184	0.47825	0.993634	no	OB-SM	OB-CM	OK	87.3725	75.1378	-0.217641	-1.40076	0.01535	0.541331	no	OB-SM	OB-CF	OK	87.3725	84.2404	-0.0526676
XLOC_000915	NM_001159940,NM_172411	chr1:95047931-95057525	2310007B03Rik	OB-SF	OB-SM	NOTEST	0	0.0192253	inf	0	1	1	no	OB-CF	OB-CM	NOTEST	0	0.0187299	inf	0	1	1	no	OB-SF	OB-CF	NOTEST	0	0	0	0	1	1	no	OB-SM	OB-CM	NOTEST	0.0192253	0.0187299	-0.0376636	0	1	1	no	OB-SM	OB-CF	NOTEST	0.0192253	0	#NAME?
XLOC_000916	NM_178051	chr1:95195787-95202447	Mterfd2	OB-SF	OB-SM	OK	7.18758	6.22094	-0.208375	-0.999864	0.1011	0.838813	no	OB-CF	OB-CM	OK	6.58053	6.73845	0.0342129	0.162954	0.78565	0.997903	no	OB-SF	OB-CF	OK	7.18758	6.58053	-0.127303	-0.611667	0.3052	0.963902	no	OB-SM	OB-CM	OK	6.22094	6.73845	0.115285	0.548375	0.35595	0.973514	no	OB-SM	OB-CF	OK	6.22094	6.58053	0.081072
XLOC_000917	NM_080850	chr1:95206013-95239365	Pask	OB-SF	OB-SM	OK	1.09529	0.81905	-0.419295	-1.19762	0.0441	0.713529	no	OB-CF	OB-CM	OK	0.974289	0.686139	-0.505848	-1.33415	0.0298	0.649356	no	OB-SF	OB-CF	OK	1.09529	0.974289	-0.168897	-0.504293	0.4041	0.985136	no	OB-SM	OB-CM	OK	0.81905	0.686139	-0.255451	-0.650606	0.274	0.955473	no	OB-SM	OB-CF	OK	0.81905	0.974289	0.250398
XLOC_000918	NM_133808	chr1:95302516-95375385	Hdlbp	OB-SF	OB-SM	OK	37.8792	37.5207	-0.0137208	-0.0886044	0.8779	0.997903	no	OB-CF	OB-CM	OK	40.23	36.7588	-0.130182	-0.841854	0.15165	0.89613	no	OB-SF	OB-CF	OK	37.8792	40.23	0.0868645	0.56209	0.3337	0.969143	no	OB-SM	OB-CM	OK	37.5207	36.7588	-0.0295972	-0.191007	0.74495	0.997903	no	OB-SM	OB-CF	OK	37.5207	40.23	0.100585
XLOC_000919	NM_021537	chr1:95408680-95532304	Stk25	OB-SF	OB-SM	OK	67.695	66.7653	-0.0199516	-0.122985	0.8326	0.997903	no	OB-CF	OB-CM	OK	65.2994	69.3574	0.0869803	0.535869	0.3475	0.971934	no	OB-SF	OB-CF	OK	67.695	65.2994	-0.0519798	-0.319679	0.5787	0.997903	no	OB-SM	OB-CM	OK	66.7653	69.3574	0.0549521	0.33933	0.5562	0.997903	no	OB-SM	OB-CF	OK	66.7653	65.2994	-0.0320282
XLOC_000920	NM_025920	chr1:95601967-95651415	Thap4	OB-SF	OB-SM	OK	9.62479	7.9863	-0.269228	-1.28416	0.0412	0.702792	no	OB-CF	OB-CM	OK	7.82429	8.51056	0.121293	0.568424	0.35425	0.973514	no	OB-SF	OB-CF	OK	9.62479	7.82429	-0.298795	-1.42202	0.0218	0.600979	no	OB-SM	OB-CM	OK	7.9863	8.51056	0.0917267	0.430792	0.4779	0.993634	no	OB-SM	OB-CF	OK	7.9863	7.82429	-0.0295666
XLOC_000921	NM_001105667,NM_023136	chr1:95689152-95698511	Dtymk	OB-SF	OB-SM	OK	25.7385	27.0816	0.0733898	0.313133	0.5882	0.997903	no	OB-CF	OB-CM	OK	26.933	25.2876	-0.0909437	-0.380505	0.5096	0.997895	no	OB-SF	OB-CF	OK	25.7385	26.933	0.0654498	0.277545	0.6257	0.997903	no	OB-SM	OB-CM	OK	27.0816	25.2876	-0.0988837	-0.416207	0.4732	0.993339	no	OB-SM	OB-CF	OK	27.0816	26.933	-0.00794005
XLOC_000922	NM_008798	chr1:95934881-95949130	Pdcd1	OB-SF	OB-SM	NOTEST	0.0763631	0.0712072	-0.100854	0	1	1	no	OB-CF	OB-CM	NOTEST	0.0928708	0.0706751	-0.394024	0	1	1	no	OB-SF	OB-CF	NOTEST	0.0763631	0.0928708	0.282349	0	1	1	no	OB-SM	OB-CM	NOTEST	0.0712072	0.0706751	-0.0108205	0	1	1	no	OB-SM	OB-CF	NOTEST	0.0712072	0.0928708	0.383203
XLOC_000923	NM_001159745,NM_009183	chr1:97484258-97564171	St8sia4	OB-SF	OB-SM	OK	19.0339	20.2305	0.0879627	0.419237	0.46815	0.992968	no	OB-CF	OB-CM	OK	19.8658	18.6272	-0.0928752	-0.458976	0.41625	0.987514	no	OB-SF	OB-CF	OK	19.0339	19.8658	0.0617161	0.297814	0.6088	0.997903	no	OB-SM	OB-CM	OK	20.2305	18.6272	-0.119122	-0.58108	0.30595	0.964219	no	OB-SM	OB-CF	OK	20.2305	19.8658	-0.0262465
XLOC_000924	NR_040479	chr1:97597760-97613095	4930598F16Rik	OB-SF	OB-SM	NOTEST	0	0	0	0	1	1	no	OB-CF	OB-CM	NOTEST	0	0	0	0	1	1	no	OB-SF	OB-CF	NOTEST	0	0	0	0	1	1	no	OB-SM	OB-CM	NOTEST	0	0	0	0	1	1	no	OB-SM	OB-CF	NOTEST	0	0	0
XLOC_000925	NR_040467	chr1:97887235-97918335	1700063A18Rik	OB-SF	OB-SM	NOTEST	0	0	0	0	1	1	no	OB-CF	OB-CM	NOTEST	0	0	0	0	1	1	no	OB-SF	OB-CF	NOTEST	0	0	0	0	1	1	no	OB-SM	OB-CM	NOTEST	0	0	0	0	1	1	no	OB-SM	OB-CF	NOTEST	0	0	0
XLOC_000926	NR_040478	chr1:98508633-98559150	4930533P14Rik	OB-SF	OB-SM	NOTEST	0	0	0	0	1	1	no	OB-CF	OB-CM	NOTEST	0	0	0	0	1	1	no	OB-SF	OB-CF	NOTEST	0	0	0	0	1	1	no	OB-SM	OB-CM	NOTEST	0	0	0	0	1	1	no	OB-SM	OB-CF	NOTEST	0	0	0
XLOC_000927	NM_172658	chr1:98715360-98768748	Slco4c1	OB-SF	OB-SM	NOTEST	0.49078	0.456652	-0.103984	0	1	1	no	OB-CF	OB-CM	NOTEST	0.580018	0.474856	-0.288606	0	1	1	no	OB-SF	OB-CF	NOTEST	0.49078	0.580018	0.24102	0	1	1	no	OB-SM	OB-CM	NOTEST	0.456652	0.474856	0.0563973	0	1	1	no	OB-SM	OB-CF	NOTEST	0.456652	0.580018	0.345004
XLOC_000928	NM_001039475	chr1:98802752-98894137	Slco6b1	OB-SF	OB-SM	NOTEST	0	0	0	0	1	1	no	OB-CF	OB-CM	NOTEST	0	0	0	0	1	1	no	OB-SF	OB-CF	NOTEST	0	0	0	0	1	1	no	OB-SM	OB-CM	NOTEST	0	0	0	0	1	1	no	OB-SM	OB-CF	NOTEST	0	0	0
XLOC_000929	NM_028942	chr1:98956025-99024880	Slco6c1	OB-SF	OB-SM	NOTEST	0.0382466	0.0735258	0.942921	0	1	1	no	OB-CF	OB-CM	NOTEST	0.042164	0.0198191	-1.08912	0	1	1	no	OB-SF	OB-CF	NOTEST	0.0382466	0.042164	0.140681	0	1	1	no	OB-SM	OB-CM	NOTEST	0.0735258	0.0198191	-1.89136	0	1	1	no	OB-SM	OB-CF	NOTEST	0.0735258	0.042164	-0.80224
XLOC_000930	NM_133825	chr1:99540478-99558595	D1Ertd622e	OB-SF	OB-SM	OK	34.7313	34.4837	-0.0103223	-0.0636669	0.9187	0.997903	no	OB-CF	OB-CM	OK	34.2897	37.1352	0.115011	0.712497	0.2384	0.941718	no	OB-SF	OB-CF	OK	34.7313	34.2897	-0.0184608	-0.113889	0.8538	0.997903	no	OB-SM	OB-CM	OK	34.4837	37.1352	0.106872	0.661935	0.26845	0.953482	no	OB-SM	OB-CF	OK	34.4837	34.2897	-0.00813849
XLOC_000931	NM_173760	chr1:99602622-99666669	Ppip5k2	OB-SF	OB-SM	OK	11.2582	11.4782	0.0279217	0.167475	0.78085	0.997903	no	OB-CF	OB-CM	OK	11.2556	11.3791	0.0157362	0.0958563	0.8692	0.997903	no	OB-SF	OB-CF	OK	11.2582	11.2556	-0.000333988	-0.00203176	0.99535	0.998083	no	OB-SM	OB-CM	OK	11.4782	11.3791	-0.0125195	-0.0751892	0.89525	0.997903	no	OB-SM	OB-CF	OK	11.4782	11.2556	-0.0282557
XLOC_000932	NM_013626	chr1:99717670-99992209	Pam	OB-SF	OB-SM	OK	61.2055	59.7688	-0.03427	-0.222991	0.70295	0.997903	no	OB-CF	OB-CM	OK	63.3845	63.8947	0.011567	0.0753793	0.89605	0.997903	no	OB-SF	OB-CF	OK	61.2055	63.3845	0.050468	0.328681	0.5793	0.997903	no	OB-SM	OB-CM	OK	59.7688	63.8947	0.096305	0.627041	0.2914	0.96209	no	OB-SM	OB-CF	OK	59.7688	63.3845	0.084738
XLOC_000933	NR_037993	chr1:99717670-99992209	B230216N24Rik	OB-SF	OB-SM	OK	4.10729	4.31202	0.0701796	0.0565587	0.9228	0.997903	no	OB-CF	OB-CM	OK	4.81617	4.64095	-0.0534653	-0.0441039	0.93665	0.997903	no	OB-SF	OB-CF	OK	4.10729	4.81617	0.229701	0.187367	0.75035	0.997903	no	OB-SM	OB-CM	OK	4.31202	4.64095	0.106056	0.0864134	0.87955	0.997903	no	OB-SM	OB-CF	OK	4.31202	4.81617	0.159522
XLOC_000934	NM_001160368,NM_178779	chr1:107173493-107253287	Rnf152	OB-SF	OB-SM	OK	2.07593	1.71455	-0.275929	-1.18326	0.0396	0.696851	no	OB-CF	OB-CM	OK	1.99184	1.55328	-0.358784	-1.5189	0.00795	0.446471	no	OB-SF	OB-CF	OK	2.07593	1.99184	-0.0596561	-0.261593	0.6435	0.997903	no	OB-SM	OB-CM	OK	1.71455	1.55328	-0.142511	-0.590876	0.3002	0.963631	no	OB-SM	OB-CF	OK	1.71455	1.99184	0.216273
XLOC_000935	NM_013784	chr1:107414998-107560253	Pign	OB-SF	OB-SM	OK	6.83517	6.33227	-0.110254	-0.620874	0.28795	0.960667	no	OB-CF	OB-CM	OK	6.75922	6.38625	-0.0818885	-0.460402	0.4289	0.988225	no	OB-SF	OB-CF	OK	6.83517	6.75922	-0.016119	-0.0914009	0.87005	0.997903	no	OB-SM	OB-CM	OK	6.33227	6.38625	0.0122463	0.068386	0.9081	0.997903	no	OB-SM	OB-CF	OK	6.33227	6.75922	0.0941348
XLOC_000936	NR_040630	chr1:108049201-108068101	Gm20753	OB-SF	OB-SM	NOTEST	0	0.110476	inf	0	1	1	no	OB-CF	OB-CM	NOTEST	0	0	0	0	1	1	no	OB-SF	OB-CF	NOTEST	0	0	0	0	1	1	no	OB-SM	OB-CM	NOTEST	0.110476	0	#NAME?	0	1	1	no	OB-SM	OB-CF	NOTEST	0.110476	0	#NAME?
XLOC_000937	NM_009741,NM_177410	chr1:108434755-108610867	Bcl2	OB-SF	OB-SM	OK	8.36558	8.24878	-0.0202841	-0.100526	0.85715	0.997903	no	OB-CF	OB-CM	OK	8.75291	7.93625	-0.141306	-0.706695	0.2164	0.932164	no	OB-SF	OB-CF	OK	8.36558	8.75291	0.0652976	0.340065	0.54705	0.997903	no	OB-SM	OB-CM	OK	8.24878	7.93625	-0.0557241	-0.26618	0.6404	0.997903	no	OB-SM	OB-CF	OK	8.24878	8.75291	0.0855818
XLOC_000938	NM_027534	chr1:108616986-108656319	Kdsr	OB-SF	OB-SM	OK	7.13933	7.20182	0.0125744	0.0691901	0.90355	0.997903	no	OB-CF	OB-CM	OK	7.43784	6.90278	-0.107705	-0.592377	0.3119	0.965408	no	OB-SF	OB-CF	OK	7.13933	7.43784	0.0590951	0.326445	0.57725	0.997903	no	OB-SM	OB-CM	OK	7.20182	6.90278	-0.0611843	-0.335208	0.5747	0.997903	no	OB-SM	OB-CF	OK	7.20182	7.43784	0.0465207
XLOC_000939	NM_009190	chr1:108667364-108693302	Vps4b	OB-SF	OB-SM	OK	17.1493	16.9946	-0.0130688	-0.0790068	0.89375	0.997903	no	OB-CF	OB-CM	OK	17.7315	15.8087	-0.165599	-0.996655	0.09635	0.831636	no	OB-SF	OB-CF	OK	17.1493	17.7315	0.0481674	0.292671	0.62225	0.997903	no	OB-SM	OB-CM	OK	16.9946	15.8087	-0.104363	-0.624996	0.29335	0.962511	no	OB-SM	OB-CF	OK	16.9946	17.7315	0.0612361
XLOC_000940	NM_009126	chr1:108942163-108948880	Serpinb3a	OB-SF	OB-SM	NOTEST	0.0335293	0	#NAME?	0	1	1	no	OB-CF	OB-CM	NOTEST	0	0	0	0	1	1	no	OB-SF	OB-CF	NOTEST	0.0335293	0	#NAME?	0	1	1	no	OB-SM	OB-CM	NOTEST	0	0	0	0	1	1	no	OB-SM	OB-CF	NOTEST	0	0	0
XLOC_000941	NM_201376	chr1:108974769-108980057	Serpinb3d	OB-SF	OB-SM	NOTEST	0	0	0	0	1	1	no	OB-CF	OB-CM	NOTEST	0	0	0	0	1	1	no	OB-SF	OB-CF	NOTEST	0	0	0	0	1	1	no	OB-SM	OB-CM	NOTEST	0	0	0	0	1	1	no	OB-SM	OB-CF	NOTEST	0	0	0
XLOC_000942	NM_198680	chr1:109050537-109057691	Serpinb3b	OB-SF	OB-SM	NOTEST	0	0	0	0	1	1	no	OB-CF	OB-CM	NOTEST	0	0.031553	inf	0	1	1	no	OB-SF	OB-CF	NOTEST	0	0	0	0	1	1	no	OB-SM	OB-CM	NOTEST	0	0.031553	inf	0	1	1	no	OB-SM	OB-CF	NOTEST	0	0	0
XLOC_000943	NM_201363	chr1:109167777-109174948	Serpinb3c	OB-SF	OB-SM	NOTEST	0	0	0	0	1	1	no	OB-CF	OB-CM	NOTEST	0	0	0	0	1	1	no	OB-SF	OB-CF	NOTEST	0	0	0	0	1	1	no	OB-SM	OB-CM	NOTEST	0	0	0	0	1	1	no	OB-SM	OB-CF	NOTEST	0	0	0
XLOC_000944	NM_001081386	chr1:112785771-112873949	Cdh19	OB-SF	OB-SM	OK	11.4655	11.3494	-0.0146886	-0.0793861	0.8938	0.997903	no	OB-CF	OB-CM	OK	12.484	13.3733	0.0992788	0.554333	0.35575	0.973514	no	OB-SF	OB-CF	OK	11.4655	12.484	0.122774	0.671694	0.25725	0.94777	no	OB-SM	OB-CM	OK	11.3494	13.3733	0.236742	1.30519	0.0313	0.657296	no	OB-SM	OB-CF	OK	11.3494	12.484	0.137463
XLOC_000945	NM_001081316	chr1:113755278-113761495	Dsel	OB-SF	OB-SM	OK	5.45221	5.87712	0.108269	0.564211	0.3323	0.968854	no	OB-CF	OB-CM	OK	6.56674	6.27047	-0.0666028	-0.35889	0.54115	0.997903	no	OB-SF	OB-CF	OK	5.45221	6.56674	0.268335	1.41735	0.0181	0.569679	no	OB-SM	OB-CM	OK	5.87712	6.27047	0.0934638	0.496611	0.40055	0.984557	no	OB-SM	OB-CF	OK	5.87712	6.56674	0.160067
XLOC_000946	NM_011650	chr1:120195094-120207709	Tsn	OB-SF	OB-SM	OK	56.5346	57.8546	0.0332975	0.216616	0.719	0.997903	no	OB-CF	OB-CM	OK	55.166	59.5542	0.110425	0.719157	0.23485	0.941065	no	OB-SF	OB-CF	OK	56.5346	55.166	-0.0353563	-0.22974	0.70375	0.997903	no	OB-SM	OB-CM	OK	57.8546	59.5542	0.0417712	0.272361	0.6515	0.997903	no	OB-SM	OB-CF	OK	57.8546	55.166	-0.0686538
XLOC_000947	NR_027901	chr1:120285634-120506039	2900060B14Rik	OB-SF	OB-SM	OK	21.2745	14.5403	-0.549071	-0.676662	0.2346	0.940965	no	OB-CF	OB-CM	OK	23.6371	25.4713	0.107818	0.169639	0.7683	0.997903	no	OB-SF	OB-CF	OK	21.2745	23.6371	0.151926	0.228989	0.6883	0.997903	no	OB-SM	OB-CM	OK	14.5403	25.4713	0.808815	1.02538	0.08175	0.809878	no	OB-SM	OB-CF	OK	14.5403	23.6371	0.700997
XLOC_000948	NM_001081125	chr1:120730637-120950196	Gli2	OB-SF	OB-SM	NOTEST	0.20176	0.131046	-0.622568	0	1	1	no	OB-CF	OB-CM	NOTEST	0.180187	0.0930188	-0.9539	0	1	1	no	OB-SF	OB-CF	NOTEST	0.20176	0.180187	-0.163146	0	1	1	no	OB-SM	OB-CM	NOTEST	0.131046	0.0930188	-0.494479	0	1	1	no	OB-SM	OB-CF	NOTEST	0.131046	0.180187	0.459422
XLOC_000949	NM_008381	chr1:121312041-121318825	Inhbb	OB-SF	OB-SM	OK	1.69798	1.65262	-0.0390616	-0.129974	0.82845	0.997903	no	OB-CF	OB-CM	OK	1.23069	1.4576	0.244122	0.744815	0.2145	0.930801	no	OB-SF	OB-CF	OK	1.69798	1.23069	-0.46435	-1.46362	0.0155	0.541445	no	OB-SM	OB-CM	OK	1.65262	1.4576	-0.181167	-0.581409	0.33095	0.967981	no	OB-SM	OB-CF	OK	1.65262	1.23069	-0.425288
XLOC_000950	NM_022327	chr1:121366881-121401359	Ralb	OB-SF	OB-SM	OK	21.8045	20.7342	-0.072608	-0.432442	0.48085	0.994259	no	OB-CF	OB-CM	OK	21.0575	22.1766	0.0746997	0.447291	0.47075	0.993115	no	OB-SF	OB-CF	OK	21.8045	21.0575	-0.0502865	-0.300426	0.6216	0.997903	no	OB-SM	OB-CM	OK	20.7342	22.1766	0.0970212	0.579147	0.34865	0.972065	no	OB-SM	OB-CF	OK	20.7342	21.0575	0.0223215
XLOC_000951	NM_001113416,NM_145506	chr1:121441609-121545577	Epb4.1l5	OB-SF	OB-SM	OK	1.87185	1.89029	0.0141397	0.0473171	0.935	0.997903	no	OB-CF	OB-CM	OK	2.15895	2.06562	-0.063754	-0.231388	0.68735	0.997903	no	OB-SF	OB-CF	OK	1.87185	2.15895	0.205867	0.717266	0.2051	0.925441	no	OB-SM	OB-CM	OK	1.89029	2.06562	0.127973	0.444639	0.43575	0.988369	no	OB-SM	OB-CF	OK	1.89029	2.15895	0.191727
XLOC_000952	NM_019933	chr1:121554669-121733648	Ptpn4	OB-SF	OB-SM	OK	42.9421	43.5288	0.0195775	0.126403	0.82955	0.997903	no	OB-CF	OB-CM	OK	49.6927	42.3742	-0.229847	-1.48809	0.01265	0.508995	no	OB-SF	OB-CF	OK	42.9421	49.6927	0.210641	1.36446	0.0209	0.591452	no	OB-SM	OB-CM	OK	43.5288	42.3742	-0.0387836	-0.250277	0.6759	0.997903	no	OB-SM	OB-CF	OK	43.5288	49.6927	0.191064
XLOC_000953	NM_175106	chr1:121804477-121809745	Tmem177	OB-SF	OB-SM	OK	5.31965	5.06871	-0.0697134	-0.317287	0.60785	0.997903	no	OB-CF	OB-CM	OK	5.80208	5.23409	-0.148633	-0.687595	0.2547	0.94679	no	OB-SF	OB-CF	OK	5.31965	5.80208	0.12524	0.580541	0.3378	0.96985	no	OB-SM	OB-CM	OK	5.06871	5.23409	0.04632	0.210408	0.72995	0.997903	no	OB-SM	OB-CF	OK	5.06871	5.80208	0.194953
XLOC_000954	NM_001115074	chr1:121820095-121891787	Gm101	OB-SF	OB-SM	NOTEST	0.0184892	0.0361275	0.966417	0	1	1	no	OB-CF	OB-CM	NOTEST	0.0182717	0.110349	2.59439	0	1	1	no	OB-SF	OB-CF	NOTEST	0.0184892	0.0182717	-0.0170678	0	1	1	no	OB-SM	OB-CM	NOTEST	0.0361275	0.110349	1.61091	0	1	1	no	OB-SM	OB-CF	NOTEST	0.0361275	0.0182717	-0.983485
XLOC_000955	NM_019432	chr1:121963953-121970357	Tmem37	OB-SF	OB-SM	OK	0.986217	1.21154	0.296866	0.406548	0.5695	0.997903	no	OB-CF	OB-CM	OK	1.91466	1.48549	-0.366151	-0.649042	0.3576	0.974245	no	OB-SF	OB-CF	OK	0.986217	1.91466	0.957113	1.49682	0.0568	0.752905	no	OB-SM	OB-CM	OK	1.21154	1.48549	0.294097	0.442066	0.52515	0.997903	no	OB-SM	OB-CF	OK	1.21154	1.91466	0.660247
XLOC_000956	NM_001037999,NM_007830	chr1:122009856-122017673	Dbi	OB-SF	OB-SM	OK	327.62	338.805	0.0484305	0.296414	0.61015	0.997903	no	OB-CF	OB-CM	OK	334.166	336.041	0.00806934	0.0491324	0.9311	0.997903	no	OB-SF	OB-CF	OK	327.62	334.166	0.0285437	0.173833	0.7627	0.997903	no	OB-SM	OB-CM	OK	338.805	336.041	-0.0118174	-0.072312	0.9019	0.997903	no	OB-SM	OB-CF	OK	338.805	334.166	-0.0198868
XLOC_000957	NM_001085409,NM_133186	chr1:122122992-122167659	Steap3	OB-SF	OB-SM	OK	1.72637	1.91001	0.145836	0.400906	0.48015	0.99412	no	OB-CF	OB-CM	OK	1.66808	1.39746	-0.255384	-0.636843	0.2574	0.947868	no	OB-SF	OB-CF	OK	1.72637	1.66808	-0.0495549	-0.131006	0.8153	0.997903	no	OB-SM	OB-CM	OK	1.91001	1.39746	-0.450775	-1.16368	0.04345	0.711676	no	OB-SM	OB-CF	OK	1.91001	1.66808	-0.195391
XLOC_000958	NM_010766	chr1:122371114-122401661	Marco	OB-SF	OB-SM	NOTEST	0	0	0	0	1	1	no	OB-CF	OB-CM	NOTEST	0	0	0	0	1	1	no	OB-SF	OB-CF	NOTEST	0	0	0	0	1	1	no	OB-SM	OB-CM	NOTEST	0	0	0	0	1	1	no	OB-SM	OB-CF	NOTEST	0	0	0
XLOC_000959	NM_133748,NM_178082	chr1:123200929-123229157	Insig2	OB-SF	OB-SM	OK	31.2037	31.7324	0.0242407	0.135806	0.80915	0.997903	no	OB-CF	OB-CM	OK	32.2145	30.64	-0.0722936	-0.399593	0.48885	0.995448	no	OB-SF	OB-CF	OK	31.2037	32.2145	0.0459926	0.257549	0.64915	0.997903	no	OB-SM	OB-CM	OK	31.7324	30.64	-0.0505417	-0.27949	0.6227	0.997903	no	OB-SM	OB-CF	OK	31.7324	32.2145	0.0217519
XLOC_000960	NM_010483	chr1:123406349-123425042	Htr5b	OB-SF	OB-SM	OK	2.29273	2.96759	0.372225	1.1252	0.07215	0.78986	no	OB-CF	OB-CM	OK	2.39912	2.45825	0.0351305	0.104026	0.85815	0.997903	no	OB-SF	OB-CF	OK	2.29273	2.39912	0.0654337	0.190127	0.76205	0.997903	no	OB-SM	OB-CM	OK	2.96759	2.45825	-0.27166	-0.83821	0.1824	0.909443	no	OB-SM	OB-CF	OK	2.96759	2.39912	-0.306791
XLOC_000961	NM_025860	chr1:123450411-123464557	Ddx18	OB-SF	OB-SM	OK	3.26968	2.11691	-0.627191	-1.98452	0.00195	0.255825	no	OB-CF	OB-CM	OK	3.08388	2.81715	-0.13051	-0.434117	0.4771	0.993634	no	OB-SF	OB-CF	OK	3.26968	3.08388	-0.0844044	-0.290106	0.6429	0.997903	no	OB-SM	OB-CM	OK	2.11691	2.81715	0.412277	1.26861	0.0403	0.699958	no	OB-SM	OB-CF	OK	2.11691	3.08388	0.542787
XLOC_000962	NM_199021	chr1:125228714-125942136	Dpp10	OB-SF	OB-SM	OK	116.431	118.285	0.0227935	0.15251	0.7976	0.997903	no	OB-CF	OB-CM	OK	119.17	119.355	0.00224212	0.01501	0.98005	0.997903	no	OB-SF	OB-CF	OK	116.431	119.17	0.0335389	0.224432	0.7075	0.997903	no	OB-SM	OB-CM	OK	118.285	119.355	0.0129875	0.0869357	0.88545	0.997903	no	OB-SM	OB-CF	OK	118.285	119.17	0.0107453
XLOC_000963	NM_001205385,NM_001205386,NM_023735	chr1:127289481-127332304	Actr3	OB-SF	OB-SM	OK	46.0013	46.6385	0.0198462	0.120101	0.83455	0.997903	no	OB-CF	OB-CM	OK	44.0026	48.1667	0.13045	0.786153	0.17005	0.903574	no	OB-SF	OB-CF	OK	46.0013	44.0026	-0.0640878	-0.386124	0.50325	0.997459	no	OB-SM	OB-CM	OK	46.6385	48.1667	0.0465159	0.281566	0.6254	0.997903	no	OB-SM	OB-CF	OK	46.6385	44.0026	-0.083934
XLOC_000964	NM_145100	chr1:127573572-127808791	Lypd1	OB-SF	OB-SM	OK	3.50117	2.75588	-0.345324	-1.04853	0.0692	0.78447	no	OB-CF	OB-CM	OK	3.05496	3.40175	0.155124	0.470574	0.41685	0.987601	no	OB-SF	OB-CF	OK	3.50117	3.05496	-0.196681	-0.604956	0.2935	0.962511	no	OB-SM	OB-CM	OK	2.75588	3.40175	0.303766	0.909982	0.1145	0.856315	no	OB-SM	OB-CF	OK	2.75588	3.05496	0.148642
XLOC_000965	NM_001081756,NM_172484,NM_176957	chr1:127810212-128727209	Nckap5	OB-SF	OB-SM	NOTEST	0.490318	0.436059	-0.169194	0	1	1	no	OB-CF	OB-CM	NOTEST	0.63851	0.462443	-0.465433	0	1	1	no	OB-SF	OB-CF	NOTEST	0.490318	0.63851	0.380992	0	1	1	no	OB-SM	OB-CM	NOTEST	0.436059	0.462443	0.0847537	0	1	1	no	OB-SM	OB-CF	NOTEST	0.436059	0.63851	0.550186
XLOC_000966	NM_028135	chr1:129386918-129574598	Tmem163	OB-SF	OB-SM	OK	22.0994	24.7596	0.163978	1.01454	0.0964	0.831636	no	OB-CF	OB-CM	OK	21.4968	22.6156	0.0732008	0.445928	0.4642	0.992614	no	OB-SF	OB-CF	OK	22.0994	21.4968	-0.03989	-0.242911	0.68945	0.997903	no	OB-SM	OB-CM	OK	24.7596	22.6156	-0.130667	-0.808766	0.18025	0.908213	no	OB-SM	OB-CF	OK	24.7596	21.4968	-0.203868
XLOC_000967	NR_045298	chr1:129625989-129670631	2900009J06Rik	OB-SF	OB-SM	OK	3.24843	1.61761	-1.00588	-0.981114	0.0825	0.811163	no	OB-CF	OB-CM	OK	1.2255	2.15742	0.815942	0.673538	0.27535	0.95554	no	OB-SF	OB-CF	OK	3.24843	1.2255	-1.40637	-1.22561	0.07265	0.791593	no	OB-SM	OB-CM	OK	1.61761	2.15742	0.415449	0.378943	0.4999	0.997025	no	OB-SM	OB-CF	OK	1.61761	1.2255	-0.400493
XLOC_000968	NM_011737	chr1:129711847-129736867	Map3k19	OB-SF	OB-SM	OK	1.78728	1.74738	-0.0325729	-0.108332	0.8469	0.997903	no	OB-CF	OB-CM	OK	1.70536	2.03476	0.254783	0.858461	0.1558	0.8974	no	OB-SF	OB-CF	OK	1.78728	1.70536	-0.0676905	-0.223542	0.7067	0.997903	no	OB-SM	OB-CM	OK	1.74738	2.03476	0.219666	0.745606	0.2181	0.932888	no	OB-SM	OB-CF	OK	1.74738	1.70536	-0.0351176
XLOC_000969	NM_027678	chr1:129850762-129998985	Zranb3	OB-SF	OB-SM	OK	3.38842	3.28923	-0.0428612	-0.182213	0.76125	0.997903	no	OB-CF	OB-CM	OK	3.16306	3.25582	0.0417009	0.175054	0.77235	0.997903	no	OB-SF	OB-CF	OK	3.38842	3.16306	-0.0992912	-0.420003	0.4872	0.995095	no	OB-SM	OB-CM	OK	3.28923	3.25582	-0.0147291	-0.0621358	0.9266	0.997903	no	OB-SM	OB-CF	OK	3.28923	3.16306	-0.05643
XLOC_000970	NM_001081078	chr1:130181340-130224895	Lct	OB-SF	OB-SM	NOTEST	0.00821444	0.0270505	1.71942	0	1	1	no	OB-CF	OB-CM	NOTEST	0.0159274	0.0275133	0.788615	0	1	1	no	OB-SF	OB-CF	NOTEST	0.00821444	0.0159274	0.955281	0	1	1	no	OB-SM	OB-CM	NOTEST	0.0270505	0.0275133	0.0244739	0	1	1	no	OB-SM	OB-CF	NOTEST	0.0270505	0.0159274	-0.764141
XLOC_000971	NM_008567	chr1:130228167-130256233	Mcm6	OB-SF	OB-SM	OK	6.56679	5.99132	-0.132314	-0.613998	0.31395	0.965414	no	OB-CF	OB-CM	OK	6.45375	6.23259	-0.0503052	-0.23429	0.6921	0.997903	no	OB-SF	OB-CF	OK	6.56679	6.45375	-0.0250514	-0.117827	0.8456	0.997903	no	OB-SM	OB-CM	OK	5.99132	6.23259	0.0569575	0.261789	0.6608	0.997903	no	OB-SM	OB-CF	OK	5.99132	6.45375	0.107263
XLOC_000972	NM_145507,NM_177445	chr1:130260283-130313993	Dars	OB-SF	OB-SM	OK	45.5775	40.337	-0.176216	-0.989501	0.08235	0.811163	no	OB-CF	OB-CM	OK	44.0049	44.3869	0.012468	0.0712052	0.9009	0.997903	no	OB-SF	OB-CF	OK	45.5775	44.0049	-0.0506573	-0.286144	0.60815	0.997903	no	OB-SM	OB-CM	OK	40.337	44.3869	0.138027	0.783521	0.16775	0.903574	no	OB-SM	OB-CF	OK	40.337	44.0049	0.125559
XLOC_000973	NM_009911	chr1:130484775-130488876	Cxcr4	OB-SF	OB-SM	OK	8.8385	8.48032	-0.0596826	-0.274459	0.67165	0.997903	no	OB-CF	OB-CM	OK	7.57825	8.85029	0.223859	1.0079	0.10895	0.848426	no	OB-SF	OB-CF	OK	8.8385	7.57825	-0.221936	-1.00031	0.11415	0.85575	no	OB-SM	OB-CM	OK	8.48032	8.85029	0.0616054	0.282989	0.6521	0.997903	no	OB-SM	OB-CF	OK	8.48032	7.57825	-0.162254
XLOC_000974	NM_007827	chr1:132285104-132319576	Daf2	OB-SF	OB-SM	NOTEST	0	0	0	0	1	1	no	OB-CF	OB-CM	NOTEST	0	0	0	0	1	1	no	OB-SF	OB-CF	NOTEST	0	0	0	0	1	1	no	OB-SM	OB-CM	NOTEST	0	0	0	0	1	1	no	OB-SM	OB-CF	NOTEST	0	0	0
XLOC_000975	NM_010016	chr1:132335606-132359317	Cd55	OB-SF	OB-SM	OK	3.00205	2.73556	-0.134109	-0.460354	0.451	0.990939	no	OB-CF	OB-CM	OK	2.33533	2.65142	0.183138	0.594538	0.3366	0.96985	no	OB-SF	OB-CF	OK	3.00205	2.33533	-0.362319	-1.20185	0.05455	0.747971	no	OB-SM	OB-CM	OK	2.73556	2.65142	-0.0450718	-0.151193	0.8011	0.997903	no	OB-SM	OB-CF	OK	2.73556	2.33533	-0.22821
XLOC_000976	NM_009581	chr1:132473282-132526183	Zp3r	OB-SF	OB-SM	NOTEST	0	0	0	0	1	1	no	OB-CF	OB-CM	NOTEST	0	0	0	0	1	1	no	OB-SF	OB-CF	NOTEST	0	0	0	0	1	1	no	OB-SM	OB-CM	NOTEST	0	0	0	0	1	1	no	OB-SM	OB-CF	NOTEST	0	0	0
XLOC_000977	NM_007576	chr1:132532497-132558195	C4bp	OB-SF	OB-SM	NOTEST	0.0532219	0	#NAME?	0	1	1	no	OB-CF	OB-CM	NOTEST	0	0	0	0	1	1	no	OB-SF	OB-CF	NOTEST	0.0532219	0	#NAME?	0	1	1	no	OB-SM	OB-CM	NOTEST	0	0	0	0	1	1	no	OB-SM	OB-CF	NOTEST	0	0	0
XLOC_000978	NR_028304	chr1:132566778-132578148	C4bp-ps1	OB-SF	OB-SM	NOTEST	0.144591	0.140714	-0.0392117	0	1	1	no	OB-CF	OB-CM	NOTEST	0.187752	0.153984	-0.286044	0	1	1	no	OB-SF	OB-CF	NOTEST	0.144591	0.187752	0.376846	0	1	1	no	OB-SM	OB-CM	NOTEST	0.140714	0.153984	0.130014	0	1	1	no	OB-SM	OB-CF	NOTEST	0.140714	0.187752	0.416058
XLOC_000979	NM_001162415,NM_001162416,NM_008825,NR_027859	chr1:132585619-132625830	Pfkfb2	OB-SF	OB-SM	OK	23.3473	24.6556	0.0786605	0.399613	0.4978	0.996871	no	OB-CF	OB-CM	OK	22.8632	23.6334	0.0477972	0.244944	0.67725	0.997903	no	OB-SF	OB-CF	OK	23.3473	22.8632	-0.0302294	-0.152867	0.7942	0.997903	no	OB-SM	OB-CM	OK	24.6556	23.6334	-0.0610927	-0.314562	0.5918	0.997903	no	OB-SM	OB-CF	OK	24.6556	22.8632	-0.10889
XLOC_000980	NM_053095	chr1:132778650-132783988	Il24	OB-SF	OB-SM	NOTEST	0	0	0	0	1	1	no	OB-CF	OB-CM	NOTEST	0	0	0	0	1	1	no	OB-SF	OB-CF	NOTEST	0	0	0	0	1	1	no	OB-SM	OB-CM	NOTEST	0	0	0	0	1	1	no	OB-SM	OB-CF	NOTEST	0	0	0
XLOC_000981	NM_021380	chr1:132803768-132807873	Il20	OB-SF	OB-SM	NOTEST	0	0	0	0	1	1	no	OB-CF	OB-CM	NOTEST	0	0	0	0	1	1	no	OB-SF	OB-CF	NOTEST	0	0	0	0	1	1	no	OB-SM	OB-CM	NOTEST	0	0	0	0	1	1	no	OB-SM	OB-CF	NOTEST	0	0	0
XLOC_000982	NM_001009940	chr1:132829232-132835818	Il19	OB-SF	OB-SM	NOTEST	0.0503186	0	#NAME?	0	1	1	no	OB-CF	OB-CM	NOTEST	0.0615524	0	#NAME?	0	1	1	no	OB-SF	OB-CF	NOTEST	0.0503186	0.0615524	0.290724	0	1	1	no	OB-SM	OB-CM	NOTEST	0	0	0	0	1	1	no	OB-SM	OB-CF	NOTEST	0	0.0615524	inf
XLOC_000983	NM_008551	chr1:132950280-132994120	Mapkapk2	OB-SF	OB-SM	OK	19.1061	18.7913	-0.0239675	-0.14195	0.8152	0.997903	no	OB-CF	OB-CM	OK	17.4229	18.0462	0.0507085	0.296156	0.63555	0.997903	no	OB-SF	OB-CF	OK	19.1061	17.4229	-0.133048	-0.781582	0.20295	0.925431	no	OB-SM	OB-CM	OK	18.7913	18.0462	-0.0583719	-0.343676	0.5757	0.997903	no	OB-SM	OB-CF	OK	18.7913	17.4229	-0.10908
XLOC_000984	NM_145508	chr1:133025017-133034811	Dyrk3	OB-SF	OB-SM	OK	4.02196	4.14687	0.0441248	0.160635	0.79085	0.997903	no	OB-CF	OB-CM	OK	4.33884	5.43851	0.325903	1.26408	0.04405	0.713529	no	OB-SF	OB-CF	OK	4.02196	4.33884	0.109411	0.401228	0.51325	0.997903	no	OB-SM	OB-CM	OK	4.14687	5.43851	0.39119	1.50497	0.0166	0.552949	no	OB-SM	OB-CF	OK	4.14687	4.33884	0.0652866
XLOC_000985	NM_018750	chr1:133072986-133141755	Rassf5	OB-SF	OB-SM	OK	1.14327	1.16621	0.028661	0.074755	0.90345	0.997903	no	OB-CF	OB-CM	OK	1.407	1.07239	-0.391787	-1.04563	0.0854	0.814184	no	OB-SF	OB-CF	OK	1.14327	1.407	0.299462	0.820044	0.1821	0.909121	no	OB-SM	OB-CM	OK	1.16621	1.07239	-0.120986	-0.308267	0.60555	0.997903	no	OB-SM	OB-CF	OK	1.16621	1.407	0.270801
XLOC_000986	NM_019777	chr1:133151178-133176140	Ikbke	OB-SF	OB-SM	NOTEST	0.321461	0.273504	-0.233083	0	1	1	no	OB-CF	OB-CM	NOTEST	0.429192	0.40055	-0.0996423	0	1	1	no	OB-SF	OB-CF	NOTEST	0.321461	0.429192	0.416981	0	1	1	no	OB-SM	OB-CM	NOTEST	0.273504	0.40055	0.550422	0	1	1	no	OB-SM	OB-CF	NOTEST	0.273504	0.429192	0.650064
XLOC_000987	NM_001081011	chr1:133181827-133423938	Srgap2	OB-SF	OB-SM	OK	6.69629	6.22146	-0.10611	-0.61642	0.28635	0.95999	no	OB-CF	OB-CM	OK	6.21501	5.63239	-0.14201	-0.809137	0.1679	0.903574	no	OB-SF	OB-CF	OK	6.69629	6.21501	-0.107605	-0.624599	0.28405	0.958547	no	OB-SM	OB-CM	OK	6.22146	5.63239	-0.143506	-0.818301	0.16205	0.902679	no	OB-SM	OB-CF	OK	6.22146	6.21501	-0.00149561
XLOC_000988	NM_001114662,NM_172510	chr1:133923197-133964639	Mfsd4	OB-SF	OB-SM	OK	2.01932	2.21646	0.134392	0.407721	0.4696	0.993115	no	OB-CF	OB-CM	OK	2.7792	2.39864	-0.212451	-0.705762	0.2172	0.932274	no	OB-SF	OB-CF	OK	2.01932	2.7792	0.460801	1.49733	0.0095	0.472293	no	OB-SM	OB-CM	OK	2.21646	2.39864	0.113959	0.352438	0.53865	0.997903	no	OB-SM	OB-CF	OK	2.21646	2.7792	0.32641
XLOC_000989	NM_008795	chr1:134010123-134036262	Cdk18	OB-SF	OB-SM	OK	1.61701	1.44404	-0.163226	-0.462005	0.4456	0.989833	no	OB-CF	OB-CM	OK	1.85977	1.16998	-0.668644	-1.81033	0.0044	0.366638	no	OB-SF	OB-CF	OK	1.61701	1.85977	0.201794	0.600765	0.32905	0.967204	no	OB-SM	OB-CM	OK	1.44404	1.16998	-0.303624	-0.78813	0.18815	0.914547	no	OB-SM	OB-CF	OK	1.44404	1.85977	0.36502
XLOC_000990	NM_178874	chr1:134252891-134287858	Tmcc2	OB-SF	OB-SM	OK	48.1008	49.389	0.0381286	0.245943	0.67685	0.997903	no	OB-CF	OB-CM	OK	47.966	51.135	0.0923008	0.596485	0.3213	0.966558	no	OB-SF	OB-CF	OK	48.1008	47.966	-0.00404859	-0.0261046	0.96525	0.997903	no	OB-SM	OB-CM	OK	49.389	51.135	0.0501236	0.324046	0.596	0.997903	no	OB-SM	OB-CF	OK	49.389	47.966	-0.0421772
XLOC_000991	NM_177129	chr1:134406001-134439517	Cntn2	OB-SF	OB-SM	OK	6.97946	7.5899	0.120966	0.709824	0.22335	0.935906	no	OB-CF	OB-CM	OK	7.14682	6.47883	-0.141567	-0.833167	0.1501	0.895199	no	OB-SF	OB-CF	OK	6.97946	7.14682	0.0341867	0.199437	0.7336	0.997903	no	OB-SM	OB-CM	OK	7.5899	6.47883	-0.228347	-1.35191	0.02165	0.599289	no	OB-SM	OB-CF	OK	7.5899	7.14682	-0.0867791
XLOC_000992	NM_001160316,NM_001160317,NM_001160318,NM_182716	chr1:134461266-134638374	Nfasc	OB-SF	OB-SM	OK	9.24944	9.41564	0.025693	0.149029	0.7927	0.997903	no	OB-CF	OB-CM	OK	9.43851	8.29527	-0.18627	-1.06627	0.06355	0.772737	no	OB-SF	OB-CF	OK	9.24944	9.43851	0.0291927	0.168989	0.7696	0.997903	no	OB-SM	OB-CM	OK	9.41564	8.29527	-0.18277	-1.0483	0.0686	0.782812	no	OB-SM	OB-CF	OK	9.41564	9.43851	0.00349968
XLOC_000993	NM_008575	chr1:134886421-134921925	Mdm4	OB-SF	OB-SM	OK	19.2638	17.5059	-0.138051	-0.854062	0.1559	0.897657	no	OB-CF	OB-CM	OK	19.2575	17.151	-0.167133	-1.03441	0.08605	0.814744	no	OB-SF	OB-CF	OK	19.2638	19.2575	-0.000471913	-0.00295361	0.995	0.99807	no	OB-SM	OB-CM	OK	17.5059	17.151	-0.0295535	-0.180846	0.76275	0.997903	no	OB-SM	OB-CF	OK	17.5059	19.2575	0.137579
XLOC_000994	NR_037984	chr1:135142673-135200012	Gm19461	OB-SF	OB-SM	NOTEST	0	0	0	0	1	1	no	OB-CF	OB-CM	NOTEST	0.0377542	0.0292962	-0.365924	0	1	1	no	OB-SF	OB-CF	NOTEST	0	0.0377542	inf	0	1	1	no	OB-SM	OB-CM	NOTEST	0	0.0292962	inf	0	1	1	no	OB-SM	OB-CF	NOTEST	0	0.0377542	inf
XLOC_000995	NM_011439	chr1:135278876-135320789	Sox13	OB-SF	OB-SM	OK	1.27231	1.36417	0.100581	0.284797	0.63915	0.997903	no	OB-CF	OB-CM	OK	1.40291	1.40866	0.00590109	0.01727	0.9734	0.997903	no	OB-SF	OB-CF	OK	1.27231	1.40291	0.140973	0.404592	0.5027	0.997367	no	OB-SM	OB-CM	OK	1.36417	1.40866	0.0462931	0.133594	0.8216	0.997903	no	OB-SM	OB-CF	OK	1.36417	1.40291	0.040392
XLOC_000996	NM_009227	chr1:135500447-135506857	Snrpe	OB-SF	OB-SM	OK	23.7418	26.113	0.137338	0.697065	0.41925	0.987839	no	OB-CF	OB-CM	OK	26.058	30.64	0.233686	1.24683	0.1455	0.88978	no	OB-SF	OB-CF	OK	23.7418	26.058	0.134297	0.683236	0.4315	0.988225	no	OB-SM	OB-CM	OK	26.113	30.64	0.230646	1.22744	0.148	0.892547	no	OB-SM	OB-CF	OK	26.113	26.058	-0.00304031
XLOC_000997	NM_144530	chr1:135516447-135557957	Zc3h11a	OB-SF	OB-SM	OK	19.0246	18.7384	-0.021865	-0.105489	0.8603	0.997903	no	OB-CF	OB-CM	OK	20.1952	18.0426	-0.16261	-0.794083	0.18005	0.908213	no	OB-SF	OB-CF	OK	19.0246	20.1952	0.0861469	0.419755	0.4726	0.993339	no	OB-SM	OB-CM	OK	18.7384	18.0426	-0.0545977	-0.263985	0.65725	0.997903	no	OB-SM	OB-CF	OK	18.7384	20.1952	0.108012
XLOC_000998	NM_001166552	chr1:135516447-135557957	Zbed6	OB-SF	OB-SM	OK	8.54335	8.40713	-0.0231888	-0.074294	0.9002	0.997903	no	OB-CF	OB-CM	OK	9.06272	7.7583	-0.224203	-0.720426	0.21375	0.930801	no	OB-SF	OB-CF	OK	8.54335	9.06272	0.085142	0.278359	0.6338	0.997903	no	OB-SM	OB-CM	OK	8.40713	7.7583	-0.115872	-0.365119	0.5309	0.997903	no	OB-SM	OB-CF	OK	8.40713	9.06272	0.108331
XLOC_000999	NM_001159649,NM_172842	chr1:135575605-135586685	Lax1	OB-SF	OB-SM	NOTEST	0.151263	0.0940413	-0.685693	0	1	1	no	OB-CF	OB-CM	NOTEST	0.230589	0.140391	-0.715872	0	1	1	no	OB-SF	OB-CF	NOTEST	0.151263	0.230589	0.608267	0	1	1	no	OB-SM	OB-CM	NOTEST	0.0940413	0.140391	0.578088	0	1	1	no	OB-SM	OB-CF	NOTEST	0.0940413	0.230589	1.29396
XLOC_001000	NM_001167949,NM_213616	chr1:135599250-135650324	Atp2b4	OB-SF	OB-SM	OK	18.5058	19.8217	0.0991072	0.60847	0.28705	0.960162	no	OB-CF	OB-CM	OK	22.6853	18.4987	-0.294336	-1.81685	0.00165	0.236355	no	OB-SF	OB-CF	OK	18.5058	22.6853	0.293787	1.81793	0.0023	0.279576	no	OB-SM	OB-CM	OK	19.8217	18.4987	-0.0996561	-0.610361	0.2924	0.962259	no	OB-SM	OB-CF	OK	19.8217	22.6853	0.194679
XLOC_001001	NM_001160420,NM_001160421,NM_001160422,NM_054076	chr1:135793770-135804576	Optc	OB-SF	OB-SM	NOTEST	0.0420329	0.0562457	0.420224	0	1	1	no	OB-CF	OB-CM	NOTEST	0.39751	0.277512	-0.518439	0	1	1	no	OB-SF	OB-CF	NOTEST	0.0420329	0.39751	3.2414	0	1	1	no	OB-SM	OB-CM	NOTEST	0.0562457	0.277512	2.30274	0	1	1	no	OB-SM	OB-CF	NOTEST	0.0562457	0.39751	2.82118
XLOC_001002	NM_054077	chr1:135806881-135817978	Prelp	OB-SF	OB-SM	NOTEST	0.633932	0.742287	0.227651	0	1	1	no	OB-CF	OB-CM	OK	0.834811	0.673399	-0.309988	-0.6626	0.26915	0.953503	no	OB-SF	OB-CF	OK	0.633932	0.834811	0.397123	0.833263	0.16985	0.903574	no	OB-SM	OB-CM	NOTEST	0.742287	0.673399	-0.140516	0	1	1	no	OB-SM	OB-CF	OK	0.742287	0.834811	0.169472
XLOC_001003	NM_007570	chr1:135971441-135975732	Btg2	OB-SF	OB-SM	OK	18.7109	19.9422	0.0919452	0.563165	0.3543	0.973514	no	OB-CF	OB-CM	OK	20.515	20.114	-0.0284754	-0.169568	0.7815	0.997903	no	OB-SF	OB-CF	OK	18.7109	20.515	0.132796	0.802228	0.18495	0.912215	no	OB-SM	OB-CM	OK	19.9422	20.114	0.0123753	0.0746879	0.9006	0.997903	no	OB-SM	OB-CF	OK	19.9422	20.515	0.0408507
XLOC_001004	NM_001008533,NM_001039510	chr1:136090024-136132008	Adora1	OB-SF	OB-SM	OK	10.9666	11.0103	0.00574369	0.0322981	0.9551	0.997903	no	OB-CF	OB-CM	OK	12.4149	10.8496	-0.194429	-1.13001	0.05035	0.734478	no	OB-SF	OB-CF	OK	10.9666	12.4149	0.178961	1.01204	0.0744	0.796168	no	OB-SM	OB-CM	OK	11.0103	10.8496	-0.0212119	-0.122548	0.8325	0.997903	no	OB-SM	OB-CF	OK	11.0103	12.4149	0.173218
XLOC_001005	NM_001144855	chr1:136193359-136229505	Ppfia4	OB-SF	OB-SM	OK	14.3705	14.4743	0.0103789	0.0615746	0.9172	0.997903	no	OB-CF	OB-CM	OK	13.1991	13.7836	0.0625114	0.367372	0.538	0.997903	no	OB-SF	OB-CF	OK	14.3705	13.1991	-0.122675	-0.723447	0.21885	0.93375	no	OB-SM	OB-CM	OK	14.4743	13.7836	-0.0705426	-0.417043	0.4804	0.99412	no	OB-SM	OB-CF	OK	14.4743	13.1991	-0.133054
XLOC_001006	NM_001042485,NM_020588	chr1:136242673-136258576	Tmem183a	OB-SF	OB-SM	OK	37.2116	35.0996	-0.084298	-0.501583	0.37445	0.979263	no	OB-CF	OB-CM	OK	36.6535	36.3196	-0.0132056	-0.0787057	0.8941	0.997903	no	OB-SF	OB-CF	OK	37.2116	36.6535	-0.0218013	-0.129847	0.81625	0.997903	no	OB-SM	OB-CM	OK	35.0996	36.3196	0.0492912	0.293491	0.6129	0.997903	no	OB-SM	OB-CF	OK	35.0996	36.6535	0.0624967
XLOC_001007	NM_001145300,NR_026896	chr1:136437521-136443599	4931440L10Rik	OB-SF	OB-SM	NOTEST	0	0	0	0	1	1	no	OB-CF	OB-CM	NOTEST	0	0	0	0	1	1	no	OB-SF	OB-CF	NOTEST	0	0	0	0	1	1	no	OB-SM	OB-CM	NOTEST	0	0	0	0	1	1	no	OB-SM	OB-CF	NOTEST	0	0	0
XLOC_001008	NM_001081307,NR_015606	chr1:136662519-136852517	Ppp1r12b	OB-SF	OB-SM	OK	65.9024	66.3538	0.00984719	0.0645778	0.9115	0.997903	no	OB-CF	OB-CM	OK	67.6162	62.6755	-0.109467	-0.716594	0.2333	0.940052	no	OB-SF	OB-CF	OK	65.9024	67.6162	0.037037	0.243145	0.6892	0.997903	no	OB-SM	OB-CM	OK	66.3538	62.6755	-0.0822771	-0.538038	0.37435	0.979263	no	OB-SM	OB-CF	OK	66.3538	67.6162	0.0271898
XLOC_001009	NM_001033409	chr1:136882929-137001853	Lgr6	OB-SF	OB-SM	OK	10.1109	11.4685	0.181762	1.00366	0.09365	0.827632	no	OB-CF	OB-CM	OK	9.04911	9.89861	0.12945	0.691386	0.24265	0.944245	no	OB-SF	OB-CF	OK	10.1109	9.04911	-0.160066	-0.856168	0.14805	0.892583	no	OB-SM	OB-CM	OK	11.4685	9.89861	-0.212378	-1.17087	0.0497	0.731456	no	OB-SM	OB-CF	OK	11.4685	9.04911	-0.341828
XLOC_001010	NM_007955	chr1:137005074-137029152	Ptprv	OB-SF	OB-SM	NOTEST	0.0892103	0.139668	0.646721	0	1	1	no	OB-CF	OB-CM	NOTEST	0.0692848	0.086504	0.320228	0	1	1	no	OB-SF	OB-CF	NOTEST	0.0892103	0.0692848	-0.364671	0	1	1	no	OB-SM	OB-CM	NOTEST	0.139668	0.086504	-0.691164	0	1	1	no	OB-SM	OB-CF	NOTEST	0.139668	0.0692848	-1.01139
XLOC_001011	NM_134438	chr1:137056826-137064258	Gpr37l1	OB-SF	OB-SM	OK	118.291	107.75	-0.134641	-0.912729	0.1406	0.883929	no	OB-CF	OB-CM	OK	98.6751	116.344	0.237644	1.60537	0.00865	0.460483	no	OB-SF	OB-CF	OK	118.291	98.6751	-0.261577	-1.76754	0.00385	0.348378	no	OB-SM	OB-CM	OK	107.75	116.344	0.110707	0.750278	0.22385	0.936175	no	OB-SM	OB-CF	OK	107.75	98.6751	-0.126937
XLOC_001012	NM_001163131,NM_007921	chr1:137150150-137155049	Elf3	OB-SF	OB-SM	NOTEST	0	0.0707915	inf	0	1	1	no	OB-CF	OB-CM	NOTEST	0.0867525	0.0260832	-1.73379	0	1	1	no	OB-SF	OB-CF	NOTEST	0	0.0867525	inf	0	1	1	no	OB-SM	OB-CM	NOTEST	0.0707915	0.0260832	-1.44046	0	1	1	no	OB-SM	OB-CF	NOTEST	0.0707915	0.0867525	0.293328
XLOC_001013	NM_001159624,NM_145417	chr1:137159275-137180661	Rnpep	OB-SF	OB-SM	OK	15.8162	16.835	0.0900589	0.468834	0.41135	0.986412	no	OB-CF	OB-CM	OK	15.3896	16.3337	0.0858977	0.443623	0.43245	0.988225	no	OB-SF	OB-CF	OK	15.8162	15.3896	-0.0394508	-0.203427	0.72445	0.997903	no	OB-SM	OB-CM	OK	16.835	16.3337	-0.043612	-0.2274	0.69075	0.997903	no	OB-SM	OB-CF	OK	16.835	15.3896	-0.12951
XLOC_001014	NM_011590	chr1:137198111-137210314	Timm17a	OB-SF	OB-SM	OK	47.5946	41.7562	-0.188808	-1.17631	0.0867	0.815567	no	OB-CF	OB-CM	OK	43.3498	43.9788	0.0207812	0.129222	0.85615	0.997903	no	OB-SF	OB-CF	OK	47.5946	43.3498	-0.134773	-0.846585	0.2198	0.934605	no	OB-SM	OB-CM	OK	41.7562	43.9788	0.0748162	0.461494	0.50085	0.997109	no	OB-SM	OB-CF	OK	41.7562	43.3498	0.054035
XLOC_001015	NM_175259	chr1:137268032-137271640	Shisa4	OB-SF	OB-SM	OK	26.9953	26.7002	-0.0158603	-0.0895914	0.8908	0.997903	no	OB-CF	OB-CM	OK	29.8403	25.0503	-0.252434	-1.43247	0.02725	0.633559	no	OB-SF	OB-CF	OK	26.9953	29.8403	0.144553	0.828846	0.2039	0.925431	no	OB-SM	OB-CM	OK	26.7002	25.0503	-0.0920208	-0.514591	0.43095	0.988225	no	OB-SM	OB-CF	OK	26.7002	29.8403	0.160413
XLOC_001016	NM_153774	chr1:137278891-137327068	Ipo9	OB-SF	OB-SM	OK	31.2076	32.4949	0.0583195	0.373069	0.52125	0.997903	no	OB-CF	OB-CM	OK	31.7154	31.3105	-0.0185349	-0.118534	0.84095	0.997903	no	OB-SF	OB-CF	OK	31.2076	31.7154	0.0232859	0.148898	0.7977	0.997903	no	OB-SM	OB-CM	OK	32.4949	31.3105	-0.0535685	-0.34272	0.56165	0.997903	no	OB-SM	OB-CF	OK	32.4949	31.7154	-0.0350336
XLOC_001017	NM_173437	chr1:137331156-137481932	Nav1	OB-SF	OB-SM	OK	4.55339	4.6648	0.0348749	0.20164	0.72835	0.997903	no	OB-CF	OB-CM	OK	4.56984	3.68207	-0.311628	-1.7619	0.00305	0.312623	no	OB-SF	OB-CF	OK	4.55339	4.56984	0.00520528	0.0294616	0.96015	0.997903	no	OB-SM	OB-CM	OK	4.6648	3.68207	-0.341297	-1.9711	0.00075	0.156721	no	OB-SM	OB-CF	OK	4.6648	4.56984	-0.0296696
XLOC_001018	NM_019645	chr1:137767971-137815601	Pkp1	OB-SF	OB-SM	NOTEST	0.0299053	0.0467358	0.644128	0	1	1	no	OB-CF	OB-CM	NOTEST	0.0122069	0.0107336	-0.185567	0	1	1	no	OB-SF	OB-CF	NOTEST	0.0299053	0.0122069	-1.2927	0	1	1	no	OB-SM	OB-CM	NOTEST	0.0467358	0.0107336	-2.12239	0	1	1	no	OB-SM	OB-CF	NOTEST	0.0467358	0.0122069	-1.93683
XLOC_001019	NM_177642	chr1:137850154-137902919	Igfn1	OB-SF	OB-SM	NOTEST	0.0660192	0.0278448	-1.24548	0	1	1	no	OB-CF	OB-CM	NOTEST	0.0499291	0.0844908	0.758913	0	1	1	no	OB-SF	OB-CF	NOTEST	0.0660192	0.0499291	-0.403005	0	1	1	no	OB-SM	OB-CM	NOTEST	0.0278448	0.0844908	1.60139	0	1	1	no	OB-SM	OB-CF	NOTEST	0.0278448	0.0499291	0.842475
XLOC_001020	NR_046167,NR_046168,NR_046169,NR_046170	chr1:138024295-138027760	Gm15850	OB-SF	OB-SM	NOTEST	0.533669	0.695085	0.381243	0	1	1	no	OB-CF	OB-CM	OK	0.244467	1.11707	2.19201	0.265089	0.40925	0.986299	no	OB-SF	OB-CF	NOTEST	0.533669	0.244467	-1.12631	0	1	1	no	OB-SM	OB-CM	OK	0.695085	1.11707	0.684461	0.246341	0.6792	0.997903	no	OB-SM	OB-CF	NOTEST	0.695085	0.244467	-1.50755
XLOC_001021	NM_028872	chr1:138110098-138130857	5730559C18Rik	OB-SF	OB-SM	NOTEST	0.136225	0.244245	0.842339	0	1	1	no	OB-CF	OB-CM	NOTEST	0.28012	0.122521	-1.19302	0	1	1	no	OB-SF	OB-CF	NOTEST	0.136225	0.28012	1.04006	0	1	1	no	OB-SM	OB-CM	NOTEST	0.244245	0.122521	-0.995306	0	1	1	no	OB-SM	OB-CF	NOTEST	0.244245	0.28012	0.197717
XLOC_001022	NM_001101516	chr1:138155490-138157450	Gpr25	OB-SF	OB-SM	NOTEST	0.169379	0.113028	-0.583571	0	1	1	no	OB-CF	OB-CM	NOTEST	0.231163	0.295494	0.354218	0	1	1	no	OB-SF	OB-CF	NOTEST	0.169379	0.231163	0.448656	0	1	1	no	OB-SM	OB-CM	NOTEST	0.113028	0.295494	1.38645	0	1	1	no	OB-SM	OB-CF	NOTEST	0.113028	0.231163	1.03223
XLOC_001023	NM_001081360	chr1:138164699-138242681	Camsap2	OB-SF	OB-SM	OK	44.5336	44.1899	-0.0111794	-0.0729844	0.90065	0.997903	no	OB-CF	OB-CM	OK	49.1035	45.4587	-0.111268	-0.727851	0.2131	0.930535	no	OB-SF	OB-CF	OK	44.5336	49.1035	0.14093	0.921463	0.11195	0.8517	no	OB-SM	OB-CM	OK	44.1899	45.4587	0.040841	0.26675	0.64435	0.997903	no	OB-SM	OB-CF	OK	44.1899	49.1035	0.152109
XLOC_001024	NR_024328	chr1:138308492-138336797	9230116N13Rik	OB-SF	OB-SM	NOTEST	0.293427	0.400368	0.448326	0	1	1	no	OB-CF	OB-CM	NOTEST	0.464253	0.37161	-0.321122	0	1	1	no	OB-SF	OB-CF	NOTEST	0.293427	0.464253	0.661911	0	1	1	no	OB-SM	OB-CM	NOTEST	0.400368	0.37161	-0.107537	0	1	1	no	OB-SM	OB-CF	NOTEST	0.400368	0.464253	0.213585
XLOC_001025	NM_001159769,NM_030676	chr1:138740160-138857025	Nr5a2	OB-SF	OB-SM	NOTEST	0	0.0589514	inf	0	1	1	no	OB-CF	OB-CM	NOTEST	0	0.0244796	inf	0	1	1	no	OB-SF	OB-CF	NOTEST	0	0	0	0	1	1	no	OB-SM	OB-CM	NOTEST	0.0589514	0.0244796	-1.26795	0	1	1	no	OB-SM	OB-CF	NOTEST	0.0589514	0	#NAME?
XLOC_001026	NM_001111316,NM_011210	chr1:139959437-140071882	Ptprc	OB-SF	OB-SM	OK	1.50657	1.6236	0.107932	0.363495	0.51925	0.997903	no	OB-CF	OB-CM	OK	1.5885	1.50667	-0.0763019	-0.254556	0.64865	0.997903	no	OB-SF	OB-CF	OK	1.50657	1.5885	0.0764	0.256113	0.65205	0.997903	no	OB-SM	OB-CM	OK	1.6236	1.50667	-0.107834	-0.361404	0.5184	0.997903	no	OB-SM	OB-CF	OK	1.6236	1.5885	-0.0315322
XLOC_001027	NM_021605	chr1:140381290-140516273	Nek7	OB-SF	OB-SM	OK	28.7468	27.8712	-0.044629	-0.272844	0.6461	0.997903	no	OB-CF	OB-CM	OK	30.4208	30.3313	-0.00425385	-0.0262077	0.96565	0.997903	no	OB-SF	OB-CF	OK	28.7468	30.4208	0.0816575	0.501422	0.402	0.984557	no	OB-SM	OB-CM	OK	27.8712	30.3313	0.122033	0.748515	0.20865	0.928016	no	OB-SM	OB-CF	OK	27.8712	30.4208	0.126287
XLOC_001028	NR_040304	chr1:140536671-140578652	Gm5833	OB-SF	OB-SM	NOTEST	0.0245536	0	#NAME?	0	1	1	no	OB-CF	OB-CM	NOTEST	0	0	0	0	1	1	no	OB-SF	OB-CF	NOTEST	0.0245536	0	#NAME?	0	1	1	no	OB-SM	OB-CM	NOTEST	0	0	0	0	1	1	no	OB-SM	OB-CF	NOTEST	0	0	0
XLOC_001029	NM_001025565,NM_001042577,NM_010714	chr1:140721762-140744156	Lhx9	OB-SF	OB-SM	NOTEST	0.211834	0.213212	0.00935781	0	1	1	no	OB-CF	OB-CM	NOTEST	0.197368	0.134139	-0.55716	0	1	1	no	OB-SF	OB-CF	NOTEST	0.211834	0.197368	-0.102048	0	1	1	no	OB-SM	OB-CM	NOTEST	0.213212	0.134139	-0.668566	0	1	1	no	OB-SM	OB-CF	NOTEST	0.213212	0.197368	-0.111406
XLOC_001030	NM_001081226	chr1:140748555-140753431	2310009B15Rik	OB-SF	OB-SM	OK	6.94901	6.58513	-0.0775962	-0.231762	0.7832	0.997903	no	OB-CF	OB-CM	OK	7.03024	7.59693	0.111842	0.347888	0.6749	0.997903	no	OB-SF	OB-CF	OK	6.94901	7.03024	0.0167667	0.0510922	0.96295	0.997903	no	OB-SM	OB-CM	OK	6.58513	7.59693	0.206205	0.62816	0.44505	0.989731	no	OB-SM	OB-CF	OK	6.58513	7.03024	0.0943629
XLOC_001031	NM_133239	chr1:141094830-141273653	Crb1	OB-SF	OB-SM	NOTEST	0.440613	0.437594	-0.00991737	0	1	1	no	OB-CF	OB-CM	NOTEST	0.467109	0.276402	-0.756989	0	1	1	no	OB-SF	OB-CF	NOTEST	0.440613	0.467109	0.0842472	0	1	1	no	OB-SM	OB-CM	NOTEST	0.437594	0.276402	-0.662824	0	1	1	no	OB-SM	OB-CF	NOTEST	0.437594	0.467109	0.0941646
XLOC_001032	NM_015780	chr1:141443640-141456799	Cfhr1	OB-SF	OB-SM	NOTEST	0	0	0	0	1	1	no	OB-CF	OB-CM	NOTEST	0	0	0	0	1	1	no	OB-SF	OB-CF	NOTEST	0	0	0	0	1	1	no	OB-SM	OB-CM	NOTEST	0	0	0	0	1	1	no	OB-SM	OB-CF	NOTEST	0	0	0
XLOC_001033	NM_001029977,NM_001160303,NM_001160304	chr1:141594495-141677816	Gm4788	OB-SF	OB-SM	NOTEST	0	0	0	0	1	1	no	OB-CF	OB-CM	NOTEST	0	0.0157095	inf	0	1	1	no	OB-SF	OB-CF	NOTEST	0	0	0	0	1	1	no	OB-SM	OB-CM	NOTEST	0	0.0157095	inf	0	1	1	no	OB-SM	OB-CF	NOTEST	0	0	0
XLOC_001034	NM_001025575	chr1:141706868-141755276	Cfhr2	OB-SF	OB-SM	NOTEST	0.0294294	0.0284953	-0.0465328	0	1	1	no	OB-CF	OB-CM	NOTEST	0.0811461	0	#NAME?	0	1	1	no	OB-SF	OB-CF	NOTEST	0.0294294	0.0811461	1.46326	0	1	1	no	OB-SM	OB-CM	NOTEST	0.0284953	0	#NAME?	0	1	1	no	OB-SM	OB-CF	NOTEST	0.0284953	0.0811461	1.5098
XLOC_001035	NM_009888	chr1:141982431-142079988	Cfh	OB-SF	OB-SM	OK	12.1646	10.9861	-0.14702	-0.859567	0.1486	0.893043	no	OB-CF	OB-CM	OK	12.9529	11.6808	-0.149139	-0.885252	0.1328	0.875769	no	OB-SF	OB-CF	OK	12.1646	12.9529	0.0905868	0.539777	0.35555	0.973514	no	OB-SM	OB-CM	OK	10.9861	11.6808	0.088468	0.515321	0.38365	0.979997	no	OB-SM	OB-CF	OK	10.9861	12.9529	0.237607
XLOC_001036	NR_040604	chr1:142142833-142552979	4930590L20Rik	OB-SF	OB-SM	NOTEST	0	0	0	0	1	1	no	OB-CF	OB-CM	NOTEST	0	0	0	0	1	1	no	OB-SF	OB-CF	NOTEST	0	0	0	0	1	1	no	OB-SM	OB-CM	NOTEST	0	0	0	0	1	1	no	OB-SM	OB-CF	NOTEST	0	0	0
XLOC_001037	NM_145991	chr1:145454628-145549814	Cdc73	OB-SF	OB-SM	OK	8.8513	8.66164	-0.0312494	-0.0767416	0.9018	0.997903	no	OB-CF	OB-CM	OK	10.2423	8.66704	-0.240925	-0.605789	0.31675	0.965602	no	OB-SF	OB-CF	OK	8.8513	10.2423	0.210574	0.502632	0.40855	0.986299	no	OB-SM	OB-CM	OK	8.66164	8.66704	0.000899116	0.00233345	0.99495	0.998052	no	OB-SM	OB-CF	OK	8.66164	10.2423	0.241824
XLOC_001038	NM_013835	chr1:145597920-145624181	Trove2	OB-SF	OB-SM	OK	25.0658	24.613	-0.0262978	-0.167835	0.7754	0.997903	no	OB-CF	OB-CM	OK	26.4167	25.2236	-0.0666767	-0.426481	0.46065	0.992035	no	OB-SF	OB-CF	OK	25.0658	26.4167	0.0757298	0.48426	0.40265	0.984611	no	OB-SM	OB-CM	OK	24.613	25.2236	0.0353509	0.225671	0.6991	0.997903	no	OB-SM	OB-CF	OK	24.613	26.4167	0.102028
XLOC_001039	NM_009061	chr1:145846467-145851279	Rgs2	OB-SF	OB-SM	OK	22.9331	18.2458	-0.32987	-1.98268	0.001	0.184686	no	OB-CF	OB-CM	OK	20.9133	22.173	0.0843846	0.527646	0.37925	0.979838	no	OB-SF	OB-CF	OK	22.9331	20.9133	-0.133013	-0.811214	0.1801	0.908213	no	OB-SM	OB-CM	OK	18.2458	22.173	0.281242	1.73184	0.004	0.353662	no	OB-SM	OB-CF	OK	18.2458	20.9133	0.196857
XLOC_001040	NM_153171	chr1:145985796-146024502	Rgs13	OB-SF	OB-SM	NOTEST	0.238221	0.427729	0.844396	0	1	1	no	OB-CF	OB-CM	NOTEST	0.175872	0.255491	0.538746	0	1	1	no	OB-SF	OB-CF	NOTEST	0.238221	0.175872	-0.437777	0	1	1	no	OB-SM	OB-CM	NOTEST	0.427729	0.255491	-0.743427	0	1	1	no	OB-SM	OB-CF	NOTEST	0.427729	0.175872	-1.28217
XLOC_001041	NM_015811	chr1:146091798-146096234	Rgs1	OB-SF	OB-SM	NOTEST	0.0362789	0.102389	1.49686	0	1	1	no	OB-CF	OB-CM	NOTEST	0.279442	0.197294	-0.5022	0	1	1	no	OB-SF	OB-CF	NOTEST	0.0362789	0.279442	2.94534	0	1	1	no	OB-SM	OB-CM	NOTEST	0.102389	0.197294	0.946283	0	1	1	no	OB-SM	OB-CF	NOTEST	0.102389	0.279442	1.44848
XLOC_001042	NM_022881	chr1:146599970-146622551	Rgs18	OB-SF	OB-SM	NOTEST	0.213682	0.143928	-0.570121	0	1	1	no	OB-CF	OB-CM	NOTEST	0.165664	0.20948	0.338551	0	1	1	no	OB-SF	OB-CF	NOTEST	0.213682	0.165664	-0.367206	0	1	1	no	OB-SM	OB-CM	NOTEST	0.143928	0.20948	0.541466	0	1	1	no	OB-SM	OB-CF	NOTEST	0.143928	0.165664	0.202915
XLOC_001043	NM_008869	chr1:151676751-151808414	Pla2g4a	OB-SF	OB-SM	OK	3.8573	3.95228	0.0350952	0.139597	0.81545	0.997903	no	OB-CF	OB-CM	OK	3.75908	3.49599	-0.104682	-0.405182	0.51365	0.997903	no	OB-SF	OB-CF	OK	3.8573	3.75908	-0.0372093	-0.146453	0.80525	0.997903	no	OB-SM	OB-CM	OK	3.95228	3.49599	-0.176986	-0.692069	0.25545	0.947097	no	OB-SM	OB-CF	OK	3.95228	3.75908	-0.0723045
XLOC_001044	NR_015466	chr1:151923790-151946896	7530420F21Rik	OB-SF	OB-SM	NOTEST	0.0977101	0.0838441	-0.220799	0	1	1	no	OB-CF	OB-CM	NOTEST	0.092029	0.0495276	-0.893857	0	1	1	no	OB-SF	OB-CF	NOTEST	0.0977101	0.092029	-0.0864188	0	1	1	no	OB-SM	OB-CM	NOTEST	0.0838441	0.0495276	-0.759477	0	1	1	no	OB-SM	OB-CF	NOTEST	0.0838441	0.092029	0.134381
XLOC_001045	NR_040603	chr1:152166546-152193901	2310030A07Rik	OB-SF	OB-SM	NOTEST	0	0	0	0	1	1	no	OB-CF	OB-CM	NOTEST	0	0	0	0	1	1	no	OB-SF	OB-CF	NOTEST	0	0	0	0	1	1	no	OB-SM	OB-CM	NOTEST	0	0	0	0	1	1	no	OB-SM	OB-CF	NOTEST	0	0	0
XLOC_001046	NM_001077237,NM_145511	chr1:152208440-152313295	BC003331	OB-SF	OB-SM	OK	26.4653	25.0686	-0.0782197	-0.247703	0.6783	0.997903	no	OB-CF	OB-CM	OK	27.6115	26.952	-0.0348792	-0.111248	0.8546	0.997903	no	OB-SF	OB-CF	OK	26.4653	27.6115	0.0611674	0.193916	0.74575	0.997903	no	OB-SM	OB-CM	OK	25.0686	26.952	0.104508	0.33296	0.5851	0.997903	no	OB-SM	OB-CF	OK	25.0686	27.6115	0.139387
XLOC_001047	NM_001110146,NM_021400	chr1:152208440-152313295	Prg4	OB-SF	OB-SM	OK	0.727981	0.716958	-0.0220123	-0.00861126	0.987	0.997903	no	OB-CF	OB-CM	OK	0.910439	1.13973	0.324053	0.142575	0.81525	0.997903	no	OB-SF	OB-CF	OK	0.727981	0.910439	0.322661	0.131681	0.82475	0.997903	no	OB-SM	OB-CM	OK	0.716958	1.13973	0.668726	0.280195	0.639	0.997903	no	OB-SM	OB-CF	OK	0.716958	0.910439	0.344673
XLOC_001048	NM_001024720	chr1:152409631-152840565	Hmcn1	OB-SF	OB-SM	OK	1.06889	1.0278	-0.0565554	-0.255589	0.6602	0.997903	no	OB-CF	OB-CM	OK	1.05394	0.926525	-0.185887	-0.827763	0.1489	0.89372	no	OB-SF	OB-CF	OK	1.06889	1.05394	-0.0203228	-0.0918936	0.87415	0.997903	no	OB-SM	OB-CM	OK	1.0278	0.926525	-0.149654	-0.66607	0.252	0.94655	no	OB-SM	OB-CF	OK	1.0278	1.05394	0.0362326
XLOC_001049	NM_025819	chr1:153214828-153275565	Swt1	OB-SF	OB-SM	OK	7.11072	6.27152	-0.181181	-0.884593	0.13735	0.881369	no	OB-CF	OB-CM	OK	7.64345	7.14974	-0.0963324	-0.484289	0.4157	0.9874	no	OB-SF	OB-CF	OK	7.11072	7.64345	0.104229	0.523766	0.37895	0.979838	no	OB-SM	OB-CM	OK	6.27152	7.14974	0.189077	0.923512	0.1228	0.867547	no	OB-SM	OB-CF	OK	6.27152	7.64345	0.28541
XLOC_001050	NM_011277	chr1:153316535-153347953	Rnf2	OB-SF	OB-SM	OK	25.5297	23.1042	-0.144025	-0.873621	0.14555	0.889817	no	OB-CF	OB-CM	OK	26.4572	25.6064	-0.0471544	-0.282341	0.64295	0.997903	no	OB-SF	OB-CF	OK	25.5297	26.4572	0.0514827	0.308226	0.61035	0.997903	no	OB-SM	OB-CM	OK	23.1042	25.6064	0.148354	0.899965	0.14125	0.883965	no	OB-SM	OB-CF	OK	23.1042	26.4572	0.195508
XLOC_001051	NM_197990	chr1:153731653-153937450	1700025G04Rik	OB-SF	OB-SM	OK	9.71934	10.0131	0.0429521	0.255488	0.65625	0.997903	no	OB-CF	OB-CM	OK	10.3084	9.11727	-0.17715	-1.05104	0.0722	0.789981	no	OB-SF	OB-CF	OK	9.71934	10.3084	0.0848937	0.505745	0.38655	0.981079	no	OB-SM	OB-CM	OK	10.0131	9.11727	-0.135209	-0.800967	0.1686	0.903574	no	OB-SM	OB-CF	OK	10.0131	10.3084	0.0419415
XLOC_001052	NM_025677	chr1:154217865-154233812	Tsen15	OB-SF	OB-SM	OK	14.2186	12.4292	-0.194041	-0.912422	0.1753	0.905241	no	OB-CF	OB-CM	OK	12.5758	12.7184	0.0162597	0.0752522	0.9153	0.997903	no	OB-SF	OB-CF	OK	14.2186	12.5758	-0.177122	-0.835973	0.2146	0.930801	no	OB-SM	OB-CM	OK	12.4292	12.7184	0.0331791	0.153009	0.8159	0.997903	no	OB-SM	OB-CF	OK	12.4292	12.5758	0.0169194
XLOC_001053	NM_016846	chr1:154364659-154472241	Rgl1	OB-SF	OB-SM	OK	26.7328	29.5484	0.144468	0.891538	0.13675	0.880013	no	OB-CF	OB-CM	OK	28.6479	27.9487	-0.035645	-0.220437	0.7141	0.997903	no	OB-SF	OB-CF	OK	26.7328	28.6479	0.0998176	0.615823	0.3054	0.963925	no	OB-SM	OB-CM	OK	29.5484	27.9487	-0.0802957	-0.496704	0.405	0.985483	no	OB-SM	OB-CF	OK	29.5484	28.6479	-0.0446507
XLOC_001054	NM_001005507,NM_001160256,NM_001160257	chr1:154684124-154749776	Smg7	OB-SF	OB-SM	OK	16.9231	16.3451	-0.0501313	-0.292066	0.6115	0.997903	no	OB-CF	OB-CM	OK	18.3856	16.1835	-0.184051	-1.0744	0.0596	0.759898	no	OB-SF	OB-CF	OK	16.9231	18.3856	0.119587	0.701684	0.2156	0.931383	no	OB-SM	OB-CM	OK	16.3451	16.1835	-0.0143334	-0.0830842	0.8863	0.997903	no	OB-SM	OB-CF	OK	16.3451	18.3856	0.169718
XLOC_001055	NM_008485	chr1:154969885-155033577	Lamc2	OB-SF	OB-SM	OK	1.59028	1.54061	-0.0457843	-0.15921	0.78455	0.997903	no	OB-CF	OB-CM	OK	1.53111	1.41761	-0.111112	-0.377465	0.527	0.997903	no	OB-SF	OB-CF	OK	1.59028	1.53111	-0.0547075	-0.190427	0.7483	0.997903	no	OB-SM	OB-CM	OK	1.54061	1.41761	-0.120035	-0.407395	0.4887	0.995448	no	OB-SM	OB-CF	OK	1.54061	1.53111	-0.00892327
XLOC_001056	NM_010683	chr1:155066051-155179916	Lamc1	OB-SF	OB-SM	OK	6.97609	7.54654	0.113396	0.668316	0.2496	0.945835	no	OB-CF	OB-CM	OK	7.34908	6.95656	-0.0791891	-0.464931	0.42095	0.988225	no	OB-SF	OB-CF	OK	6.97609	7.34908	0.0751445	0.441579	0.45215	0.990939	no	OB-SM	OB-CM	OK	7.54654	6.95656	-0.11744	-0.691532	0.23355	0.940052	no	OB-SM	OB-CF	OK	7.54654	7.34908	-0.0382511
XLOC_001057	NR_033736	chr1:155251315-155261363	E330020D12Rik	OB-SF	OB-SM	NOTEST	0.0554589	0.0768184	0.470033	0	1	1	no	OB-CF	OB-CM	NOTEST	0.0322016	0.0511966	0.668915	0	1	1	no	OB-SF	OB-CF	NOTEST	0.0554589	0.0322016	-0.784285	0	1	1	no	OB-SM	OB-CM	NOTEST	0.0768184	0.0511966	-0.585404	0	1	1	no	OB-SM	OB-CF	NOTEST	0.0768184	0.0322016	-1.25432
XLOC_001058	NM_007842	chr1:155302887-155334790	Dhx9	OB-SF	OB-SM	OK	27.8754	27.8199	-0.0028724	-0.0178801	0.9757	0.997903	no	OB-CF	OB-CM	OK	28.2364	26.5082	-0.091119	-0.566853	0.33845	0.96985	no	OB-SF	OB-CF	OK	27.8754	28.2364	0.0185663	0.115532	0.8487	0.997903	no	OB-SM	OB-CM	OK	27.8199	26.5082	-0.0696804	-0.433631	0.46535	0.992741	no	OB-SM	OB-CF	OK	27.8199	28.2364	0.0214387
XLOC_001059	NM_028749	chr1:155350145-155396844	Npl	OB-SF	OB-SM	OK	4.24186	4.48541	0.0805434	0.268177	0.68045	0.997903	no	OB-CF	OB-CM	OK	5.31187	4.84072	-0.133998	-0.47221	0.4731	0.993339	no	OB-SF	OB-CF	OK	4.24186	5.31187	0.324523	1.11121	0.0883	0.819095	no	OB-SM	OB-CM	OK	4.48541	4.84072	0.109982	0.376269	0.5656	0.997903	no	OB-SM	OB-CF	OK	4.48541	5.31187	0.243979
XLOC_001060	NR_046171	chr1:155568369-155584959	C230024C17Rik	OB-SF	OB-SM	NOTEST	0.0288726	0.0129353	-1.15839	0	1	1	no	OB-CF	OB-CM	NOTEST	0.0301407	0.0126056	-1.25764	0	1	1	no	OB-SF	OB-CF	NOTEST	0.0288726	0.0301407	0.0620101	0	1	1	no	OB-SM	OB-CM	NOTEST	0.0129353	0.0126056	-0.037246	0	1	1	no	OB-SM	OB-CF	NOTEST	0.0129353	0.0301407	1.2204
XLOC_001061	NM_001243223	chr1:155626516-155691271	Rgsl1	OB-SF	OB-SM	NOTEST	0.476132	0.623197	0.388328	0	1	1	no	OB-CF	OB-CM	NOTEST	0.430052	0.565551	0.395147	0	1	1	no	OB-SF	OB-CF	NOTEST	0.476132	0.430052	-0.14685	0	1	1	no	OB-SM	OB-CM	NOTEST	0.623197	0.565551	-0.140032	0	1	1	no	OB-SM	OB-CF	NOTEST	0.623197	0.430052	-0.535179
XLOC_001062	NM_178243	chr1:155696671-155698325	5830403L16Rik	OB-SF	OB-SM	OK	0.861333	0.78622	-0.131637	-0.196769	0.75575	0.997903	no	OB-CF	OB-CM	OK	0.941097	0.834717	-0.173055	-0.267331	0.6852	0.997903	no	OB-SF	OB-CF	OK	0.861333	0.941097	0.127772	0.210877	0.757	0.997903	no	OB-SM	OB-CM	OK	0.78622	0.834717	0.0863542	0.122187	0.85365	0.997903	no	OB-SM	OB-CF	OK	0.78622	0.941097	0.259409
XLOC_001063	NR_040629	chr1:156088650-156104036	4930452N14Rik	OB-SF	OB-SM	NOTEST	0	0	0	0	1	1	no	OB-CF	OB-CM	NOTEST	0	0	0	0	1	1	no	OB-SF	OB-CF	NOTEST	0	0	0	0	1	1	no	OB-SM	OB-CM	NOTEST	0	0	0	0	1	1	no	OB-SM	OB-CF	NOTEST	0	0	0
XLOC_001064	NM_009782	chr1:156239648-156573050	Cacna1e	OB-SF	OB-SM	OK	21.1018	22.3907	0.085535	0.548779	0.34155	0.970146	no	OB-CF	OB-CM	OK	22.6332	20.2285	-0.16205	-1.03967	0.07195	0.789497	no	OB-SF	OB-CF	OK	21.1018	22.6332	0.101077	0.648848	0.26005	0.949774	no	OB-SM	OB-CM	OK	22.3907	20.2285	-0.146508	-0.939443	0.10505	0.843638	no	OB-SM	OB-CF	OK	22.3907	22.6332	0.0155422
XLOC_001065	NM_010500	chr1:156943496-156946766	Ier5	OB-SF	OB-SM	OK	23.1811	23.1911	0.000620713	0.00368046	0.99545	0.998097	no	OB-CF	OB-CM	OK	21.7845	22.8965	0.0718268	0.432612	0.4681	0.992968	no	OB-SF	OB-CF	OK	23.1811	21.7845	-0.0896487	-0.535109	0.37255	0.978995	no	OB-SM	OB-CM	OK	23.1911	22.8965	-0.0184426	-0.11033	0.85165	0.997903	no	OB-SM	OB-CF	OK	23.1911	21.7845	-0.0902694
XLOC_001066	NM_008209	chr1:156975007-156993910	Mr1	OB-SF	OB-SM	OK	3.34604	3.4611	0.0487774	0.176392	0.7724	0.997903	no	OB-CF	OB-CM	OK	3.36552	3.54741	0.0759372	0.276697	0.64915	0.997903	no	OB-SF	OB-CF	OK	3.34604	3.36552	0.00837422	0.0300952	0.97205	0.997903	no	OB-SM	OB-CM	OK	3.4611	3.54741	0.035534	0.13031	0.82825	0.997903	no	OB-SM	OB-CF	OK	3.4611	3.36552	-0.0404032
XLOC_001067	NM_011273	chr1:157122786-157264574	Xpr1	OB-SF	OB-SM	OK	22.0348	22.2087	0.0113415	0.0714643	0.9031	0.997903	no	OB-CF	OB-CM	OK	23.8148	20.765	-0.197705	-1.24497	0.03375	0.670181	no	OB-SF	OB-CF	OK	22.0348	23.8148	0.112078	0.707526	0.225	0.936175	no	OB-SM	OB-CM	OK	22.2087	20.765	-0.096969	-0.609499	0.2985	0.963591	no	OB-SM	OB-CF	OK	22.2087	23.8148	0.100736
XLOC_001068	NM_010712	chr1:157548823-157589157	Lhx4	OB-SF	OB-SM	NOTEST	0	0	0	0	1	1	no	OB-CF	OB-CM	NOTEST	0	0	0	0	1	1	no	OB-SF	OB-CF	NOTEST	0	0	0	0	1	1	no	OB-SM	OB-CM	NOTEST	0	0	0	0	1	1	no	OB-SM	OB-CF	NOTEST	0	0	0
XLOC_001069	NM_001024945,NM_023268	chr1:157625284-157660029	Qsox1	OB-SF	OB-SM	OK	10.8377	10.8275	-0.00135645	-0.00666287	0.9911	0.997925	no	OB-CF	OB-CM	OK	9.53618	10.3469	0.117722	0.527752	0.3616	0.976012	no	OB-SF	OB-CF	OK	10.8377	9.53618	-0.184571	-0.892603	0.1204	0.86509	no	OB-SM	OB-CM	OK	10.8275	10.3469	-0.0654927	-0.297553	0.6021	0.997903	no	OB-SM	OB-CF	OK	10.8275	9.53618	-0.183215
XLOC_001070	NM_001039184	chr1:157692093-157820385	Cep350	OB-SF	OB-SM	OK	9.6282	9.95791	0.0485762	0.297122	0.6046	0.997903	no	OB-CF	OB-CM	OK	10.5408	9.36447	-0.170721	-1.04508	0.0732	0.792897	no	OB-SF	OB-CF	OK	9.6282	10.5408	0.130652	0.8009	0.16785	0.903574	no	OB-SM	OB-CM	OK	9.95791	9.36447	-0.0886454	-0.541466	0.35035	0.973007	no	OB-SM	OB-CF	OK	9.95791	10.5408	0.0820755
XLOC_001071	NM_001160018,NM_001160019,NM_144791	chr1:157851728-157915989	Tor1aip1	OB-SF	OB-SM	OK	5.52781	5.68425	0.0402625	0.107961	0.8564	0.997903	no	OB-CF	OB-CM	OK	6.04766	4.87771	-0.310172	-0.81965	0.1705	0.903574	no	OB-SF	OB-CF	OK	5.52781	6.04766	0.129669	0.340958	0.57125	0.997903	no	OB-SM	OB-CM	OK	5.68425	4.87771	-0.220765	-0.59504	0.3223	0.966558	no	OB-SM	OB-CF	OK	5.68425	6.04766	0.0894061
XLOC_001072	NM_177838	chr1:157923095-158135156	Fam163a	OB-SF	OB-SM	OK	7.33268	8.21579	0.164058	0.845817	0.1477	0.892275	no	OB-CF	OB-CM	OK	7.02514	7.66621	0.125986	0.639896	0.27775	0.957059	no	OB-SF	OB-CF	OK	7.33268	7.02514	-0.061813	-0.312193	0.59215	0.997903	no	OB-SM	OB-CM	OK	8.21579	7.66621	-0.0998849	-0.517992	0.3818	0.979838	no	OB-SM	OB-CF	OK	8.21579	7.02514	-0.225871
XLOC_001073	NM_001134741	chr1:158185425-158233479	Tdrd5	OB-SF	OB-SM	NOTEST	0.0991358	0.147547	0.5737	0	1	1	no	OB-CF	OB-CM	NOTEST	0.0987921	0.055719	-0.826225	0	1	1	no	OB-SF	OB-CF	NOTEST	0.0991358	0.0987921	-0.00501161	0	1	1	no	OB-SM	OB-CM	NOTEST	0.147547	0.055719	-1.40494	0	1	1	no	OB-SM	OB-CF	NOTEST	0.147547	0.0987921	-0.578711
XLOC_001074	NM_009230	chr1:158358238-158404459	Soat1	OB-SF	OB-SM	OK	13.8789	13.3214	-0.0591472	-0.363923	0.539	0.997903	no	OB-CF	OB-CM	OK	13.8636	13.3858	-0.050594	-0.306664	0.6011	0.997903	no	OB-SF	OB-CF	OK	13.8789	13.8636	-0.00159526	-0.00970295	0.98695	0.997903	no	OB-SM	OB-CM	OK	13.3214	13.3858	0.00695799	0.0426596	0.938	0.997903	no	OB-SM	OB-CF	OK	13.3214	13.8636	0.057552
XLOC_001075	NM_023141	chr1:158583747-158604470	Tor3a	OB-SF	OB-SM	OK	4.15768	3.82352	-0.12088	-0.505889	0.40645	0.986111	no	OB-CF	OB-CM	OK	3.35546	4.04428	0.269371	1.09502	0.07465	0.796168	no	OB-SF	OB-CF	OK	4.15768	3.35546	-0.309269	-1.26538	0.03865	0.691597	no	OB-SM	OB-CM	OK	3.82352	4.04428	0.0809812	0.336622	0.57845	0.997903	no	OB-SM	OB-CF	OK	3.82352	3.35546	-0.188389
XLOC_001076	NM_145413	chr1:158608701-158649041	Fam20b	OB-SF	OB-SM	OK	35.7965	33.4447	-0.0980433	-0.620561	0.2996	0.963631	no	OB-CF	OB-CM	OK	34.8147	34.7168	-0.00406293	-0.0257281	0.96445	0.997903	no	OB-SF	OB-CF	OK	35.7965	34.8147	-0.0401212	-0.254353	0.6656	0.997903	no	OB-SM	OB-CM	OK	33.4447	34.7168	0.0538592	0.340511	0.5633	0.997903	no	OB-SM	OB-CF	OK	33.4447	34.8147	0.0579221
XLOC_001077	NM_001159965,NM_001159966,NM_001159967,NM_001159968,NM_023884,NR_027640	chr1:158734296-158869757	Ralgps2	OB-SF	OB-SM	OK	30.1982	30.4288	0.0109744	0.0689058	0.90385	0.997903	no	OB-CF	OB-CM	OK	30.8185	30.6739	-0.00678092	-0.0431622	0.9433	0.997903	no	OB-SF	OB-CF	OK	30.1982	30.8185	0.0293333	0.185611	0.7486	0.997903	no	OB-SM	OB-CM	OK	30.4288	30.6739	0.011578	0.0731205	0.90445	0.997903	no	OB-SM	OB-CF	OK	30.4288	30.8185	0.0183589
XLOC_001078	NM_028540	chr1:159029278-159038776	Tex35	OB-SF	OB-SM	NOTEST	0	0	0	0	1	1	no	OB-CF	OB-CM	NOTEST	0	0	0	0	1	1	no	OB-SF	OB-CF	NOTEST	0	0	0	0	1	1	no	OB-SM	OB-CM	NOTEST	0	0	0	0	1	1	no	OB-SM	OB-CF	NOTEST	0	0	0
XLOC_001079	NM_177644	chr1:159065313-159350367	Rasal2	OB-SF	OB-SM	OK	13.6335	14.0411	0.0425022	0.245754	0.66855	0.997903	no	OB-CF	OB-CM	OK	16.0083	14.2237	-0.170522	-0.99971	0.0857	0.814184	no	OB-SF	OB-CF	OK	13.6335	16.0083	0.231663	1.35384	0.02015	0.586397	no	OB-SM	OB-CM	OK	14.0411	14.2237	0.0186396	0.108113	0.8538	0.997903	no	OB-SM	OB-CF	OK	14.0411	16.0083	0.189161
XLOC_001080	NM_207583	chr1:160175399-160286391	Fam5b	OB-SF	OB-SM	OK	37.9337	38.8109	0.0329829	0.210236	0.73115	0.997903	no	OB-CF	OB-CM	OK	37.1379	40.7887	0.135276	0.863745	0.14805	0.892583	no	OB-SF	OB-CF	OK	37.9337	37.1379	-0.0305877	-0.194687	0.74775	0.997903	no	OB-SM	OB-CM	OK	38.8109	40.7887	0.0717054	0.458511	0.43185	0.988225	no	OB-SM	OB-CF	OK	38.8109	37.1379	-0.0635706
XLOC_001081	NM_001085376	chr1:160641861-160887569	Pappa2	OB-SF	OB-SM	NOTEST	0.12715	0.1172	-0.117558	0	1	1	no	OB-CF	OB-CM	NOTEST	0.112397	0.172372	0.616923	0	1	1	no	OB-SF	OB-CF	NOTEST	0.12715	0.112397	-0.177935	0	1	1	no	OB-SM	OB-CM	NOTEST	0.1172	0.172372	0.556546	0	1	1	no	OB-SM	OB-CF	NOTEST	0.1172	0.112397	-0.0603765
XLOC_001082	NR_038030,NR_038031	chr1:161974510-162008717	4930562F07Rik	OB-SF	OB-SM	NOTEST	0	0.131214	inf	0	1	1	no	OB-CF	OB-CM	NOTEST	0	0.13353	inf	0	1	1	no	OB-SF	OB-CF	NOTEST	0	0	0	0	1	1	no	OB-SM	OB-CM	NOTEST	0.131214	0.13353	0.0252481	0	1	1	no	OB-SM	OB-CF	NOTEST	0.131214	0	#NAME?
XLOC_001083	NM_177839	chr1:162015162-162083706	Tnn	OB-SF	OB-SM	NOTEST	0.0703973	0.0731342	0.0550251	0	1	1	no	OB-CF	OB-CM	NOTEST	0.0359467	0.0454478	0.338351	0	1	1	no	OB-SF	OB-CF	NOTEST	0.0703973	0.0359467	-0.969661	0	1	1	no	OB-SM	OB-CM	NOTEST	0.0731342	0.0454478	-0.686335	0	1	1	no	OB-SM	OB-CF	NOTEST	0.0731342	0.0359467	-1.02469
XLOC_001084	NM_009786	chr1:162132497-162143023	Cacybp	OB-SF	OB-SM	OK	51.2633	47.4638	-0.111101	-0.704491	0.25695	0.94777	no	OB-CF	OB-CM	OK	50.1741	52.2231	0.0577451	0.368293	0.55375	0.997903	no	OB-SF	OB-CF	OK	51.2633	50.1741	-0.0309859	-0.19732	0.75505	0.997903	no	OB-SM	OB-CM	OK	47.4638	52.2231	0.13786	0.875513	0.1591	0.900981	no	OB-SM	OB-CF	OK	47.4638	50.1741	0.0801153
XLOC_001085	NM_001038621,NM_013862	chr1:162149304-162723069	Rabgap1l	OB-SF	OB-SM	OK	49.4827	48.7479	-0.0215826	-0.13331	0.8122	0.997903	no	OB-CF	OB-CM	OK	54.5211	51.0917	-0.0937276	-0.578797	0.3291	0.967211	no	OB-SF	OB-CF	OK	49.4827	54.5211	0.139891	0.867439	0.14445	0.888153	no	OB-SM	OB-CM	OK	48.7479	51.0917	0.0677464	0.416746	0.4847	0.994766	no	OB-SM	OB-CF	OK	48.7479	54.5211	0.161474
XLOC_001086	NM_001146330	chr1:162149304-162723069	Gpr52	OB-SF	OB-SM	OK	2.94783	4.18962	0.507166	0.356067	0.54345	0.997903	no	OB-CF	OB-CM	OK	3.7045	3.25615	-0.18611	-0.123163	0.8358	0.997903	no	OB-SF	OB-CF	OK	2.94783	3.7045	0.329625	0.218388	0.71125	0.997903	no	OB-SM	OB-CM	OK	4.18962	3.25615	-0.363651	-0.254981	0.6638	0.997903	no	OB-SM	OB-CF	OK	4.18962	3.7045	-0.177541
XLOC_001087	NM_173424	chr1:162947886-162964390	Zbtb37	OB-SF	OB-SM	OK	7.51035	7.4352	-0.01451	-0.0740946	0.8997	0.997903	no	OB-CF	OB-CM	OK	8.60377	7.78804	-0.143707	-0.752626	0.2018	0.925431	no	OB-SF	OB-CF	OK	7.51035	8.60377	0.196087	1.02136	0.08425	0.813861	no	OB-SM	OB-CM	OK	7.4352	7.78804	0.0668904	0.343371	0.565	0.997903	no	OB-SM	OB-CF	OK	7.4352	8.60377	0.210597
XLOC_001088	NM_172644	chr1:162970743-163000763	Dars2	OB-SF	OB-SM	OK	6.56502	6.74972	0.0400284	0.194038	0.74545	0.997903	no	OB-CF	OB-CM	OK	6.71409	6.96267	0.0524474	0.256653	0.6705	0.997903	no	OB-SF	OB-CF	OK	6.56502	6.71409	0.0323937	0.157026	0.79765	0.997903	no	OB-SM	OB-CM	OK	6.74972	6.96267	0.0448127	0.219296	0.71415	0.997903	no	OB-SM	OB-CF	OK	6.74972	6.71409	-0.00763468
XLOC_001089	NM_001039482	chr1:163018508-163061610	Klhl20	OB-SF	OB-SM	OK	5.58114	6.60227	0.242402	1.1799	0.0453	0.720437	no	OB-CF	OB-CM	OK	5.9864	5.38573	-0.152547	-0.730227	0.2176	0.932274	no	OB-SF	OB-CF	OK	5.58114	5.9864	0.101128	0.486604	0.409	0.986299	no	OB-SM	OB-CM	OK	6.60227	5.38573	-0.293821	-1.42262	0.01625	0.550105	no	OB-SM	OB-CF	OK	6.60227	5.9864	-0.141274
XLOC_001090	NM_001195189	chr1:163072842-163100638	4930469G21Rik	OB-SF	OB-SM	NOTEST	0	0.0517413	inf	0	1	1	no	OB-CF	OB-CM	NOTEST	0	0	0	0	1	1	no	OB-SF	OB-CF	NOTEST	0	0	0	0	1	1	no	OB-SM	OB-CM	NOTEST	0.0517413	0	#NAME?	0	1	1	no	OB-SM	OB-CF	NOTEST	0.0517413	0	#NAME?
XLOC_001091	NM_007453	chr1:163170242-163181297	Prdx6	OB-SF	OB-SM	OK	114.753	100.644	-0.189263	-1.27834	0.0358	0.678643	no	OB-CF	OB-CM	OK	101.217	113.111	0.160287	1.08346	0.0762	0.799439	no	OB-SF	OB-CF	OK	114.753	101.217	-0.181077	-1.22442	0.0445	0.715433	no	OB-SM	OB-CM	OK	100.644	113.111	0.168474	1.13752	0.05955	0.759738	no	OB-SM	OB-CF	OK	100.644	101.217	0.00818633
XLOC_001092	NM_001205243,NM_010177	chr1:163710822-163718626	Fasl	OB-SF	OB-SM	NOTEST	0.05029	0.070152	0.480213	0	1	1	no	OB-CF	OB-CM	NOTEST	0.111009	0.0694771	-0.676064	0	1	1	no	OB-SF	OB-CF	NOTEST	0.05029	0.111009	1.14233	0	1	1	no	OB-SM	OB-CM	NOTEST	0.070152	0.0694771	-0.0139466	0	1	1	no	OB-SM	OB-CF	NOTEST	0.070152	0.111009	0.662117
XLOC_001093	NM_172645	chr1:163746242-163806792	Suco	OB-SF	OB-SM	OK	18.8832	19.9474	0.0790987	0.487111	0.4035	0.984726	no	OB-CF	OB-CM	OK	21.3581	20.0927	-0.088113	-0.54603	0.3523	0.973399	no	OB-SF	OB-CF	OK	18.8832	21.3581	0.177681	1.09768	0.06385	0.772737	no	OB-SM	OB-CM	OK	19.9474	20.0927	0.0104689	0.0646682	0.91165	0.997903	no	OB-SM	OB-CF	OK	19.9474	21.3581	0.0985818
XLOC_001094	NM_001204904,NM_001204905	chr1:163872219-163909767	4930558K02Rik	OB-SF	OB-SM	NOTEST	0.320072	0.145941	-1.13301	0	1	1	no	OB-CF	OB-CM	NOTEST	0	0.431279	inf	0	1	1	no	OB-SF	OB-CF	NOTEST	0.320072	0	#NAME?	0	1	1	no	OB-SM	OB-CM	NOTEST	0.145941	0.431279	1.56323	0	1	1	no	OB-SM	OB-CF	NOTEST	0.145941	0	#NAME?
XLOC_001095	NM_001038619,NM_172646	chr1:163917432-164408165	Dnm3	OB-SF	OB-SM	OK	21.6048	21.7593	0.0102842	0.0591857	0.91695	0.997903	no	OB-CF	OB-CM	OK	24.4661	21.1631	-0.209235	-1.20458	0.03715	0.685119	no	OB-SF	OB-CF	OK	21.6048	24.4661	0.179434	1.01402	0.07795	0.802839	no	OB-SM	OB-CM	OK	21.7593	21.1631	-0.040085	-0.235175	0.6921	0.997903	no	OB-SM	OB-CF	OK	21.7593	24.4661	0.16915
XLOC_001096	NM_144877	chr1:164463802-164478476	Mettl13	OB-SF	OB-SM	OK	4.34393	4.91006	0.176741	0.742398	0.22215	0.935504	no	OB-CF	OB-CM	OK	4.53742	4.87706	0.104141	0.440807	0.4747	0.993339	no	OB-SF	OB-CF	OK	4.34393	4.53742	0.0628717	0.260801	0.6642	0.997903	no	OB-SM	OB-CM	OK	4.91006	4.87706	-0.00972899	-0.0417221	0.95185	0.997903	no	OB-SM	OB-CF	OK	4.91006	4.53742	-0.11387
XLOC_001097	NM_001177581	chr1:164569280-164588350	7420461P10Rik	OB-SF	OB-SM	NOTEST	0	0	0	0	1	1	no	OB-CF	OB-CM	NOTEST	0	0	0	0	1	1	no	OB-SF	OB-CF	NOTEST	0	0	0	0	1	1	no	OB-SM	OB-CM	NOTEST	0	0	0	0	1	1	no	OB-SM	OB-CF	NOTEST	0	0	0
XLOC_001098	NM_001081290	chr1:164601915-164670687	Prrc2c	OB-SF	OB-SM	OK	18.6053	18.5088	-0.00749915	-0.0472044	0.9338	0.997903	no	OB-CF	OB-CM	OK	20.1173	16.4823	-0.287515	-1.80927	0.0021	0.265619	no	OB-SF	OB-CF	OK	18.6053	20.1173	0.112721	0.709768	0.22285	0.935906	no	OB-SM	OB-CM	OK	18.5088	16.4823	-0.167294	-1.05241	0.0672	0.78115	no	OB-SM	OB-CF	OK	18.5088	20.1173	0.12022
XLOC_001099	NM_144878	chr1:164724013-164742680	Fmo4	OB-SF	OB-SM	NOTEST	0.0569895	0.124186	1.12374	0	1	1	no	OB-CF	OB-CM	NOTEST	0.0983864	0.137057	0.478246	0	1	1	no	OB-SF	OB-CF	NOTEST	0.0569895	0.0983864	0.787762	0	1	1	no	OB-SM	OB-CM	NOTEST	0.124186	0.137057	0.14227	0	1	1	no	OB-SM	OB-CF	NOTEST	0.124186	0.0983864	-0.335977
XLOC_001100	NM_010231	chr1:164759691-164796679	Fmo1	OB-SF	OB-SM	OK	10.0289	9.08905	-0.141967	-0.687841	0.25985	0.949601	no	OB-CF	OB-CM	OK	10.6405	10.4818	-0.0216731	-0.108066	0.86185	0.997903	no	OB-SF	OB-CF	OK	10.0289	10.6405	0.085393	0.423404	0.49095	0.995448	no	OB-SM	OB-CM	OK	9.08905	10.4818	0.205687	1.00192	0.10145	0.839227	no	OB-SM	OB-CF	OK	9.08905	10.6405	0.22736
XLOC_001101	NM_018881	chr1:164805177-164828843	Fmo2	OB-SF	OB-SM	OK	1.24419	1.41389	0.184467	0.508943	0.40205	0.984557	no	OB-CF	OB-CM	OK	1.76671	1.52311	-0.214039	-0.647458	0.2905	0.961432	no	OB-SF	OB-CF	OK	1.24419	1.76671	0.505855	1.44572	0.019	0.576089	no	OB-SM	OB-CM	OK	1.41389	1.52311	0.107349	0.312204	0.60905	0.997903	no	OB-SM	OB-CF	OK	1.41389	1.76671	0.321388
XLOC_001102	NM_001178038	chr1:164846681-164867356	Fmo6	OB-SF	OB-SM	NOTEST	0.0288127	0	#NAME?	0	1	1	no	OB-CF	OB-CM	NOTEST	0.0251507	0.0234059	-0.103725	0	1	1	no	OB-SF	OB-CF	NOTEST	0.0288127	0.0251507	-0.196109	0	1	1	no	OB-SM	OB-CM	NOTEST	0	0.0234059	inf	0	1	1	no	OB-SM	OB-CF	NOTEST	0	0.0251507	inf
XLOC_001103	NM_008030	chr1:164883930-164914622	Fmo3	OB-SF	OB-SM	NOTEST	0	0	0	0	1	1	no	OB-CF	OB-CM	NOTEST	0	0.0718445	inf	0	1	1	no	OB-SF	OB-CF	NOTEST	0	0	0	0	1	1	no	OB-SM	OB-CM	NOTEST	0	0.0718445	inf	0	1	1	no	OB-SM	OB-CF	NOTEST	0	0	0
XLOC_001104	NM_030071	chr1:164954432-165015801	Mroh9	OB-SF	OB-SM	NOTEST	0	0	0	0	1	1	no	OB-CF	OB-CM	NOTEST	0	0.0166084	inf	0	1	1	no	OB-SF	OB-CF	NOTEST	0	0	0	0	1	1	no	OB-SM	OB-CM	NOTEST	0	0.0166084	inf	0	1	1	no	OB-SM	OB-CF	NOTEST	0	0	0
XLOC_001105	NM_001025570,NM_011127,NM_175686	chr1:165175249-165243781	Prrx1	OB-SF	OB-SM	OK	2.47565	2.02394	-0.290642	-1.04888	0.0678	0.782271	no	OB-CF	OB-CM	OK	1.81236	2.0045	0.145373	0.491946	0.383	0.979838	no	OB-SF	OB-CF	OK	2.47565	1.81236	-0.449935	-1.5775	0.00635	0.417889	no	OB-SM	OB-CM	OK	2.02394	2.0045	-0.0139204	-0.0483901	0.9321	0.997903	no	OB-SM	OB-CF	OK	2.02394	1.81236	-0.159293
XLOC_001106	NM_178883	chr1:165315039-165333772	Gorab	OB-SF	OB-SM	OK	8.22667	8.56508	0.0581591	0.277721	0.64315	0.997903	no	OB-CF	OB-CM	OK	7.85697	7.93281	0.013859	0.0659528	0.9165	0.997903	no	OB-SF	OB-CF	OK	8.22667	7.85697	-0.0663349	-0.315019	0.60185	0.997903	no	OB-SM	OB-CM	OK	8.56508	7.93281	-0.110635	-0.529418	0.38835	0.981389	no	OB-SM	OB-CF	OK	8.56508	7.85697	-0.124494
XLOC_001107	NM_001143956	chr1:165633123-165655363	Mettl11b	OB-SF	OB-SM	NOTEST	0.343618	0.18164	-0.919725	0	1	1	no	OB-CF	OB-CM	NOTEST	0.363436	0.148817	-1.28817	0	1	1	no	OB-SF	OB-CF	NOTEST	0.343618	0.363436	0.0808963	0	1	1	no	OB-SM	OB-CM	NOTEST	0.18164	0.148817	-0.287544	0	1	1	no	OB-SM	OB-CF	NOTEST	0.18164	0.363436	1.00062
XLOC_001108	NM_201364	chr1:165860194-165924912	BC055324	OB-SF	OB-SM	OK	0.700038	0.953503	0.445804	0.551495	0.33175	0.968469	no	OB-CF	OB-CM	OK	1.03821	0.76296	-0.444419	-0.619446	0.2801	0.95785	no	OB-SF	OB-CF	OK	0.700038	1.03821	0.568593	0.706978	0.219	0.93375	no	OB-SM	OB-CM	OK	0.953503	0.76296	-0.321629	-0.445449	0.43805	0.988642	no	OB-SM	OB-CF	OK	0.953503	1.03821	0.122789
XLOC_001109	NR_037987	chr1:166045394-166150405	Gm16548	OB-SF	OB-SM	NOTEST	0.460657	0.191334	-1.2676	0	1	1	no	OB-CF	OB-CM	NOTEST	0.307552	0.42823	0.477558	0	1	1	no	OB-SF	OB-CF	NOTEST	0.460657	0.307552	-0.582863	0	1	1	no	OB-SM	OB-CM	NOTEST	0.191334	0.42823	1.16229	0	1	1	no	OB-SM	OB-CF	NOTEST	0.191334	0.307552	0.684734
XLOC_001110	NM_001160208,NM_001160209,NM_025505	chr1:166219930-166237615	Blzf1	OB-SF	OB-SM	OK	12.613	11.4869	-0.13492	-0.750119	0.1945	0.920288	no	OB-CF	OB-CM	OK	12.7761	11.6872	-0.128523	-0.719661	0.21045	0.928016	no	OB-SF	OB-CF	OK	12.613	12.7761	0.0185331	0.104067	0.8528	0.997903	no	OB-SM	OB-CM	OK	11.4869	11.6872	0.0249307	0.138228	0.81295	0.997903	no	OB-SM	OB-CF	OK	11.4869	12.7761	0.153453
XLOC_001111	NM_009721	chr1:166237805-166388486	Atp1b1	OB-SF	OB-SM	OK	665.266	674.986	0.0209251	0.133109	0.81735	0.997903	no	OB-CF	OB-CM	OK	690.982	657.607	-0.0714223	-0.453998	0.42885	0.988225	no	OB-SF	OB-CF	OK	665.266	690.982	0.0547167	0.347901	0.5458	0.997903	no	OB-SM	OB-CM	OK	674.986	657.607	-0.0376308	-0.239313	0.6746	0.997903	no	OB-SM	OB-CF	OK	674.986	690.982	0.0337915
XLOC_001112	NM_008510	chr1:166861778-166865641	Xcl1	OB-SF	OB-SM	NOTEST	0.124436	0.124385	-0.0005821	0	1	1	no	OB-CF	OB-CM	NOTEST	0	0.131362	inf	0	1	1	no	OB-SF	OB-CF	NOTEST	0.124436	0	#NAME?	0	1	1	no	OB-SM	OB-CM	NOTEST	0.124385	0.131362	0.0787265	0	1	1	no	OB-SM	OB-CF	NOTEST	0.124385	0	#NAME?
XLOC_001113	NR_040480	chr1:166996747-167022061	4930568G15Rik	OB-SF	OB-SM	NOTEST	0.102492	0.0490257	-1.0639	0	1	1	no	OB-CF	OB-CM	NOTEST	0.13305	0.110884	-0.262921	0	1	1	no	OB-SF	OB-CF	NOTEST	0.102492	0.13305	0.37646	0	1	1	no	OB-SM	OB-CM	NOTEST	0.0490257	0.110884	1.17744	0	1	1	no	OB-SM	OB-CF	NOTEST	0.0490257	0.13305	1.44036
XLOC_001114	NM_032005	chr1:167067983-167090904	Tbx19	OB-SF	OB-SM	NOTEST	0	0	0	0	1	1	no	OB-CF	OB-CM	NOTEST	0	0	0	0	1	1	no	OB-SF	OB-CF	NOTEST	0	0	0	0	1	1	no	OB-SM	OB-CM	NOTEST	0	0	0	0	1	1	no	OB-SM	OB-CF	NOTEST	0	0	0
XLOC_001115	NM_145512	chr1:167104471-167124564	Sft2d2	OB-SF	OB-SM	OK	9.09473	8.63134	-0.0754454	-0.436135	0.4621	0.992404	no	OB-CF	OB-CM	OK	9.54209	9.58407	0.00633334	0.0371676	0.95125	0.997903	no	OB-SF	OB-CF	OK	9.09473	9.54209	0.0692747	0.404616	0.49025	0.995448	no	OB-SM	OB-CM	OK	8.63134	9.58407	0.151053	0.877284	0.1322	0.874632	no	OB-SM	OB-CF	OK	8.63134	9.54209	0.14472
XLOC_001116	NM_145513	chr1:167142416-167167089	Tiprl	OB-SF	OB-SM	OK	10.8618	10.471	-0.0528679	-0.304105	0.607	0.997903	no	OB-CF	OB-CM	OK	9.89431	10.1815	0.0412816	0.234046	0.6968	0.997903	no	OB-SF	OB-CF	OK	10.8618	9.89431	-0.134592	-0.768294	0.19575	0.921009	no	OB-SM	OB-CM	OK	10.471	10.1815	-0.040442	-0.231022	0.696	0.997903	no	OB-SM	OB-CF	OK	10.471	9.89431	-0.0817236
XLOC_001117	NM_028759	chr1:167259631-167390594	Dcaf6	OB-SF	OB-SM	OK	27.478	27.559	0.00424396	0.0258113	0.96385	0.997903	no	OB-CF	OB-CM	OK	28.2583	26.5196	-0.0916152	-0.556922	0.3505	0.973007	no	OB-SF	OB-CF	OK	27.478	28.2583	0.0403945	0.246174	0.68555	0.997903	no	OB-SM	OB-CM	OK	27.559	26.5196	-0.0554646	-0.336485	0.57295	0.997903	no	OB-SM	OB-CF	OK	27.559	28.2583	0.0361505
XLOC_001118	NM_001001880,NM_001083897	chr1:167522311-167564672	Mpzl1	OB-SF	OB-SM	OK	4.72848	4.15416	-0.186818	-0.673628	0.2439	0.944575	no	OB-CF	OB-CM	OK	3.96727	4.48107	0.175696	0.617876	0.28745	0.960162	no	OB-SF	OB-CF	OK	4.72848	3.96727	-0.253229	-0.904031	0.1181	0.860769	no	OB-SM	OB-CM	OK	4.15416	4.48107	0.109285	0.388063	0.4992	0.997025	no	OB-SM	OB-CF	OK	4.15416	3.96727	-0.0664105
XLOC_001119	NM_001038846,NM_178593	chr1:167579075-167638225	Rcsd1	OB-SF	OB-SM	OK	1.96186	2.2012	0.166068	0.469731	0.4086	0.986299	no	OB-CF	OB-CM	OK	2.59592	2.62635	0.0168129	0.0508963	0.92915	0.997903	no	OB-SF	OB-CF	OK	1.96186	2.59592	0.404022	1.16722	0.04045	0.700462	no	OB-SM	OB-CM	OK	2.2012	2.62635	0.254767	0.753573	0.1751	0.905241	no	OB-SM	OB-CF	OK	2.2012	2.59592	0.237954
XLOC_001120	NM_011137,NM_198932,NM_198933,NM_198934	chr1:167718811-167932765	Pou2f1	OB-SF	OB-SM	OK	4.4381	4.49347	0.017888	0.104258	0.8549	0.997903	no	OB-CF	OB-CM	OK	4.43848	4.26874	-0.0562547	-0.325383	0.5653	0.997903	no	OB-SF	OB-CF	OK	4.4381	4.43848	0.000124151	0.000721684	0.99875	0.99907	no	OB-SM	OB-CM	OK	4.49347	4.26874	-0.0740186	-0.429253	0.45245	0.990939	no	OB-SM	OB-CF	OK	4.49347	4.43848	-0.0177639
XLOC_001121	NM_001033344,NM_001160049	chr1:168028278-168058029	Dusp27	OB-SF	OB-SM	NOTEST	0.197519	0.221597	0.165949	0	1	1	no	OB-CF	OB-CM	NOTEST	0.254914	0.19372	-0.396036	0	1	1	no	OB-SF	OB-CF	NOTEST	0.197519	0.254914	0.368021	0	1	1	no	OB-SM	OB-CM	NOTEST	0.221597	0.19372	-0.193964	0	1	1	no	OB-SM	OB-CF	NOTEST	0.221597	0.254914	0.202072
XLOC_001122	NM_175296	chr1:168131515-168168875	Mael	OB-SF	OB-SM	NOTEST	0	0.0602938	inf	0	1	1	no	OB-CF	OB-CM	NOTEST	0.0310615	0.129404	2.05868	0	1	1	no	OB-SF	OB-CF	NOTEST	0	0.0310615	inf	0	1	1	no	OB-SM	OB-CM	NOTEST	0.0602938	0.129404	1.1018	0	1	1	no	OB-SM	OB-CF	NOTEST	0.0602938	0.0310615	-0.956881
XLOC_001123	NM_001142948,NM_175170	chr1:168309297-168339959	Pogk	OB-SF	OB-SM	OK	19.8134	20.1895	0.0271315	0.132772	0.8125	0.997903	no	OB-CF	OB-CM	OK	19.5724	18.7871	-0.0590816	-0.296553	0.611	0.997903	no	OB-SF	OB-CF	OK	19.8134	19.5724	-0.0176533	-0.0881292	0.8767	0.997903	no	OB-SM	OB-CM	OK	20.1895	18.7871	-0.103866	-0.510941	0.37385	0.979089	no	OB-SM	OB-CF	OK	20.1895	19.5724	-0.0447848
XLOC_001124	NM_001164306	chr1:168413743-168427719	Gm4846	OB-SF	OB-SM	NOTEST	0	0	0	0	1	1	no	OB-CF	OB-CM	NOTEST	0	0	0	0	1	1	no	OB-SF	OB-CF	NOTEST	0	0	0	0	1	1	no	OB-SM	OB-CM	NOTEST	0	0	0	0	1	1	no	OB-SM	OB-CF	NOTEST	0	0	0
XLOC_001125	NM_001164312	chr1:168559101-168577824	Gm4847	OB-SF	OB-SM	NOTEST	0	0	0	0	1	1	no	OB-CF	OB-CM	NOTEST	0	0	0	0	1	1	no	OB-SF	OB-CF	NOTEST	0	0	0	0	1	1	no	OB-SM	OB-CM	NOTEST	0	0	0	0	1	1	no	OB-SM	OB-CF	NOTEST	0	0	0
XLOC_001126	NM_172844	chr1:168592185-168611976	Fmo9	OB-SF	OB-SM	NOTEST	0	0	0	0	1	1	no	OB-CF	OB-CM	NOTEST	0	0	0	0	1	1	no	OB-SF	OB-CF	NOTEST	0	0	0	0	1	1	no	OB-SM	OB-CM	NOTEST	0	0	0	0	1	1	no	OB-SM	OB-CF	NOTEST	0	0	0
XLOC_001127	NR_037988	chr1:168904153-168929861	Gm16701	OB-SF	OB-SM	OK	1.233	2.15171	0.803309	1.26476	0.08995	0.822752	no	OB-CF	OB-CM	OK	1.59252	2.24776	0.497174	0.855198	0.21625	0.932164	no	OB-SF	OB-CF	OK	1.233	1.59252	0.369136	0.528098	0.47005	0.993115	no	OB-SM	OB-CM	OK	2.15171	2.24776	0.0630018	0.125305	0.85775	0.997903	no	OB-SM	OB-CF	OK	2.15171	1.59252	-0.434173
XLOC_001128	NM_030724	chr1:169156216-169215258	Uck2	OB-SF	OB-SM	OK	15.8884	16.5763	0.0611499	0.308948	0.63475	0.997903	no	OB-CF	OB-CM	OK	15.2185	17.1998	0.176563	0.898604	0.17045	0.903574	no	OB-SF	OB-CF	OK	15.8884	15.2185	-0.0621463	-0.312444	0.63015	0.997903	no	OB-SM	OB-CM	OK	16.5763	17.1998	0.0532671	0.272466	0.6762	0.997903	no	OB-SM	OB-CF	OK	16.5763	15.2185	-0.123296
XLOC_001129	NM_025569	chr1:169302514-169323928	Mgst3	OB-SF	OB-SM	OK	219.38	215.366	-0.02664	-0.209869	0.7853	0.997903	no	OB-CF	OB-CM	OK	211.798	243.255	0.199776	1.5879	0.0391	0.693375	no	OB-SF	OB-CF	OK	219.38	211.798	-0.0507428	-0.400711	0.60235	0.997903	no	OB-SM	OB-CM	OK	215.366	243.255	0.175673	1.39292	0.0656	0.776672	no	OB-SM	OB-CF	OK	215.366	211.798	-0.0241028
XLOC_001130	NM_001013382	chr1:169375805-169396911	Lrrc52	OB-SF	OB-SM	NOTEST	0	0	0	0	1	1	no	OB-CF	OB-CM	NOTEST	0	0	0	0	1	1	no	OB-SF	OB-CF	NOTEST	0	0	0	0	1	1	no	OB-SM	OB-CM	NOTEST	0	0	0	0	1	1	no	OB-SM	OB-CF	NOTEST	0	0	0
XLOC_001131	NM_008783,NM_183355	chr1:170049494-170362389	Pbx1	OB-SF	OB-SM	OK	54.2299	55.0789	0.0224118	0.139525	0.81085	0.997903	no	OB-CF	OB-CM	OK	60.1769	50.6371	-0.249014	-1.55644	0.00605	0.411162	no	OB-SF	OB-CF	OK	54.2299	60.1769	0.150122	0.936602	0.10805	0.847559	no	OB-SM	OB-CM	OK	55.0789	50.6371	-0.121304	-0.756561	0.1847	0.911715	no	OB-SM	OB-CF	OK	55.0789	60.1769	0.12771
XLOC_001132	NM_023284	chr1:171428064-171461595	Nuf2	OB-SF	OB-SM	NOTEST	0.285236	0.259666	-0.1355	0	1	1	no	OB-CF	OB-CM	NOTEST	0.477879	0.340105	-0.490666	0	1	1	no	OB-SF	OB-CF	NOTEST	0.285236	0.477879	0.74449	0	1	1	no	OB-SM	OB-CM	NOTEST	0.259666	0.340105	0.389324	0	1	1	no	OB-SM	OB-CF	NOTEST	0.259666	0.477879	0.87999
XLOC_001133	NM_009062	chr1:171671607-171677773	Rgs4	OB-SF	OB-SM	OK	56.4508	46.9247	-0.266648	-1.71736	0.0047	0.377663	no	OB-CF	OB-CM	OK	57.1476	54.1796	-0.0769425	-0.498862	0.40585	0.985904	no	OB-SF	OB-CF	OK	56.4508	57.1476	0.0176969	0.114896	0.851	0.997903	no	OB-SM	OB-CM	OK	46.9247	54.1796	0.207402	1.33399	0.0296	0.648791	no	OB-SM	OB-CF	OK	46.9247	57.1476	0.284345
XLOC_001134	NM_010476	chr1:171879667-171899336	Hsd17b7	OB-SF	OB-SM	OK	5.78099	5.63679	-0.0364439	-0.180111	0.7547	0.997903	no	OB-CF	OB-CM	OK	5.69349	6.28747	0.143168	0.716379	0.22395	0.936175	no	OB-SF	OB-CF	OK	5.78099	5.69349	-0.0220044	-0.108873	0.84975	0.997903	no	OB-SM	OB-CM	OK	5.63679	6.28747	0.157607	0.787715	0.17355	0.903574	no	OB-SM	OB-CF	OK	5.63679	5.69349	0.0144395
XLOC_001135	NM_022563	chr1:171899539-172019075	Ddr2	OB-SF	OB-SM	OK	3.65028	3.07336	-0.24819	-1.18135	0.04185	0.70748	no	OB-CF	OB-CM	OK	3.83618	3.66151	-0.0672351	-0.335595	0.5657	0.997903	no	OB-SF	OB-CF	OK	3.65028	3.83618	0.0716637	0.351221	0.53565	0.997903	no	OB-SM	OB-CM	OK	3.07336	3.66151	0.252619	1.22332	0.0341	0.671714	no	OB-SM	OB-CF	OK	3.07336	3.83618	0.319854
XLOC_001136	NM_133806	chr1:172072133-172105077	Uap1	OB-SF	OB-SM	OK	24.3056	23.2941	-0.0613247	-0.375247	0.54025	0.997903	no	OB-CF	OB-CM	OK	23.3859	27.0594	0.210494	1.30198	0.0324	0.662521	no	OB-SF	OB-CF	OK	24.3056	23.3859	-0.0556538	-0.340836	0.5794	0.997903	no	OB-SM	OB-CM	OK	23.2941	27.0594	0.216165	1.3359	0.0301	0.650258	no	OB-SM	OB-CF	OK	23.2941	23.3859	0.00567087
XLOC_001137	NM_010633	chr1:172129386-172145524	Uhmk1	OB-SF	OB-SM	OK	28.5604	28.8637	0.0152419	0.0952899	0.87725	0.997903	no	OB-CF	OB-CM	OK	29.7006	27.3541	-0.118735	-0.741142	0.23225	0.939487	no	OB-SF	OB-CF	OK	28.5604	29.7006	0.0564771	0.354136	0.5676	0.997903	no	OB-SM	OB-CM	OK	28.8637	27.3541	-0.0774995	-0.48233	0.438	0.988634	no	OB-SM	OB-CF	OK	28.8637	29.7006	0.0412352
XLOC_001138	NM_001198955	chr1:172228323-172236463	Gm7694	OB-SF	OB-SM	NOTEST	0.329716	0.488804	0.568034	0	1	1	no	OB-CF	OB-CM	NOTEST	0.337775	0.37524	0.151751	0	1	1	no	OB-SF	OB-CF	NOTEST	0.329716	0.337775	0.0348414	0	1	1	no	OB-SM	OB-CM	NOTEST	0.488804	0.37524	-0.381442	0	1	1	no	OB-SM	OB-CF	NOTEST	0.488804	0.337775	-0.533193
XLOC_001139	NM_001109985,NM_027528	chr1:172247626-172519980	Nos1ap	OB-SF	OB-SM	OK	4.25503	4.32888	0.0248216	0.0850094	0.87775	0.997903	no	OB-CF	OB-CM	OK	4.77908	4.20114	-0.185951	-0.668693	0.24015	0.942979	no	OB-SF	OB-CF	OK	4.25503	4.77908	0.167561	0.579457	0.29735	0.963591	no	OB-SM	OB-CM	OK	4.32888	4.20114	-0.0432114	-0.153772	0.7893	0.997903	no	OB-SM	OB-CF	OK	4.32888	4.77908	0.142739
XLOC_001140	NM_001081304	chr1:172634587-172797902	Atf6	OB-SF	OB-SM	OK	11.396	11.3393	-0.00719581	-0.0423229	0.94065	0.997903	no	OB-CF	OB-CM	OK	12.5143	11.4343	-0.130211	-0.770902	0.1896	0.915463	no	OB-SF	OB-CF	OK	11.396	12.5143	0.135039	0.799127	0.17425	0.904808	no	OB-SM	OB-CM	OK	11.3393	11.4343	0.012024	0.070752	0.903	0.997903	no	OB-SM	OB-CF	OK	11.3393	12.5143	0.142235
XLOC_001141	NM_023173	chr1:172804318-172815671	Dusp12	OB-SF	OB-SM	OK	12.3701	9.90657	-0.320404	-1.48458	0.02425	0.615566	no	OB-CF	OB-CM	OK	10.9226	11.612	0.0883017	0.413369	0.5245	0.997903	no	OB-SF	OB-CF	OK	12.3701	10.9226	-0.179548	-0.848754	0.1881	0.914523	no	OB-SM	OB-CM	OK	9.90657	11.612	0.229157	1.0519	0.10605	0.843741	no	OB-SM	OB-CF	OK	9.90657	10.9226	0.140856
XLOC_001142	NM_001029984	chr1:172837403-172843072	Fcrlb	OB-SF	OB-SM	NOTEST	0.114179	0.148701	0.381118	0	1	1	no	OB-CF	OB-CM	NOTEST	0.0383497	0.0826547	1.10788	0	1	1	no	OB-SF	OB-CF	NOTEST	0.114179	0.0383497	-1.57401	0	1	1	no	OB-SM	OB-CM	NOTEST	0.148701	0.0826547	-0.84725	0	1	1	no	OB-SM	OB-CF	NOTEST	0.148701	0.0383497	-1.95513
XLOC_001143	NM_001160215,NM_145141,NR_027666	chr1:172847724-172857714	Fcrla	OB-SF	OB-SM	NOTEST	0.0855758	0.0787481	-0.119958	0	1	1	no	OB-CF	OB-CM	NOTEST	0.0677147	0.0576542	-0.232042	0	1	1	no	OB-SF	OB-CF	NOTEST	0.0855758	0.0677147	-0.337735	0	1	1	no	OB-SM	OB-CM	NOTEST	0.0787481	0.0576542	-0.449819	0	1	1	no	OB-SM	OB-CF	NOTEST	0.0787481	0.0677147	-0.217777
XLOC_001144	NM_001077189,NM_010187	chr1:172890688-172906202	Fcgr2b	OB-SF	OB-SM	OK	4.45041	4.48236	0.0103199	0.0303715	0.95825	0.997903	no	OB-CF	OB-CM	OK	3.82427	4.61374	0.270754	0.761055	0.1712	0.903574	no	OB-SF	OB-CF	OK	4.45041	3.82427	-0.218754	-0.607205	0.2702	0.954429	no	OB-SM	OB-CM	OK	4.48236	4.61374	0.0416798	0.124413	0.82955	0.997903	no	OB-SM	OB-CF	OK	4.48236	3.82427	-0.229074
XLOC_001145	NM_010188	chr1:172981299-172989534	Fcgr3	OB-SF	OB-SM	OK	13.299	11.0004	-0.273763	-1.30277	0.04675	0.72483	no	OB-CF	OB-CM	OK	11.3807	13.141	0.207485	0.994339	0.12875	0.871632	no	OB-SF	OB-CF	OK	13.299	11.3807	-0.224728	-1.07977	0.09905	0.835658	no	OB-SM	OB-CM	OK	11.0004	13.141	0.256521	1.21762	0.0651	0.77599	no	OB-SM	OB-CF	OK	11.0004	11.3807	0.0490356
XLOC_001146	NM_025321	chr1:173059287-173080734	Sdhc	OB-SF	OB-SM	OK	132.796	135.042	0.024205	0.169753	0.79685	0.997903	no	OB-CF	OB-CM	OK	129.886	142.208	0.130758	0.921209	0.1608	0.901541	no	OB-SF	OB-CF	OK	132.796	129.886	-0.0319596	-0.22435	0.73415	0.997903	no	OB-SM	OB-CM	OK	135.042	142.208	0.0745934	0.525018	0.4228	0.988225	no	OB-SM	OB-CF	OK	135.042	129.886	-0.0561646
XLOC_001147	NM_025557	chr1:173103394-173126399	Pcp4l1	OB-SF	OB-SM	OK	303.253	316.979	0.0638634	0.45726	0.4679	0.992855	no	OB-CF	OB-CM	OK	316.486	293.794	-0.107337	-0.76853	0.22905	0.937564	no	OB-SF	OB-CF	OK	303.253	316.486	0.0616196	0.441717	0.4837	0.994558	no	OB-SM	OB-CM	OK	316.979	293.794	-0.109581	-0.78367	0.21905	0.93375	no	OB-SM	OB-CF	OK	316.979	316.486	-0.00224377
XLOC_001148	NM_001037170	chr1:173144100-173152645	Tomm40l	OB-SF	OB-SM	OK	23.3762	22.6874	-0.0431502	-0.249348	0.66515	0.997903	no	OB-CF	OB-CM	OK	22.6333	25.5788	0.176501	1.01883	0.07815	0.803572	no	OB-SF	OB-CF	OK	23.3762	22.6333	-0.0465902	-0.272916	0.63175	0.997903	no	OB-SM	OB-CM	OK	22.6874	25.5788	0.173061	0.985852	0.08525	0.814184	no	OB-SM	OB-CF	OK	22.6874	22.6333	-0.00343991
XLOC_001149	NM_010185	chr1:173159702-173164480	Fcer1g	OB-SF	OB-SM	OK	3.49781	4.7803	0.450651	1.06541	0.1509	0.895418	no	OB-CF	OB-CM	OK	3.32712	5.20517	0.64567	1.53264	0.049	0.731456	no	OB-SF	OB-CF	OK	3.49781	3.32712	-0.0721755	-0.156535	0.84085	0.997903	no	OB-SM	OB-CM	OK	4.7803	5.20517	0.122843	0.323951	0.666	0.997903	no	OB-SM	OB-CF	OK	4.7803	3.32712	-0.522827
XLOC_001150	NM_153064	chr1:173164990-173177243	Ndufs2	OB-SF	OB-SM	OK	191.744	188.885	-0.0216732	-0.152662	0.80605	0.997903	no	OB-CF	OB-CM	OK	179.614	197.433	0.136465	0.961661	0.12625	0.870184	no	OB-SF	OB-CF	OK	191.744	179.614	-0.0942856	-0.664006	0.2919	0.962243	no	OB-SM	OB-CM	OK	188.885	197.433	0.0638527	0.45005	0.472	0.993235	no	OB-SM	OB-CF	OK	188.885	179.614	-0.0726124
XLOC_001151	NM_008911	chr1:173207122-173211317	Ppox	OB-SF	OB-SM	OK	5.81052	6.35904	0.130144	0.527576	0.40675	0.986134	no	OB-CF	OB-CM	OK	6.12737	6.40795	0.0645943	0.264595	0.6724	0.997903	no	OB-SF	OB-CF	OK	5.81052	6.12737	0.0766025	0.308287	0.6267	0.997903	no	OB-SM	OB-CM	OK	6.35904	6.40795	0.0110531	0.045618	0.95065	0.997903	no	OB-SM	OB-CF	OK	6.35904	6.12737	-0.0535412
XLOC_001152	NM_013919	chr1:173212083-173218092	Usp21	OB-SF	OB-SM	OK	9.0891	9.35083	0.0409565	0.195693	0.7528	0.997903	no	OB-CF	OB-CM	OK	9.21834	8.31737	-0.148378	-0.712019	0.2476	0.945046	no	OB-SF	OB-CF	OK	9.0891	9.21834	0.0203686	0.0974513	0.87085	0.997903	no	OB-SM	OB-CM	OK	9.35083	8.31737	-0.168966	-0.809735	0.18855	0.915034	no	OB-SM	OB-CF	OK	9.35083	9.21834	-0.0205879
XLOC_001153	NM_025388	chr1:173218694-173225113	Ufc1	OB-SF	OB-SM	OK	100.238	90.8666	-0.141601	-0.965777	0.1592	0.900981	no	OB-CF	OB-CM	OK	97.1395	102.875	0.0827655	0.568631	0.4079	0.986176	no	OB-SF	OB-CF	OK	100.238	97.1395	-0.0452939	-0.310928	0.6503	0.997903	no	OB-SM	OB-CM	OK	90.8666	102.875	0.179073	1.22235	0.07375	0.794735	no	OB-SM	OB-CF	OK	90.8666	97.1395	0.0963072
XLOC_001154	NM_001242580,NM_012049	chr1:173259275-173275776	Nit1	OB-SF	OB-SM	OK	23.7851	22.9738	-0.0500659	-0.197794	0.7306	0.997903	no	OB-CF	OB-CM	OK	24.2937	24.641	0.0204747	0.0804765	0.88675	0.997903	no	OB-SF	OB-CF	OK	23.7851	24.2937	0.0305279	0.119808	0.8378	0.997903	no	OB-SM	OB-CM	OK	22.9738	24.641	0.101069	0.399904	0.48615	0.994954	no	OB-SM	OB-CF	OK	22.9738	24.2937	0.0805938
XLOC_001155	NM_001033039	chr1:173288579-173290929	Klhdc9	OB-SF	OB-SM	OK	4.66312	4.23092	-0.140324	-0.477327	0.45815	0.991578	no	OB-CF	OB-CM	OK	4.09531	5.05775	0.304524	1.05513	0.09945	0.835897	no	OB-SF	OB-CF	OK	4.66312	4.09531	-0.187322	-0.63896	0.31725	0.965854	no	OB-SM	OB-CM	OK	4.23092	5.05775	0.257526	0.889744	0.1663	0.903574	no	OB-SM	OB-CF	OK	4.23092	4.09531	-0.0469972
XLOC_001156	NM_010584	chr1:173448254-173465425	Itln1	OB-SF	OB-SM	NOTEST	0	0	0	0	1	1	no	OB-CF	OB-CM	NOTEST	0	0	0	0	1	1	no	OB-SF	OB-CF	NOTEST	0	0	0	0	1	1	no	OB-SM	OB-CM	NOTEST	0	0	0	0	1	1	no	OB-SM	OB-CF	NOTEST	0	0	0
XLOC_001157	NM_008534	chr1:173518743-173537491	Ly9	OB-SF	OB-SM	NOTEST	0.28811	0.304664	0.0805982	0	1	1	no	OB-CF	OB-CM	NOTEST	0.132429	0.307587	1.21578	0	1	1	no	OB-SF	OB-CF	NOTEST	0.28811	0.132429	-1.12141	0	1	1	no	OB-SM	OB-CM	NOTEST	0.304664	0.307587	0.0137773	0	1	1	no	OB-SM	OB-CF	NOTEST	0.304664	0.132429	-1.202
XLOC_001158	NM_144539	chr1:173562533-173583168	Slamf7	OB-SF	OB-SM	NOTEST	0.0579256	0.064448	0.153936	0	1	1	no	OB-CF	OB-CM	NOTEST	0.0415123	0.0236086	-0.814229	0	1	1	no	OB-SF	OB-CF	NOTEST	0.0579256	0.0415123	-0.480661	0	1	1	no	OB-SM	OB-CM	NOTEST	0.064448	0.0236086	-1.44883	0	1	1	no	OB-SM	OB-CF	NOTEST	0.064448	0.0415123	-0.634596
XLOC_001159	NM_033509	chr1:173934501-173957399	Vangl2	OB-SF	OB-SM	OK	2.35624	2.32078	-0.0218777	-0.0669607	0.91445	0.997903	no	OB-CF	OB-CM	OK	2.04959	2.01033	-0.027903	-0.0797959	0.9121	0.997903	no	OB-SF	OB-CF	OK	2.35624	2.04959	-0.201152	-0.596526	0.34045	0.96985	no	OB-SM	OB-CM	OK	2.32078	2.01033	-0.207177	-0.610089	0.3272	0.966805	no	OB-SM	OB-CF	OK	2.32078	2.04959	-0.179274
XLOC_001160	NM_010916	chr1:173982422-173987727	Nhlh1	OB-SF	OB-SM	NOTEST	0	0	0	0	1	1	no	OB-CF	OB-CM	NOTEST	0	0	0	0	1	1	no	OB-SF	OB-CF	NOTEST	0	0	0	0	1	1	no	OB-SM	OB-CM	NOTEST	0	0	0	0	1	1	no	OB-SM	OB-CF	NOTEST	0	0	0
XLOC_001161	NM_021607	chr1:173996143-174052463	Ncstn	OB-SF	OB-SM	OK	11.7164	12.3972	0.0814817	0.149558	0.8065	0.997903	no	OB-CF	OB-CM	OK	12.6708	11.2038	-0.17753	-0.331951	0.59065	0.997903	no	OB-SF	OB-CF	OK	11.7164	12.6708	0.112978	0.206724	0.73605	0.997903	no	OB-SM	OB-CM	OK	12.3972	11.2038	-0.146033	-0.273947	0.6528	0.997903	no	OB-SM	OB-CF	OK	12.3972	12.6708	0.0314966
XLOC_001162	NM_011063	chr1:174126859-174136912	Pea15a	OB-SF	OB-SM	OK	138.789	139.914	0.0116486	0.0794369	0.89815	0.997903	no	OB-CF	OB-CM	OK	144.316	128.722	-0.164972	-1.12523	0.064	0.772737	no	OB-SF	OB-CF	OK	138.789	144.316	0.0563377	0.384718	0.52745	0.997903	no	OB-SM	OB-CM	OK	139.914	128.722	-0.120283	-0.819298	0.17725	0.90596	no	OB-SM	OB-CF	OK	139.914	144.316	0.0446891
XLOC_001163	NM_009813	chr1:174140024-174150026	Casq1	OB-SF	OB-SM	NOTEST	0.128367	0.07434	-0.788069	0	1	1	no	OB-CF	OB-CM	NOTEST	0.124275	0.196411	0.660339	0	1	1	no	OB-SF	OB-CF	NOTEST	0.128367	0.124275	-0.0467393	0	1	1	no	OB-SM	OB-CM	NOTEST	0.07434	0.196411	1.40167	0	1	1	no	OB-SM	OB-CF	NOTEST	0.07434	0.124275	0.74133
XLOC_001164	NM_013734	chr1:174153638-174188555	Atp1a4	OB-SF	OB-SM	NOTEST	0.0255128	0	#NAME?	0	1	1	no	OB-CF	OB-CM	NOTEST	0	0.0139656	inf	0	1	1	no	OB-SF	OB-CF	NOTEST	0.0255128	0	#NAME?	0	1	1	no	OB-SM	OB-CM	NOTEST	0	0.0139656	inf	0	1	1	no	OB-SM	OB-CF	NOTEST	0	0	0
XLOC_001165	NM_178405	chr1:174201839-174228195	Atp1a2	OB-SF	OB-SM	OK	223.622	217.456	-0.0403377	-0.266648	0.6489	0.997903	no	OB-CF	OB-CM	OK	221.371	222.375	0.0065301	0.043171	0.9405	0.997903	no	OB-SF	OB-CF	OK	223.622	221.371	-0.0145921	-0.0964393	0.8679	0.997903	no	OB-SM	OB-CM	OK	217.456	222.375	0.0322758	0.213422	0.71655	0.997903	no	OB-SM	OB-CF	OK	217.456	221.371	0.0257457
XLOC_001166	NM_008429	chr1:174251163-174259394	Kcnj9	OB-SF	OB-SM	OK	15.3098	16.1759	0.0793892	0.471131	0.43495	0.988369	no	OB-CF	OB-CM	OK	15.6746	15.1403	-0.0500363	-0.295864	0.62685	0.997903	no	OB-SF	OB-CF	OK	15.3098	15.6746	0.0339701	0.201142	0.7385	0.997903	no	OB-SM	OB-CM	OK	16.1759	15.1403	-0.0954554	-0.565692	0.35205	0.973206	no	OB-SM	OB-CF	OK	16.1759	15.6746	-0.0454191
XLOC_001167	NR_040558	chr1:174451260-174480937	4933439K11Rik	OB-SF	OB-SM	NOTEST	0	0	0	0	1	1	no	OB-CF	OB-CM	NOTEST	0	0.0576324	inf	0	1	1	no	OB-SF	OB-CF	NOTEST	0	0	0	0	1	1	no	OB-SM	OB-CM	NOTEST	0	0.0576324	inf	0	1	1	no	OB-SM	OB-CF	NOTEST	0	0	0
XLOC_001168	NM_029084	chr1:174511507-174520699	Slamf8	OB-SF	OB-SM	NOTEST	0.101753	0.172729	0.763434	0	1	1	no	OB-CF	OB-CM	NOTEST	0.150757	0.160459	0.0899757	0	1	1	no	OB-SF	OB-CF	NOTEST	0.101753	0.150757	0.567152	0	1	1	no	OB-SM	OB-CM	NOTEST	0.172729	0.160459	-0.106307	0	1	1	no	OB-SM	OB-CF	NOTEST	0.172729	0.150757	-0.196282
[truncated: 23,386 more rows]
[truncated: 14 more columns]
