# Supplementary material for: Sex separation induces differences in the olfactory sensory receptor repertoires of male and female mice
Source: Nat Commun. 2018 Dec 4;9:5081. doi: 10.1038/s41467-018-07120-1 (PMC6279840; doi:10.1038/s41467-018-07120-1)
Supplement: Supplementary file 7 — Supplementary Data 5 [file 41467_2018_7120_MOESM7_ESM.xlsx]

## Sheet: Sheet1
MOE (SF v SM)	VNO (SF v SM)	OB (SF v SM)	MOE & VNO OL	MOE & OB OL	VNO & OB OL	MOE, VNO & OB OL
1110001J03Rik	1500015O10Rik	2310057J18Rik	A630073D07Rik	2310057J18Rik	Ddx3y	Ddx3y
1600029D21Rik	2300002M23Rik	3110035E14Rik	Acan	5430401F13Rik	Ddx5	Gm14743
1700007G11Rik	5430402E10Rik	5430401F13Rik	Agt	Ddx3x	Gm14743	Kdm5d
1700017B05Rik	5430419D17Rik	Apold1	Car6	Ddx3y	Kdm5d	Kdm6a
1700026D08Rik	A630073D07Rik	Bpifb9a	Chi3l4	Gm14743	Kdm6a
1700028P14Rik	Acan	Bpifb9b	Clec3a	Kdm5d	S100a9
1810011O10Rik	Acp5	Ddx3x	Col2a1	Kdm6a
2310057J18Rik	Agt	Ddx3y	Crisp1	Obp2b
2310067B10Rik	Aox3l1	Ddx5	Cytl1	Rabggtb
2700089E24Rik	Asprv1	Dusp1	Ddx3y	Rpl35a
2810008D09Rik	B3gnt5	Eif2s3x	F13a1
4932418E24Rik	B4galnt2	Eif2s3y	Gbp4
5430401F13Rik	BC051070	Gm14743	Gm14743
5530601H04Rik	Bglap	Ifit3	Gm5938
A530054K11Rik	Bglap2	Kdm5d	Hapln1
A630073D07Rik	Bpifb1	Kdm6a	Hrnr
Aass	Bpifb3	Lcn11	Igj
Aatk	Calm4	Mal2	Kdm5d
Abca2	Car3	Oasl2	Kdm6a
Abca7	Car6	Obp2b	Loxl4
Abcc10	Ccl25	Rabggtb	Odam
Abcc9	Chi3l4	Rbm26	Pip
Abhd17a	Clec3a	Rnu12	Rptn
Abhd8	Cnga2	Rpl30	Scgb1b27
Abtb1	Col11a2	Rpl35a	Slc4a1
Acaa1a	Col2a1	S100a9	Snord22
Acan	Col9a1	Slc9a1	Spink5
Acsm1	Col9a2	Ttr	Uty
Adra2c	Col9a3	Vmn1r90
Agt	Comp
AI987944	Crisp1
Ak7	Crnn
Aldh1l2	Cyp2g1
Aldh3b2	Cytl1
Amd1	Dcstamp
Anapc13	Ddhd1
Anxa1	Ddx3y
Anxa8	Ddx5
Aox3	Egr1
Apc2	F13a1
Apoc1	Fhl2
Arhgef17	Frzb
Asns	Gbp4
Atf5	Gdf6
Atg9a	Gm14743
Atp13a2	Gm14744
Atp2a3	Gm581
Atp5e	Gm5938
Atp5g3	Gp2
Atp6v0c	Gpnmb
Atp6v1d	Gpx6
Atp8b1	H19
Atpif1	Hapln1
AW112010	Hrnr
B2m	Igj
B3galt2	Kcnj5
B3gnt8	Kdm5c
B4galt2	Kdm5d
BC048546	Kdm6a
Bhlha15	Krt17
Blzf1	Krt76
Bok	Lect1
Bpifb5	Loxl4
Brix1	Mfi2
Bsn	Mmp12
C1qtnf4	Mup5
C3	Ngp
Cabs1	Npr3
Cacna1h	Nr4a1
Calml3	Odam
Calu	Olfr124
Car6	Pappa2
Carns1	Pcdh10
Cbx4	Pip
Ccdc104	Ppbp
Ccdc113	Prtg
Ccdc153	Ptgr1
Ccdc181	Ptprq
Ccdc19	Rorb
Ccdc80	Rpl13a
Ccdc81	Rptn
Ccnh	S100a5
Cd24a	S100a9
Cdo1	Scgb1b27
Cebpa	Scgb1c1
Celf3	Scgb2b20
Cep290	Scgb2b27
Cetn3	Scgb3a1
Cfdp1	Sel1l3
Chi3l4	Serpinb2
Chl1	Slc37a2
Chordc1	Slc4a1
Chpf	Slc7a11
Chpf2	Snord22
Cirbp	Sost
Ckb	Spink5
Clca2	Stoml3
Clec2d	Susd5
Clec3a	Tmprss11a
Cmip	Upk1b
Cnppd1	Uty
Col1a1	Vmn1r89
Col2a1	Vmn2r121
Col6a5	Vmo1
Cox6b1	Wfdc12
Cox6c	Xist
Cp
Crisp1
Crls1
Csrnp1
Ctage5
Ctsk
Ctss
Cul9
Cx3cl1
Cyb561
Cycs
Cyp2j6
Cytl1
Dcaf15
Ddx3x
Ddx3y
Dgki
Dhrs9
Dhx34
Dio1
Dlgap3
Dmrta2
Dnajc21
Dnajc25
Dnm1
Dnttip2
Dohh
Dok1
Dpy30
Dpysl2
Dpysl4
Dusp8
Dynlrb2
E2f2
Eef1g
Egf
Ehf
Eif2ak2
Eno1
Enpp2
Enpp3
Epha7
Epn1
Ercc2
Ermn
Esrra
Exosc5
F13a1
Fads6
Faim2
Fam114a1
Fam171a2
Fam213b
Fam53c
Fbxl16
Fbxl18
Fbxo21
Fcgbp
Fndc5
Foxk1
Foxo1
Foxo3
Foxo6
Fut9
Fxr1
Fxyd2
Fzd2
G6pc3
Gabra4
Galnt5
Galnt7
Galntl6
Gas2l1
Gbp2
Gbp3
Gbp4
Gchfr
Gga1
Ggt7
Gjb1
Gm14446
Gm14743
Gm17384
Gm17495
Gm1821
Gm21949
Gm5801
Gm5938
Gm973
Gne
Gpaa1
Gpr162
Gpx4
Gpx8
Gstm1
Gsto1
Gucy2c
H2afx
Hapln1
Hba-a2
Hbb-bt
Hint2
Hist1h3a
Hist1h3c
Hist1h3e
Hist1h3f
Hist1h3i
Hist2h4
Hnrnpa0
Hook1
Hpgds
Hrnr
Hs3st6
Hs6st1
Hsp90b1
Hspa8
Hspg2
Ibsp
Ifi202b
Ift74
Igbp1
Igj
Igsf8
Iigp1
Ipo13
Irf2bp1
Irf2bpl
Irs2
Itln1
Jag2
Jph3
Jund
Kcnc4
Kcnh3
Kcnh4
Kcnj16
Kdm5d
Kdm6a
Kif26a
Klk1
Krcc1
Krr1
Lama5
Larp1b
Larp7
Lars2
Lcn3
Lcn4
Lgals1
Lmbr1l
Loxl4
Lpcat4
Lrp10
Lrrc14
Ltbp4
Lum
Lypla2
Lyrm4
Lysmd3
Maf1
Magoh
Map1lc3a
Map1s
Map3k19
Mapk4
Mapk8ip2
Mast1
Matn1
Med16
Med25
Mef2b
Megf8
Mesdc1
Mgat5b
Mir682
Mlxip
Mmrn1
Mphosph10
Mr1
Mrpl39
Mrpl47
Mrps15
Mrps21
Mslnl
Mstn
Mvk
Nbn
Ncdn
Nckipsd
Ncln
Ndufa2
Ndufa5
Ndufv2
Nedd9
Nek5
Nemf
Nme5
Nop58
Notch3
Nr2f6
Nrn1l
Nucb2
Nupr1
Oaz1
Obp2b
Odam
Olfr1264
Olfr1295
Olfr1344
Olfr213
Olfr455
Olfr48
Olfr536
Olfr912
Palmd
Pard6b
Pbdc1
Pcif1
Pcmtd1
Pcnp
Pcnxl3
Pde3b
Pde4a
Pde7a
Pdia3
Pdlim4
Pet100
Pex6
Pgls
Pgp
Phex
Phospho1
Pi4k2b
Pigo
Pigr
Pip
Pkd1
Pla2g4a
Plcb4
Plxna3
Pnliprp1
Pnpt1
Pof1b
Pomc
Ppp1r16a
Ppp1r35
Ppp1r36
Ppp1r3c
Ppp3ca
Prdx6b
Prom2
Prrc2a
Prrc2b
Prss33
Psma4
Psmb3
Ptdss2
Ptov1
Ptprf
R3hcc1
Rab40c
Rabac1
Rabggtb
Rala
Rars
Rbbp8
Rbm14
Rcn1
Rerg
Rhbdf2
Riiad1
Rnf44
Rpf1
Rpf2
Rpl21
Rpl35a
Rpl39
Rps17
Rps24
Rps26
Rps3a1
Rps6
Rptn
Rrbp1
Rsph1
Rsph3b
Rsrc2
S100a4
Samd9l
Scamp5
Scap
Scgb1b27
Sec11c
Sec14l5
Sema3d
Sema6c
Sept7
Serinc2
Serpinb11
Sftpd
Sgce
Sh2d4a
Skiv2l
Slc12a9
Slc16a11
Slc16a3
Slc19a1
Slc22a17
Slc22a20
Slc25a10
Slc25a33
Slc39a3
Slc45a4
Slc4a1
Slc7a4
Slit1
Slu7
Smarca5-ps
Smc1a
Smim11
Snapc5
Snora44
Snora78
Snord22
Snrnp27
Snrpb
Snrpd1
Sntn
Soat1
Spa17
Spink5
Spns1
Sptb
Sptbn4
Srcin1
Srebf1
Srebf2
Srp54b
Ssb
St13
Stard3nl
Stk3
Sv2a
Swi5
Synpr
Sys1
Tank
Tbc1d10a
Tex15
Them6
Tmed5
Tmem132a
Tmem200c
Tmem205
Tmem232
Tmem259
Tmem37
Tmem86b
Tmigd1
Tmprss6
Tnk2
Tor2a
Tpt1
Trib3
Trnp1
Tsen34
Ttyh2
Ttyh3
Tuba1b
Ubald2
Ubc
Ube2s
Ubtd1
Ucp2
Uimc1
Unc5b
Uncx
Uqcrb
Utp14a
Uty
Vps51
Vps9d1
Wdr6
Wdr78
Wdr96
Wfdc18
Yes1
Ypel3
Zer1
Zfp386
Zfp51
Zfp758
Zfp759
Zfp933
Zfp943
Zfp945
Znrf1
