# Supplementary material for: Sex separation induces differences in the olfactory sensory receptor repertoires of male and female mice
Source: Nat Commun. 2018 Dec 4;9:5081. doi: 10.1038/s41467-018-07120-1 (PMC6279840; doi:10.1038/s41467-018-07120-1)
Supplement: Supplementary file 8 — Supplementary Data 6 [file 41467_2018_7120_MOESM8_ESM.xlsx]

## Sheet: CF&CM
MOE (CF v CM)	VNO (CF v CM)	OB (CF v CM)	MOE & VNO OL	MOE & OB OL	VNO & OB OL	MOE, VNO & OB OL
2310057J18Rik	Xist	Vmn1r90	Chi3l4	Kdm6a	Xist	Kdm6a
Agt	Krt76	Eif2s3y	Kdm5d	Snora78	Kdm6a
Chi3l4	Chi3l4	Eif2s3x	Kdm6a	Eif2s3x	Eif2s3y
Crisp1	Rptn	Rpl35a	Pip
Fcgbp	Mup5	Kdm6a	Gm581
Gm14743	Gm14744	Ddx3x	B4galnt2
Gm5938	Car6	Snora78	Mup5
Kdm5d	Car3	Zdbf2	Dnase1
Kdm6a	Kdm6a	Xist	Mup4
Pip	Bglap	B2m
Snora78	Vmn2r121	Rpl13a
Scgb1b27	Acp5	Atp1b2
Clca3	Col11a2	C1qtnf4
Gm581	Pip	Rps24
Srp54a	Sel1l3	Snapc5
Srp54a	Upk1b	Ftx
Kdm5c	Pcdh10	Atp6v1g2
Myl6	Gp2	Col1a2
B4galnt2	Vmo1	Ephb1
Mup5	Kdm5d	Pclo
Rps25	Uty	Fam173a
Vstm2a	Ddx3y	Anp32b
Muc5ac	Bglap2	Mapre2
Mir17hg	Slc37a2	Arf4
Oaz1	Rab3c	Ppargc1a
Atn1	Vmn2r49	Tpt1
Ntf3	Gcnt3	Egr1
Dnase1	Vmn2r81	Omp
Rps21	Dcpp1	Igfbp5
H2-M10.6	Fap	Mirg
Olfr1280	Obp1a	Col1a1
Bpifb5	Col22a1	Map1b
Gm14446	A2m	Pgls
Eif2s3x	Cd109	Pgp
Pnliprp1	Edil3	Nr2f6
BC048679	Atp6v0d2	Gabra1
Scgb3a1	Lipf	Gm1673
Cox5b	Dnase1	Bok
Tmem59l	Prss35	Fam65a
Zmiz2	Wisp1	Rpl26
Olfr53	Lyz1	Gpx4
Mup4	Eif2s3y	Hbb-bs
	Msln	Sepw1
	Vmn2r74	Mecp2
	Slfn4	Fus
	Mup4	Nme2
	Dmp1	Yif1b
	Krt15
	Saa3
	Gm581
	B4galnt2
	Fkbp5
	Myh4
	Cldn2
	Mab21l3
	H19
	Igj
	Ctsk
	Lrp4
	Mrpl12
	Sugp1
	Lyz2
	Mmp9
	Kctd14
