# Supplementary material for: Sex separation induces differences in the olfactory sensory receptor repertoires of male and female mice
Source: Nat Commun. 2018 Dec 4;9:5081. doi: 10.1038/s41467-018-07120-1 (PMC6279840; doi:10.1038/s41467-018-07120-1)
Supplement: Supplementary file 9 — Supplementary Data 7 [file 41467_2018_7120_MOESM9_ESM.xlsx]

## Sheet: Sheet1
SF v SM	SF v CF	SM v CM	OL (SF v SM) & (SF v CF)	OL (SF v SM) & (SM v CM)	OL (SF v SM), (SF v CF), (SM v CM)
1110001J03Rik	1110001J03Rik	1110001J03Rik	1110001J03Rik	1110001J03Rik	1110001J03Rik
1600029D21Rik	1600029D21Rik	2310057J18Rik	1600029D21Rik	2310057J18Rik	5430401F13Rik
1700007G11Rik	1700017B05Rik	4930503E24Rik	1700017B05Rik	5430401F13Rik	Bpifb5
1700017B05Rik	5430401F13Rik	5430401F13Rik	5430401F13Rik	A530054K11Rik	Cabs1
1700026D08Rik	A630073D07Rik	5430402E10Rik	A630073D07Rik	Aatk	Car6
1700028P14Rik	Abcc9	A530054K11Rik	Abcc9	Abhd17a	Cd24a
1810011O10Rik	Agt	Aatk	Agt	Acaa1a	Chi3l4
2310057J18Rik	Aldh1l2	Abhd17a	Aldh1l2	Acan	Nucb2
2310067B10Rik	Aldh3b2	Acaa1a	Aldh3b2	Adra2c	Pnliprp1
2700089E24Rik	Aldoart1	Acan	Aox3	Atp13a2	Prdx6b
2810008D09Rik	Aldoart2	Acot10	Asns	Atp5e	Rps17
4932418E24Rik	Ambn	Adra2c	Bhlha15	Atp5g3	Scgb1b27
5430401F13Rik	Aox3	Akt2	Bpifb5	Atp6v0c	Snora78
5530601H04Rik	Asgr1	Aldoart1	Bsn	BC048546	Ubc
A530054K11Rik	Asns	Aldoart2	Cabs1	Bok	Uqcrb
A630073D07Rik	Bhlha15	Alkbh7	Cacna1h	Bpifb5
Aass	Bpifb5	Ankrd39	Car6	C1qtnf4
Aatk	Bpifb9a	Anks4b	Cd24a	Cabs1
Abca2	Bsn	Atn1	Cfdp1	Car6
Abca7	Btf3	Atp13a2	Chi3l4	Carns1
Abcc10	Cabs1	Atp5e	Clca2	Ccdc181
Abcc9	Cacna1h	Atp5g3	Clec2d	Cd24a
Abhd17a	Camp	Atp6v0c	Col1a1	Chi3l4
Abhd8	Car6	B4galnt2	Cox6c	Chordc1
Abtb1	Ccdc129	BC048546	Dio1	Ckb
Acaa1a	Cd24a	Bok	Dlgap3	Clec3a
Acan	Celsr2	Bpifb5	Dusp8	Crisp1
Acsm1	Cfdp1	Bpifb9a	E2f2	Cycs
Adra2c	Chi3l4	Bpifb9b	Egf	Cytl1
Agt	Cic	C1qtnf4	Enpp3	Dhx34
AI987944	Clca2	Cabs1	Fam53c	Dmrta2
Ak7	Clec2d	Car6	Foxk1	Dohh
Aldh1l2	Col1a1	Carns1	Foxo6	Dok1
Aldh3b2	Cox6c	Ccdc181	Gabra4	Eif2ak2
Amd1	Ctsh	Ccdc43	Galnt7	Eno1
Anapc13	Cyr61	Ccdc85b	Gbp3	Ercc2
Anxa1	Dcpp3	Cd24a	Gjb1	Esrra
Anxa8	Dio1	Chi3l3	Gm17384	Exosc5
Aox3	Dlgap3	Chi3l4	Gm17495	F13a1
Apc2	Dusp8	Chordc1	Gne	Fam171a2
Apoc1	E2f2	Ckb	Gucy2c	Fam213b
Arhgef17	Egf	Clec3a	Hba-a2	Fzd2
Asns	Enpp3	Cox5b	Hbb-bt	Ggt7
Atf5	Fam53c	Creb3l1	Hrnr	Gm14743
Atg9a	Foxk1	Crisp1	Igj	Gm1821
Atp13a2	Foxo6	Ctgf	Iigp1	Gm5801
Atp2a3	Foxp4	Ctla2a	Jph3	Gm5938
Atp5e	Gabra4	Cycs	Kcnj16	Gpr162
Atp5g3	Galnt7	Cytl1	Lars2	Gpx4
Atp6v0c	Gbp3	Dchs1	Map1lc3a	Hapln1
Atp6v1d	Gjb1	Dcpp3	Megf8	Hist1h3a
Atp8b1	Gm17384	Dhx34	Mir682	Hist1h3c
Atpif1	Gm17495	Dmbt1	Mstn	Hist1h3e
AW112010	Gm581	Dmrta2	Nek5	Hnrnpa0
B2m	Gm6524	Dohh	Nucb2	Hs3st6
B3galt2	Gm6623	Dok1	Nupr1	Ibsp
B3gnt8	Gne	Dynlrb1	Olfr912	Igbp1
B4galt2	Gpd1	E130201H02Rik	Pde4a	Jund
BC048546	Gpr63	Eif2ak2	Pigr	Klk1
Bhlha15	Gstp1	Eif3m	Pip	Lcn3
Blzf1	Gstp2	Engase	Pnliprp1	Lcn4
Bok	Gucy2c	Eno1	Prdx6b	Mphosph10
Bpifb5	Gypa	Ercc2	Prom2	Ndufa5
Brix1	Hba-a2	Esrra	Prrc2a	Nemf
Bsn	Hbb-bs	Exosc5	Rcn1	Nr2f6
C1qtnf4	Hbb-bt	F13a1	Rnf44	Nucb2
C3	Hrnr	Fam171a2	Rpl21	Oaz1
Cabs1	Igj	Fam213b	Rpl35a	Obp2b
Cacna1h	Iigp1	Fzd2	Rps17	Odam
Calml3	Jph3	Ggt7	Rps26	Olfr48
Calu	Kcnj16	Gm14743	Rps3a1	Pex6
Car6	Kdm6b	Gm14744	S100a4	Pgp
Carns1	Kmt2d	Gm1821	Scgb1b27	Pnliprp1
Cbx4	Krt15	Gm5801	Sh2d4a	Pomc
Ccdc104	Lars2	Gm581	Slc4a1	Ppp1r35
Ccdc113	Map1lc3a	Gm5938	Snora78	Prdx6b
Ccdc153	Megf8	Gm6251	Snord22	Prss33
Ccdc181	Mir682	Gm6524	Soat1	Psma4
Ccdc19	Mpo	Gm6623	Spink5	Rabac1
Ccdc80	Mstn	Gpr162	Sptb	Rpl39
Ccdc81	Muc5ac	Gpx4	Srcin1	Rps17
Ccnh	Nek5	Gstp1	Them6	Rps24
Cd24a	Nek6	Hapln1	Ttyh3	Scgb1b27
Cdo1	Ngp	Haus3	Ubc	Sema6c
Cebpa	Nucb2	Hbb-bs	Ucp2	Skiv2l
Celf3	Nupr1	Hipk2	Uqcrb	Slc16a11
Cep290	Olfr912	Hist1h3a	Wfdc18	Slc22a17
Cetn3	Optn	Hist1h3c	Ypel3	Slc25a10
Cfdp1	Pdcd5	Hist1h3e		Slc7a4
Chi3l4	Pde4a	Hnrnpa0		Slu7
Chl1	Pfdn5	Hs3st6		Smarca5-ps
Chordc1	Pigr	Ibsp		Snora44
Chpf	Pip	Igbp1		Snora78
Chpf2	Plk2	Jund		Snrpb
Cirbp	Pnliprp1	Klk1		Spa17
Ckb	Ppbp	Lamb2		Srebf1
Clca2	Prdx6b	Lamp3		Srp54b
Clec2d	Prom2	Lcn3		Ssb
Clec3a	Prrc2a	Lcn4		Tank
Cmip	Rbm3	Ly6h		Tmem205
Cnppd1	Rcn1	Man2b1		Tmem37
Col1a1	Rnf182	Mir17hg		Tpt1
Col2a1	Rnf44	Mphosph10		Ttyh2
Col6a5	Rpl19	Mup5		Ubald2
Cox6b1	Rpl21	Ncs1		Ubc
Cox6c	Rpl34	Ndufa5		Uimc1
Cp	Rpl35a	Ndufb4		Uncx
Crisp1	Rpl37a	Nemf		Uqcrb
Crls1	Rpl7	Npm3-ps1		Zfp386
Csrnp1	Rpl7a	Nr2f6		Zfp759
Ctage5	Rps14	Nucb2
Ctsk	Rps15a-ps4	Oaz1
Ctss	Rps17	Obp2b
Cul9	Rps21	Odam
Cx3cl1	Rps25	Olfr1257
Cyb561	Rps26	Olfr1280
Cycs	Rps3a1	Olfr1507
Cyp2j6	Rps4x	Olfr48
Cytl1	S100a4	Olfr53
Dcaf15	S100a8	Pex6
Ddx3x	S100a9	Pgp
Ddx3y	Scgb1b27	Pin1rt1
Dgki	Sh2d4a	Pnliprp1
Dhrs9	Slc12a8	Polg2
Dhx34	Slc4a1	Pomc
Dio1	Snora78	Ppp1r35
Dlgap3	Snord22	Prdx6b
Dmrta2	Soat1	Prss33
Dnajc21	Sod1	Psma4
Dnajc25	Spink5	Rabac1
Dnm1	Spta1	Rbm3
Dnttip2	Sptb	Rnu11
Dohh	Srcin1	Rpl13
Dok1	Sva	Rpl19
Dpy30	Them6	Rpl37
Dpysl2	Tsc22d3	Rpl37a
Dpysl4	Ttyh3	Rpl39
Dusp8	Ubc	Rpl7a
Dynlrb2	Uchl1	Rps14
E2f2	Uck2	Rps15a-ps4
Eef1g	Ucp2	Rps17
Egf	Uqcrb	Rps19
Ehf	Vamp2	Rps2
Eif2ak2	Wdr89	Rps24
Eno1	Wfdc12	Rps4x
Enpp2	Wfdc18	S100a11
Enpp3	Ypel3	S100a8
Epha7	Zmiz1	Sbpl
Epn1		Scgb1b27
Ercc2		Sema6c
Ermn		Skiv2l
Esrra		Slc16a11
Exosc5		Slc22a17
F13a1		Slc25a10
Fads6		Slc27a1
Faim2		Slc7a4
Fam114a1		Slitrk6
Fam171a2		Slu7
Fam213b		Smarca5-ps
Fam53c		Snora44
Fbxl16		Snora78
Fbxl18		Snrpb
Fbxo21		Sod1
Fcgbp		Spa17
Fndc5		Srebf1
Foxk1		Srfbp1
Foxo1		Srp54a
Foxo3		Srp54b
Foxo6		Ssb
Fut9		Syne4
Fxr1		Tank
Fxyd2		Tbca
Fzd2		Tmem205
G6pc3		Tmem37
Gabra4		Tpt1
Galnt5		Tspo
Galnt7		Ttyh2
Galntl6		Tubb2a-ps2
Gas2l1		Ubald2
Gbp2		Ubc
Gbp3		Uimc1
Gbp4		Uncx
Gchfr		Uqcrb
Gga1		Utp11l
Ggt7		Vamp2
Gjb1		Vip
Gm14446		Zbtb16
Gm14743		Zfand1
Gm17384		Zfp120
Gm17495		Zfp386
Gm1821		Zfp759
Gm21949		Zfp930
Gm5801		Zmiz1
Gm5938
Gm973
Gne
Gpaa1
Gpr162
Gpx4
Gpx8
Gstm1
Gsto1
Gucy2c
H2afx
Hapln1
Hba-a2
Hbb-bt
Hint2
Hist1h3a
Hist1h3c
Hist1h3e
Hist1h3f
Hist1h3i
Hist2h4
Hnrnpa0
Hook1
Hpgds
Hrnr
Hs3st6
Hs6st1
Hsp90b1
Hspa8
Hspg2
Ibsp
Ifi202b
Ift74
Igbp1
Igj
Igsf8
Iigp1
Ipo13
Irf2bp1
Irf2bpl
Irs2
Itln1
Jag2
Jph3
Jund
Kcnc4
Kcnh3
Kcnh4
Kcnj16
Kdm5d
Kdm6a
Kif26a
Klk1
Krcc1
Krr1
Lama5
Larp1b
Larp7
Lars2
Lcn3
Lcn4
Lgals1
Lmbr1l
Loxl4
Lpcat4
Lrp10
Lrrc14
Ltbp4
Lum
Lypla2
Lyrm4
Lysmd3
Maf1
Magoh
Map1lc3a
Map1s
Map3k19
Mapk4
Mapk8ip2
Mast1
Matn1
Med16
Med25
Mef2b
Megf8
Mesdc1
Mgat5b
Mir682
Mlxip
Mmrn1
Mphosph10
Mr1
Mrpl39
Mrpl47
Mrps15
Mrps21
Mslnl
Mstn
Mvk
Nbn
Ncdn
Nckipsd
Ncln
Ndufa2
Ndufa5
Ndufv2
Nedd9
Nek5
Nemf
Nme5
Nop58
Notch3
Nr2f6
Nrn1l
Nucb2
Nupr1
Oaz1
Obp2b
Odam
Olfr1264
Olfr1295
Olfr1344
Olfr213
Olfr455
Olfr48
Olfr536
Olfr912
Palmd
Pard6b
Pbdc1
Pcif1
Pcmtd1
Pcnp
Pcnxl3
Pde3b
Pde4a
Pde7a
Pdia3
Pdlim4
Pet100
Pex6
Pgls
Pgp
Phex
Phospho1
Pi4k2b
Pigo
Pigr
Pip
Pkd1
Pla2g4a
Plcb4
Plxna3
Pnliprp1
Pnpt1
Pof1b
Pomc
Ppp1r16a
Ppp1r35
Ppp1r36
Ppp1r3c
Ppp3ca
Prdx6b
Prom2
Prrc2a
Prrc2b
Prss33
Psma4
Psmb3
Ptdss2
Ptov1
Ptprf
R3hcc1
Rab40c
Rabac1
Rabggtb
Rala
Rars
Rbbp8
Rbm14
Rcn1
Rerg
Rhbdf2
Riiad1
Rnf44
Rpf1
Rpf2
Rpl21
Rpl35a
Rpl39
Rps17
Rps24
Rps26
Rps3a1
Rps6
Rptn
Rrbp1
Rsph1
Rsph3b
Rsrc2
S100a4
Samd9l
Scamp5
Scap
Scgb1b27
Sec11c
Sec14l5
Sema3d
Sema6c
Sept7
Serinc2
Serpinb11
Sftpd
Sgce
Sh2d4a
Skiv2l
Slc12a9
Slc16a11
Slc16a3
Slc19a1
Slc22a17
Slc22a20
Slc25a10
Slc25a33
Slc39a3
Slc45a4
Slc4a1
Slc7a4
Slit1
Slu7
Smarca5-ps
Smc1a
Smim11
Snapc5
Snora44
Snora78
Snord22
Snrnp27
Snrpb
Snrpd1
Sntn
Soat1
Spa17
Spink5
Spns1
Sptb
Sptbn4
Srcin1
Srebf1
Srebf2
Srp54b
Ssb
St13
Stard3nl
Stk3
Sv2a
Swi5
Synpr
Sys1
Tank
Tbc1d10a
Tex15
Them6
Tmed5
Tmem132a
Tmem200c
Tmem205
Tmem232
Tmem259
Tmem37
Tmem86b
Tmigd1
Tmprss6
Tnk2
Tor2a
Tpt1
Trib3
Trnp1
Tsen34
Ttyh2
Ttyh3
Tuba1b
Ubald2
Ubc
Ube2s
Ubtd1
Ucp2
Uimc1
Unc5b
Uncx
Uqcrb
Utp14a
Uty
Vps51
Vps9d1
Wdr6
Wdr78
Wdr96
Wfdc18
Yes1
Ypel3
Zer1
Zfp386
Zfp51
Zfp758
Zfp759
Zfp933
Zfp943
Zfp945
Znrf1
