# Supplementary material for: Sex separation induces differences in the olfactory sensory receptor repertoires of male and female mice
Source: Nat Commun. 2018 Dec 4;9:5081. doi: 10.1038/s41467-018-07120-1 (PMC6279840; doi:10.1038/s41467-018-07120-1)
Supplement: Supplementary file 10 — Supplementary Data 8 [file 41467_2018_7120_MOESM10_ESM.xlsx]

## Sheet: Sheet1
SF v SM	SF v CF	SM v CM	OL (SF v SM) & (SF v CF)	OL (SF v SM) & (SM v CM)	OL (SF v SM), (SF v CF), (SM v CM)
Xist	Krt76	Krt76	Gdf6	Col2a1	Col2a1
Gm5938	Chi3l4	Mup5	Col2a1	Krt76	Krt76
Crisp1	Rptn	Gm14744	Clec3a	5430402E10Rik	5430402E10Rik
Gdf6	Mup5	Obp1a	Krt76	Cytl1	Cytl1
Col2a1	Gm14744	Mup4	5430402E10Rik	Gm14743	Gm14743
Clec3a	Car6	5430402E10Rik	Cytl1	Mup5	Mup5
Hrnr	Car3	Col2a1	Gm14743	Gm14744	Gm14744
Krt76	Pcdh10	Cytl1	Chi3l4	Krt17	Krt17
5430402E10Rik	Obp1a	Gm14743	Acan	Nr4a1	Pcdh10
Cytl1	Mup4	Krt17	Mfi2	Egr1	Cnga2
Gm14743	Krt15	Cnga2	Spink5	Gpnmb	Gpx6
Chi3l4	Gm581	Bpifb3	Col9a2	Pcdh10	Bpifb3
Acan	Igj	Bpifb9b	Col9a1	Cnga2
Mfi2	Krt4	Lcn11	Rptn	Vmo1
Spink5	Comp	Hba-a2	Mup5	BC051070
Col9a2	Pi16	Alas2	Scgb1b27	Gpx6
Col9a1	Scgb1c1	Gpx6	Gm14744	Odam
Rptn	5430402E10Rik	Scgb2b7	Krt17	Bpifb3
2300002M23Rik	Kcnj16	Egr1	Car6	Mmp12
Calm4	Col2a1	Zbtb16	Npr3	Ddhd1
Mup5	Clec3a	Clca3	Frzb	Ddx5
Scgb1b27	Cytl1	BC051070	Scgb2b27
Gm14744	Gm14743	Dcpp1	Asprv1
Krt17	Acan	Vmo1	Comp
Car6	Mfi2	Lipf	Rpl13a
Dcstamp	Spink5	Odam	Car3
Npr3	Col9a2	Gpnmb	F13a1
Frzb	Scgb1b27	Ddhd1	Scgb2b20
Scgb2b27	Krt17	Ddx5	1500015O10Rik
Asprv1	Npr3	Myh4	Gm581
Sost	Frzb	Mmp12	Lect1
Comp	Scgb2b27	Nr4a1	Loxl4
Rpl13a	Rpl13a	S100z	Pappa2
Car3	F13a1	Pcdh10	Snord22
Hapln1	Scgb2b20	Rorc	Olfr124
F13a1	Lect1		Pcdh10
Scgb2b20	Loxl4		Cyp2g1
H19	Pappa2		Scgb1c1
1500015O10Rik	Snord22		Cnga2
Agt	Olfr124		Gpx6
Gm581	Cyp2g1		Igj
Lect1	Cnga2		Bpifb3
Loxl4	Bpifb3		Col9a3
Kdm6a	Col27a1
Bglap	Eln
Pappa2	Bpifb9b
Snord22	Lcn11
Vmn2r121	Hba-a2
Acp5	Hbb-bt
Col11a2	Alas2
Susd5	Muc5ac
Pip	Mir22
Sel1l3	Gdf6
S100a9	Col9a1
B4galnt2	Fos
Aox3l1	Chad
Vmn1r89	1500015O10Rik
Upk1b	Asprv1
Nr4a1	Adamtsl3
Kcnj5	Atn1
Olfr124	Gpx6
Egr1	Col9a3
Stoml3	Muc4
Gpnmb	Krt13
Pcdh10
Gp2
Cyp2g1
Bpifb1
Scgb1c1
Cnga2
Ppbp
Vmo1
BC051070
Gpx6
Slc4a1
Igj
Odam
Bpifb3
Mmp12
Ddhd1
Ddx5
Kdm5d
Uty
Ddx3y
A630073D07Rik
Col9a3
Kdm5c
B3gnt5
Ngp
Serpinb2
Tmprss11a
Ptgr1
Ccl25
Bglap2
Prtg
Slc7a11
S100a5
Scgb3a1
5430419D17Rik
Crnn
Ptprq
Rorb
Gbp4
Fhl2
Slc37a2
Wfdc12
