# Supplementary material for: Sex separation induces differences in the olfactory sensory receptor repertoires of male and female mice
Source: Nat Commun. 2018 Dec 4;9:5081. doi: 10.1038/s41467-018-07120-1 (PMC6279840; doi:10.1038/s41467-018-07120-1)
Supplement: Supplementary file 11 — Supplementary Data 9 [file 41467_2018_7120_MOESM11_ESM.xlsx]

## Sheet: Sheet1
SF v SM	CF v CM	OL (SF v SM) & (CF v CM)
1110001J03Rik	2310057J18Rik	2310057J18Rik
1600029D21Rik	Agt	Agt
1700007G11Rik	Atn1	Bpifb5
1700017B05Rik	B4galnt2	Chi3l4
1700026D08Rik	BC048679	Crisp1
1700028P14Rik	Bpifb5	Fcgbp
1810011O10Rik	Chi3l4	Gm14446
2310057J18Rik	Clca3	Gm14743
2310067B10Rik	Cox5b	Gm5938
2700089E24Rik	Crisp1	Kdm5d
2810008D09Rik	Dnase1	Kdm6a
4932418E24Rik	Eif2s3x	Oaz1
5430401F13Rik	Fcgbp	Pip
5530601H04Rik	Gm14446	Pnliprp1
A530054K11Rik	Gm14743	Scgb1b27
A630073D07Rik	Gm581	Snora78
Aass	Gm5938
Aatk	H2-M10.6
Abca2	Kdm5c
Abca7	Kdm5d
Abcc10	Kdm6a
Abcc9	Mir17hg
Abhd17a	Muc5ac
Abhd8	Mup4
Abtb1	Mup5
Acaa1a	Myl6
Acan	Ntf3
Acsm1	Oaz1
Adra2c	Olfr1280
Agt	Olfr53
AI987944	Pip
Ak7	Pnliprp1
Aldh1l2	Rps21
Aldh3b2	Rps25
Amd1	Scgb1b27
Anapc13	Scgb3a1
Anxa1	Snora78
Anxa8	Srp54a
Aox3	Srp54a
Apc2	Tmem59l
Apoc1	Vstm2a
Arhgef17	Zmiz2
Asns
Atf5
Atg9a
Atp13a2
Atp2a3
Atp5e
Atp5g3
Atp6v0c
Atp6v1d
Atp8b1
Atpif1
AW112010
B2m
B3galt2
B3gnt8
B4galt2
BC048546
Bhlha15
Blzf1
Bok
Bpifb5
Brix1
Bsn
C1qtnf4
C3
Cabs1
Cacna1h
Calml3
Calu
Car6
Carns1
Cbx4
Ccdc104
Ccdc113
Ccdc153
Ccdc181
Ccdc19
Ccdc80
Ccdc81
Ccnh
Cd24a
Cdo1
Cebpa
Celf3
Cep290
Cetn3
Cfdp1
Chi3l4
Chl1
Chordc1
Chpf
Chpf2
Cirbp
Ckb
Clca2
Clec2d
Clec3a
Cmip
Cnppd1
Col1a1
Col2a1
Col6a5
Cox6b1
Cox6c
Cp
Crisp1
Crls1
Csrnp1
Ctage5
Ctsk
Ctss
Cul9
Cx3cl1
Cyb561
Cycs
Cyp2j6
Cytl1
Dcaf15
Ddx3x
Ddx3y
Dgki
Dhrs9
Dhx34
Dio1
Dlgap3
Dmrta2
Dnajc21
Dnajc25
Dnm1
Dnttip2
Dohh
Dok1
Dpy30
Dpysl2
Dpysl4
Dusp8
Dynlrb2
E2f2
Eef1g
Egf
Ehf
Eif2ak2
Eno1
Enpp2
Enpp3
Epha7
Epn1
Ercc2
Ermn
Esrra
Exosc5
F13a1
Fads6
Faim2
Fam114a1
Fam171a2
Fam213b
Fam53c
Fbxl16
Fbxl18
Fbxo21
Fcgbp
Fndc5
Foxk1
Foxo1
Foxo3
Foxo6
Fut9
Fxr1
Fxyd2
Fzd2
G6pc3
Gabra4
Galnt5
Galnt7
Galntl6
Gas2l1
Gbp2
Gbp3
Gbp4
Gchfr
Gga1
Ggt7
Gjb1
Gm14446
Gm14743
Gm17384
Gm17495
Gm1821
Gm21949
Gm5801
Gm5938
Gm973
Gne
Gpaa1
Gpr162
Gpx4
Gpx8
Gstm1
Gsto1
Gucy2c
H2afx
Hapln1
Hba-a2
Hbb-bt
Hint2
Hist1h3a
Hist1h3c
Hist1h3e
Hist1h3f
Hist1h3i
Hist2h4
Hnrnpa0
Hook1
Hpgds
Hrnr
Hs3st6
Hs6st1
Hsp90b1
Hspa8
Hspg2
Ibsp
Ifi202b
Ift74
Igbp1
Igj
Igsf8
Iigp1
Ipo13
Irf2bp1
Irf2bpl
Irs2
Itln1
Jag2
Jph3
Jund
Kcnc4
Kcnh3
Kcnh4
Kcnj16
Kdm5d
Kdm6a
Kif26a
Klk1
Krcc1
Krr1
Lama5
Larp1b
Larp7
Lars2
Lcn3
Lcn4
Lgals1
Lmbr1l
Loxl4
Lpcat4
Lrp10
Lrrc14
Ltbp4
Lum
Lypla2
Lyrm4
Lysmd3
Maf1
Magoh
Map1lc3a
Map1s
Map3k19
Mapk4
Mapk8ip2
Mast1
Matn1
Med16
Med25
Mef2b
Megf8
Mesdc1
Mgat5b
Mir682
Mlxip
Mmrn1
Mphosph10
Mr1
Mrpl39
Mrpl47
Mrps15
Mrps21
Mslnl
Mstn
Mvk
Nbn
Ncdn
Nckipsd
Ncln
Ndufa2
Ndufa5
Ndufv2
Nedd9
Nek5
Nemf
Nme5
Nop58
Notch3
Nr2f6
Nrn1l
Nucb2
Nupr1
Oaz1
Obp2b
Odam
Olfr1264
Olfr1295
Olfr1344
Olfr213
Olfr455
Olfr48
Olfr536
Olfr912
Palmd
Pard6b
Pbdc1
Pcif1
Pcmtd1
Pcnp
Pcnxl3
Pde3b
Pde4a
Pde7a
Pdia3
Pdlim4
Pet100
Pex6
Pgls
Pgp
Phex
Phospho1
Pi4k2b
Pigo
Pigr
Pip
Pkd1
Pla2g4a
Plcb4
Plxna3
Pnliprp1
Pnpt1
Pof1b
Pomc
Ppp1r16a
Ppp1r35
Ppp1r36
Ppp1r3c
Ppp3ca
Prdx6b
Prom2
Prrc2a
Prrc2b
Prss33
Psma4
Psmb3
Ptdss2
Ptov1
Ptprf
R3hcc1
Rab40c
Rabac1
Rabggtb
Rala
Rars
Rbbp8
Rbm14
Rcn1
Rerg
Rhbdf2
Riiad1
Rnf44
Rpf1
Rpf2
Rpl21
Rpl35a
Rpl39
Rps17
Rps24
Rps26
Rps3a1
Rps6
Rptn
Rrbp1
Rsph1
Rsph3b
Rsrc2
S100a4
Samd9l
Scamp5
Scap
Scgb1b27
Sec11c
Sec14l5
Sema3d
Sema6c
Sept7
Serinc2
Serpinb11
Sftpd
Sgce
Sh2d4a
Skiv2l
Slc12a9
Slc16a11
Slc16a3
Slc19a1
Slc22a17
Slc22a20
Slc25a10
Slc25a33
Slc39a3
Slc45a4
Slc4a1
Slc7a4
Slit1
Slu7
Smarca5-ps
Smc1a
Smim11
Snapc5
Snora44
Snora78
Snord22
Snrnp27
Snrpb
Snrpd1
Sntn
Soat1
Spa17
Spink5
Spns1
Sptb
Sptbn4
Srcin1
Srebf1
Srebf2
Srp54b
Ssb
St13
Stard3nl
Stk3
Sv2a
Swi5
Synpr
Sys1
Tank
Tbc1d10a
Tex15
Them6
Tmed5
Tmem132a
Tmem200c
Tmem205
Tmem232
Tmem259
Tmem37
Tmem86b
Tmigd1
Tmprss6
Tnk2
Tor2a
Tpt1
Trib3
Trnp1
Tsen34
Ttyh2
Ttyh3
Tuba1b
Ubald2
Ubc
Ube2s
Ubtd1
Ucp2
Uimc1
Unc5b
Uncx
Uqcrb
Utp14a
Uty
Vps51
Vps9d1
Wdr6
Wdr78
Wdr96
Wfdc18
Yes1
Ypel3
Zer1
Zfp386
Zfp51
Zfp758
Zfp759
Zfp933
Zfp943
Zfp945
Znrf1
